# Supplementary material for: RNA-seq and network analysis reveal unique glial gene expression signatures during prion infection
Source: Mol Brain. 2020 May 7;13:71. doi: 10.1186/s13041-020-00610-8 (PMC7206698; doi:10.1186/s13041-020-00610-8)
Supplement: Supplementary file 6 — Additional file 6: Dataset 1. RNA-seq analysis statistics, gene annotation, and principal component analysis. [file 13041_2020_610_MOESM6_ESM.xlsx]

## Sheet: Mapping Stats
Group	Mouse	DPI	Valid reads	Mapped reads	Unique Mapped reads	Multi Mapped reads	PE Mapped reads	Reads map to sense strand	Reads map to antisense strand	Non-splice reads	Splice reads	% Mapped to exon	% Mapped to intron	% Mapped to intergenic
RML-infected at 80 dpi	B772_1	80	44158066	42538844(96.33%)	32902022(74.51%)	9636822(21.82%)	242340(0.55%)	20267534(45.90%)	20276382(45.92%)	26626312(60.30%)	13917604(31.52%)	92.51	6.13	1.35
	B772_2	80	40610996	39202623(96.53%)	30491431(75.08%)	8711192(21.45%)	197262(0.49%)	18848054(46.41%)	18873635(46.47%)	24413344(60.12%)	13308345(32.77%)	92.25	6.45	1.3
	B772_3	80	51571978	49872178(96.70%)	38896478(75.42%)	10975700(21.28%)	267702(0.52%)	24046583(46.63%)	24084639(46.70%)	31708558(61.48%)	16422664(31.84%)	91.8	6.81	1.39
	B772_4	80	81393798	78418065(96.34%)	60847641(74.76%)	17570424(21.59%)	413766(0.51%)	37515361(46.09%)	37555859(46.14%)	48423661(59.49%)	26647559(32.74%)	92.25	6.46	1.3
PLX5622 treated RML-infected at 80 dpi	B770_1	80	46585876	44972146(96.54%)	32629043(70.04%)	12343103(26.50%)	304848(0.65%)	20833827(44.72%)	20791066(44.63%)	27580810(59.20%)	14044083(30.15%)	95.8	3.13	1.07
	B770_2	80	39516322	38135428(96.51%)	29772811(75.34%)	8362617(21.16%)	199194(0.50%)	18347603(46.43%)	18366068(46.48%)	23812867(60.26%)	12900804(32.65%)	91.64	6.99	1.37
	B770_3	80	52300936	50493282(96.54%)	39344299(75.23%)	11148983(21.32%)	271742(0.52%)	24263733(46.39%)	24295575(46.45%)	31327142(59.90%)	17232166(32.95%)	92.01	6.66	1.33
	B770_4	80	66291070	63989122(96.53%)	49735678(75.03%)	14253444(21.50%)	333788(0.50%)	30641339(46.22%)	30652483(46.24%)	39283947(59.26%)	22009875(33.20%)	92.43	6.28	1.3
	B786_4	80	45891646	44236158(96.39%)	34615183(75.43%)	9620975(20.96%)	256930(0.56%)	21274886(46.36%)	21289048(46.39%)	27723514(60.41%)	14840420(32.34%)	91.54	7.05	1.4
RML-infected at 100 dpi	B768_1	100	48581186	46856544(96.45%)	36469055(75.07%)	10387489(21.38%)	258932(0.53%)	22526713(46.37%)	22546761(46.41%)	28277842(58.21%)	16795632(34.57%)	93.71	5.06	1.23
	B768_2	100	35090124	33838825(96.43%)	25551580(72.82%)	8287245(23.62%)	224288(0.64%)	16026613(45.67%)	16013164(45.63%)	20579784(58.65%)	11459993(32.66%)	96.03	2.87	1.1
	B768_3	100	43807716	42251541(96.45%)	32912823(75.13%)	9338718(21.32%)	213406(0.49%)	20357606(46.47%)	20370717(46.50%)	25373352(57.92%)	15354971(35.05%)	93.29	5.47	1.24
	B768_4	100	45521122	43743910(96.10%)	33755435(74.15%)	9988475(21.94%)	240360(0.53%)	21104166(46.36%)	21137589(46.43%)	26262204(57.69%)	15979551(35.10%)	93.82	5.01	1.17
	B784_1	100	40393500	38940376(96.40%)	30247656(74.88%)	8692720(21.52%)	203680(0.50%)	18680805(46.25%)	18699253(46.29%)	23772817(58.85%)	13607241(33.69%)	93.52	5.23	1.25
	B784_2	100	37054890	35658589(96.23%)	27550512(74.35%)	8108077(21.88%)	184596(0.50%)	17145956(46.27%)	17163437(46.32%)	21909008(59.13%)	12400385(33.46%)	93.97	4.73	1.3
PLX5622 treated RML-infected at 100 dpi	B771_1	100	40668558	38932236(95.73%)	30070695(73.94%)	8861541(21.79%)	215102(0.53%)	18657568(45.88%)	18681963(45.94%)	23778147(58.47%)	13561384(33.35%)	93.1	5.61	1.29
	B771_2	100	40816408	39313420(96.32%)	30700912(75.22%)	8612508(21.10%)	244888(0.60%)	18849589(46.18%)	18853491(46.19%)	24029775(58.87%)	13673305(33.50%)	93.21	5.48	1.3
	B771_3	100	37959212	36635482(96.51%)	28463130(74.98%)	8172352(21.53%)	195840(0.52%)	17657011(46.52%)	17661114(46.53%)	21907099(57.71%)	13411026(35.33%)	94.15	4.64	1.21
	B781_1	100	43125402	41567217(96.39%)	32352892(75.02%)	9214325(21.37%)	257238(0.60%)	19958334(46.28%)	19963911(46.29%)	25436152(58.98%)	14486093(33.59%)	92.77	5.9	1.33
	B781_2	100	45166846	43483019(96.27%)	33333366(73.80%)	10149653(22.47%)	228980(0.51%)	20881955(46.23%)	20897497(46.27%)	25797342(57.12%)	15982110(35.38%)	94.42	4.41	1.17
	B810_1	100	38330846	36921561(96.32%)	28551889(74.49%)	8369672(21.84%)	212520(0.55%)	17759269(46.33%)	17764218(46.34%)	22197579(57.91%)	13325908(34.77%)	94.22	4.56	1.22
RML-infected at ~157 dpi (terminal)	B765_3	153	37002856	35793223(96.73%)	27496422(74.31%)	8296801(22.42%)	186124(0.50%)	17108277(46.24%)	17104762(46.23%)	21908498(59.21%)	12304541(33.25%)	93.08	5.67	1.25
	B765_4	157	42998114	41411890(96.31%)	31895102(74.18%)	9516788(22.13%)	214234(0.50%)	19846293(46.16%)	19841218(46.14%)	25943379(60.34%)	13744132(31.96%)	91.99	6.63	1.38
	B769_1	153	37227392	35822457(96.23%)	27577300(74.08%)	8245157(22.15%)	193812(0.52%)	17173329(46.13%)	17179988(46.15%)	21889241(58.80%)	12464076(33.48%)	92.59	6.11	1.3
	B769_2	153	41704004	40120298(96.20%)	30998096(74.33%)	9122202(21.87%)	223090(0.53%)	19221156(46.09%)	19223414(46.09%)	24582964(58.95%)	13861606(33.24%)	92.65	6.03	1.32
	B769_3	157	43552368	42009293(96.46%)	32505295(74.63%)	9503998(21.82%)	221620(0.51%)	20129482(46.22%)	20120689(46.20%)	25654868(58.91%)	14595303(33.51%)	92.72	6.01	1.27
	B787_1	160	35769894	34490417(96.42%)	26655119(74.52%)	7835298(21.90%)	188504(0.53%)	16515087(46.17%)	16509118(46.15%)	20706777(57.89%)	12317428(34.44%)	93.6	5.18	1.21
	B787_2	160	65551920	63157148(96.35%)	48869201(74.55%)	14287947(21.80%)	358196(0.55%)	30264265(46.17%)	30254724(46.15%)	39064548(59.59%)	21454441(32.73%)	92.43	6.23	1.34
PLX5622 treated RML-infected at ~127 dpi (terminal)	B764_1	117	40219954	38657055(96.11%)	29889344(74.31%)	8767711(21.80%)	225014(0.56%)	18578757(46.19%)	18590457(46.22%)	23427546(58.25%)	13741668(34.17%)	92.74	6	1.26
	B773_2	117	36017510	34732931(96.43%)	26773039(74.33%)	7959892(22.10%)	173742(0.48%)	16771175(46.56%)	16791219(46.62%)	21369888(59.33%)	12192506(33.85%)	93.4	5.35	1.25
	B783_1	136	47885416	45982060(96.03%)	33673289(70.32%)	12308771(25.70%)	297610(0.62%)	21379494(44.65%)	21299867(44.48%)	27614312(57.67%)	15065049(31.46%)	95.9	3.02	1.07
	B783_2	136	58782336	56726142(96.50%)	44102754(75.03%)	12623388(21.47%)	305740(0.52%)	27141120(46.17%)	27122642(46.14%)	34947612(59.45%)	19316150(32.86%)	92.15	6.51	1.34
	B783_3	136	47788512	46134690(96.54%)	36087384(75.51%)	10047306(21.02%)	259552(0.54%)	22168355(46.39%)	22167472(46.39%)	27732454(58.03%)	16603373(34.74%)	93.83	4.97	1.2
	B783_4	142	39835626	38527926(96.72%)	30148298(75.68%)	8379628(21.04%)	208252(0.52%)	18602483(46.70%)	18595034(46.68%)	23435483(58.83%)	13762034(34.55%)	93.61	5.16	1.23
	B811_1	117	42884056	41418711(96.58%)	32221502(75.14%)	9197209(21.45%)	220782(0.51%)	19892694(46.39%)	19881538(46.36%)	24491043(57.11%)	15283189(35.64%)	94.29	4.56	1.15
Mock-infected	B780_1	80	49785108	48119092(96.65%)	37553005(75.43%)	10566087(21.22%)	271492(0.55%)	23069896(46.34%)	23042123(46.28%)	29476825(59.21%)	16635194(33.41%)	93.2	5.49	1.31
	B780_2	80	41004818	39650184(96.70%)	31115400(75.88%)	8534784(20.81%)	212312(0.52%)	19119754(46.63%)	19129399(46.65%)	24584079(59.95%)	13665074(33.33%)	91.5	7.18	1.32
	B806_1	98	54932452	52997824(96.48%)	41319263(75.22%)	11678561(21.26%)	303352(0.55%)	25361085(46.17%)	25348180(46.14%)	32195987(58.61%)	18513278(33.70%)	93.2	5.48	1.31
	B806_2	98	43780990	42310216(96.64%)	33063411(75.52%)	9246805(21.12%)	233754(0.53%)	20321909(46.42%)	20346156(46.47%)	25875776(59.10%)	14792289(33.79%)	92.55	6.16	1.3
	B766_1	161	47380380	45902085(96.88%)	34849703(73.55%)	11052382(23.33%)	261462(0.55%)	21618938(45.63%)	21572962(45.53%)	27679488(58.42%)	15512412(32.74%)	93.44	5.24	1.32
	B766_2	161	35311372	34171224(96.77%)	25966053(73.53%)	8205171(23.24%)	193464(0.55%)	16146024(45.72%)	16113706(45.63%)	20293176(57.47%)	11966554(33.89%)	94.04	4.72	1.24
PLX5622 treated and Mock-infected	B782_1	80	42703624	41275639(96.66%)	32322476(75.69%)	8953163(20.97%)	224304(0.53%)	19865713(46.52%)	19867344(46.52%)	25249964(59.13%)	14483093(33.92%)	91.83	6.85	1.32
	B782_2	80	53667968	51823400(96.56%)	40394482(75.27%)	11428918(21.30%)	278130(0.52%)	24874340(46.35%)	24894292(46.39%)	31857810(59.36%)	17910822(33.37%)	92.17	6.49	1.33
	B807_1	98	53675468	51960938(96.81%)	40662999(75.76%)	11297939(21.05%)	310636(0.58%)	24916991(46.42%)	24884363(46.36%)	31139569(58.01%)	18661785(34.77%)	94.12	4.6	1.28
	B807_2	98	48429536	46732927(96.50%)	36418316(75.20%)	10314611(21.30%)	270918(0.56%)	22547471(46.56%)	22564501(46.59%)	28410748(58.66%)	16701224(34.49%)	93.51	5.2	1.29
	B767_1	161	63176458	61088104(96.69%)	46141771(73.04%)	14946333(23.66%)	369326(0.58%)	28631055(45.32%)	28587653(45.25%)	36548748(57.85%)	20669960(32.72%)	94.04	4.66	1.3
	B767_2	161	49329814	47570605(96.43%)	35685743(72.34%)	11884862(24.09%)	295332(0.60%)	22382014(45.37%)	22356750(45.32%)	27461863(55.67%)	17276901(35.02%)	95.17	3.72	1.12

## Sheet: Gene Anotation
Gene ID	Transcript ID	Description
497097	XM_006495550.3	PREDICTED: Mus musculus X-linked Kx blood group related 4 (Xkr4), transcript variant X1, mRNA
497097	NM_001011874.1	Mus musculus X-linked Kx blood group related 4 (Xkr4), mRNA
497097	XM_011238395.2	PREDICTED: Mus musculus X-linked Kx blood group related 4 (Xkr4), transcript variant X2, mRNA
105243853	XR_865166.2	PREDICTED: Mus musculus predicted gene, 39585 (Gm39585), ncRNA
105242467	XM_011238412.1	PREDICTED: Mus musculus predicted gene, 38717 (Gm38717), transcript variant X1, mRNA
105242467	XM_017313203.1	PREDICTED: Mus musculus predicted gene, 38717 (Gm38717), transcript variant X3, mRNA
105242467	XM_017313206.1	PREDICTED: Mus musculus predicted gene, 38717 (Gm38717), transcript variant X4, mRNA
105242467	XM_017313202.1	PREDICTED: Mus musculus predicted gene, 38717 (Gm38717), transcript variant X2, mRNA
19888	NM_001195662.1	Mus musculus retinitis pigmentosa 1 (human) (Rp1), transcript variant 2, mRNA
19888	NM_011283.2	Mus musculus retinitis pigmentosa 1 (human) (Rp1), transcript variant 1, mRNA
19888	XM_011238362.1	PREDICTED: Mus musculus retinitis pigmentosa 1 (human) (Rp1), transcript variant X1, mRNA
20671	NM_001289467.1	Mus musculus SRY (sex determining region Y)-box 17 (Sox17), transcript variant 5, mRNA
20671	NM_001289464.1	Mus musculus SRY (sex determining region Y)-box 17 (Sox17), transcript variant 2, mRNA
20671	NM_001289466.1	Mus musculus SRY (sex determining region Y)-box 17 (Sox17), transcript variant 4, mRNA
20671	NM_001289465.1	Mus musculus SRY (sex determining region Y)-box 17 (Sox17), transcript variant 3, mRNA
20671	NM_011441.5	Mus musculus SRY (sex determining region Y)-box 17 (Sox17), transcript variant 1, mRNA
20671	XM_006495475.3	PREDICTED: Mus musculus SRY (sex determining region Y)-box 17 (Sox17), transcript variant X3, mRNA
20671	XM_011238364.2	PREDICTED: Mus musculus SRY (sex determining region Y)-box 17 (Sox17), transcript variant X2, mRNA
20671	XM_006495474.2	PREDICTED: Mus musculus SRY (sex determining region Y)-box 17 (Sox17), transcript variant X1, mRNA
108167609	XR_001778812.1	PREDICTED: Mus musculus uncharacterized LOC108167609 (LOC108167609), transcript variant X2, ncRNA
108167609	XR_001778806.1	PREDICTED: Mus musculus uncharacterized LOC108167609 (LOC108167609), transcript variant X1, ncRNA
105243854	XR_865167.2	PREDICTED: Mus musculus predicted gene, 39586 (Gm39586), transcript variant X1, ncRNA
105243854	XR_865168.2	PREDICTED: Mus musculus predicted gene, 39586 (Gm39586), transcript variant X2, ncRNA
108167610	XR_001778820.1	PREDICTED: Mus musculus uncharacterized LOC108167610 (LOC108167610), ncRNA
102631571	XR_001778816.1	PREDICTED: Mus musculus predicted gene, 29874 (Gm29874), transcript variant X3, ncRNA
102631571	XR_001778817.1	PREDICTED: Mus musculus predicted gene, 29874 (Gm29874), transcript variant X4, ncRNA
102631571	XR_373196.2	PREDICTED: Mus musculus predicted gene, 29874 (Gm29874), transcript variant X1, ncRNA
102631571	XR_001778815.1	PREDICTED: Mus musculus predicted gene, 29874 (Gm29874), transcript variant X2, ncRNA
102631571	XR_001778819.1	PREDICTED: Mus musculus predicted gene, 29874 (Gm29874), transcript variant X5, ncRNA
27395	NR_033530.1	Mus musculus mitochondrial ribosomal protein L15 (Mrpl15), transcript variant 3, non-coding RNA
27395	NM_025300.4	Mus musculus mitochondrial ribosomal protein L15 (Mrpl15), transcript variant 2, mRNA
27395	NM_001177658.1	Mus musculus mitochondrial ribosomal protein L15 (Mrpl15), transcript variant 1, mRNA
27395	XM_006495524.3	PREDICTED: Mus musculus mitochondrial ribosomal protein L15 (Mrpl15), transcript variant X1, mRNA
18777	XM_006495471.3	PREDICTED: Mus musculus lysophospholipase 1 (Lypla1), transcript variant X1, mRNA
18777	XM_006495472.3	PREDICTED: Mus musculus lysophospholipase 1 (Lypla1), transcript variant X2, mRNA
18777	NM_008866.2	Mus musculus lysophospholipase 1 (Lypla1), mRNA
105243856	XR_865170.1	PREDICTED: Mus musculus predicted gene, 39587 (Gm39587), ncRNA
21399	NM_011541.4	Mus musculus transcription elongation factor A (SII) 1 (Tcea1), transcript variant 2, mRNA
21399	NM_001159750.1	Mus musculus transcription elongation factor A (SII) 1 (Tcea1), transcript variant 3, mRNA
21399	NM_001159751.1	Mus musculus transcription elongation factor A (SII) 1 (Tcea1), transcript variant 1, mRNA
58175	XM_011238400.1	PREDICTED: Mus musculus regulator of G-protein signaling 20 (Rgs20), transcript variant X1, mRNA
58175	XM_006495554.2	PREDICTED: Mus musculus regulator of G-protein signaling 20 (Rgs20), transcript variant X4, mRNA
58175	NM_001177795.1	Mus musculus regulator of G-protein signaling 20 (Rgs20), transcript variant 1, mRNA
58175	NM_021374.5	Mus musculus regulator of G-protein signaling 20 (Rgs20), transcript variant 2, mRNA
58175	NM_001290372.1	Mus musculus regulator of G-protein signaling 20 (Rgs20), transcript variant 3, mRNA
58175	XM_011238401.2	PREDICTED: Mus musculus regulator of G-protein signaling 20 (Rgs20), transcript variant X2, mRNA
58175	XM_006495553.1	PREDICTED: Mus musculus regulator of G-protein signaling 20 (Rgs20), transcript variant X3, mRNA
102631647	XR_373197.2	PREDICTED: Mus musculus predicted gene 16041 (Gm16041), ncRNA
108664	XM_006495433.3	PREDICTED: Mus musculus ATPase, H+ transporting, lysosomal V1 subunit H (Atp6v1h), transcript variant X1, mRNA
108664	NM_133826.5	Mus musculus ATPase, H+ transporting, lysosomal V1 subunit H (Atp6v1h), transcript variant 1, mRNA
108664	NM_001310442.1	Mus musculus ATPase, H+ transporting, lysosomal V1 subunit H (Atp6v1h), transcript variant 2, mRNA
108664	XM_006495436.3	PREDICTED: Mus musculus ATPase, H+ transporting, lysosomal V1 subunit H (Atp6v1h), transcript variant X2, mRNA
108664	XM_011238336.2	PREDICTED: Mus musculus ATPase, H+ transporting, lysosomal V1 subunit H (Atp6v1h), transcript variant X5, mRNA
108664	XM_006495439.3	PREDICTED: Mus musculus ATPase, H+ transporting, lysosomal V1 subunit H (Atp6v1h), transcript variant X7, mRNA
108664	XM_017321103.1	PREDICTED: Mus musculus ATPase, H+ transporting, lysosomal V1 subunit H (Atp6v1h), transcript variant X4, mRNA
108664	XM_011238337.2	PREDICTED: Mus musculus ATPase, H+ transporting, lysosomal V1 subunit H (Atp6v1h), transcript variant X6, mRNA
108664	XM_006495437.3	PREDICTED: Mus musculus ATPase, H+ transporting, lysosomal V1 subunit H (Atp6v1h), transcript variant X3, mRNA
18387	XM_006495470.1	PREDICTED: Mus musculus opioid receptor, kappa 1 (Oprk1), transcript variant X1, mRNA
18387	NM_001204371.1	Mus musculus opioid receptor, kappa 1 (Oprk1), transcript variant 1, mRNA
18387	NM_001318735.1	Mus musculus opioid receptor, kappa 1 (Oprk1), transcript variant 1, mRNA
18387	NM_011011.2	Mus musculus opioid receptor, kappa 1 (Oprk1), transcript variant 2, mRNA
226304	NM_010342.1	Mus musculus neuropeptides B/W receptor 1 (Npbwr1), mRNA
108167788	XR_001779704.1	PREDICTED: Mus musculus uncharacterized LOC108167788 (LOC108167788), ncRNA
654788	XR_001778783.1	PREDICTED: Mus musculus RIKEN cDNA 4732440D04 gene (4732440D04Rik), misc_RNA
12421	NM_009826.4	Mus musculus RB1-inducible coiled-coil 1 (Rb1cc1), mRNA
12421	XM_011238338.2	PREDICTED: Mus musculus RB1-inducible coiled-coil 1 (Rb1cc1), transcript variant X1, mRNA
12421	XM_011238341.2	PREDICTED: Mus musculus RB1-inducible coiled-coil 1 (Rb1cc1), transcript variant X4, mRNA
12421	XM_006495443.3	PREDICTED: Mus musculus RB1-inducible coiled-coil 1 (Rb1cc1), transcript variant X5, mRNA
12421	XM_011238339.2	PREDICTED: Mus musculus RB1-inducible coiled-coil 1 (Rb1cc1), transcript variant X2, mRNA
12421	XM_011238340.2	PREDICTED: Mus musculus RB1-inducible coiled-coil 1 (Rb1cc1), transcript variant X3, mRNA
620393	NM_001195732.1	Mus musculus ALK and LTK ligand 1 (Alkal1), mRNA
108167611	XR_001778821.1	PREDICTED: Mus musculus uncharacterized LOC108167611 (LOC108167611), ncRNA
240690	NM_001244692.1	Mus musculus suppression of tumorigenicity 18 (St18), transcript variant 1, mRNA
240690	NM_001244693.1	Mus musculus suppression of tumorigenicity 18 (St18), transcript variant 2, mRNA
240690	XM_006495503.3	PREDICTED: Mus musculus suppression of tumorigenicity 18 (St18), transcript variant X4, mRNA
240690	XM_011238371.2	PREDICTED: Mus musculus suppression of tumorigenicity 18 (St18), transcript variant X7, mRNA
240690	XM_011238372.2	PREDICTED: Mus musculus suppression of tumorigenicity 18 (St18), transcript variant X8, mRNA
240690	NR_045188.1	Mus musculus suppression of tumorigenicity 18 (St18), transcript variant 4, non-coding RNA
240690	NR_045189.1	Mus musculus suppression of tumorigenicity 18 (St18), transcript variant 5, non-coding RNA
240690	NM_173868.2	Mus musculus suppression of tumorigenicity 18 (St18), transcript variant 3, mRNA
240690	XM_006495501.3	PREDICTED: Mus musculus suppression of tumorigenicity 18 (St18), transcript variant X2, mRNA
240690	XM_006495502.3	PREDICTED: Mus musculus suppression of tumorigenicity 18 (St18), transcript variant X3, mRNA
240690	XM_011238373.2	PREDICTED: Mus musculus suppression of tumorigenicity 18 (St18), transcript variant X9, mRNA
240690	XM_006495504.3	PREDICTED: Mus musculus suppression of tumorigenicity 18 (St18), transcript variant X5, mRNA
240690	XM_011238370.1	PREDICTED: Mus musculus suppression of tumorigenicity 18 (St18), transcript variant X6, mRNA
240690	XM_011238374.1	PREDICTED: Mus musculus suppression of tumorigenicity 18 (St18), transcript variant X10, mRNA
240690	XM_011238375.1	PREDICTED: Mus musculus suppression of tumorigenicity 18 (St18), transcript variant X11, mRNA
240690	XM_011238369.1	PREDICTED: Mus musculus suppression of tumorigenicity 18 (St18), transcript variant X1, mRNA
319263	XM_006495536.3	PREDICTED: Mus musculus protein-L-isoaspartate (D-aspartate) O-methyltransferase domain containing 1 (Pcmtd1), transcript variant X3, mRNA
319263	XR_373188.2	PREDICTED: Mus musculus protein-L-isoaspartate (D-aspartate) O-methyltransferase domain containing 1 (Pcmtd1), transcript variant X1, misc_RNA
319263	NM_183028.3	Mus musculus protein-L-isoaspartate (D-aspartate) O-methyltransferase domain containing 1 (Pcmtd1), mRNA
319263	XM_006495535.2	PREDICTED: Mus musculus protein-L-isoaspartate (D-aspartate) O-methyltransferase domain containing 1 (Pcmtd1), transcript variant X2, mRNA
102632124	XR_865172.1	PREDICTED: Mus musculus predicted gene, 26901 (Gm26901), transcript variant X1, ncRNA
102632124	XR_373202.2	PREDICTED: Mus musculus predicted gene, 26901 (Gm26901), transcript variant X8, ncRNA
102632124	XR_865176.1	PREDICTED: Mus musculus predicted gene, 26901 (Gm26901), transcript variant X6, ncRNA
102632124	XR_373199.2	PREDICTED: Mus musculus predicted gene, 26901 (Gm26901), transcript variant X7, ncRNA
102632124	XR_865175.1	PREDICTED: Mus musculus predicted gene, 26901 (Gm26901), transcript variant X5, ncRNA
102632124	XR_865174.1	PREDICTED: Mus musculus predicted gene, 26901 (Gm26901), transcript variant X3, ncRNA
102632124	XR_373201.2	PREDICTED: Mus musculus predicted gene, 26901 (Gm26901), transcript variant X9, ncRNA
102632124	XR_373200.2	PREDICTED: Mus musculus predicted gene, 26901 (Gm26901), transcript variant X2, ncRNA
102632124	XR_865173.1	PREDICTED: Mus musculus predicted gene, 26901 (Gm26901), transcript variant X4, ncRNA
105243858	XR_865178.1	PREDICTED: Mus musculus predicted gene, 39589 (Gm39589), ncRNA
71096	XM_006495573.3	PREDICTED: Mus musculus syntrophin, gamma 1 (Sntg1), transcript variant X5, mRNA
71096	XM_017312321.1	PREDICTED: Mus musculus syntrophin, gamma 1 (Sntg1), transcript variant X3, mRNA
71096	XM_011238407.2	PREDICTED: Mus musculus syntrophin, gamma 1 (Sntg1), transcript variant X1, mRNA
71096	XM_006495572.2	PREDICTED: Mus musculus syntrophin, gamma 1 (Sntg1), transcript variant X4, mRNA
71096	NM_001290392.1	Mus musculus syntrophin, gamma 1 (Sntg1), transcript variant 3, mRNA
71096	NM_001290393.1	Mus musculus syntrophin, gamma 1 (Sntg1), transcript variant 4, mRNA
71096	NM_001290390.1	Mus musculus syntrophin, gamma 1 (Sntg1), transcript variant 2, mRNA
71096	NM_027671.5	Mus musculus syntrophin, gamma 1 (Sntg1), transcript variant 1, mRNA
71096	XM_017312324.1	PREDICTED: Mus musculus syntrophin, gamma 1 (Sntg1), transcript variant X6, mRNA
71096	XM_017312320.1	PREDICTED: Mus musculus syntrophin, gamma 1 (Sntg1), transcript variant X2, mRNA
71096	XM_017312325.1	PREDICTED: Mus musculus syntrophin, gamma 1 (Sntg1), transcript variant X8, mRNA
71096	XR_001778003.1	PREDICTED: Mus musculus syntrophin, gamma 1 (Sntg1), transcript variant X7, misc_RNA
102632723	XR_373205.2	PREDICTED: Mus musculus predicted gene, 30719 (Gm30719), transcript variant X2, ncRNA
102632723	XR_373204.2	PREDICTED: Mus musculus predicted gene, 30719 (Gm30719), transcript variant X1, ncRNA
59014	NM_021511.2	Mus musculus ribosome biogenesis regulator 1 (Rrs1), mRNA
76187	XM_017312699.1	PREDICTED: Mus musculus alcohol dehydrogenase, iron containing, 1 (Adhfe1), transcript variant X2, mRNA
76187	XM_006495585.3	PREDICTED: Mus musculus alcohol dehydrogenase, iron containing, 1 (Adhfe1), transcript variant X1, mRNA
76187	XM_006495586.2	PREDICTED: Mus musculus alcohol dehydrogenase, iron containing, 1 (Adhfe1), transcript variant X3, mRNA
76187	NM_175236.4	Mus musculus alcohol dehydrogenase, iron containing, 1 (Adhfe1), transcript variant 1, mRNA
76187	NR_027664.1	Mus musculus alcohol dehydrogenase, iron containing, 1 (Adhfe1), transcript variant 2, non-coding RNA
72481	NR_015470.1	Mus musculus RIKEN cDNA 2610203C22 gene (2610203C22Rik), long non-coding RNA
76982	NM_178399.4	Mus musculus RIKEN cDNA 3110035E14 gene (3110035E14Rik), mRNA
17864	XM_006495461.1	PREDICTED: Mus musculus myeloblastosis oncogene-like 1 (Mybl1), transcript variant X1, mRNA
17864	XM_011238350.2	PREDICTED: Mus musculus myeloblastosis oncogene-like 1 (Mybl1), transcript variant X3, mRNA
17864	NM_001290397.1	Mus musculus myeloblastosis oncogene-like 1 (Mybl1), transcript variant 2, mRNA
17864	NM_008651.3	Mus musculus myeloblastosis oncogene-like 1 (Mybl1), transcript variant 1, mRNA
17864	XM_011238349.1	PREDICTED: Mus musculus myeloblastosis oncogene-like 1 (Mybl1), transcript variant X2, mRNA
70675	NM_173443.3	Mus musculus valosin containing protein (p97)/p47 complex interacting protein 1 (Vcpip1), mRNA
73331	NR_040462.1	Mus musculus RIKEN cDNA 1700034P13 gene (1700034P13Rik), long non-coding RNA
105243859	XR_865181.2	PREDICTED: Mus musculus predicted gene, 39590 (Gm39590), transcript variant X3, ncRNA
105243859	XR_865182.2	PREDICTED: Mus musculus predicted gene, 39590 (Gm39590), transcript variant X4, ncRNA
105243859	XR_865179.2	PREDICTED: Mus musculus predicted gene, 39590 (Gm39590), transcript variant X1, ncRNA
105243859	XR_865180.2	PREDICTED: Mus musculus predicted gene, 39590 (Gm39590), transcript variant X2, ncRNA
105243859	XR_865184.2	PREDICTED: Mus musculus predicted gene, 39590 (Gm39590), transcript variant X6, ncRNA
105243859	XR_865183.2	PREDICTED: Mus musculus predicted gene, 39590 (Gm39590), transcript variant X5, ncRNA
170755	NM_133220.2	Mus musculus serum/glucocorticoid regulated kinase 3 (Sgk3), transcript variant 1, mRNA
170755	NM_177547.3	Mus musculus serum/glucocorticoid regulated kinase 3 (Sgk3), transcript variant 2, mRNA
170755	NM_001037759.1	Mus musculus serum/glucocorticoid regulated kinase 3 (Sgk3), transcript variant 3, mRNA
240697	XM_017320486.1	PREDICTED: Mus musculus minichromosome maintenance domain containing 2 (Mcmdc2), transcript variant X6, mRNA
240697	XR_001784301.1	PREDICTED: Mus musculus minichromosome maintenance domain containing 2 (Mcmdc2), transcript variant X5, misc_RNA
240697	XR_001784300.1	PREDICTED: Mus musculus minichromosome maintenance domain containing 2 (Mcmdc2), transcript variant X3, misc_RNA
240697	XM_011238377.2	PREDICTED: Mus musculus minichromosome maintenance domain containing 2 (Mcmdc2), transcript variant X2, mRNA
240697	XR_865162.2	PREDICTED: Mus musculus minichromosome maintenance domain containing 2 (Mcmdc2), transcript variant X4, misc_RNA
240697	XM_011238376.1	PREDICTED: Mus musculus minichromosome maintenance domain containing 2 (Mcmdc2), transcript variant X1, mRNA
240697	NM_177722.3	Mus musculus minichromosome maintenance domain containing 2 (Mcmdc2), mRNA
73824	NR_024067.2	Mus musculus small nucleolar RNA host gene 6 (Snhg6), long non-coding RNA
100039596	XM_006495432.3	PREDICTED: Mus musculus transcription factor 24 (Tcf24), transcript variant X2, mRNA
100039596	XM_006495431.3	PREDICTED: Mus musculus transcription factor 24 (Tcf24), transcript variant X1, mRNA
100039596	NM_001285425.1	Mus musculus transcription factor 24 (Tcf24), mRNA
69312	NM_145692.2	Mus musculus protein phosphatase 1, regulatory subunit 42 (Ppp1r42), transcript variant 2, mRNA
69312	NR_110971.1	Mus musculus protein phosphatase 1, regulatory subunit 42 (Ppp1r42), transcript variant 3, non-coding RNA
69312	XM_006495566.2	PREDICTED: Mus musculus protein phosphatase 1, regulatory subunit 42 (Ppp1r42), transcript variant X2, mRNA
69312	XM_006495567.2	PREDICTED: Mus musculus protein phosphatase 1, regulatory subunit 42 (Ppp1r42), transcript variant X3, mRNA
69312	XM_006495565.2	PREDICTED: Mus musculus protein phosphatase 1, regulatory subunit 42 (Ppp1r42), transcript variant X1, mRNA
26754	NM_001277101.1	Mus musculus COP9 signalosome subunit 5 (Cops5), transcript variant 2, mRNA
26754	NM_013715.2	Mus musculus COP9 signalosome subunit 5 (Cops5), transcript variant 1, mRNA
26754	NR_102282.1	Mus musculus COP9 signalosome subunit 5 (Cops5), transcript variant 3, non-coding RNA
211660	XR_001783697.1	PREDICTED: Mus musculus centrosome and spindle pole associated protein 1 (Cspp1), transcript variant X11, misc_RNA
211660	XM_006495479.3	PREDICTED: Mus musculus centrosome and spindle pole associated protein 1 (Cspp1), transcript variant X1, mRNA
211660	XM_006495481.3	PREDICTED: Mus musculus centrosome and spindle pole associated protein 1 (Cspp1), transcript variant X3, mRNA
211660	XM_006495485.3	PREDICTED: Mus musculus centrosome and spindle pole associated protein 1 (Cspp1), transcript variant X7, mRNA
211660	XM_017319589.1	PREDICTED: Mus musculus centrosome and spindle pole associated protein 1 (Cspp1), transcript variant X2, mRNA
211660	XM_006495487.3	PREDICTED: Mus musculus centrosome and spindle pole associated protein 1 (Cspp1), transcript variant X10, mRNA
211660	XM_006495488.3	PREDICTED: Mus musculus centrosome and spindle pole associated protein 1 (Cspp1), transcript variant X12, mRNA
211660	NM_026493.3	Mus musculus centrosome and spindle pole associated protein 1 (Cspp1), mRNA
211660	XM_006495486.2	PREDICTED: Mus musculus centrosome and spindle pole associated protein 1 (Cspp1), transcript variant X8, mRNA
211660	XM_017319609.1	PREDICTED: Mus musculus centrosome and spindle pole associated protein 1 (Cspp1), transcript variant X15, mRNA
211660	XM_017319607.1	PREDICTED: Mus musculus centrosome and spindle pole associated protein 1 (Cspp1), transcript variant X13, mRNA
211660	XM_006495482.3	PREDICTED: Mus musculus centrosome and spindle pole associated protein 1 (Cspp1), transcript variant X4, mRNA
211660	XM_006495484.3	PREDICTED: Mus musculus centrosome and spindle pole associated protein 1 (Cspp1), transcript variant X6, mRNA
211660	XM_017319604.1	PREDICTED: Mus musculus centrosome and spindle pole associated protein 1 (Cspp1), transcript variant X9, mRNA
211660	XM_006495483.3	PREDICTED: Mus musculus centrosome and spindle pole associated protein 1 (Cspp1), transcript variant X5, mRNA
211660	XM_017319608.1	PREDICTED: Mus musculus centrosome and spindle pole associated protein 1 (Cspp1), transcript variant X14, mRNA
211660	XM_011238365.2	PREDICTED: Mus musculus centrosome and spindle pole associated protein 1 (Cspp1), transcript variant X16, mRNA
211673	NM_001102430.1	Mus musculus ADP-ribosylation factor guanine nucleotide-exchange factor 1(brefeldin A-inhibited) (Arfgef1), mRNA
329093	XM_011238392.2	PREDICTED: Mus musculus carboxypeptidase A6 (Cpa6), transcript variant X1, mRNA
329093	XM_011238393.2	PREDICTED: Mus musculus carboxypeptidase A6 (Cpa6), transcript variant X3, mRNA
329093	NM_001289497.1	Mus musculus carboxypeptidase A6 (Cpa6), transcript variant 2, mRNA
329093	NM_177834.4	Mus musculus carboxypeptidase A6 (Cpa6), transcript variant 1, mRNA
329093	XM_006495545.3	PREDICTED: Mus musculus carboxypeptidase A6 (Cpa6), transcript variant X2, mRNA
109294	XM_006495441.3	PREDICTED: Mus musculus phosphatidylinositol-3,4,5-trisphosphate-dependent Rac exchange factor 2 (Prex2), transcript variant X1, mRNA
109294	NM_029525.1	Mus musculus phosphatidylinositol-3,4,5-trisphosphate-dependent Rac exchange factor 2 (Prex2), transcript variant 1, mRNA
109294	NM_001033636.4	Mus musculus phosphatidylinositol-3,4,5-trisphosphate-dependent Rac exchange factor 2 (Prex2), transcript variant 2, mRNA
320492	XM_006495540.2	PREDICTED: Mus musculus RIKEN cDNA A830018L16 gene (A830018L16Rik), transcript variant X2, mRNA
320492	XM_006495541.3	PREDICTED: Mus musculus RIKEN cDNA A830018L16 gene (A830018L16Rik), transcript variant X3, mRNA
320492	XM_017321221.1	PREDICTED: Mus musculus RIKEN cDNA A830018L16 gene (A830018L16Rik), transcript variant X1, mRNA
320492	NM_001160369.2	Mus musculus RIKEN cDNA A830018L16 gene (A830018L16Rik), transcript variant 1, mRNA
320492	NM_177173.6	Mus musculus RIKEN cDNA A830018L16 gene (A830018L16Rik), transcript variant 2, mRNA
320492	NM_001310451.1	Mus musculus RIKEN cDNA A830018L16 gene (A830018L16Rik), transcript variant 5, mRNA
320492	NM_001160370.2	Mus musculus RIKEN cDNA A830018L16 gene (A830018L16Rik), transcript variant 3, mRNA
320492	NM_001160371.2	Mus musculus RIKEN cDNA A830018L16 gene (A830018L16Rik), transcript variant 4, mRNA
320492	XM_006495544.1	PREDICTED: Mus musculus RIKEN cDNA A830018L16 gene (A830018L16Rik), transcript variant X5, mRNA
320492	XM_006495543.3	PREDICTED: Mus musculus RIKEN cDNA A830018L16 gene (A830018L16Rik), transcript variant X4, mRNA
102632954	XR_373206.2	PREDICTED: Mus musculus predicted gene, 30898 (Gm30898), ncRNA
102633057	XR_373208.2	PREDICTED: Mus musculus predicted gene, 30974 (Gm30974), ncRNA
105243860	XR_865186.1	PREDICTED: Mus musculus predicted gene, 39591 (Gm39591), ncRNA
329096	NR_045297.1	Mus musculus predicted gene, 17644 (Gm17644), long non-coding RNA
240725	XM_006495510.3	PREDICTED: Mus musculus sulfatase 1 (Sulf1), transcript variant X1, mRNA
240725	XM_006495513.3	PREDICTED: Mus musculus sulfatase 1 (Sulf1), transcript variant X4, mRNA
240725	NM_001198565.1	Mus musculus sulfatase 1 (Sulf1), transcript variant 1, mRNA
240725	NM_001198566.1	Mus musculus sulfatase 1 (Sulf1), transcript variant 3, mRNA
240725	XM_006495511.3	PREDICTED: Mus musculus sulfatase 1 (Sulf1), transcript variant X2, mRNA
240725	XM_006495512.3	PREDICTED: Mus musculus sulfatase 1 (Sulf1), transcript variant X3, mRNA
240725	NM_172294.1	Mus musculus sulfatase 1 (Sulf1), transcript variant 2, mRNA
240725	XM_006495514.1	PREDICTED: Mus musculus sulfatase 1 (Sulf1), transcript variant X5, mRNA
240726	XM_011238380.2	PREDICTED: Mus musculus solute carrier organic anion transporter family, member 5A1 (Slco5a1), transcript variant X1, mRNA
240726	XM_011238382.2	PREDICTED: Mus musculus solute carrier organic anion transporter family, member 5A1 (Slco5a1), transcript variant X3, mRNA
240726	XM_011238381.2	PREDICTED: Mus musculus solute carrier organic anion transporter family, member 5A1 (Slco5a1), transcript variant X2, mRNA
240726	XM_006495518.3	PREDICTED: Mus musculus solute carrier organic anion transporter family, member 5A1 (Slco5a1), transcript variant X5, mRNA
240726	NM_172841.2	Mus musculus solute carrier organic anion transporter family, member 5A1 (Slco5a1), mRNA
240726	XM_006495517.1	PREDICTED: Mus musculus solute carrier organic anion transporter family, member 5A1 (Slco5a1), transcript variant X4, mRNA
105243861	XR_865187.1	PREDICTED: Mus musculus predicted gene, 39592 (Gm39592), ncRNA
383491	NM_001081209.2	Mus musculus PR domain containing 14 (Prdm14), mRNA
17978	NM_008678.3	Mus musculus nuclear receptor coactivator 2 (Ncoa2), transcript variant a, mRNA
17978	NM_001302702.1	Mus musculus nuclear receptor coactivator 2 (Ncoa2), transcript variant c, mRNA
17978	XM_011238351.2	PREDICTED: Mus musculus nuclear receptor coactivator 2 (Ncoa2), transcript variant X9, mRNA
17978	XM_011238361.2	PREDICTED: Mus musculus nuclear receptor coactivator 2 (Ncoa2), transcript variant X13, mRNA
17978	XM_006495465.3	PREDICTED: Mus musculus nuclear receptor coactivator 2 (Ncoa2), transcript variant X10, mRNA
17978	XM_017319241.1	PREDICTED: Mus musculus nuclear receptor coactivator 2 (Ncoa2), transcript variant X11, mRNA
17978	XM_017319243.1	PREDICTED: Mus musculus nuclear receptor coactivator 2 (Ncoa2), transcript variant X12, mRNA
17978	XM_017319237.1	PREDICTED: Mus musculus nuclear receptor coactivator 2 (Ncoa2), transcript variant X8, mRNA
17978	XM_017319229.1	PREDICTED: Mus musculus nuclear receptor coactivator 2 (Ncoa2), transcript variant X1, mRNA
17978	XM_017319234.1	PREDICTED: Mus musculus nuclear receptor coactivator 2 (Ncoa2), transcript variant X6, mRNA
17978	XM_017319231.1	PREDICTED: Mus musculus nuclear receptor coactivator 2 (Ncoa2), transcript variant X3, mRNA
17978	XM_017319235.1	PREDICTED: Mus musculus nuclear receptor coactivator 2 (Ncoa2), transcript variant X7, mRNA
17978	XM_017319233.1	PREDICTED: Mus musculus nuclear receptor coactivator 2 (Ncoa2), transcript variant X5, mRNA
17978	XM_017319232.1	PREDICTED: Mus musculus nuclear receptor coactivator 2 (Ncoa2), transcript variant X4, mRNA
17978	XM_017319230.1	PREDICTED: Mus musculus nuclear receptor coactivator 2 (Ncoa2), transcript variant X2, mRNA
105243864	XR_865189.2	PREDICTED: Mus musculus predicted gene, 39595 (Gm39595), ncRNA
72265	NM_028173.5	Mus musculus translocating chain-associating membrane protein 1 (Tram1), mRNA
212442	NM_145381.2	Mus musculus lactamase, beta 2 (Lactb2), mRNA
212442	XM_006495490.3	PREDICTED: Mus musculus lactamase, beta 2 (Lactb2), transcript variant X1, mRNA
381246	XM_006495548.3	PREDICTED: Mus musculus X-linked Kx blood group related 9 (Xkr9), transcript variant X2, mRNA
381246	NM_001011873.2	Mus musculus X-linked Kx blood group related 9 (Xkr9), mRNA
381246	XM_006495547.3	PREDICTED: Mus musculus X-linked Kx blood group related 9 (Xkr9), transcript variant X1, mRNA
102633349	XR_373211.1	PREDICTED: Mus musculus predicted gene, 31195 (Gm31195), transcript variant X2, ncRNA
102633349	XR_373210.1	PREDICTED: Mus musculus predicted gene, 31195 (Gm31195), transcript variant X1, ncRNA
102633349	XR_373212.1	PREDICTED: Mus musculus predicted gene, 31195 (Gm31195), transcript variant X3, ncRNA
105243865	XR_865192.2	PREDICTED: Mus musculus predicted gene, 39596 (Gm39596), transcript variant X3, ncRNA
105243865	XR_865190.2	PREDICTED: Mus musculus predicted gene, 39596 (Gm39596), transcript variant X1, ncRNA
105243865	XR_865191.1	PREDICTED: Mus musculus predicted gene, 39596 (Gm39596), transcript variant X2, ncRNA
14048	XM_006495452.3	PREDICTED: Mus musculus EYA transcriptional coactivator and phosphatase 1 (Eya1), transcript variant X5, mRNA
14048	XM_006495451.3	PREDICTED: Mus musculus EYA transcriptional coactivator and phosphatase 1 (Eya1), transcript variant X4, mRNA
14048	XM_017315414.1	PREDICTED: Mus musculus EYA transcriptional coactivator and phosphatase 1 (Eya1), transcript variant X9, mRNA
14048	XM_011238344.2	PREDICTED: Mus musculus EYA transcriptional coactivator and phosphatase 1 (Eya1), transcript variant X2, mRNA
14048	XM_011238346.2	PREDICTED: Mus musculus EYA transcriptional coactivator and phosphatase 1 (Eya1), transcript variant X7, mRNA
14048	XM_017315381.1	PREDICTED: Mus musculus EYA transcriptional coactivator and phosphatase 1 (Eya1), transcript variant X6, mRNA
14048	XM_006495446.3	PREDICTED: Mus musculus EYA transcriptional coactivator and phosphatase 1 (Eya1), transcript variant X1, mRNA
14048	XM_017315422.1	PREDICTED: Mus musculus EYA transcriptional coactivator and phosphatase 1 (Eya1), transcript variant X10, mRNA
14048	XM_017315348.1	PREDICTED: Mus musculus EYA transcriptional coactivator and phosphatase 1 (Eya1), transcript variant X3, mRNA
14048	NM_001252192.1	Mus musculus EYA transcriptional coactivator and phosphatase 1 (Eya1), transcript variant 2, mRNA
14048	NM_001310459.1	Mus musculus EYA transcriptional coactivator and phosphatase 1 (Eya1), transcript variant 3, mRNA
14048	NM_010164.2	Mus musculus EYA transcriptional coactivator and phosphatase 1 (Eya1), transcript variant 1, mRNA
14048	XR_001780756.1	PREDICTED: Mus musculus EYA transcriptional coactivator and phosphatase 1 (Eya1), transcript variant X11, misc_RNA
14048	XM_011238347.2	PREDICTED: Mus musculus EYA transcriptional coactivator and phosphatase 1 (Eya1), transcript variant X8, mRNA
17681	XM_006495460.3	PREDICTED: Mus musculus musculin (Msc), transcript variant X3, mRNA
17681	XM_006495458.3	PREDICTED: Mus musculus musculin (Msc), transcript variant X1, mRNA
17681	NM_010827.2	Mus musculus musculin (Msc), mRNA
17681	XM_011238348.2	PREDICTED: Mus musculus musculin (Msc), transcript variant X2, mRNA
105243866	XR_865193.1	PREDICTED: Mus musculus uncharacterized LOC105243866 (LOC105243866), transcript variant X1, ncRNA
105243866	XR_865195.1	PREDICTED: Mus musculus uncharacterized LOC105243866 (LOC105243866), transcript variant X3, ncRNA
105243866	XR_865194.1	PREDICTED: Mus musculus uncharacterized LOC105243866 (LOC105243866), transcript variant X2, ncRNA
105243866	XR_865198.1	PREDICTED: Mus musculus uncharacterized LOC105243866 (LOC105243866), transcript variant X4, ncRNA
277328	NM_177781.4	Mus musculus transient receptor potential cation channel, subfamily A, member 1 (Trpa1), mRNA
277328	XM_006495526.2	PREDICTED: Mus musculus transient receptor potential cation channel, subfamily A, member 1 (Trpa1), transcript variant X1, mRNA
98741	XM_006495595.3	PREDICTED: Mus musculus potassium voltage gated channel, Shab-related subfamily, member 2 (Kcnb2), transcript variant X1, mRNA
98741	NM_001098528.2	Mus musculus potassium voltage gated channel, Shab-related subfamily, member 2 (Kcnb2), mRNA
98741	XM_006495597.3	PREDICTED: Mus musculus potassium voltage gated channel, Shab-related subfamily, member 2 (Kcnb2), transcript variant X3, mRNA
98741	XM_006495596.2	PREDICTED: Mus musculus potassium voltage gated channel, Shab-related subfamily, member 2 (Kcnb2), transcript variant X2, mRNA
21749	XM_011238367.1	PREDICTED: Mus musculus telomeric repeat binding factor 1 (Terf1), transcript variant X1, mRNA
21749	XR_001783785.1	PREDICTED: Mus musculus telomeric repeat binding factor 1 (Terf1), transcript variant X2, misc_RNA
21749	NM_009352.3	Mus musculus telomeric repeat binding factor 1 (Terf1), transcript variant 1, mRNA
21749	NM_001286628.1	Mus musculus telomeric repeat binding factor 1 (Terf1), transcript variant 2, mRNA
226866	NM_001033288.3	Mus musculus somatomedin B and thrombospondin, type 1 domain containing (Sbspon), mRNA
102633776	XR_001779753.1	PREDICTED: Mus musculus predicted gene, 31523 (Gm31523), ncRNA
665434	XR_001778784.1	PREDICTED: Mus musculus predicted gene 7634 (Gm7634), misc_RNA
75799	XM_006495584.3	PREDICTED: Mus musculus RIKEN cDNA 4930444P10 gene (4930444P10Rik), transcript variant X2, mRNA
75799	XM_006495582.2	PREDICTED: Mus musculus RIKEN cDNA 4930444P10 gene (4930444P10Rik), transcript variant X1, mRNA
75799	NM_001243238.2	Mus musculus RIKEN cDNA 4930444P10 gene (4930444P10Rik), transcript variant 2, mRNA
75799	NM_001305227.1	Mus musculus RIKEN cDNA 4930444P10 gene (4930444P10Rik), transcript variant 1, mRNA
19989	NM_011291.5	Mus musculus ribosomal protein L7 (Rpl7), mRNA
98711	NM_133832.3	Mus musculus retinol dehydrogenase 10 (all-trans) (Rdh10), mRNA
29819	XM_006495528.3	PREDICTED: Mus musculus staufen (RNA binding protein) homolog 2 (Drosophila) (Stau2), transcript variant X1, mRNA
29819	XM_006495532.3	PREDICTED: Mus musculus staufen (RNA binding protein) homolog 2 (Drosophila) (Stau2), transcript variant X5, mRNA
29819	XM_011238390.2	PREDICTED: Mus musculus staufen (RNA binding protein) homolog 2 (Drosophila) (Stau2), transcript variant X7, mRNA
29819	XM_017321102.1	PREDICTED: Mus musculus staufen (RNA binding protein) homolog 2 (Drosophila) (Stau2), transcript variant X2, mRNA
29819	XM_017321109.1	PREDICTED: Mus musculus staufen (RNA binding protein) homolog 2 (Drosophila) (Stau2), transcript variant X9, mRNA
29819	XM_011238389.1	PREDICTED: Mus musculus staufen (RNA binding protein) homolog 2 (Drosophila) (Stau2), transcript variant X6, mRNA
29819	XM_011238387.1	PREDICTED: Mus musculus staufen (RNA binding protein) homolog 2 (Drosophila) (Stau2), transcript variant X3, mRNA
29819	NM_001111272.1	Mus musculus staufen double-stranded RNA binding protein 2 (Stau2), transcript variant 2, mRNA
29819	NM_025303.3	Mus musculus staufen double-stranded RNA binding protein 2 (Stau2), transcript variant 3, mRNA
29819	XM_011238388.2	PREDICTED: Mus musculus staufen (RNA binding protein) homolog 2 (Drosophila) (Stau2), transcript variant X4, mRNA
29819	XM_011238391.2	PREDICTED: Mus musculus staufen (RNA binding protein) homolog 2 (Drosophila) (Stau2), transcript variant X10, mRNA
29819	XM_017321108.1	PREDICTED: Mus musculus staufen (RNA binding protein) homolog 2 (Drosophila) (Stau2), transcript variant X8, mRNA
102634042	XR_001778825.1	PREDICTED: Mus musculus uncharacterized LOC102634042 (LOC102634042), transcript variant X1, ncRNA
102634042	XR_865202.1	PREDICTED: Mus musculus uncharacterized LOC102634042 (LOC102634042), transcript variant X3, ncRNA
102634042	XR_865201.2	PREDICTED: Mus musculus uncharacterized LOC102634042 (LOC102634042), transcript variant X2, ncRNA
66799	NM_001271016.1	Mus musculus ubiquitin-conjugating enzyme E2W (putative) (Ube2w), transcript variant 2, mRNA
66799	XM_017322048.1	PREDICTED: Mus musculus ubiquitin-conjugating enzyme E2W (putative) (Ube2w), transcript variant X4, mRNA
66799	XM_017322047.1	PREDICTED: Mus musculus ubiquitin-conjugating enzyme E2W (putative) (Ube2w), transcript variant X2, mRNA
66799	NR_073122.1	Mus musculus ubiquitin-conjugating enzyme E2W (putative) (Ube2w), transcript variant 4, non-coding RNA
66799	NM_001271017.1	Mus musculus ubiquitin-conjugating enzyme E2W (putative) (Ube2w), transcript variant 3, mRNA
66799	NM_025773.3	Mus musculus ubiquitin-conjugating enzyme E2W (putative) (Ube2w), transcript variant 1, mRNA
66799	XM_011238402.2	PREDICTED: Mus musculus ubiquitin-conjugating enzyme E2W (putative) (Ube2w), transcript variant X3, mRNA
66799	XM_006495557.3	PREDICTED: Mus musculus ubiquitin-conjugating enzyme E2W (putative) (Ube2w), transcript variant X1, mRNA
108167614	XM_017313254.1	PREDICTED: Mus musculus uncharacterized LOC108167614 (LOC108167614), mRNA
67923	NM_001310470.1	Mus musculus elongin C (Eloc), transcript variant 1, mRNA
67923	XM_006495561.2	PREDICTED: Mus musculus transcription elongation factor B (SIII), polypeptide 1 (Tceb1), transcript variant X5, mRNA
67923	XM_006495564.1	PREDICTED: Mus musculus transcription elongation factor B (SIII), polypeptide 1 (Tceb1), transcript variant X7, mRNA
67923	XM_011238403.2	PREDICTED: Mus musculus transcription elongation factor B (SIII), polypeptide 1 (Tceb1), transcript variant X3, mRNA
67923	XM_006495562.1	PREDICTED: Mus musculus transcription elongation factor B (SIII), polypeptide 1 (Tceb1), transcript variant X6, mRNA
67923	XM_006495559.2	PREDICTED: Mus musculus transcription elongation factor B (SIII), polypeptide 1 (Tceb1), transcript variant X1, mRNA
67923	XM_006495558.2	PREDICTED: Mus musculus transcription elongation factor B (SIII), polypeptide 1 (Tceb1), transcript variant X2, mRNA
67923	XM_006495563.3	PREDICTED: Mus musculus transcription elongation factor B (SIII), polypeptide 1 (Tceb1), transcript variant X8, mRNA
67923	XM_017322272.1	PREDICTED: Mus musculus transcription elongation factor B (SIII), polypeptide 1 (Tceb1), transcript variant X4, mRNA
67923	NM_026456.4	Mus musculus elongin C (Eloc), transcript variant 2, mRNA
329101	NR_037998.1	Mus musculus RIKEN cDNA D030040B21 gene (D030040B21Rik), long non-coding RNA
70397	NM_026392.1	Mus musculus transmembrane protein 70 (Tmem70), transcript variant 2, mRNA
70397	NM_027415.2	Mus musculus transmembrane protein 70 (Tmem70), transcript variant 1, mRNA
17087	NM_016923.2	Mus musculus lymphocyte antigen 96 (Ly96), transcript variant 1, mRNA
17087	NM_001159711.1	Mus musculus lymphocyte antigen 96 (Ly96), transcript variant 2, mRNA
57339	XR_001785237.1	PREDICTED: Mus musculus junctophilin 1 (Jph1), transcript variant X4, misc_RNA
57339	XM_011238399.2	PREDICTED: Mus musculus junctophilin 1 (Jph1), transcript variant X5, mRNA
57339	NM_020604.2	Mus musculus junctophilin 1 (Jph1), mRNA
57339	XM_011238398.2	PREDICTED: Mus musculus junctophilin 1 (Jph1), transcript variant X3, mRNA
57339	XM_011238396.2	PREDICTED: Mus musculus junctophilin 1 (Jph1), transcript variant X1, mRNA
57339	XM_011238397.2	PREDICTED: Mus musculus junctophilin 1 (Jph1), transcript variant X2, mRNA
108167615	XR_001778833.1	PREDICTED: Mus musculus uncharacterized LOC108167615 (LOC108167615), ncRNA
102634387	XR_865203.2	PREDICTED: Mus musculus predicted gene, 31982 (Gm31982), transcript variant X2, ncRNA
102634387	XR_373223.2	PREDICTED: Mus musculus predicted gene, 31982 (Gm31982), transcript variant X1, ncRNA
102634310	XR_373222.2	PREDICTED: Mus musculus predicted gene 28783 (Gm28783), ncRNA
14545	NM_010267.3	Mus musculus ganglioside-induced differentiation-associated-protein 1 (Gdap1), mRNA
102634541	XR_373225.2	PREDICTED: Mus musculus predicted gene 28784 (Gm28784), ncRNA
105243867	XR_865206.1	PREDICTED: Mus musculus predicted gene, 39597 (Gm39597), transcript variant X1, ncRNA
105243867	XR_865207.1	PREDICTED: Mus musculus predicted gene, 39597 (Gm39597), transcript variant X2, ncRNA
94227	NM_053191.2	Mus musculus peptidase inhibitor 15 (Pi15), mRNA
102634738	XR_865212.2	PREDICTED: Mus musculus predicted gene 28154 (Gm28154), transcript variant X4, ncRNA
102634738	XR_373227.3	PREDICTED: Mus musculus predicted gene 28154 (Gm28154), transcript variant X9, ncRNA
102634738	XR_001778837.1	PREDICTED: Mus musculus predicted gene 28154 (Gm28154), transcript variant X8, ncRNA
102634738	XR_373229.3	PREDICTED: Mus musculus predicted gene 28154 (Gm28154), transcript variant X7, ncRNA
102634738	XR_373228.3	PREDICTED: Mus musculus predicted gene 28154 (Gm28154), transcript variant X5, ncRNA
102634738	XR_865210.2	PREDICTED: Mus musculus predicted gene 28154 (Gm28154), transcript variant X3, ncRNA
102634738	XR_865209.2	PREDICTED: Mus musculus predicted gene 28154 (Gm28154), transcript variant X1, ncRNA
102634738	XR_001778838.1	PREDICTED: Mus musculus predicted gene 28154 (Gm28154), transcript variant X11, ncRNA
102634738	XR_865213.2	PREDICTED: Mus musculus predicted gene 28154 (Gm28154), transcript variant X6, ncRNA
102634738	XR_865211.2	PREDICTED: Mus musculus predicted gene 28154 (Gm28154), transcript variant X10, ncRNA
102634738	XR_865208.2	PREDICTED: Mus musculus predicted gene 28154 (Gm28154), transcript variant X2, ncRNA
102634913	NR_130314.1	Mus musculus predicted gene 16070 (Gm16070), long non-coding RNA
83691	XM_006495592.3	PREDICTED: Mus musculus cysteine-rich secretory protein LCCL domain containing 1 (Crispld1), transcript variant X1, mRNA
83691	XM_006495593.3	PREDICTED: Mus musculus cysteine-rich secretory protein LCCL domain containing 1 (Crispld1), transcript variant X2, mRNA
83691	XM_006495594.3	PREDICTED: Mus musculus cysteine-rich secretory protein LCCL domain containing 1 (Crispld1), transcript variant X4, mRNA
83691	NM_031402.2	Mus musculus cysteine-rich secretory protein LCCL domain containing 1 (Crispld1), transcript variant 1, mRNA
83691	XM_011238409.2	PREDICTED: Mus musculus cysteine-rich secretory protein LCCL domain containing 1 (Crispld1), transcript variant X3, mRNA
83691	XM_011238410.2	PREDICTED: Mus musculus cysteine-rich secretory protein LCCL domain containing 1 (Crispld1), transcript variant X5, mRNA
105243868	XR_865214.2	PREDICTED: Mus musculus predicted gene 28153 (Gm28153), ncRNA
78081	XM_006495591.3	PREDICTED: Mus musculus cysteine-rich secretory protein 4 (Crisp4), transcript variant X4, mRNA
78081	XM_006495588.3	PREDICTED: Mus musculus cysteine-rich secretory protein 4 (Crisp4), transcript variant X1, mRNA
78081	XM_006495590.3	PREDICTED: Mus musculus cysteine-rich secretory protein 4 (Crisp4), transcript variant X3, mRNA
78081	XM_006495589.2	PREDICTED: Mus musculus cysteine-rich secretory protein 4 (Crisp4), transcript variant X2, mRNA
78081	NM_030033.1	Mus musculus cysteine-rich secretory protein 4 (Crisp4), transcript variant 1, mRNA
654460	NM_001039123.1	Mus musculus defensin beta 18 (Defb18), mRNA
77673	NM_183124.3	Mus musculus defensin beta 41 (Defb41), transcript variant 1, mRNA
77673	NM_001040027.2	Mus musculus defensin beta 41 (Defb41), transcript variant 2, mRNA
102635013	XR_373232.3	PREDICTED: Mus musculus predicted gene 15825 (Gm15825), ncRNA
226896	NM_153154.2	Mus musculus transcription factor AP-2, delta (Tfap2d), mRNA
226896	XM_006495499.3	PREDICTED: Mus musculus transcription factor AP-2, delta (Tfap2d), transcript variant X3, mRNA
226896	XM_006495498.2	PREDICTED: Mus musculus transcription factor AP-2, delta (Tfap2d), transcript variant X2, mRNA
226896	XM_006495497.3	PREDICTED: Mus musculus transcription factor AP-2, delta (Tfap2d), transcript variant X1, mRNA
21419	NM_009334.3	Mus musculus transcription factor AP-2 beta (Tfap2b), transcript variant 1, mRNA
21419	NM_001286340.1	Mus musculus transcription factor AP-2 beta (Tfap2b), transcript variant 3, mRNA
21419	XM_006495493.1	PREDICTED: Mus musculus transcription factor AP-2 beta (Tfap2b), transcript variant X4, mRNA
21419	XM_006495491.3	PREDICTED: Mus musculus transcription factor AP-2 beta (Tfap2b), transcript variant X1, mRNA
21419	XM_006495494.3	PREDICTED: Mus musculus transcription factor AP-2 beta (Tfap2b), transcript variant X5, mRNA
21419	XM_006495492.3	PREDICTED: Mus musculus transcription factor AP-2 beta (Tfap2b), transcript variant X2, mRNA
21419	XR_373183.3	PREDICTED: Mus musculus transcription factor AP-2 beta (Tfap2b), transcript variant X3, misc_RNA
21419	XM_006495495.2	PREDICTED: Mus musculus transcription factor AP-2 beta (Tfap2b), transcript variant X6, mRNA
21419	NM_001025305.2	Mus musculus transcription factor AP-2 beta (Tfap2b), transcript variant 2, mRNA
102635266	XR_373235.2	PREDICTED: Mus musculus predicted gene, 32651 (Gm32651), transcript variant X2, ncRNA
102635266	XR_373234.2	PREDICTED: Mus musculus predicted gene, 32651 (Gm32651), transcript variant X1, ncRNA
241035	NM_153179.3	Mus musculus polycystic kidney and hepatic disease 1 (Pkhd1), mRNA
241035	XM_011238384.2	PREDICTED: Mus musculus polycystic kidney and hepatic disease 1 (Pkhd1), transcript variant X1, mRNA
241035	XM_006495521.2	PREDICTED: Mus musculus polycystic kidney and hepatic disease 1 (Pkhd1), transcript variant X2, mRNA
241035	XM_011238385.1	PREDICTED: Mus musculus polycystic kidney and hepatic disease 1 (Pkhd1), transcript variant X3, mRNA
75028	NR_045734.1	Mus musculus RIKEN cDNA 4930486I03 gene (4930486I03Rik), long non-coding RNA
105661730	NR_131249.1	Mus musculus long intergenic non-protein coding RNA of muscle differentiation 1 (Lincmd1), long non-coding RNA
16171	NM_010552.3	Mus musculus interleukin 17A (Il17a), mRNA
257630	NM_145856.2	Mus musculus interleukin 17F (Il17f), mRNA
257630	XM_006495523.2	PREDICTED: Mus musculus interleukin 17F (Il17f), transcript variant X1, mRNA
17215	NM_008563.2	Mus musculus minichromosome maintenance complex component 3 (Mcm3), mRNA
77741	NR_040492.1	Mus musculus RIKEN cDNA 6720483E21 gene (6720483E21Rik), long non-coding RNA
74229	NM_028829.3	Mus musculus progestin and adipoQ receptor family member VIII (Paqr8), mRNA
74229	XM_006495578.3	PREDICTED: Mus musculus progestin and adipoQ receptor family member VIII (Paqr8), transcript variant X2, mRNA
74229	XM_006495577.2	PREDICTED: Mus musculus progestin and adipoQ receptor family member VIII (Paqr8), transcript variant X1, mRNA
71877	XM_006495576.3	PREDICTED: Mus musculus EF-hand domain (C-terminal) containing 1 (Efhc1), transcript variant X1, mRNA
71877	NM_027974.1	Mus musculus EF-hand domain (C-terminal) containing 1 (Efhc1), mRNA
170829	NM_177409.3	Mus musculus translocating chain-associating membrane protein 2 (Tram2), mRNA
75712	XM_006495579.2	PREDICTED: Mus musculus transmembrane protein 14A (Tmem14a), transcript variant X1, mRNA
75712	XM_006495581.2	PREDICTED: Mus musculus transmembrane protein 14A (Tmem14a), transcript variant X2, mRNA
75712	NM_001290679.1	Mus musculus transmembrane protein 14A (Tmem14a), transcript variant 1, mRNA
75712	NM_029398.3	Mus musculus transmembrane protein 14A (Tmem14a), transcript variant 2, mRNA
102635667	XR_373237.2	PREDICTED: Mus musculus predicted gene, 32947 (Gm32947), ncRNA
102635593	XR_373236.2	PREDICTED: Mus musculus predicted gene 28836 (Gm28836), ncRNA
14859	NM_001077353.2	Mus musculus glutathione S-transferase, alpha 3 (Gsta3), transcript variant 1, mRNA
14859	NM_001288617.1	Mus musculus glutathione S-transferase, alpha 3 (Gsta3), transcript variant 3, mRNA
14859	NM_010356.4	Mus musculus glutathione S-transferase, alpha 3 (Gsta3), transcript variant 2, mRNA
368204	NM_183322.2	Mus musculus KH domain containing 1A (Khdc1a), mRNA
433278	NM_001033904.1	Mus musculus KH domain containing 1C (Khdc1c), mRNA
102635938	XR_001778839.1	PREDICTED: Mus musculus predicted gene, 33147 (Gm33147), ncRNA
98582	NM_001113187.1	Mus musculus KH domain containing 1B (Khdc1b), mRNA
226922	NM_001310477.1	Mus musculus potassium voltage-gated channel, subfamily Q, member 5 (Kcnq5), transcript variant 3, mRNA
226922	XM_011238368.1	PREDICTED: Mus musculus potassium voltage-gated channel, subfamily Q, member 5 (Kcnq5), transcript variant X1, mRNA
226922	NM_023872.3	Mus musculus potassium voltage-gated channel, subfamily Q, member 5 (Kcnq5), transcript variant 2, mRNA
226922	NM_001160139.1	Mus musculus potassium voltage-gated channel, subfamily Q, member 5 (Kcnq5), transcript variant 1, mRNA
116837	NM_001012625.1	Mus musculus regulating synaptic membrane exocytosis 1 (Rims1), transcript variant 5, mRNA
116837	NM_001012624.1	Mus musculus regulating synaptic membrane exocytosis 1 (Rims1), transcript variant 4, mRNA
116837	NM_001012623.1	Mus musculus regulating synaptic membrane exocytosis 1 (Rims1), transcript variant 3, mRNA
116837	NM_183018.2	Mus musculus regulating synaptic membrane exocytosis 1 (Rims1), transcript variant 2, mRNA
116837	NM_053270.1	Mus musculus regulating synaptic membrane exocytosis 1 (Rims1), transcript variant 1, mRNA
665725	XR_373273.1	PREDICTED: Mus musculus predicted gene 7759 (Gm7759), misc_RNA
66755	NM_025746.2	Mus musculus RIKEN cDNA 4933415F23 gene (4933415F23Rik), mRNA
102632345	XR_373275.2	PREDICTED: Mus musculus predicted gene, 30442 (Gm30442), ncRNA
102632273	XR_373274.2	PREDICTED: Mus musculus predicted gene 29506 (Gm29506), transcript variant X2, ncRNA
102632273	XR_865292.1	PREDICTED: Mus musculus predicted gene 29506 (Gm29506), transcript variant X1, ncRNA
70155	NM_001081079.1	Mus musculus opioid growth factor receptor-like 1 (Ogfrl1), mRNA
70155	XM_006496261.1	PREDICTED: Mus musculus opioid growth factor receptor-like 1 (Ogfrl1), transcript variant X1, mRNA
100503399	XR_373277.3	PREDICTED: Mus musculus predicted gene, 19673 (Gm19673), ncRNA
105243890	XR_001779773.1	PREDICTED: Mus musculus predicted gene 28822 (Gm28822), transcript variant X2, ncRNA
105243890	XR_865293.1	PREDICTED: Mus musculus predicted gene 28822 (Gm28822), transcript variant X1, ncRNA
280645	NM_172124.2	Mus musculus beta-1,3-glucuronyltransferase 2 (glucuronosyltransferase S) (B3gat2), mRNA
98366	NR_110972.1	Mus musculus small ArfGAP 1 (Smap1), transcript variant 3, non-coding RNA
98366	XM_006496362.1	PREDICTED: Mus musculus small ArfGAP 1 (Smap1), transcript variant X1, mRNA
98366	NM_028534.3	Mus musculus small ArfGAP 1 (Smap1), transcript variant 1, mRNA
98366	NM_001290683.1	Mus musculus small ArfGAP 1 (Smap1), transcript variant 2, mRNA
105243891	XR_865295.1	PREDICTED: Mus musculus predicted gene, 26524 (Gm26524), ncRNA
68002	NM_026503.3	Mus musculus succinate dehydrogenase complex assembly factor 4 (Sdhaf4), mRNA
68187	NM_026604.4	Mus musculus family with sequence similarity 135, member A (Fam135a), mRNA
68187	XM_006496233.2	PREDICTED: Mus musculus family with sequence similarity 135, member A (Fam135a), transcript variant X5, mRNA
68187	XM_006496229.2	PREDICTED: Mus musculus family with sequence similarity 135, member A (Fam135a), transcript variant X1, mRNA
68187	XM_017322275.1	PREDICTED: Mus musculus family with sequence similarity 135, member A (Fam135a), transcript variant X6, mRNA
68187	XM_006496234.2	PREDICTED: Mus musculus family with sequence similarity 135, member A (Fam135a), transcript variant X7, mRNA
68187	XM_011238569.1	PREDICTED: Mus musculus family with sequence similarity 135, member A (Fam135a), transcript variant X12, mRNA
68187	XM_006496232.3	PREDICTED: Mus musculus family with sequence similarity 135, member A (Fam135a), transcript variant X4, mRNA
68187	XM_006496230.3	PREDICTED: Mus musculus family with sequence similarity 135, member A (Fam135a), transcript variant X2, mRNA
68187	XM_006496231.3	PREDICTED: Mus musculus family with sequence similarity 135, member A (Fam135a), transcript variant X3, mRNA
68187	XM_006496236.2	PREDICTED: Mus musculus family with sequence similarity 135, member A (Fam135a), transcript variant X9, mRNA
68187	XM_006496235.2	PREDICTED: Mus musculus family with sequence similarity 135, member A (Fam135a), transcript variant X8, mRNA
68187	XM_017322278.1	PREDICTED: Mus musculus family with sequence similarity 135, member A (Fam135a), transcript variant X11, mRNA
68187	XM_006496237.3	PREDICTED: Mus musculus family with sequence similarity 135, member A (Fam135a), transcript variant X10, mRNA
12839	XM_006495649.3	PREDICTED: Mus musculus collagen, type IX, alpha 1 (Col9a1), transcript variant X1, mRNA
12839	NM_007740.3	Mus musculus collagen, type IX, alpha 1 (Col9a1), transcript variant 1, mRNA
12839	NM_001290691.1	Mus musculus collagen, type IX, alpha 1 (Col9a1), transcript variant 2, mRNA
12823	XM_006495646.3	PREDICTED: Mus musculus collagen, type XIX, alpha 1 (Col19a1), transcript variant X5, mRNA
12823	XM_006495644.3	PREDICTED: Mus musculus collagen, type XIX, alpha 1 (Col19a1), transcript variant X3, mRNA
12823	XM_006495643.3	PREDICTED: Mus musculus collagen, type XIX, alpha 1 (Col19a1), transcript variant X2, mRNA
12823	XM_006495642.3	PREDICTED: Mus musculus collagen, type XIX, alpha 1 (Col19a1), transcript variant X1, mRNA
12823	NM_007733.2	Mus musculus collagen, type XIX, alpha 1 (Col19a1), mRNA
12823	XM_006495645.3	PREDICTED: Mus musculus collagen, type XIX, alpha 1 (Col19a1), transcript variant X4, mRNA
68421	XM_017322292.1	PREDICTED: Mus musculus LMBR1 domain containing 1 (Lmbrd1), transcript variant X1, mRNA
68421	NM_026719.2	Mus musculus LMBR1 domain containing 1 (Lmbrd1), transcript variant 1, mRNA
68421	NM_001310483.1	Mus musculus LMBR1 domain containing 1 (Lmbrd1), transcript variant 2, mRNA
105243892	XR_865298.2	PREDICTED: Mus musculus predicted gene 29414 (Gm29414), ncRNA
210933	NM_175642.4	Mus musculus adhesion G protein-coupled receptor B3 (Adgrb3), mRNA
210933	XM_006495817.3	PREDICTED: Mus musculus adhesion G protein-coupled receptor B3 (Adgrb3), transcript variant X1, mRNA
210933	XM_017319555.1	PREDICTED: Mus musculus adhesion G protein-coupled receptor B3 (Adgrb3), transcript variant X2, mRNA
210933	XM_006495818.3	PREDICTED: Mus musculus adhesion G protein-coupled receptor B3 (Adgrb3), transcript variant X3, mRNA
100504323	NM_001204913.1	Mus musculus predicted gene, 20172 (Gm20172), mRNA
108167844	XR_001779915.1	PREDICTED: Mus musculus uncharacterized LOC108167844 (LOC108167844), ncRNA
105243893	XR_865299.1	PREDICTED: Mus musculus predicted gene, 39614 (Gm39614), ncRNA
102633186	XR_373279.2	PREDICTED: Mus musculus predicted gene, 31076 (Gm31076), ncRNA
102633272	XR_001778844.1	PREDICTED: Mus musculus predicted gene, 31136 (Gm31136), transcript variant X3, ncRNA
102633272	XR_001778842.1	PREDICTED: Mus musculus predicted gene, 31136 (Gm31136), transcript variant X1, ncRNA
102633272	XR_001778843.1	PREDICTED: Mus musculus predicted gene, 31136 (Gm31136), transcript variant X2, ncRNA
102633272	XR_001778847.1	PREDICTED: Mus musculus predicted gene, 31136 (Gm31136), transcript variant X5, ncRNA
102633272	XR_001778846.1	PREDICTED: Mus musculus predicted gene, 31136 (Gm31136), transcript variant X4, ncRNA
102633272	XR_001778848.1	PREDICTED: Mus musculus predicted gene, 31136 (Gm31136), transcript variant X6, ncRNA
210940	NM_001033764.3	Mus musculus RIKEN cDNA 4931408C20 gene (4931408C20Rik), mRNA
433281	XR_104583.3	PREDICTED: Mus musculus predicted gene 5524 (Gm5524), misc_RNA
210962	NM_001013750.1	Mus musculus predicted gene 597 (Gm597), mRNA
108167331	XR_865224.1	PREDICTED: Mus musculus uncharacterized LOC108167331 (LOC108167331), ncRNA
102633704	XR_865308.2	PREDICTED: Mus musculus predicted gene, 31465 (Gm31465), transcript variant X3, ncRNA
102633704	XR_373282.3	PREDICTED: Mus musculus predicted gene, 31465 (Gm31465), transcript variant X1, ncRNA
102633704	XR_865307.2	PREDICTED: Mus musculus predicted gene, 31465 (Gm31465), transcript variant X2, ncRNA
102633704	XR_865309.1	PREDICTED: Mus musculus predicted gene, 31465 (Gm31465), transcript variant X4, ncRNA
102633779	XR_373283.3	PREDICTED: Mus musculus predicted gene, 31525 (Gm31525), ncRNA
105243894	XR_865311.1	PREDICTED: Mus musculus predicted gene, 39615 (Gm39615), transcript variant X2, ncRNA
105243894	XR_865310.1	PREDICTED: Mus musculus predicted gene, 39615 (Gm39615), transcript variant X1, ncRNA
105243894	XR_865312.1	PREDICTED: Mus musculus predicted gene, 39615 (Gm39615), transcript variant X3, ncRNA
102633854	XR_373284.2	PREDICTED: Mus musculus predicted gene, 31581 (Gm31581), ncRNA
213109	XM_011238471.2	PREDICTED: Mus musculus PHD finger protein 3 (Phf3), transcript variant X5, mRNA
213109	XM_011238470.2	PREDICTED: Mus musculus PHD finger protein 3 (Phf3), transcript variant X3, mRNA
213109	XM_006495838.3	PREDICTED: Mus musculus PHD finger protein 3 (Phf3), transcript variant X4, mRNA
213109	XM_006495836.3	PREDICTED: Mus musculus PHD finger protein 3 (Phf3), transcript variant X1, mRNA
213109	XM_006495840.3	PREDICTED: Mus musculus PHD finger protein 3 (Phf3), transcript variant X7, mRNA
213109	XM_006495839.3	PREDICTED: Mus musculus PHD finger protein 3 (Phf3), transcript variant X6, mRNA
213109	NM_001081080.1	Mus musculus PHD finger protein 3 (Phf3), mRNA
213109	XM_006495841.1	PREDICTED: Mus musculus PHD finger protein 3 (Phf3), transcript variant X8, mRNA
213109	XM_006495837.3	PREDICTED: Mus musculus PHD finger protein 3 (Phf3), transcript variant X2, mRNA
19243	XM_006495798.3	PREDICTED: Mus musculus protein tyrosine phosphatase 4a1 (Ptp4a1), transcript variant X1, mRNA
19243	NM_011200.2	Mus musculus protein tyrosine phosphatase 4a1 (Ptp4a1), mRNA
19243	XM_006495799.2	PREDICTED: Mus musculus protein tyrosine phosphatase 4a1 (Ptp4a1), transcript variant X2, mRNA
102634159	XR_373288.2	PREDICTED: Mus musculus predicted gene 28644 (Gm28644), transcript variant X4, ncRNA
102634159	XR_373286.3	PREDICTED: Mus musculus predicted gene 28644 (Gm28644), transcript variant X2, ncRNA
102634159	XR_373287.2	PREDICTED: Mus musculus predicted gene 28644 (Gm28644), transcript variant X3, ncRNA
102634159	XR_373285.2	PREDICTED: Mus musculus predicted gene 28644 (Gm28644), transcript variant X1, ncRNA
102634159	XR_373289.2	PREDICTED: Mus musculus predicted gene 28644 (Gm28644), transcript variant X5, ncRNA
102634159	XR_865314.1	PREDICTED: Mus musculus predicted gene 28644 (Gm28644), transcript variant X6, ncRNA
102634473	NR_136907.1	Mus musculus predicted gene 29669 (Gm29669), long non-coding RNA
70988	NR_033445.1	Mus musculus RIKEN cDNA 4931428L18 gene (4931428L18Rik), long non-coding RNA
266744	NM_153601.1	Mus musculus lengsin, lens protein with glutamine synthetase domain (Lgsn), mRNA
74708	NM_029062.2	Mus musculus PIH1 domain containing 3 (Pih1d3), mRNA
170771	XR_001783140.1	PREDICTED: Mus musculus KH domain containing, RNA binding, signal transduction associated 2 (Khdrbs2), transcript variant X1, misc_RNA
170771	XR_001783141.1	PREDICTED: Mus musculus KH domain containing, RNA binding, signal transduction associated 2 (Khdrbs2), transcript variant X3, misc_RNA
170771	XR_373242.3	PREDICTED: Mus musculus KH domain containing, RNA binding, signal transduction associated 2 (Khdrbs2), transcript variant X2, misc_RNA
170771	NM_133235.2	Mus musculus KH domain containing, RNA binding, signal transduction associated 2 (Khdrbs2), mRNA
408192	NM_001199956.1	Mus musculus predicted gene 9839 (Gm9839), mRNA
408191	NM_001164286.1	Mus musculus predicted gene 5415 (Gm5415), mRNA
108167822	XR_001779816.1	PREDICTED: Mus musculus uncharacterized LOC108167822 (LOC108167822), ncRNA
105243895	XR_865316.2	PREDICTED: Mus musculus predicted gene, 39616 (Gm39616), ncRNA
105243896	XR_865317.1	PREDICTED: Mus musculus predicted gene, 39617 (Gm39617), ncRNA
19076	NM_008922.2	Mus musculus DNA primase, p58 subunit (Prim2), mRNA
19076	XM_011238455.2	PREDICTED: Mus musculus DNA primase, p58 subunit (Prim2), transcript variant X2, mRNA
19076	XR_001783247.1	PREDICTED: Mus musculus DNA primase, p58 subunit (Prim2), transcript variant X3, misc_RNA
19076	XR_373247.3	PREDICTED: Mus musculus DNA primase, p58 subunit (Prim2), transcript variant X5, misc_RNA
19076	XR_373246.3	PREDICTED: Mus musculus DNA primase, p58 subunit (Prim2), transcript variant X4, misc_RNA
19076	XM_006495793.3	PREDICTED: Mus musculus DNA primase, p58 subunit (Prim2), transcript variant X1, mRNA
19076	XM_006495797.2	PREDICTED: Mus musculus DNA primase, p58 subunit (Prim2), transcript variant X6, mRNA
105243897	XR_865318.2	PREDICTED: Mus musculus predicted gene, 39618 (Gm39618), ncRNA
67503	NR_033199.1	Mus musculus RIKEN cDNA 1700001G17 gene (1700001G17Rik), long non-coding RNA
102634710	XR_373294.3	PREDICTED: Mus musculus predicted gene, 32229 (Gm32229), transcript variant X2, ncRNA
102634710	XR_865319.2	PREDICTED: Mus musculus predicted gene, 32229 (Gm32229), transcript variant X1, ncRNA
19335	XM_006495801.3	PREDICTED: Mus musculus RAB23, member RAS oncogene family (Rab23), transcript variant X1, mRNA
19335	XM_006495802.3	PREDICTED: Mus musculus RAB23, member RAS oncogene family (Rab23), transcript variant X2, mRNA
19335	NM_008999.4	Mus musculus RAB23, member RAS oncogene family (Rab23), transcript variant 1, mRNA
19335	NM_001159729.1	Mus musculus RAB23, member RAS oncogene family (Rab23), transcript variant 2, mRNA
213539	NM_145392.2	Mus musculus BCL2-associated athanogene 2 (Bag2), mRNA
213539	XM_017319691.1	PREDICTED: Mus musculus BCL2-associated athanogene 2 (Bag2), transcript variant X1, mRNA
98403	NM_001290699.1	Mus musculus zinc finger protein 451 (Zfp451), transcript variant 2, mRNA
98403	NM_133817.3	Mus musculus zinc finger protein 451 (Zfp451), transcript variant 1, mRNA
98403	XM_017313044.1	PREDICTED: Mus musculus zinc finger protein 451 (Zfp451), transcript variant X4, mRNA
98403	XM_006496370.3	PREDICTED: Mus musculus zinc finger protein 451 (Zfp451), transcript variant X3, mRNA
98403	XM_011238626.2	PREDICTED: Mus musculus zinc finger protein 451 (Zfp451), transcript variant X2, mRNA
98403	XR_865290.2	PREDICTED: Mus musculus zinc finger protein 451 (Zfp451), transcript variant X1, misc_RNA
98403	XR_865291.2	PREDICTED: Mus musculus zinc finger protein 451 (Zfp451), transcript variant X5, misc_RNA
98403	NM_001290700.1	Mus musculus zinc finger protein 451 (Zfp451), transcript variant 3, mRNA
433287	NM_001161816.1	Mus musculus predicted gene 15455 (Gm15455), mRNA
320705	NM_001310484.1	Mus musculus BEN domain containing 6 (Bend6), transcript variant 2, mRNA
320705	NM_177235.3	Mus musculus BEN domain containing 6 (Bend6), transcript variant 1, mRNA
320705	XM_017321224.1	PREDICTED: Mus musculus BEN domain containing 6 (Bend6), transcript variant X1, mRNA
102634918	XR_373298.2	PREDICTED: Mus musculus predicted gene, 38471 (Gm38471), ncRNA
13518	XM_017314676.1	PREDICTED: Mus musculus dystonin (Dst), transcript variant X6, mRNA
13518	XM_017314722.1	PREDICTED: Mus musculus dystonin (Dst), transcript variant X13, mRNA
13518	XM_017314621.1	PREDICTED: Mus musculus dystonin (Dst), transcript variant X1, mRNA
13518	XM_017314651.1	PREDICTED: Mus musculus dystonin (Dst), transcript variant X4, mRNA
13518	XM_017314687.1	PREDICTED: Mus musculus dystonin (Dst), transcript variant X7, mRNA
13518	XM_017314635.1	PREDICTED: Mus musculus dystonin (Dst), transcript variant X2, mRNA
13518	XM_017314689.1	PREDICTED: Mus musculus dystonin (Dst), transcript variant X8, mRNA
13518	XM_017314706.1	PREDICTED: Mus musculus dystonin (Dst), transcript variant X10, mRNA
13518	XM_006495666.3	PREDICTED: Mus musculus dystonin (Dst), transcript variant X3, mRNA
13518	XM_006495690.3	PREDICTED: Mus musculus dystonin (Dst), transcript variant X29, mRNA
13518	XM_006495691.3	PREDICTED: Mus musculus dystonin (Dst), transcript variant X30, mRNA
13518	XM_017314665.1	PREDICTED: Mus musculus dystonin (Dst), transcript variant X5, mRNA
13518	XM_017314794.1	PREDICTED: Mus musculus dystonin (Dst), transcript variant X20, mRNA
13518	XM_017314811.1	PREDICTED: Mus musculus dystonin (Dst), transcript variant X22, mRNA
13518	XM_006495682.2	PREDICTED: Mus musculus dystonin (Dst), transcript variant X21, mRNA
13518	NM_001276764.1	Mus musculus dystonin (Dst), transcript variant 1, mRNA
13518	XM_017314712.1	PREDICTED: Mus musculus dystonin (Dst), transcript variant X11, mRNA
13518	XM_017314716.1	PREDICTED: Mus musculus dystonin (Dst), transcript variant X12, mRNA
13518	XM_006495674.3	PREDICTED: Mus musculus dystonin (Dst), transcript variant X14, mRNA
13518	XM_017314741.1	PREDICTED: Mus musculus dystonin (Dst), transcript variant X15, mRNA
13518	XM_006495678.3	PREDICTED: Mus musculus dystonin (Dst), transcript variant X17, mRNA
13518	XM_006495688.3	PREDICTED: Mus musculus dystonin (Dst), transcript variant X27, mRNA
13518	XM_017314848.1	PREDICTED: Mus musculus dystonin (Dst), transcript variant X26, mRNA
13518	XM_006495684.3	PREDICTED: Mus musculus dystonin (Dst), transcript variant X23, mRNA
13518	XM_017314868.1	PREDICTED: Mus musculus dystonin (Dst), transcript variant X28, mRNA
13518	NM_134448.3	Mus musculus dystonin (Dst), transcript variant 2, mRNA
13518	NM_133833.3	Mus musculus dystonin (Dst), transcript variant 3, mRNA
13518	XM_017314750.1	PREDICTED: Mus musculus dystonin (Dst), transcript variant X16, mRNA
13518	XM_006495679.3	PREDICTED: Mus musculus dystonin (Dst), transcript variant X18, mRNA
13518	XM_006495669.3	PREDICTED: Mus musculus dystonin (Dst), transcript variant X9, mRNA
13518	XM_006495686.3	PREDICTED: Mus musculus dystonin (Dst), transcript variant X25, mRNA
13518	XM_006495680.3	PREDICTED: Mus musculus dystonin (Dst), transcript variant X19, mRNA
13518	XM_006495685.2	PREDICTED: Mus musculus dystonin (Dst), transcript variant X24, mRNA
13518	NM_010081.2	Mus musculus dystonin (Dst), transcript variant 4, mRNA
108167617	XR_001778860.1	PREDICTED: Mus musculus uncharacterized LOC108167617 (LOC108167617), ncRNA
69668	NM_027159.2	Mus musculus coiled-coil domain containing 115 (Ccdc115), mRNA
27993	NM_178601.3	Mus musculus IMP4, U3 small nucleolar ribonucleoprotein (Imp4), mRNA
102635078	XR_373299.2	PREDICTED: Mus musculus predicted gene, 32504 (Gm32504), ncRNA
19253	NM_011206.2	Mus musculus protein tyrosine phosphatase, non-receptor type 18 (Ptpn18), mRNA
19253	XM_006495800.3	PREDICTED: Mus musculus protein tyrosine phosphatase, non-receptor type 18 (Ptpn18), transcript variant X2, mRNA
19253	XM_017319374.1	PREDICTED: Mus musculus protein tyrosine phosphatase, non-receptor type 18 (Ptpn18), transcript variant X1, mRNA
102635157	XR_373300.2	PREDICTED: Mus musculus predicted gene, 32566 (Gm32566), transcript variant X1, ncRNA
102635157	XR_865328.1	PREDICTED: Mus musculus predicted gene, 32566 (Gm32566), transcript variant X2, ncRNA
75883	XR_373301.1	PREDICTED: Mus musculus RIKEN cDNA 4930568A12 gene (4930568A12Rik), transcript variant X2, misc_RNA
75883	XR_865327.1	PREDICTED: Mus musculus RIKEN cDNA 4930568A12 gene (4930568A12Rik), transcript variant X5, misc_RNA
75883	XR_865325.1	PREDICTED: Mus musculus RIKEN cDNA 4930568A12 gene (4930568A12Rik), transcript variant X3, misc_RNA
75883	XR_865326.1	PREDICTED: Mus musculus RIKEN cDNA 4930568A12 gene (4930568A12Rik), transcript variant X4, misc_RNA
75883	XR_865324.1	PREDICTED: Mus musculus RIKEN cDNA 4930568A12 gene (4930568A12Rik), transcript variant X1, misc_RNA
21755	NM_009355.2	Mus musculus protease, serine 39 (Prss39), mRNA
12627	NM_007685.2	Mus musculus cripto, FRL-1, cryptic family 1 (Cfc1), mRNA
21756	XM_006495857.2	PREDICTED: Mus musculus protease, serine 40 (Prss40), transcript variant X2, mRNA
21756	XM_006495862.3	PREDICTED: Mus musculus protease, serine 40 (Prss40), transcript variant X7, mRNA
21756	XM_006495856.3	PREDICTED: Mus musculus protease, serine 40 (Prss40), transcript variant X1, mRNA
21756	XM_006495858.3	PREDICTED: Mus musculus protease, serine 40 (Prss40), transcript variant X3, mRNA
21756	NM_009356.2	Mus musculus protease, serine 40 (Prss40), mRNA
21756	XM_006495860.1	PREDICTED: Mus musculus protease, serine 40 (Prss40), transcript variant X5, mRNA
21756	XM_006495861.1	PREDICTED: Mus musculus protease, serine 40 (Prss40), transcript variant X6, mRNA
21756	XM_006495859.3	PREDICTED: Mus musculus protease, serine 40 (Prss40), transcript variant X4, mRNA
211383	XM_006495820.2	PREDICTED: Mus musculus APC membrane recruitment 3 (Amer3), transcript variant X1, mRNA
211383	NM_213727.2	Mus musculus APC membrane recruitment 3 (Amer3), mRNA
211383	XM_006495821.3	PREDICTED: Mus musculus APC membrane recruitment 3 (Amer3), transcript variant X2, mRNA
102642976	XR_865332.1	PREDICTED: Mus musculus predicted gene, 38647 (Gm38647), transcript variant X4, ncRNA
102642976	XR_865331.2	PREDICTED: Mus musculus predicted gene, 38647 (Gm38647), transcript variant X3, ncRNA
102642976	XR_865329.1	PREDICTED: Mus musculus predicted gene, 38647 (Gm38647), transcript variant X1, ncRNA
102642976	XR_865330.1	PREDICTED: Mus musculus predicted gene, 38647 (Gm38647), transcript variant X2, ncRNA
102635632	XR_373309.2	PREDICTED: Mus musculus predicted gene, 32920 (Gm32920), ncRNA
108167618	XR_001778863.1	PREDICTED: Mus musculus uncharacterized LOC108167618 (LOC108167618), transcript variant X1, ncRNA
108167618	XR_001778864.1	PREDICTED: Mus musculus uncharacterized LOC108167618 (LOC108167618), transcript variant X2, ncRNA
102635458	XR_001778862.1	PREDICTED: Mus musculus predicted gene, 32790 (Gm32790), transcript variant X4, ncRNA
102635458	XR_001778861.1	PREDICTED: Mus musculus predicted gene, 32790 (Gm32790), transcript variant X3, ncRNA
102635458	XR_865335.2	PREDICTED: Mus musculus predicted gene, 32790 (Gm32790), transcript variant X6, ncRNA
102635458	XR_865334.2	PREDICTED: Mus musculus predicted gene, 32790 (Gm32790), transcript variant X5, ncRNA
102635458	XR_865333.2	PREDICTED: Mus musculus predicted gene, 32790 (Gm32790), transcript variant X2, ncRNA
102635458	XR_373307.3	PREDICTED: Mus musculus predicted gene, 32790 (Gm32790), transcript variant X1, ncRNA
226970	NM_183019.2	Mus musculus Rho guanine nucleotide exchange factor (GEF) 4 (Arhgef4), mRNA
214469	NM_174997.2	Mus musculus family with sequence similarity 168, member B (Fam168b), transcript variant 3, mRNA
214469	NM_001160236.1	Mus musculus family with sequence similarity 168, member B (Fam168b), transcript variant 2, mRNA
214469	NM_001160235.1	Mus musculus family with sequence similarity 168, member B (Fam168b), transcript variant 1, mRNA
214469	XM_006495845.1	PREDICTED: Mus musculus family with sequence similarity 168, member B (Fam168b), transcript variant X1, mRNA
226971	XM_017320232.1	PREDICTED: Mus musculus pleckstrin homology domain containing, family B (evectins) member 2 (Plekhb2), transcript variant X1, mRNA
226971	NM_145516.2	Mus musculus pleckstrin homology domain containing, family B (evectins) member 2 (Plekhb2), transcript variant 1, mRNA
226971	NM_175421.1	Mus musculus pleckstrin homology domain containing, family B (evectins) member 2 (Plekhb2), transcript variant 2, mRNA
226971	XM_006495898.3	PREDICTED: Mus musculus pleckstrin homology domain containing, family B (evectins) member 2 (Plekhb2), transcript variant X2, mRNA
68483	XR_373311.3	PREDICTED: Mus musculus RIKEN cDNA 1110002O04 gene (1110002O04Rik), transcript variant X1, ncRNA
68483	XR_373312.3	PREDICTED: Mus musculus RIKEN cDNA 1110002O04 gene (1110002O04Rik), transcript variant X2, ncRNA
102635977	XR_373313.3	PREDICTED: Mus musculus predicted gene, 33176 (Gm33176), ncRNA
105243901	XR_865337.1	PREDICTED: Mus musculus predicted gene, 39622 (Gm39622), ncRNA
102636039	XR_373314.2	PREDICTED: Mus musculus predicted gene, 33222 (Gm33222), transcript variant X1, ncRNA
102636039	XR_865338.1	PREDICTED: Mus musculus predicted gene, 33222 (Gm33222), transcript variant X2, ncRNA
105243902	XR_865339.1	PREDICTED: Mus musculus predicted gene, 39623 (Gm39623), ncRNA
105243903	XR_865341.1	PREDICTED: Mus musculus predicted gene, 39624 (Gm39624), transcript variant X2, ncRNA
105243903	XR_865340.1	PREDICTED: Mus musculus predicted gene, 39624 (Gm39624), transcript variant X1, ncRNA
50785	NM_015818.2	Mus musculus heparan sulfate 6-O-sulfotransferase 1 (Hs6st1), mRNA
102636118	XR_001778865.1	PREDICTED: Mus musculus predicted gene, 33280 (Gm33280), ncRNA
320011	NM_198899.2	Mus musculus UDP-glucose glycoprotein glucosyltransferase 1 (Uggt1), mRNA
320011	XM_006496062.3	PREDICTED: Mus musculus UDP-glucose glycoprotein glucosyltransferase 1 (Uggt1), transcript variant X1, mRNA
105243904	XR_865343.2	PREDICTED: Mus musculus predicted gene, 39625 (Gm39625), ncRNA
214854	XM_006495848.3	PREDICTED: Mus musculus neuralized E3 ubiquitin protein ligase 3 (Neurl3), transcript variant X3, mRNA
214854	NM_153408.2	Mus musculus neuralized E3 ubiquitin protein ligase 3 (Neurl3), mRNA
214854	XM_006495847.1	PREDICTED: Mus musculus neuralized E3 ubiquitin protein ligase 3 (Neurl3), transcript variant X2, mRNA
214854	XM_006495846.3	PREDICTED: Mus musculus neuralized E3 ubiquitin protein ligase 3 (Neurl3), transcript variant X1, mRNA
214855	NM_001290726.1	Mus musculus AT rich interactive domain 5A (MRF1-like) (Arid5a), transcript variant 5, mRNA
214855	NM_001172205.1	Mus musculus AT rich interactive domain 5A (MRF1-like) (Arid5a), transcript variant 1, mRNA
214855	NR_033310.1	Mus musculus AT rich interactive domain 5A (MRF1-like) (Arid5a), transcript variant 4, non-coding RNA
214855	NM_145996.4	Mus musculus AT rich interactive domain 5A (MRF1-like) (Arid5a), transcript variant 3, mRNA
214855	NM_001172206.1	Mus musculus AT rich interactive domain 5A (MRF1-like) (Arid5a), transcript variant 2, mRNA
214855	NM_001290727.1	Mus musculus AT rich interactive domain 5A (MRF1-like) (Arid5a), transcript variant 6, mRNA
214855	XM_017319751.1	PREDICTED: Mus musculus AT rich interactive domain 5A (MRF1-like) (Arid5a), transcript variant X1, mRNA
226976	NM_172652.3	Mus musculus KAT8 regulatory NSL complex subunit 3 (Kansl3), transcript variant 2, mRNA
226976	NM_001310513.1	Mus musculus KAT8 regulatory NSL complex subunit 3 (Kansl3), transcript variant 1, mRNA
226976	XM_011238482.2	PREDICTED: Mus musculus KAT8 regulatory NSL complex subunit 3 (Kansl3), transcript variant X2, mRNA
226976	XM_017320240.1	PREDICTED: Mus musculus KAT8 regulatory NSL complex subunit 3 (Kansl3), transcript variant X5, mRNA
226976	XM_017320236.1	PREDICTED: Mus musculus KAT8 regulatory NSL complex subunit 3 (Kansl3), transcript variant X4, mRNA
226976	XM_017320242.1	PREDICTED: Mus musculus KAT8 regulatory NSL complex subunit 3 (Kansl3), transcript variant X6, mRNA
226976	XM_017320235.1	PREDICTED: Mus musculus KAT8 regulatory NSL complex subunit 3 (Kansl3), transcript variant X3, mRNA
226976	XM_006495902.3	PREDICTED: Mus musculus KAT8 regulatory NSL complex subunit 3 (Kansl3), transcript variant X1, mRNA
100534273	XM_006495604.2	PREDICTED: Mus musculus fer-1-like 5 (C. elegans) (Fer1l5), transcript variant X2, mRNA
100534273	XM_006495602.2	PREDICTED: Mus musculus fer-1-like 5 (C. elegans) (Fer1l5), transcript variant X1, mRNA
100534273	XM_006495605.3	PREDICTED: Mus musculus fer-1-like 5 (C. elegans) (Fer1l5), transcript variant X3, mRNA
100534273	XM_017319843.1	PREDICTED: Mus musculus fer-1-like 5 (C. elegans) (Fer1l5), transcript variant X4, mRNA
100534273	NM_001277076.1	Mus musculus fer-1-like 5 (C. elegans) (Fer1l5), mRNA
214895	XM_006495854.3	PREDICTED: Mus musculus lectin, mannose-binding 2-like (Lman2l), transcript variant X2, mRNA
214895	XM_017319753.1	PREDICTED: Mus musculus lectin, mannose-binding 2-like (Lman2l), transcript variant X1, mRNA
214895	XM_006495855.3	PREDICTED: Mus musculus lectin, mannose-binding 2-like (Lman2l), transcript variant X3, mRNA
214895	NM_001013374.2	Mus musculus lectin, mannose-binding 2-like (Lman2l), transcript variant 2, mRNA
214895	NM_001310517.1	Mus musculus lectin, mannose-binding 2-like (Lman2l), transcript variant 1, mRNA
102636293	XR_373316.2	PREDICTED: Mus musculus predicted gene, 33401 (Gm33401), ncRNA
102636368	XR_373317.2	PREDICTED: Mus musculus predicted gene, 33454 (Gm33454), ncRNA
94220	NM_033570.2	Mus musculus cyclin M4 (Cnnm4), mRNA
94218	XM_006496356.3	PREDICTED: Mus musculus cyclin M3 (Cnnm3), transcript variant X1, mRNA
94218	NM_001039551.1	Mus musculus cyclin M3 (Cnnm3), transcript variant 2, mRNA
94218	NM_053186.2	Mus musculus cyclin M3 (Cnnm3), transcript variant 1, mRNA
78321	NM_001310521.1	Mus musculus ankyrin repeat domain 23 (Ankrd23), transcript variant 2, mRNA
78321	NM_153502.4	Mus musculus ankyrin repeat domain 23 (Ankrd23), transcript variant 1, mRNA
109346	NM_026241.4	Mus musculus ankyrin repeat domain 39 (Ankrd39), transcript variant 1, mRNA
109346	NM_001310533.1	Mus musculus ankyrin repeat domain 39 (Ankrd39), transcript variant 2, mRNA
109346	NR_132321.1	Mus musculus ankyrin repeat domain 39 (Ankrd39), transcript variant 3, non-coding RNA
109346	XM_006495624.1	PREDICTED: Mus musculus ankyrin repeat domain 39 (Ankrd39), transcript variant X1, mRNA
20353	NM_001126047.3	Mus musculus sema domain, immunoglobulin domain (Ig), transmembrane domain (TM) and short cytoplasmic domain, (semaphorin) 4C (Sema4c), transcript variant 2, mRNA
20353	NM_001304329.1	Mus musculus sema domain, immunoglobulin domain (Ig), transmembrane domain (TM) and short cytoplasmic domain, (semaphorin) 4C (Sema4c), transcript variant 3, mRNA
20353	NM_001304330.1	Mus musculus sema domain, immunoglobulin domain (Ig), transmembrane domain (TM) and short cytoplasmic domain, (semaphorin) 4C (Sema4c), transcript variant 1, mRNA
20353	XM_006495804.2	PREDICTED: Mus musculus sema domain, immunoglobulin domain (Ig), transmembrane domain (TM) and short cytoplasmic domain, (semaphorin) 4C (Sema4c), transcript variant X2, mRNA
20353	XM_006495803.2	PREDICTED: Mus musculus sema domain, immunoglobulin domain (Ig), transmembrane domain (TM) and short cytoplasmic domain, (semaphorin) 4C (Sema4c), transcript variant X1, mRNA
20353	XM_006495805.2	PREDICTED: Mus musculus sema domain, immunoglobulin domain (Ig), transmembrane domain (TM) and short cytoplasmic domain, (semaphorin) 4C (Sema4c), transcript variant X3, mRNA
20353	XM_006495808.2	PREDICTED: Mus musculus sema domain, immunoglobulin domain (Ig), transmembrane domain (TM) and short cytoplasmic domain, (semaphorin) 4C (Sema4c), transcript variant X4, mRNA
20353	XM_006495807.1	PREDICTED: Mus musculus sema domain, immunoglobulin domain (Ig), transmembrane domain (TM) and short cytoplasmic domain, (semaphorin) 4C (Sema4c), transcript variant X5, mRNA
20353	XM_006495810.3	PREDICTED: Mus musculus sema domain, immunoglobulin domain (Ig), transmembrane domain (TM) and short cytoplasmic domain, (semaphorin) 4C (Sema4c), transcript variant X6, mRNA
20353	XM_006495809.3	PREDICTED: Mus musculus sema domain, immunoglobulin domain (Ig), transmembrane domain (TM) and short cytoplasmic domain, (semaphorin) 4C (Sema4c), transcript variant X7, mRNA
20353	XM_017319410.1	PREDICTED: Mus musculus sema domain, immunoglobulin domain (Ig), transmembrane domain (TM) and short cytoplasmic domain, (semaphorin) 4C (Sema4c), transcript variant X8, mRNA
381337	NM_001126046.1	Mus musculus family with sequence similarity 178, member B (Fam178b), transcript variant A, mRNA
381337	NM_027957.1	Mus musculus family with sequence similarity 178, member B (Fam178b), transcript variant B, mRNA
381337	XM_017321446.1	PREDICTED: Mus musculus family with sequence similarity 178, member B (Fam178b), transcript variant X4, mRNA
381337	XM_017321436.1	PREDICTED: Mus musculus family with sequence similarity 178, member B (Fam178b), transcript variant X1, mRNA
381337	XM_006496116.2	PREDICTED: Mus musculus family with sequence similarity 178, member B (Fam178b), transcript variant X3, mRNA
381337	XM_006496118.3	PREDICTED: Mus musculus family with sequence similarity 178, member B (Fam178b), transcript variant X5, mRNA
381337	XM_017321439.1	PREDICTED: Mus musculus family with sequence similarity 178, member B (Fam178b), transcript variant X2, mRNA
381337	XM_017321452.1	PREDICTED: Mus musculus family with sequence similarity 178, member B (Fam178b), transcript variant X8, mRNA
381337	XM_011238555.2	PREDICTED: Mus musculus family with sequence similarity 178, member B (Fam178b), transcript variant X10, mRNA
381337	XM_006496122.3	PREDICTED: Mus musculus family with sequence similarity 178, member B (Fam178b), transcript variant X9, mRNA
381337	XM_017321449.1	PREDICTED: Mus musculus family with sequence similarity 178, member B (Fam178b), transcript variant X6, mRNA
381337	NM_201365.2	Mus musculus family with sequence similarity 178, member B (Fam178b), transcript variant C, mRNA
381337	XM_017321451.1	PREDICTED: Mus musculus family with sequence similarity 178, member B (Fam178b), transcript variant X7, mRNA
12859	NM_009942.2	Mus musculus cytochrome c oxidase subunit Vb (Cox5b), mRNA
226977	XM_011238485.2	PREDICTED: Mus musculus ARP1 actin-related protein 1B, centractin beta (Actr1b), transcript variant X2, mRNA
226977	XM_011238486.2	PREDICTED: Mus musculus ARP1 actin-related protein 1B, centractin beta (Actr1b), transcript variant X3, mRNA
226977	NM_146107.2	Mus musculus ARP1 actin-related protein 1B, centractin beta (Actr1b), mRNA
226977	XM_011238484.1	PREDICTED: Mus musculus ARP1 actin-related protein 1B, centractin beta (Actr1b), transcript variant X1, mRNA
71166	NR_040290.1	Mus musculus RIKEN cDNA 4933424G06 gene (4933424G06Rik), long non-coding RNA
102636476	XR_865346.2	PREDICTED: Mus musculus predicted gene, 33533 (Gm33533), transcript variant X2, ncRNA
102636476	XR_865344.2	PREDICTED: Mus musculus predicted gene, 33533 (Gm33533), transcript variant X1, ncRNA
102636476	XR_865347.1	PREDICTED: Mus musculus predicted gene, 33533 (Gm33533), transcript variant X5, ncRNA
102636476	XR_373319.2	PREDICTED: Mus musculus predicted gene, 33533 (Gm33533), transcript variant X4, ncRNA
102636476	XR_865345.1	PREDICTED: Mus musculus predicted gene, 33533 (Gm33533), transcript variant X3, ncRNA
102636476	XR_865348.1	PREDICTED: Mus musculus predicted gene, 33533 (Gm33533), transcript variant X6, ncRNA
22637	NM_009539.3	Mus musculus zeta-chain (TCR) associated protein kinase (Zap70), transcript variant 1, mRNA
22637	NM_001289766.1	Mus musculus zeta-chain (TCR) associated protein kinase (Zap70), transcript variant 4, mRNA
22637	NM_001289765.1	Mus musculus zeta-chain (TCR) associated protein kinase (Zap70), transcript variant 3, mRNA
22637	XM_006495896.2	PREDICTED: Mus musculus zeta-chain (TCR) associated protein kinase (Zap70), transcript variant X1, mRNA
22637	NM_001289612.1	Mus musculus zeta-chain (TCR) associated protein kinase (Zap70), transcript variant 2, mRNA
56030	NM_018872.2	Mus musculus transmembrane protein 131 (Tmem131), mRNA
56030	XM_017321814.1	PREDICTED: Mus musculus transmembrane protein 131 (Tmem131), transcript variant X2, mRNA
56030	XM_006496150.2	PREDICTED: Mus musculus transmembrane protein 131 (Tmem131), transcript variant X1, mRNA
56030	XM_011238561.2	PREDICTED: Mus musculus transmembrane protein 131 (Tmem131), transcript variant X3, mRNA
56030	XM_006496152.2	PREDICTED: Mus musculus transmembrane protein 131 (Tmem131), transcript variant X4, mRNA
70853	XR_001778869.1	PREDICTED: Mus musculus von Willebrand factor A domain containing 3B (Vwa3b), transcript variant X1, misc_RNA
70853	XR_001778872.1	PREDICTED: Mus musculus von Willebrand factor A domain containing 3B (Vwa3b), transcript variant X3, misc_RNA
70853	XM_006496378.1	PREDICTED: Mus musculus von Willebrand factor A domain containing 3B (Vwa3b), transcript variant X4, mRNA
70853	XM_006496379.1	PREDICTED: Mus musculus von Willebrand factor A domain containing 3B (Vwa3b), transcript variant X5, mRNA
70853	XM_006496380.3	PREDICTED: Mus musculus von Willebrand factor A domain containing 3B (Vwa3b), transcript variant X6, mRNA
70853	XM_006496381.2	PREDICTED: Mus musculus von Willebrand factor A domain containing 3B (Vwa3b), transcript variant X7, mRNA
70853	XM_006496382.1	PREDICTED: Mus musculus von Willebrand factor A domain containing 3B (Vwa3b), transcript variant X8, mRNA
70853	XR_001778870.1	PREDICTED: Mus musculus von Willebrand factor A domain containing 3B (Vwa3b), transcript variant X2, misc_RNA
70853	XR_001778879.1	PREDICTED: Mus musculus von Willebrand factor A domain containing 3B (Vwa3b), transcript variant X9, misc_RNA
70853	XR_001778880.1	PREDICTED: Mus musculus von Willebrand factor A domain containing 3B (Vwa3b), transcript variant X10, misc_RNA
105243906	XR_865352.2	PREDICTED: Mus musculus predicted gene, 39626 (Gm39626), ncRNA
105243905	XR_865350.1	PREDICTED: Mus musculus predicted gene, 37020 (Gm37020), transcript variant X2, ncRNA
105243905	XR_865351.1	PREDICTED: Mus musculus predicted gene, 37020 (Gm37020), transcript variant X3, ncRNA
105243905	XR_865349.1	PREDICTED: Mus musculus predicted gene, 37020 (Gm37020), transcript variant X1, ncRNA
12790	XM_017313745.1	PREDICTED: Mus musculus cyclic nucleotide gated channel alpha 3 (Cnga3), transcript variant X1, mRNA
12790	XM_017313748.1	PREDICTED: Mus musculus cyclic nucleotide gated channel alpha 3 (Cnga3), transcript variant X2, mRNA
12790	NM_001282010.1	Mus musculus cyclic nucleotide gated channel alpha 3 (Cnga3), transcript variant 1, mRNA
12790	NM_009918.2	Mus musculus cyclic nucleotide gated channel alpha 3 (Cnga3), transcript variant 2, mRNA
269180	NM_030266.4	Mus musculus inositol polyphosphate-4-phosphatase, type I (Inpp4a), transcript variant 1, mRNA
269180	NM_001290797.1	Mus musculus inositol polyphosphate-4-phosphatase, type I (Inpp4a), transcript variant 3, mRNA
269180	XM_006496011.1	PREDICTED: Mus musculus inositol polyphosphate-4-phosphatase, type I (Inpp4a), transcript variant X7, mRNA
269180	XM_006496019.1	PREDICTED: Mus musculus inositol polyphosphate-4-phosphatase, type I (Inpp4a), transcript variant X14, mRNA
269180	XM_006496013.1	PREDICTED: Mus musculus inositol polyphosphate-4-phosphatase, type I (Inpp4a), transcript variant X8, mRNA
269180	XM_006496020.1	PREDICTED: Mus musculus inositol polyphosphate-4-phosphatase, type I (Inpp4a), transcript variant X15, mRNA
269180	XM_006496006.1	PREDICTED: Mus musculus inositol polyphosphate-4-phosphatase, type I (Inpp4a), transcript variant X1, mRNA
269180	XM_006496010.1	PREDICTED: Mus musculus inositol polyphosphate-4-phosphatase, type I (Inpp4a), transcript variant X6, mRNA
269180	XM_006496014.1	PREDICTED: Mus musculus inositol polyphosphate-4-phosphatase, type I (Inpp4a), transcript variant X9, mRNA
269180	XM_006496017.1	PREDICTED: Mus musculus inositol polyphosphate-4-phosphatase, type I (Inpp4a), transcript variant X12, mRNA
269180	XM_006496008.1	PREDICTED: Mus musculus inositol polyphosphate-4-phosphatase, type I (Inpp4a), transcript variant X4, mRNA
269180	XM_006496015.1	PREDICTED: Mus musculus inositol polyphosphate-4-phosphatase, type I (Inpp4a), transcript variant X10, mRNA
269180	XM_006496018.1	PREDICTED: Mus musculus inositol polyphosphate-4-phosphatase, type I (Inpp4a), transcript variant X13, mRNA
269180	XM_006496009.1	PREDICTED: Mus musculus inositol polyphosphate-4-phosphatase, type I (Inpp4a), transcript variant X5, mRNA
269180	XM_006496016.3	PREDICTED: Mus musculus inositol polyphosphate-4-phosphatase, type I (Inpp4a), transcript variant X11, mRNA
269180	XM_017320934.1	PREDICTED: Mus musculus inositol polyphosphate-4-phosphatase, type I (Inpp4a), transcript variant X3, mRNA
269180	XM_011238525.2	PREDICTED: Mus musculus inositol polyphosphate-4-phosphatase, type I (Inpp4a), transcript variant X2, mRNA
269180	XM_017320952.1	PREDICTED: Mus musculus inositol polyphosphate-4-phosphatase, type I (Inpp4a), transcript variant X16, mRNA
269180	NM_172971.3	Mus musculus inositol polyphosphate-4-phosphatase, type I (Inpp4a), transcript variant 2, mRNA
269180	NM_001290798.1	Mus musculus inositol polyphosphate-4-phosphatase, type I (Inpp4a), transcript variant 4, mRNA
269180	NM_001290799.1	Mus musculus inositol polyphosphate-4-phosphatase, type I (Inpp4a), transcript variant 5, mRNA
78119	XR_865354.2	PREDICTED: Mus musculus RIKEN cDNA 4930439A04 gene (4930439A04Rik), transcript variant X2, ncRNA
78119	XR_001778882.1	PREDICTED: Mus musculus RIKEN cDNA 4930439A04 gene (4930439A04Rik), transcript variant X1, ncRNA
76178	NM_198006.4	Mus musculus cytochrome C oxidase assembly factor 5 (Coa5), mRNA
67387	XM_006496222.3	PREDICTED: Mus musculus unc-50 homolog (C. elegans) (Unc50), transcript variant X3, mRNA
67387	NM_026123.3	Mus musculus unc-50 homolog (C. elegans) (Unc50), mRNA
67387	XM_006496220.3	PREDICTED: Mus musculus unc-50 homolog (C. elegans) (Unc50), transcript variant X1, mRNA
67387	XM_006496221.3	PREDICTED: Mus musculus unc-50 homolog (C. elegans) (Unc50), transcript variant X2, mRNA
67387	XM_006496223.3	PREDICTED: Mus musculus unc-50 homolog (C. elegans) (Unc50), transcript variant X4, mRNA
269181	XM_017320966.1	PREDICTED: Mus musculus mannoside acetylglucosaminyltransferase 4, isoenzyme A (Mgat4a), transcript variant X8, mRNA
269181	XM_006496026.2	PREDICTED: Mus musculus mannoside acetylglucosaminyltransferase 4, isoenzyme A (Mgat4a), transcript variant X5, mRNA
269181	XM_017320965.1	PREDICTED: Mus musculus mannoside acetylglucosaminyltransferase 4, isoenzyme A (Mgat4a), transcript variant X7, mRNA
269181	XM_017320967.1	PREDICTED: Mus musculus mannoside acetylglucosaminyltransferase 4, isoenzyme A (Mgat4a), transcript variant X9, mRNA
269181	XM_017320964.1	PREDICTED: Mus musculus mannoside acetylglucosaminyltransferase 4, isoenzyme A (Mgat4a), transcript variant X6, mRNA
269181	NM_173870.3	Mus musculus mannoside acetylglucosaminyltransferase 4, isoenzyme A (Mgat4a), transcript variant 1, mRNA
269181	NM_001290801.1	Mus musculus mannoside acetylglucosaminyltransferase 4, isoenzyme A (Mgat4a), transcript variant 2, mRNA
269181	XM_011238526.2	PREDICTED: Mus musculus mannoside acetylglucosaminyltransferase 4, isoenzyme A (Mgat4a), transcript variant X3, mRNA
269181	XM_017320961.1	PREDICTED: Mus musculus mannoside acetylglucosaminyltransferase 4, isoenzyme A (Mgat4a), transcript variant X4, mRNA
269181	XM_006496024.2	PREDICTED: Mus musculus mannoside acetylglucosaminyltransferase 4, isoenzyme A (Mgat4a), transcript variant X2, mRNA
269181	XM_006496022.3	PREDICTED: Mus musculus mannoside acetylglucosaminyltransferase 4, isoenzyme A (Mgat4a), transcript variant X1, mRNA
105243907	XR_001778883.1	PREDICTED: Mus musculus predicted gene, 39627 (Gm39627), ncRNA
72097	NM_028096.1	Mus musculus RIKEN cDNA 2010300C02 gene (2010300C02Rik), mRNA
72097	XM_006496295.3	PREDICTED: Mus musculus RIKEN cDNA 2010300C02 gene (2010300C02Rik), transcript variant X4, mRNA
72097	XM_006496296.3	PREDICTED: Mus musculus RIKEN cDNA 2010300C02 gene (2010300C02Rik), transcript variant X5, mRNA
72097	XM_006496297.2	PREDICTED: Mus musculus RIKEN cDNA 2010300C02 gene (2010300C02Rik), transcript variant X6, mRNA
72097	XR_001778040.1	PREDICTED: Mus musculus RIKEN cDNA 2010300C02 gene (2010300C02Rik), transcript variant X3, misc_RNA
72097	XM_006496291.3	PREDICTED: Mus musculus RIKEN cDNA 2010300C02 gene (2010300C02Rik), transcript variant X1, mRNA
72097	XM_006496292.3	PREDICTED: Mus musculus RIKEN cDNA 2010300C02 gene (2010300C02Rik), transcript variant X2, mRNA
102637491	XR_373329.1	PREDICTED: Mus musculus uncharacterized LOC102637491 (LOC102637491), ncRNA
102637336	XR_373326.3	PREDICTED: Mus musculus uncharacterized LOC102637336 (LOC102637336), transcript variant X3, ncRNA
102637336	XR_865358.1	PREDICTED: Mus musculus uncharacterized LOC102637336 (LOC102637336), transcript variant X2, ncRNA
102637336	XR_373327.2	PREDICTED: Mus musculus uncharacterized LOC102637336 (LOC102637336), transcript variant X1, ncRNA
105243908	XR_865356.2	PREDICTED: Mus musculus predicted gene, 39628 (Gm39628), ncRNA
211484	XM_006495822.2	PREDICTED: Mus musculus testis specific 10 (Tsga10), transcript variant X3, mRNA
211484	XR_865225.1	PREDICTED: Mus musculus testis specific 10 (Tsga10), transcript variant X2, misc_RNA
211484	NM_207228.3	Mus musculus testis specific 10 (Tsga10), transcript variant 1, mRNA
211484	XM_017319575.1	PREDICTED: Mus musculus testis specific 10 (Tsga10), transcript variant X8, mRNA
211484	XM_017319576.1	PREDICTED: Mus musculus testis specific 10 (Tsga10), transcript variant X9, mRNA
211484	XM_017319574.1	PREDICTED: Mus musculus testis specific 10 (Tsga10), transcript variant X7, mRNA
211484	XM_011238461.1	PREDICTED: Mus musculus testis specific 10 (Tsga10), transcript variant X1, mRNA
211484	XM_017319571.1	PREDICTED: Mus musculus testis specific 10 (Tsga10), transcript variant X4, mRNA
211484	XM_017319578.1	PREDICTED: Mus musculus testis specific 10 (Tsga10), transcript variant X11, mRNA
211484	XM_006495823.3	PREDICTED: Mus musculus testis specific 10 (Tsga10), transcript variant X5, mRNA
211484	NM_001290720.1	Mus musculus testis specific 10 (Tsga10), transcript variant 2, mRNA
211484	NM_001290721.1	Mus musculus testis specific 10 (Tsga10), transcript variant 3, mRNA
211484	XM_011238463.2	PREDICTED: Mus musculus testis specific 10 (Tsga10), transcript variant X6, mRNA
211484	XM_017319577.1	PREDICTED: Mus musculus testis specific 10 (Tsga10), transcript variant X10, mRNA
211484	XR_001783692.1	PREDICTED: Mus musculus testis specific 10 (Tsga10), transcript variant X14, misc_RNA
211484	NR_110976.1	Mus musculus testis specific 10 (Tsga10), transcript variant 4, non-coding RNA
211484	XM_017319580.1	PREDICTED: Mus musculus testis specific 10 (Tsga10), transcript variant X12, mRNA
211484	XM_017319581.1	PREDICTED: Mus musculus testis specific 10 (Tsga10), transcript variant X13, mRNA
623661	XM_006496175.3	PREDICTED: Mus musculus lipoyltransferase 1 (Lipt1), transcript variant X3, mRNA
623661	NM_001037918.3	Mus musculus lipoyltransferase 1 (Lipt1), mRNA
623661	XM_006496176.2	PREDICTED: Mus musculus lipoyltransferase 1 (Lipt1), transcript variant X1, mRNA
623661	XM_006496178.2	PREDICTED: Mus musculus lipoyltransferase 1 (Lipt1), transcript variant X5, mRNA
623661	XM_006496177.2	PREDICTED: Mus musculus lipoyltransferase 1 (Lipt1), transcript variant X4, mRNA
623661	XM_006496174.1	PREDICTED: Mus musculus lipoyltransferase 1 (Lipt1), transcript variant X2, mRNA
69028	XR_001785585.1	PREDICTED: Mus musculus MIT, microtubule interacting and transport, domain containing 1 (Mitd1), transcript variant X3, misc_RNA
69028	XM_017322349.1	PREDICTED: Mus musculus MIT, microtubule interacting and transport, domain containing 1 (Mitd1), transcript variant X2, mRNA
69028	NM_026913.2	Mus musculus MIT, microtubule interacting and transport, domain containing 1 (Mitd1), mRNA
69028	XM_011238588.2	PREDICTED: Mus musculus MIT, microtubule interacting and transport, domain containing 1 (Mitd1), transcript variant X1, mRNA
107734	XM_006495612.2	PREDICTED: Mus musculus mitochondrial ribosomal protein L30 (Mrpl30), transcript variant X2, mRNA
107734	XM_011238417.2	PREDICTED: Mus musculus mitochondrial ribosomal protein L30 (Mrpl30), transcript variant X1, mRNA
107734	NM_027098.2	Mus musculus mitochondrial ribosomal protein L30 (Mrpl30), mRNA
332427	NM_001033427.3	Mus musculus lysozyme G-like 2 (Lyg2), mRNA
69541	NM_027111.3	Mus musculus lysozyme G-like 1 (Lyg1), mRNA
69541	XM_006496258.1	PREDICTED: Mus musculus lysozyme G-like 1 (Lyg1), transcript variant X1, mRNA
98258	NM_172054.4	Mus musculus thioredoxin domain containing 9 (Txndc9), mRNA
98258	XM_006496358.3	PREDICTED: Mus musculus thioredoxin domain containing 9 (Txndc9), transcript variant X2, mRNA
98258	XM_006496357.3	PREDICTED: Mus musculus thioredoxin domain containing 9 (Txndc9), transcript variant X1, mRNA
226982	NM_198303.2	Mus musculus eukaryotic translation initiation factor 5B (Eif5b), mRNA
102637707	XR_373331.2	PREDICTED: Mus musculus predicted gene, 34448 (Gm34448), ncRNA
56210	XM_006496155.3	PREDICTED: Mus musculus REV1, DNA directed polymerase (Rev1), transcript variant X3, mRNA
56210	XM_006496154.3	PREDICTED: Mus musculus REV1, DNA directed polymerase (Rev1), transcript variant X2, mRNA
56210	XM_006496153.3	PREDICTED: Mus musculus REV1, DNA directed polymerase (Rev1), transcript variant X1, mRNA
56210	XM_006496156.3	PREDICTED: Mus musculus REV1, DNA directed polymerase (Rev1), transcript variant X4, mRNA
56210	NM_019570.3	Mus musculus REV1, DNA directed polymerase (Rev1), mRNA
56210	XM_006496158.2	PREDICTED: Mus musculus REV1, DNA directed polymerase (Rev1), transcript variant X5, mRNA
56210	XM_006496162.2	PREDICTED: Mus musculus REV1, DNA directed polymerase (Rev1), transcript variant X11, mRNA
56210	XM_006496161.2	PREDICTED: Mus musculus REV1, DNA directed polymerase (Rev1), transcript variant X8, mRNA
56210	XM_017321831.1	PREDICTED: Mus musculus REV1, DNA directed polymerase (Rev1), transcript variant X6, mRNA
56210	XM_017321833.1	PREDICTED: Mus musculus REV1, DNA directed polymerase (Rev1), transcript variant X7, mRNA
56210	XM_017321835.1	PREDICTED: Mus musculus REV1, DNA directed polymerase (Rev1), transcript variant X9, mRNA
56210	XM_017321836.1	PREDICTED: Mus musculus REV1, DNA directed polymerase (Rev1), transcript variant X10, mRNA
56210	XM_006496164.2	PREDICTED: Mus musculus REV1, DNA directed polymerase (Rev1), transcript variant X12, mRNA
329123	XR_001778886.1	PREDICTED: Mus musculus predicted gene 5099 (Gm5099), transcript variant X1, misc_RNA
329123	XR_001778887.1	PREDICTED: Mus musculus predicted gene 5099 (Gm5099), transcript variant X2, misc_RNA
16764	XM_011238446.2	PREDICTED: Mus musculus AF4/FMR2 family, member 3 (Aff3), transcript variant X3, mRNA
16764	XM_011238444.2	PREDICTED: Mus musculus AF4/FMR2 family, member 3 (Aff3), transcript variant X2, mRNA
16764	XM_011238443.2	PREDICTED: Mus musculus AF4/FMR2 family, member 3 (Aff3), transcript variant X1, mRNA
16764	XM_011238447.2	PREDICTED: Mus musculus AF4/FMR2 family, member 3 (Aff3), transcript variant X5, mRNA
16764	XM_006495737.3	PREDICTED: Mus musculus AF4/FMR2 family, member 3 (Aff3), transcript variant X4, mRNA
16764	NM_001290814.1	Mus musculus AF4/FMR2 family, member 3 (Aff3), mRNA
102638318	XR_001778891.1	PREDICTED: Mus musculus predicted gene 16150 (Gm16150), transcript variant X3, ncRNA
102638318	XR_865363.2	PREDICTED: Mus musculus predicted gene 16150 (Gm16150), transcript variant X1, ncRNA
102638318	XR_001778890.1	PREDICTED: Mus musculus predicted gene 16150 (Gm16150), transcript variant X2, ncRNA
102638318	XR_001778894.1	PREDICTED: Mus musculus predicted gene 16150 (Gm16150), transcript variant X4, ncRNA
102638318	XR_001778895.1	PREDICTED: Mus musculus predicted gene 16150 (Gm16150), transcript variant X5, ncRNA
102637900	XR_373333.2	PREDICTED: Mus musculus predicted gene, 34596 (Gm34596), transcript variant X1, ncRNA
102637900	XR_373334.2	PREDICTED: Mus musculus predicted gene, 34596 (Gm34596), transcript variant X2, ncRNA
102637900	XR_373335.2	PREDICTED: Mus musculus predicted gene, 34596 (Gm34596), transcript variant X3, ncRNA
102637900	XR_373336.2	PREDICTED: Mus musculus predicted gene, 34596 (Gm34596), transcript variant X4, ncRNA
381338	XM_006496123.3	PREDICTED: Mus musculus LON peptidase N-terminal domain and ring finger 2 (Lonrf2), transcript variant X1, mRNA
381338	NM_001029878.1	Mus musculus LON peptidase N-terminal domain and ring finger 2 (Lonrf2), mRNA
98388	NM_145142.2	Mus musculus carbohydrate sulfotransferase 10 (Chst10), mRNA
98388	XM_006496365.3	PREDICTED: Mus musculus carbohydrate sulfotransferase 10 (Chst10), transcript variant X2, mRNA
98388	XM_006496364.3	PREDICTED: Mus musculus carbohydrate sulfotransferase 10 (Chst10), transcript variant X1, mRNA
433292	NM_001011684.2	Mus musculus neuromedin S (Nms), transcript variant 1, mRNA
433292	NM_001311788.1	Mus musculus neuromedin S (Nms), transcript variant 2, mRNA
102638660	XR_373345.2	PREDICTED: Mus musculus predicted gene, 35171 (Gm35171), ncRNA
68833	NM_026850.4	Mus musculus phosducin-like 3 (Pdcl3), mRNA
102638728	XR_373346.1	PREDICTED: Mus musculus predicted gene, 35222 (Gm35222), ncRNA
18143	XM_011238452.2	PREDICTED: Mus musculus neuronal PAS domain protein 2 (Npas2), transcript variant X1, mRNA
18143	NM_008719.2	Mus musculus neuronal PAS domain protein 2 (Npas2), mRNA
114641	NM_001252218.1	Mus musculus ribosomal protein L31 (Rpl31), transcript variant 1, mRNA
114641	NM_001252219.1	Mus musculus ribosomal protein L31 (Rpl31), transcript variant 2, mRNA
114641	NM_053257.3	Mus musculus ribosomal protein L31 (Rpl31), transcript variant 3, mRNA
54610	NM_018775.4	Mus musculus TBC1 domain family, member 8 (Tbc1d8), transcript variant 1, mRNA
54610	XM_017321761.1	PREDICTED: Mus musculus TBC1 domain family, member 8 (Tbc1d8), transcript variant X1, mRNA
54610	XM_011238558.2	PREDICTED: Mus musculus TBC1 domain family, member 8 (Tbc1d8), transcript variant X2, mRNA
54610	XM_017321765.1	PREDICTED: Mus musculus TBC1 domain family, member 8 (Tbc1d8), transcript variant X3, mRNA
54610	XR_001785175.1	PREDICTED: Mus musculus TBC1 domain family, member 8 (Tbc1d8), transcript variant X4, misc_RNA
54610	XM_011238560.2	PREDICTED: Mus musculus TBC1 domain family, member 8 (Tbc1d8), transcript variant X5, mRNA
52846	NM_028043.2	Mus musculus CCR4-NOT transcription complex, subunit 11 (Cnot11), mRNA
67702	XR_373259.3	PREDICTED: Mus musculus ring finger protein 149 (Rnf149), transcript variant X1, misc_RNA
67702	XM_006496226.3	PREDICTED: Mus musculus ring finger protein 149 (Rnf149), transcript variant X2, mRNA
67702	NM_001033135.3	Mus musculus ring finger protein 149 (Rnf149), mRNA
263764	NM_170597.4	Mus musculus cellular repressor of E1A-stimulated genes 2 (Creg2), mRNA
263764	XM_006496005.3	PREDICTED: Mus musculus cellular repressor of E1A-stimulated genes 2 (Creg2), transcript variant X1, mRNA
425051	XR_865365.2	PREDICTED: Mus musculus RIKEN cDNA D930019O06 (D930019O06Rik), transcript variant X1, ncRNA
425051	XR_001778897.1	PREDICTED: Mus musculus RIKEN cDNA D930019O06 (D930019O06Rik), transcript variant X2, ncRNA
619289	XM_011238564.2	PREDICTED: Mus musculus regulatory factor X 8 (Rfx8), transcript variant X1, mRNA
619289	NM_001145660.1	Mus musculus regulatory factor X 8 (Rfx8), mRNA
100042065	NM_001177348.1	Mus musculus predicted gene 3646 (Gm3646), mRNA
73426	NR_040465.1	Mus musculus RIKEN cDNA 1700066B17 gene (1700066B17Rik), long non-coding RNA
102639244	XR_373351.1	PREDICTED: Mus musculus predicted gene, 35600 (Gm35600), transcript variant X1, ncRNA
102639244	XR_373350.1	PREDICTED: Mus musculus predicted gene, 35600 (Gm35600), transcript variant X2, ncRNA
26921	XM_006496041.1	PREDICTED: Mus musculus mitogen-activated protein kinase kinase kinase kinase 4 (Map4k4), transcript variant X1, mRNA
26921	XR_001784729.1	PREDICTED: Mus musculus mitogen-activated protein kinase kinase kinase kinase 4 (Map4k4), transcript variant X19, misc_RNA
26921	XM_011238530.1	PREDICTED: Mus musculus mitogen-activated protein kinase kinase kinase kinase 4 (Map4k4), transcript variant X8, mRNA
26921	XM_017321001.1	PREDICTED: Mus musculus mitogen-activated protein kinase kinase kinase kinase 4 (Map4k4), transcript variant X4, mRNA
26921	XM_017321010.1	PREDICTED: Mus musculus mitogen-activated protein kinase kinase kinase kinase 4 (Map4k4), transcript variant X9, mRNA
26921	XM_017320994.1	PREDICTED: Mus musculus mitogen-activated protein kinase kinase kinase kinase 4 (Map4k4), transcript variant X2, mRNA
26921	XM_017320998.1	PREDICTED: Mus musculus mitogen-activated protein kinase kinase kinase kinase 4 (Map4k4), transcript variant X3, mRNA
26921	XM_017321011.1	PREDICTED: Mus musculus mitogen-activated protein kinase kinase kinase kinase 4 (Map4k4), transcript variant X10, mRNA
26921	XM_006496044.1	PREDICTED: Mus musculus mitogen-activated protein kinase kinase kinase kinase 4 (Map4k4), transcript variant X16, mRNA
26921	XM_006496042.1	PREDICTED: Mus musculus mitogen-activated protein kinase kinase kinase kinase 4 (Map4k4), transcript variant X6, mRNA
26921	XM_017321004.1	PREDICTED: Mus musculus mitogen-activated protein kinase kinase kinase kinase 4 (Map4k4), transcript variant X7, mRNA
26921	XM_017321018.1	PREDICTED: Mus musculus mitogen-activated protein kinase kinase kinase kinase 4 (Map4k4), transcript variant X14, mRNA
26921	XM_017321021.1	PREDICTED: Mus musculus mitogen-activated protein kinase kinase kinase kinase 4 (Map4k4), transcript variant X15, mRNA
26921	XM_017321002.1	PREDICTED: Mus musculus mitogen-activated protein kinase kinase kinase kinase 4 (Map4k4), transcript variant X5, mRNA
26921	XM_017321016.1	PREDICTED: Mus musculus mitogen-activated protein kinase kinase kinase kinase 4 (Map4k4), transcript variant X12, mRNA
26921	XM_006496045.1	PREDICTED: Mus musculus mitogen-activated protein kinase kinase kinase kinase 4 (Map4k4), transcript variant X17, mRNA
26921	XM_006496043.1	PREDICTED: Mus musculus mitogen-activated protein kinase kinase kinase kinase 4 (Map4k4), transcript variant X13, mRNA
26921	XM_017321013.1	PREDICTED: Mus musculus mitogen-activated protein kinase kinase kinase kinase 4 (Map4k4), transcript variant X11, mRNA
26921	XM_006496046.1	PREDICTED: Mus musculus mitogen-activated protein kinase kinase kinase kinase 4 (Map4k4), transcript variant X18, mRNA
26921	XR_001784730.1	PREDICTED: Mus musculus mitogen-activated protein kinase kinase kinase kinase 4 (Map4k4), transcript variant X20, misc_RNA
26921	NM_001252200.1	Mus musculus mitogen-activated protein kinase kinase kinase kinase 4 (Map4k4), transcript variant 1, mRNA
26921	NM_001252202.1	Mus musculus mitogen-activated protein kinase kinase kinase kinase 4 (Map4k4), transcript variant 4, mRNA
26921	NM_008696.2	Mus musculus mitogen-activated protein kinase kinase kinase kinase 4 (Map4k4), transcript variant 2, mRNA
26921	NM_001252201.1	Mus musculus mitogen-activated protein kinase kinase kinase kinase 4 (Map4k4), transcript variant 3, mRNA
100047133	NR_037980.1	Mus musculus predicted gene, 16894 (Gm16894), long non-coding RNA
16178	XM_017317722.1	PREDICTED: Mus musculus interleukin 1 receptor, type II (Il1r2), transcript variant X1, mRNA
16178	XM_011238437.2	PREDICTED: Mus musculus interleukin 1 receptor, type II (Il1r2), transcript variant X2, mRNA
16178	NM_010555.4	Mus musculus interleukin 1 receptor, type II (Il1r2), mRNA
16178	XM_006495725.3	PREDICTED: Mus musculus interleukin 1 receptor, type II (Il1r2), transcript variant X6, mRNA
16178	XM_011238439.2	PREDICTED: Mus musculus interleukin 1 receptor, type II (Il1r2), transcript variant X5, mRNA
16178	XM_011238438.2	PREDICTED: Mus musculus interleukin 1 receptor, type II (Il1r2), transcript variant X3, mRNA
16178	XM_011238440.2	PREDICTED: Mus musculus interleukin 1 receptor, type II (Il1r2), transcript variant X4, mRNA
16178	XM_006495726.2	PREDICTED: Mus musculus interleukin 1 receptor, type II (Il1r2), transcript variant X7, mRNA
102639421	XR_373353.2	PREDICTED: Mus musculus predicted gene, 35741 (Gm35741), ncRNA
16177	XM_006495713.2	PREDICTED: Mus musculus interleukin 1 receptor, type I (Il1r1), transcript variant X1, mRNA
16177	XM_006495719.2	PREDICTED: Mus musculus interleukin 1 receptor, type I (Il1r1), transcript variant X7, mRNA
16177	XM_006495722.2	PREDICTED: Mus musculus interleukin 1 receptor, type I (Il1r1), transcript variant X11, mRNA
16177	NM_008362.2	Mus musculus interleukin 1 receptor, type I (Il1r1), transcript variant 1, mRNA
16177	XM_017317595.1	PREDICTED: Mus musculus interleukin 1 receptor, type I (Il1r1), transcript variant X4, mRNA
16177	XM_017317613.1	PREDICTED: Mus musculus interleukin 1 receptor, type I (Il1r1), transcript variant X6, mRNA
16177	XM_006495723.3	PREDICTED: Mus musculus interleukin 1 receptor, type I (Il1r1), transcript variant X12, mRNA
16177	XM_006495721.3	PREDICTED: Mus musculus interleukin 1 receptor, type I (Il1r1), transcript variant X10, mRNA
16177	XM_011238436.2	PREDICTED: Mus musculus interleukin 1 receptor, type I (Il1r1), transcript variant X9, mRNA
16177	XM_006495715.3	PREDICTED: Mus musculus interleukin 1 receptor, type I (Il1r1), transcript variant X3, mRNA
16177	XM_006495720.3	PREDICTED: Mus musculus interleukin 1 receptor, type I (Il1r1), transcript variant X8, mRNA
16177	XM_006495714.3	PREDICTED: Mus musculus interleukin 1 receptor, type I (Il1r1), transcript variant X2, mRNA
16177	NM_001123382.1	Mus musculus interleukin 1 receptor, type I (Il1r1), transcript variant 2, mRNA
16177	XM_006495717.2	PREDICTED: Mus musculus interleukin 1 receptor, type I (Il1r1), transcript variant X5, mRNA
107527	XM_006495608.3	PREDICTED: Mus musculus interleukin 1 receptor-like 2 (Il1rl2), transcript variant X1, mRNA
107527	NM_133193.3	Mus musculus interleukin 1 receptor-like 2 (Il1rl2), mRNA
107527	XM_006495611.3	PREDICTED: Mus musculus interleukin 1 receptor-like 2 (Il1rl2), transcript variant X3, mRNA
107527	XM_006495609.3	PREDICTED: Mus musculus interleukin 1 receptor-like 2 (Il1rl2), transcript variant X2, mRNA
107527	XM_006495610.3	PREDICTED: Mus musculus interleukin 1 receptor-like 2 (Il1rl2), transcript variant X4, mRNA
17082	XM_006495744.2	PREDICTED: Mus musculus interleukin 1 receptor-like 1 (Il1rl1), transcript variant X3, mRNA
17082	XM_017319082.1	PREDICTED: Mus musculus interleukin 1 receptor-like 1 (Il1rl1), transcript variant X2, mRNA
17082	XM_006495741.1	PREDICTED: Mus musculus interleukin 1 receptor-like 1 (Il1rl1), transcript variant X1, mRNA
17082	NM_001294171.1	Mus musculus interleukin 1 receptor-like 1 (Il1rl1), transcript variant 3, mRNA
17082	NM_001025602.3	Mus musculus interleukin 1 receptor-like 1 (Il1rl1), transcript variant 1, mRNA
17082	NM_010743.3	Mus musculus interleukin 1 receptor-like 1 (Il1rl1), transcript variant 2, mRNA
16182	NM_001161842.1	Mus musculus interleukin 18 receptor 1 (Il18r1), transcript variant 2, mRNA
16182	XM_006495727.3	PREDICTED: Mus musculus interleukin 18 receptor 1 (Il18r1), transcript variant X1, mRNA
16182	XM_006495729.3	PREDICTED: Mus musculus interleukin 18 receptor 1 (Il18r1), transcript variant X2, mRNA
16182	XM_006495734.3	PREDICTED: Mus musculus interleukin 18 receptor 1 (Il18r1), transcript variant X6, mRNA
16182	NM_001161843.1	Mus musculus interleukin 18 receptor 1 (Il18r1), transcript variant 3, mRNA
16182	XM_006495730.3	PREDICTED: Mus musculus interleukin 18 receptor 1 (Il18r1), transcript variant X3, mRNA
16182	XM_006495732.3	PREDICTED: Mus musculus interleukin 18 receptor 1 (Il18r1), transcript variant X5, mRNA
16182	XM_006495728.3	PREDICTED: Mus musculus interleukin 18 receptor 1 (Il18r1), transcript variant X4, mRNA
16182	NM_008365.2	Mus musculus interleukin 18 receptor 1 (Il18r1), transcript variant 1, mRNA
16174	NM_010553.4	Mus musculus interleukin 18 receptor accessory protein (Il18rap), mRNA
16174	XM_006495710.2	PREDICTED: Mus musculus interleukin 18 receptor accessory protein (Il18rap), transcript variant X1, mRNA
16174	XM_006495711.1	PREDICTED: Mus musculus interleukin 18 receptor accessory protein (Il18rap), transcript variant X2, mRNA
16174	XM_006495712.2	PREDICTED: Mus musculus interleukin 18 receptor accessory protein (Il18rap), transcript variant X3, mRNA
102639500	XR_373354.2	PREDICTED: Mus musculus predicted gene, 35801 (Gm35801), ncRNA
110895	XM_006495626.3	PREDICTED: Mus musculus solute carrier family 9 (sodium/hydrogen exchanger), member 4 (Slc9a4), transcript variant X2, mRNA
110895	XM_006495625.2	PREDICTED: Mus musculus solute carrier family 9 (sodium/hydrogen exchanger), member 4 (Slc9a4), transcript variant X1, mRNA
110895	XM_006495627.2	PREDICTED: Mus musculus solute carrier family 9 (sodium/hydrogen exchanger), member 4 (Slc9a4), transcript variant X3, mRNA
110895	NM_177084.3	Mus musculus solute carrier family 9 (sodium/hydrogen exchanger), member 4 (Slc9a4), mRNA
226999	NM_001033289.2	Mus musculus solute carrier family 9 (sodium/hydrogen exchanger), member 2 (Slc9a2), mRNA
102641498	XR_865367.1	PREDICTED: Mus musculus predicted gene, 37915 (Gm37915), transcript variant X2, ncRNA
102641498	XR_865366.2	PREDICTED: Mus musculus predicted gene, 37915 (Gm37915), transcript variant X1, ncRNA
102641498	XR_865368.1	PREDICTED: Mus musculus predicted gene, 37915 (Gm37915), transcript variant X3, ncRNA
211798	NM_172499.2	Mus musculus major facilitator superfamily domain containing 9 (Mfsd9), mRNA
381339	XM_017321461.1	PREDICTED: Mus musculus transmembrane protein 182 (Tmem182), transcript variant X1, mRNA
381339	NM_001081198.1	Mus musculus transmembrane protein 182 (Tmem182), mRNA
381339	XM_006496124.1	PREDICTED: Mus musculus transmembrane protein 182 (Tmem182), transcript variant X2, mRNA
74897	NR_040475.1	Mus musculus RIKEN cDNA 4930448I06 gene (4930448I06Rik), long non-coding RNA
105243912	XR_865369.1	PREDICTED: Mus musculus predicted gene, 39631 (Gm39631), transcript variant X1, ncRNA
105243912	XR_865370.1	PREDICTED: Mus musculus predicted gene, 39631 (Gm39631), transcript variant X2, ncRNA
102639680	XR_373355.2	PREDICTED: Mus musculus predicted gene, 35935 (Gm35935), ncRNA
102639765	XR_373362.3	PREDICTED: Mus musculus predicted gene 29260 (Gm29260), transcript variant X6, ncRNA
102639765	XR_865372.2	PREDICTED: Mus musculus predicted gene 29260 (Gm29260), transcript variant X3, ncRNA
102639765	XR_373360.1	PREDICTED: Mus musculus predicted gene 29260 (Gm29260), transcript variant X4, ncRNA
102639765	XR_373356.1	PREDICTED: Mus musculus predicted gene 29260 (Gm29260), transcript variant X1, ncRNA
102639765	XR_373361.1	PREDICTED: Mus musculus predicted gene 29260 (Gm29260), transcript variant X5, ncRNA
102639765	XR_373358.1	PREDICTED: Mus musculus predicted gene 29260 (Gm29260), transcript variant X2, ncRNA
102639765	XR_373363.3	PREDICTED: Mus musculus predicted gene 29260 (Gm29260), transcript variant X8, ncRNA
102639765	XR_001778899.1	PREDICTED: Mus musculus predicted gene 29260 (Gm29260), transcript variant X7, ncRNA
102640173	XR_865382.2	PREDICTED: Mus musculus predicted gene 28175 (Gm28175), transcript variant X6, ncRNA
102640173	XR_865378.2	PREDICTED: Mus musculus predicted gene 28175 (Gm28175), transcript variant X2, ncRNA
102640173	XR_865379.2	PREDICTED: Mus musculus predicted gene 28175 (Gm28175), transcript variant X3, ncRNA
102640173	XR_865380.2	PREDICTED: Mus musculus predicted gene 28175 (Gm28175), transcript variant X4, ncRNA
102640173	XR_865384.2	PREDICTED: Mus musculus predicted gene 28175 (Gm28175), transcript variant X8, ncRNA
102640173	XR_865383.2	PREDICTED: Mus musculus predicted gene 28175 (Gm28175), transcript variant X7, ncRNA
102640173	XR_865377.2	PREDICTED: Mus musculus predicted gene 28175 (Gm28175), transcript variant X1, ncRNA
102640173	XR_001778900.1	PREDICTED: Mus musculus predicted gene 28175 (Gm28175), transcript variant X10, ncRNA
102640173	XR_865386.2	PREDICTED: Mus musculus predicted gene 28175 (Gm28175), transcript variant X11, ncRNA
102640173	XR_865381.2	PREDICTED: Mus musculus predicted gene 28175 (Gm28175), transcript variant X5, ncRNA
102640173	XR_865385.2	PREDICTED: Mus musculus predicted gene 28175 (Gm28175), transcript variant X9, ncRNA
108167620	XR_001778901.1	PREDICTED: Mus musculus uncharacterized LOC108167620 (LOC108167620), ncRNA
102640664	XR_373375.1	PREDICTED: Mus musculus predicted gene, 36678 (Gm36678), transcript variant X2, ncRNA
102640664	XR_373374.1	PREDICTED: Mus musculus predicted gene, 36678 (Gm36678), transcript variant X1, ncRNA
108167621	XR_001778907.1	PREDICTED: Mus musculus uncharacterized LOC108167621 (LOC108167621), ncRNA
102640854	XR_373378.2	PREDICTED: Mus musculus predicted gene, 36822 (Gm36822), ncRNA
102632081	XR_373380.2	PREDICTED: Mus musculus predicted gene, 30248 (Gm30248), transcript variant X6, ncRNA
102632081	XR_001778910.1	PREDICTED: Mus musculus predicted gene, 30248 (Gm30248), transcript variant X7, ncRNA
102632081	XR_001778909.1	PREDICTED: Mus musculus predicted gene, 30248 (Gm30248), transcript variant X5, ncRNA
102632081	XR_865389.1	PREDICTED: Mus musculus predicted gene, 30248 (Gm30248), transcript variant X2, ncRNA
102632081	XR_865393.1	PREDICTED: Mus musculus predicted gene, 30248 (Gm30248), transcript variant X4, ncRNA
102632081	XR_373381.2	PREDICTED: Mus musculus predicted gene, 30248 (Gm30248), transcript variant X1, ncRNA
102632081	XR_865391.1	PREDICTED: Mus musculus predicted gene, 30248 (Gm30248), transcript variant X3, ncRNA
66297	NR_027826.1	Mus musculus POU domain, class 3, transcription factor 3 adjacent noncoding transcript 1 (Pantr1), long non-coding RNA
102640933	XR_001778908.1	PREDICTED: Mus musculus predicted gene 42411 (Gm42411), transcript variant X3, ncRNA
102640933	XR_865387.1	PREDICTED: Mus musculus predicted gene 42411 (Gm42411), transcript variant X1, ncRNA
102640933	XR_865388.1	PREDICTED: Mus musculus predicted gene 42411 (Gm42411), transcript variant X2, ncRNA
18993	NM_008900.2	Mus musculus POU domain, class 3, transcription factor 3 (Pou3f3), mRNA
73100	NR_027891.1	Mus musculus RIKEN cDNA 2900092D14 gene (2900092D14Rik), long non-coding RNA
66620	NR_110495.1	Mus musculus POU domain, class 3, transcription factor 3 adjacent noncoding transcript 2 (Pantr2), long non-coding RNA
108167622	XR_001778911.1	PREDICTED: Mus musculus uncharacterized LOC108167622 (LOC108167622), ncRNA
104940697	NR_130904.1	Mus musculus DNMT1 associated long intergenic non-coding RNA (Dalir), long non-coding RNA
108167623	XR_001778912.1	PREDICTED: Mus musculus uncharacterized LOC108167623 (LOC108167623), ncRNA
69527	NM_023514.4	Mus musculus mitochondrial ribosomal protein S9 (Mrps9), mRNA
69527	XM_006496257.3	PREDICTED: Mus musculus mitochondrial ribosomal protein S9 (Mrps9), transcript variant X2, mRNA
69527	XM_006496256.3	PREDICTED: Mus musculus mitochondrial ribosomal protein S9 (Mrps9), transcript variant X1, mRNA
105243914	XR_865396.2	PREDICTED: Mus musculus predicted gene, 39633 (Gm39633), ncRNA
93690	NM_053107.4	Mus musculus G protein-coupled receptor 45 (Gpr45), mRNA
93690	XM_006496346.2	PREDICTED: Mus musculus G protein-coupled receptor 45 (Gpr45), transcript variant X1, mRNA
93690	XM_017312993.1	PREDICTED: Mus musculus G protein-coupled receptor 45 (Gpr45), transcript variant X4, mRNA
93690	XM_006496347.2	PREDICTED: Mus musculus G protein-coupled receptor 45 (Gpr45), transcript variant X2, mRNA
93690	XM_006496348.2	PREDICTED: Mus musculus G protein-coupled receptor 45 (Gpr45), transcript variant X3, mRNA
73122	XM_011238604.2	PREDICTED: Mus musculus transforming growth factor, beta receptor associated protein 1 (Tgfbrap1), transcript variant X3, mRNA
73122	XM_006496303.2	PREDICTED: Mus musculus transforming growth factor, beta receptor associated protein 1 (Tgfbrap1), transcript variant X6, mRNA
73122	XM_006496300.2	PREDICTED: Mus musculus transforming growth factor, beta receptor associated protein 1 (Tgfbrap1), transcript variant X1, mRNA
73122	XM_006496302.3	PREDICTED: Mus musculus transforming growth factor, beta receptor associated protein 1 (Tgfbrap1), transcript variant X5, mRNA
73122	XM_011238603.2	PREDICTED: Mus musculus transforming growth factor, beta receptor associated protein 1 (Tgfbrap1), transcript variant X2, mRNA
73122	XM_006496301.3	PREDICTED: Mus musculus transforming growth factor, beta receptor associated protein 1 (Tgfbrap1), transcript variant X4, mRNA
73122	NM_001013025.2	Mus musculus transforming growth factor, beta receptor associated protein 1 (Tgfbrap1), mRNA
73122	XM_017312455.1	PREDICTED: Mus musculus transforming growth factor, beta receptor associated protein 1 (Tgfbrap1), transcript variant X7, mRNA
105243915	XR_865397.1	PREDICTED: Mus musculus predicted gene 28782 (Gm28782), ncRNA
108167597	XM_017313069.1	PREDICTED: Mus musculus translation initiation factor IF-2-like (LOC108167597), mRNA
98404	NM_133818.1	Mus musculus expressed sequence AI597479 (AI597479), mRNA
14200	XM_011238434.2	PREDICTED: Mus musculus four and a half LIM domains 2 (Fhl2), transcript variant X1, mRNA
14200	NM_001289533.1	Mus musculus four and a half LIM domains 2 (Fhl2), transcript variant 2, mRNA
14200	NM_010212.4	Mus musculus four and a half LIM domains 2 (Fhl2), transcript variant 1, mRNA
666642	XM_985134.6	PREDICTED: Mus musculus predicted pseudogene 8210 (Gm8210), mRNA
102632346	XR_865399.2	PREDICTED: Mus musculus predicted gene 29040 (Gm29040), transcript variant X2, ncRNA
102632346	XR_865401.1	PREDICTED: Mus musculus predicted gene 29040 (Gm29040), transcript variant X4, ncRNA
102632346	XR_865400.1	PREDICTED: Mus musculus predicted gene 29040 (Gm29040), transcript variant X3, ncRNA
102632346	XR_373384.3	PREDICTED: Mus musculus predicted gene 29040 (Gm29040), transcript variant X1, ncRNA
17974	NM_010879.3	Mus musculus non-catalytic region of tyrosine kinase adaptor protein 2 (Nck2), mRNA
102642726	XR_865403.1	PREDICTED: Mus musculus predicted gene, 38628 (Gm38628), ncRNA
102632604	XR_373386.2	PREDICTED: Mus musculus predicted gene, 30634 (Gm30634), ncRNA
78896	NM_024283.3	Mus musculus RIKEN cDNA 1500015O10 gene (1500015O10Rik), mRNA
67883	XM_006496227.3	PREDICTED: Mus musculus UDP-glucuronate decarboxylase 1 (Uxs1), transcript variant X1, mRNA
67883	XM_006496228.3	PREDICTED: Mus musculus UDP-glucuronate decarboxylase 1 (Uxs1), transcript variant X2, mRNA
67883	NM_026430.3	Mus musculus UDP-glucuronate decarboxylase 1 (Uxs1), mRNA
22019	XR_373249.3	PREDICTED: Mus musculus tripeptidyl peptidase II (Tpp2), transcript variant X1, misc_RNA
22019	XR_001784011.1	PREDICTED: Mus musculus tripeptidyl peptidase II (Tpp2), transcript variant X2, misc_RNA
22019	NM_009418.3	Mus musculus tripeptidyl peptidase II (Tpp2), transcript variant 1, mRNA
22019	NM_001310540.1	Mus musculus tripeptidyl peptidase II (Tpp2), transcript variant 2, mRNA
433294	XM_006496128.2	PREDICTED: Mus musculus methyltransferase like 21C (Mettl21c), transcript variant X2, mRNA
433294	XM_006496127.2	PREDICTED: Mus musculus methyltransferase like 21C (Mettl21c), transcript variant X3, mRNA
433294	XM_006496126.3	PREDICTED: Mus musculus methyltransferase like 21C (Mettl21c), transcript variant X1, mRNA
433294	NM_001013799.1	Mus musculus methyltransferase like 21C (Mettl21c), mRNA
102636082	XM_017313070.1	PREDICTED: Mus musculus coiled-coil domain containing 168 (Ccdc168), mRNA
75623	XM_006496314.3	PREDICTED: Mus musculus testis expressed 30 (Tex30), transcript variant X1, mRNA
75623	XM_006496315.3	PREDICTED: Mus musculus testis expressed 30 (Tex30), transcript variant X2, mRNA
75623	XM_011238615.2	PREDICTED: Mus musculus testis expressed 30 (Tex30), transcript variant X3, mRNA
75623	XM_011238616.2	PREDICTED: Mus musculus testis expressed 30 (Tex30), transcript variant X4, mRNA
75623	NM_029368.1	Mus musculus testis expressed 30 (Tex30), mRNA
72050	NM_023645.3	Mus musculus KDEL (Lys-Asp-Glu-Leu) containing 1 (Kdelc1), mRNA
72050	XM_006496289.3	PREDICTED: Mus musculus KDEL (Lys-Asp-Glu-Leu) containing 1 (Kdelc1), transcript variant X1, mRNA
246229	XM_017320726.1	PREDICTED: Mus musculus basic, immunoglobulin-like variable motif containing (Bivm), transcript variant X4, mRNA
246229	XM_006496002.2	PREDICTED: Mus musculus basic, immunoglobulin-like variable motif containing (Bivm), transcript variant X2, mRNA
246229	XM_006495998.3	PREDICTED: Mus musculus basic, immunoglobulin-like variable motif containing (Bivm), transcript variant X5, mRNA
246229	XM_006496000.2	PREDICTED: Mus musculus basic, immunoglobulin-like variable motif containing (Bivm), transcript variant X1, mRNA
246229	XM_017320721.1	PREDICTED: Mus musculus basic, immunoglobulin-like variable motif containing (Bivm), transcript variant X3, mRNA
246229	XM_006496004.3	PREDICTED: Mus musculus basic, immunoglobulin-like variable motif containing (Bivm), transcript variant X6, mRNA
246229	NM_144558.4	Mus musculus basic, immunoglobulin-like variable motif containing (Bivm), transcript variant 1, mRNA
22592	XM_017319871.1	PREDICTED: Mus musculus excision repair cross-complementing rodent repair deficiency, complementation group 5 (Ercc5), transcript variant X3, mRNA
22592	XM_017319870.1	PREDICTED: Mus musculus excision repair cross-complementing rodent repair deficiency, complementation group 5 (Ercc5), transcript variant X2, mRNA
22592	XM_006495890.2	PREDICTED: Mus musculus excision repair cross-complementing rodent repair deficiency, complementation group 5 (Ercc5), transcript variant X1, mRNA
22592	NM_011729.2	Mus musculus excision repair cross-complementing rodent repair deficiency, complementation group 5 (Ercc5), mRNA
403183	NM_207281.3	Mus musculus methyltransferase like 21E (Mettl21e), mRNA
105243917	XR_865404.2	PREDICTED: Mus musculus predicted gene 28893 (Gm28893), ncRNA
105243918	XR_865406.1	PREDICTED: Mus musculus predicted gene, 39635 (Gm39635), transcript variant X2, ncRNA
105243918	XR_865405.1	PREDICTED: Mus musculus predicted gene, 39635 (Gm39635), transcript variant X1, ncRNA
70676	XM_006496277.3	PREDICTED: Mus musculus GULP, engulfment adaptor PTB domain containing 1 (Gulp1), transcript variant X3, mRNA
70676	XM_006496276.3	PREDICTED: Mus musculus GULP, engulfment adaptor PTB domain containing 1 (Gulp1), transcript variant X1, mRNA
70676	XM_006496278.3	PREDICTED: Mus musculus GULP, engulfment adaptor PTB domain containing 1 (Gulp1), transcript variant X4, mRNA
70676	NM_028450.3	Mus musculus GULP, engulfment adaptor PTB domain containing 1 (Gulp1), mRNA
70676	XM_011238599.2	PREDICTED: Mus musculus GULP, engulfment adaptor PTB domain containing 1 (Gulp1), transcript variant X2, mRNA
75066	NR_040602.1	Mus musculus RIKEN cDNA 4930521E06 gene (4930521E06Rik), long non-coding RNA
12825	NM_009930.2	Mus musculus collagen, type III, alpha 1 (Col3a1), mRNA
12832	NM_007737.2	Mus musculus collagen, type V, alpha 2 (Col5a2), mRNA
105243920	XR_865412.1	PREDICTED: Mus musculus predicted gene, 39637 (Gm39637), transcript variant X5, ncRNA
105243920	XR_865410.1	PREDICTED: Mus musculus predicted gene, 39637 (Gm39637), transcript variant X3, ncRNA
105243920	XR_865411.1	PREDICTED: Mus musculus predicted gene, 39637 (Gm39637), transcript variant X4, ncRNA
105243920	XR_865408.1	PREDICTED: Mus musculus predicted gene, 39637 (Gm39637), transcript variant X1, ncRNA
105243920	XR_865409.2	PREDICTED: Mus musculus predicted gene, 39637 (Gm39637), transcript variant X2, ncRNA
73674	XR_001778334.1	PREDICTED: Mus musculus WD repeat domain 75 (Wdr75), transcript variant X2, misc_RNA
73674	XM_006496307.3	PREDICTED: Mus musculus WD repeat domain 75 (Wdr75), transcript variant X1, mRNA
73674	NM_028599.2	Mus musculus WD repeat domain 75 (Wdr75), mRNA
102632958	XR_373390.2	PREDICTED: Mus musculus predicted gene, 30900 (Gm30900), ncRNA
53945	NM_016917.2	Mus musculus solute carrier family 40 (iron-regulated transporter), member 1 (Slc40a1), mRNA
53945	XM_006496137.2	PREDICTED: Mus musculus solute carrier family 40 (iron-regulated transporter), member 1 (Slc40a1), transcript variant X2, mRNA
53945	XM_017321709.1	PREDICTED: Mus musculus solute carrier family 40 (iron-regulated transporter), member 1 (Slc40a1), transcript variant X1, mRNA
227058	XM_011238490.2	PREDICTED: Mus musculus dynein, axonemal, heavy chain 7B (Dnah7b), transcript variant X3, mRNA
227058	XM_011238488.2	PREDICTED: Mus musculus dynein, axonemal, heavy chain 7B (Dnah7b), transcript variant X4, mRNA
227058	XM_006495929.3	PREDICTED: Mus musculus dynein, axonemal, heavy chain 7B (Dnah7b), transcript variant X26, mRNA
227058	XM_006495930.3	PREDICTED: Mus musculus dynein, axonemal, heavy chain 7B (Dnah7b), transcript variant X27, mRNA
227058	XM_006495931.3	PREDICTED: Mus musculus dynein, axonemal, heavy chain 7B (Dnah7b), transcript variant X28, mRNA
227058	XM_011238495.2	PREDICTED: Mus musculus dynein, axonemal, heavy chain 7B (Dnah7b), transcript variant X22, mRNA
227058	XM_006495928.3	PREDICTED: Mus musculus dynein, axonemal, heavy chain 7B (Dnah7b), transcript variant X25, mRNA
227058	XM_017320267.1	PREDICTED: Mus musculus dynein, axonemal, heavy chain 7B (Dnah7b), transcript variant X21, mRNA
227058	XM_011238494.2	PREDICTED: Mus musculus dynein, axonemal, heavy chain 7B (Dnah7b), transcript variant X20, mRNA
227058	XM_006495925.3	PREDICTED: Mus musculus dynein, axonemal, heavy chain 7B (Dnah7b), transcript variant X18, mRNA
227058	XR_373250.3	PREDICTED: Mus musculus dynein, axonemal, heavy chain 7B (Dnah7b), transcript variant X11, misc_RNA
227058	XM_006495915.3	PREDICTED: Mus musculus dynein, axonemal, heavy chain 7B (Dnah7b), transcript variant X8, mRNA
227058	XM_006495912.3	PREDICTED: Mus musculus dynein, axonemal, heavy chain 7B (Dnah7b), transcript variant X1, mRNA
227058	XM_006495913.3	PREDICTED: Mus musculus dynein, axonemal, heavy chain 7B (Dnah7b), transcript variant X5, mRNA
227058	XM_006495914.3	PREDICTED: Mus musculus dynein, axonemal, heavy chain 7B (Dnah7b), transcript variant X7, mRNA
227058	XM_011238491.2	PREDICTED: Mus musculus dynein, axonemal, heavy chain 7B (Dnah7b), transcript variant X6, mRNA
227058	XM_011238487.2	PREDICTED: Mus musculus dynein, axonemal, heavy chain 7B (Dnah7b), transcript variant X2, mRNA
227058	XM_006495916.3	PREDICTED: Mus musculus dynein, axonemal, heavy chain 7B (Dnah7b), transcript variant X9, mRNA
227058	NM_001160386.1	Mus musculus dynein, axonemal, heavy chain 7B (Dnah7b), mRNA
227058	XM_006495918.3	PREDICTED: Mus musculus dynein, axonemal, heavy chain 7B (Dnah7b), transcript variant X10, mRNA
227058	XM_006495922.3	PREDICTED: Mus musculus dynein, axonemal, heavy chain 7B (Dnah7b), transcript variant X14, mRNA
227058	XM_006495919.1	PREDICTED: Mus musculus dynein, axonemal, heavy chain 7B (Dnah7b), transcript variant X12, mRNA
227058	XM_006495920.2	PREDICTED: Mus musculus dynein, axonemal, heavy chain 7B (Dnah7b), transcript variant X13, mRNA
227058	XM_006495921.1	PREDICTED: Mus musculus dynein, axonemal, heavy chain 7B (Dnah7b), transcript variant X15, mRNA
227058	XM_011238492.2	PREDICTED: Mus musculus dynein, axonemal, heavy chain 7B (Dnah7b), transcript variant X16, mRNA
227058	XM_006495923.1	PREDICTED: Mus musculus dynein, axonemal, heavy chain 7B (Dnah7b), transcript variant X17, mRNA
227058	XM_011238493.2	PREDICTED: Mus musculus dynein, axonemal, heavy chain 7B (Dnah7b), transcript variant X19, mRNA
227058	XM_011238496.2	PREDICTED: Mus musculus dynein, axonemal, heavy chain 7B (Dnah7b), transcript variant X23, mRNA
227058	XM_006495927.3	PREDICTED: Mus musculus dynein, axonemal, heavy chain 7B (Dnah7b), transcript variant X24, mRNA
102633144	XR_373392.2	PREDICTED: Mus musculus predicted gene, 31046 (Gm31046), transcript variant X2, ncRNA
102633144	XR_865413.1	PREDICTED: Mus musculus predicted gene, 31046 (Gm31046), transcript variant X1, ncRNA
100101919	XM_011238631.2	PREDICTED: Mus musculus dynein, axonemal, heavy chain 7C (Dnah7c), transcript variant X1, mRNA
100101919	NM_001310335.1	Mus musculus dynein, axonemal, heavy chain 7C (Dnah7c), mRNA
100101919	XM_006496387.3	PREDICTED: Mus musculus dynein, axonemal, heavy chain 7C (Dnah7c), transcript variant X2, mRNA
227059	XM_006495934.3	PREDICTED: Mus musculus solute carrier family 39 (zinc transporter), member 10 (Slc39a10), transcript variant X2, mRNA
227059	XM_006495932.3	PREDICTED: Mus musculus solute carrier family 39 (zinc transporter), member 10 (Slc39a10), transcript variant X1, mRNA
227059	XM_006495935.2	PREDICTED: Mus musculus solute carrier family 39 (zinc transporter), member 10 (Slc39a10), transcript variant X4, mRNA
227059	NM_172653.2	Mus musculus solute carrier family 39 (zinc transporter), member 10 (Slc39a10), mRNA
227059	XM_006495933.3	PREDICTED: Mus musculus solute carrier family 39 (zinc transporter), member 10 (Slc39a10), transcript variant X3, mRNA
105243921	XR_865414.2	PREDICTED: Mus musculus predicted gene, 39638 (Gm39638), ncRNA
105243922	XR_865415.1	PREDICTED: Mus musculus predicted gene, 39639 (Gm39639), ncRNA
442837	XR_104575.1	PREDICTED: Mus musculus RIKEN cDNA C230029F24 gene (C230029F24Rik), misc_RNA
105243923	XR_865416.1	PREDICTED: Mus musculus predicted gene, 39640 (Gm39640), ncRNA
102633780	XR_373393.1	PREDICTED: Mus musculus predicted gene 28321 (Gm28321), ncRNA
108167624	XR_001778913.1	PREDICTED: Mus musculus uncharacterized LOC108167624 (LOC108167624), ncRNA
56363	NM_019790.4	Mus musculus transmembrane protein with EGF-like and two follistatin-like domains 2 (Tmeff2), mRNA
442821	NR_045151.2	Mus musculus RIKEN cDNA 9330175M20 gene (9330175M20Rik), long non-coding RNA
20324	NM_138741.1	Mus musculus caveolae associated 2 (Cavin2), mRNA
109019	XR_001785093.1	PREDICTED: Mus musculus nucleic acid binding protein 1 (Nabp1), transcript variant X3, misc_RNA
109019	XR_001785084.1	PREDICTED: Mus musculus nucleic acid binding protein 1 (Nabp1), transcript variant X1, misc_RNA
109019	XR_001785088.1	PREDICTED: Mus musculus nucleic acid binding protein 1 (Nabp1), transcript variant X2, misc_RNA
109019	NM_001310549.1	Mus musculus nucleic acid binding protein 1 (Nabp1), transcript variant 3, mRNA
109019	NM_001310548.1	Mus musculus nucleic acid binding protein 1 (Nabp1), transcript variant 2, mRNA
109019	NM_028696.3	Mus musculus nucleic acid binding protein 1 (Nabp1), transcript variant 1, mRNA
100045066	XR_865420.1	PREDICTED: Mus musculus predicted gene, 17767 (Gm17767), transcript variant X2, ncRNA
100045066	XR_865419.2	PREDICTED: Mus musculus predicted gene, 17767 (Gm17767), transcript variant X1, ncRNA
102633934	XR_373395.1	PREDICTED: Mus musculus predicted gene, 31636 (Gm31636), transcript variant X1, ncRNA
102633934	XR_373396.1	PREDICTED: Mus musculus predicted gene, 31636 (Gm31636), transcript variant X2, ncRNA
17912	NM_001290982.1	Mus musculus myosin IB (Myo1b), transcript variant 3, mRNA
17912	NM_010863.4	Mus musculus myosin IB (Myo1b), transcript variant 2, mRNA
17912	NM_001161817.2	Mus musculus myosin IB (Myo1b), transcript variant 1, mRNA
17912	XM_006495765.3	PREDICTED: Mus musculus myosin IB (Myo1b), transcript variant X2, mRNA
17912	XM_017319213.1	PREDICTED: Mus musculus myosin IB (Myo1b), transcript variant X6, mRNA
17912	XM_006495769.3	PREDICTED: Mus musculus myosin IB (Myo1b), transcript variant X5, mRNA
17912	XM_006495767.2	PREDICTED: Mus musculus myosin IB (Myo1b), transcript variant X4, mRNA
17912	XM_006495766.2	PREDICTED: Mus musculus myosin IB (Myo1b), transcript variant X3, mRNA
17912	XM_006495764.2	PREDICTED: Mus musculus myosin IB (Myo1b), transcript variant X1, mRNA
102636835	XR_001778914.1	PREDICTED: Mus musculus predicted gene, 33795 (Gm33795), ncRNA
20849	XM_006495815.2	PREDICTED: Mus musculus signal transducer and activator of transcription 4 (Stat4), transcript variant X2, mRNA
20849	XM_006495814.2	PREDICTED: Mus musculus signal transducer and activator of transcription 4 (Stat4), transcript variant X1, mRNA
20849	NM_001308266.1	Mus musculus signal transducer and activator of transcription 4 (Stat4), transcript variant 2, mRNA
20849	XM_006495816.1	PREDICTED: Mus musculus signal transducer and activator of transcription 4 (Stat4), transcript variant X3, mRNA
20849	NM_011487.5	Mus musculus signal transducer and activator of transcription 4 (Stat4), transcript variant 1, mRNA
102634160	XR_373397.3	PREDICTED: Mus musculus predicted gene, 31812 (Gm31812), ncRNA
20846	NM_009283.4	Mus musculus signal transducer and activator of transcription 1 (Stat1), transcript variant 2, mRNA
20846	NM_001205314.1	Mus musculus signal transducer and activator of transcription 1 (Stat1), transcript variant 3, mRNA
20846	XM_006495811.3	PREDICTED: Mus musculus signal transducer and activator of transcription 1 (Stat1), transcript variant X1, mRNA
20846	NM_001205313.1	Mus musculus signal transducer and activator of transcription 1 (Stat1), transcript variant 1, mRNA
20846	XM_017319464.1	PREDICTED: Mus musculus signal transducer and activator of transcription 1 (Stat1), transcript variant X3, mRNA
20846	XM_017319463.1	PREDICTED: Mus musculus signal transducer and activator of transcription 1 (Stat1), transcript variant X2, mRNA
14660	NM_001081081.2	Mus musculus glutaminase (Gls), transcript variant 1, mRNA
14660	XM_006495702.1	PREDICTED: Mus musculus glutaminase (Gls), transcript variant X2, mRNA
14660	XM_006495703.3	PREDICTED: Mus musculus glutaminase (Gls), transcript variant X3, mRNA
14660	XM_017316236.1	PREDICTED: Mus musculus glutaminase (Gls), transcript variant X8, mRNA
14660	XR_001781161.1	PREDICTED: Mus musculus glutaminase (Gls), transcript variant X4, misc_RNA
14660	XR_001781162.1	PREDICTED: Mus musculus glutaminase (Gls), transcript variant X5, misc_RNA
14660	XM_006495701.3	PREDICTED: Mus musculus glutaminase (Gls), transcript variant X1, mRNA
14660	NM_001113383.1	Mus musculus glutaminase (Gls), transcript variant 2, mRNA
14660	XR_373241.3	PREDICTED: Mus musculus glutaminase (Gls), transcript variant X7, misc_RNA
14660	XM_006495704.3	PREDICTED: Mus musculus glutaminase (Gls), transcript variant X6, mRNA
102634235	XR_373399.1	PREDICTED: Mus musculus predicted gene, 31867 (Gm31867), transcript variant X2, ncRNA
102634235	XR_373398.1	PREDICTED: Mus musculus predicted gene, 31867 (Gm31867), transcript variant X1, ncRNA
102634354	XR_373401.2	PREDICTED: Mus musculus predicted gene, 31955 (Gm31955), transcript variant X2, ncRNA
102634354	XR_373400.1	PREDICTED: Mus musculus predicted gene, 31955 (Gm31955), transcript variant X1, ncRNA
17936	NM_008667.3	Mus musculus Ngfi-A binding protein 1 (Nab1), mRNA
17936	XM_006495770.2	PREDICTED: Mus musculus Ngfi-A binding protein 1 (Nab1), transcript variant X1, mRNA
17936	XM_006495771.2	PREDICTED: Mus musculus Ngfi-A binding protein 1 (Nab1), transcript variant X2, mRNA
227091	XR_373402.2	PREDICTED: Mus musculus predicted gene 553 (Gm553), misc_RNA
227094	XM_006495936.2	PREDICTED: Mus musculus transmembrane protein 194B (Tmem194b), transcript variant X2, mRNA
227094	XM_006495937.2	PREDICTED: Mus musculus transmembrane protein 194B (Tmem194b), transcript variant X1, mRNA
227094	NM_001142647.1	Mus musculus nuclear envelope integral membrane protein 2 (Nemp2), transcript variant 1, mRNA
227094	NR_024590.1	Mus musculus nuclear envelope integral membrane protein 2 (Nemp2), transcript variant 2, non-coding RNA
102634661	XR_373403.3	PREDICTED: Mus musculus predicted gene 28178 (Gm28178), ncRNA
98682	XM_006496375.2	PREDICTED: Mus musculus major facilitator superfamily domain containing 6 (Mfsd6), transcript variant X3, mRNA
98682	XR_001778735.1	PREDICTED: Mus musculus major facilitator superfamily domain containing 6 (Mfsd6), transcript variant X2, misc_RNA
98682	XM_006496374.3	PREDICTED: Mus musculus major facilitator superfamily domain containing 6 (Mfsd6), transcript variant X1, mRNA
98682	NM_133829.2	Mus musculus major facilitator superfamily domain containing 6 (Mfsd6), transcript variant 1, mRNA
98682	NM_178081.4	Mus musculus major facilitator superfamily domain containing 6 (Mfsd6), transcript variant 2, mRNA
16329	XM_011238442.2	PREDICTED: Mus musculus inositol polyphosphate-1-phosphatase (Inpp1), transcript variant X2, mRNA
16329	XM_011238441.2	PREDICTED: Mus musculus inositol polyphosphate-1-phosphatase (Inpp1), transcript variant X1, mRNA
16329	NM_008384.2	Mus musculus inositol polyphosphate-1-phosphatase (Inpp1), mRNA
227095	NM_146108.2	Mus musculus 3-hydroxyisobutyryl-Coenzyme A hydrolase (Hibch), mRNA
67080	XM_011238566.2	PREDICTED: Mus musculus RIKEN cDNA 1700019D03 gene (1700019D03Rik), transcript variant X5, mRNA
67080	XM_006496200.3	PREDICTED: Mus musculus RIKEN cDNA 1700019D03 gene (1700019D03Rik), transcript variant X3, mRNA
67080	XM_006496199.3	PREDICTED: Mus musculus RIKEN cDNA 1700019D03 gene (1700019D03Rik), transcript variant X2, mRNA
67080	XM_006496201.3	PREDICTED: Mus musculus RIKEN cDNA 1700019D03 gene (1700019D03Rik), transcript variant X4, mRNA
67080	XM_006496198.3	PREDICTED: Mus musculus RIKEN cDNA 1700019D03 gene (1700019D03Rik), transcript variant X1, mRNA
67080	NM_144953.2	Mus musculus RIKEN cDNA 1700019D03 gene (1700019D03Rik), mRNA
17700	NM_010834.3	Mus musculus myostatin (Mstn), mRNA
69397	XM_006496255.2	PREDICTED: Mus musculus RIKEN cDNA 1700019A02 gene (1700019A02Rik), transcript variant X4, mRNA
69397	XM_006496253.2	PREDICTED: Mus musculus RIKEN cDNA 1700019A02 gene (1700019A02Rik), transcript variant X1, mRNA
69397	XM_011238589.2	PREDICTED: Mus musculus RIKEN cDNA 1700019A02 gene (1700019A02Rik), transcript variant X5, mRNA
69397	NM_027070.1	Mus musculus RIKEN cDNA 1700019A02 gene (1700019A02Rik), mRNA
69397	XR_373261.1	PREDICTED: Mus musculus RIKEN cDNA 1700019A02 gene (1700019A02Rik), transcript variant X2, misc_RNA
69397	XR_865288.1	PREDICTED: Mus musculus RIKEN cDNA 1700019A02 gene (1700019A02Rik), transcript variant X3, misc_RNA
227099	XM_006495944.3	PREDICTED: Mus musculus postmeiotic segregation increased 1 (S. cerevisiae) (Pms1), transcript variant X7, mRNA
227099	NM_153556.2	Mus musculus PMS1 homolog 1, mismatch repair system component (Pms1), mRNA
227099	XM_006495942.3	PREDICTED: Mus musculus postmeiotic segregation increased 1 (S. cerevisiae) (Pms1), transcript variant X3, mRNA
227099	XM_011238497.2	PREDICTED: Mus musculus postmeiotic segregation increased 1 (S. cerevisiae) (Pms1), transcript variant X5, mRNA
227099	XM_006495941.3	PREDICTED: Mus musculus postmeiotic segregation increased 1 (S. cerevisiae) (Pms1), transcript variant X4, mRNA
227099	XM_006495943.3	PREDICTED: Mus musculus postmeiotic segregation increased 1 (S. cerevisiae) (Pms1), transcript variant X6, mRNA
227099	XM_006495938.3	PREDICTED: Mus musculus postmeiotic segregation increased 1 (S. cerevisiae) (Pms1), transcript variant X2, mRNA
227099	XM_006495939.3	PREDICTED: Mus musculus postmeiotic segregation increased 1 (S. cerevisiae) (Pms1), transcript variant X1, mRNA
227102	NM_145517.4	Mus musculus ORM1-like 1 (S. cerevisiae) (Ormdl1), mRNA
72085	XR_373262.3	PREDICTED: Mus musculus O-sialoglycoprotein endopeptidase-like 1 (Osgepl1), transcript variant X1, misc_RNA
72085	XM_006496290.3	PREDICTED: Mus musculus O-sialoglycoprotein endopeptidase-like 1 (Osgepl1), transcript variant X2, mRNA
72085	NR_104361.1	Mus musculus O-sialoglycoprotein endopeptidase-like 1 (Osgepl1), transcript variant 3, non-coding RNA
72085	NM_001285839.1	Mus musculus O-sialoglycoprotein endopeptidase-like 1 (Osgepl1), transcript variant 1, mRNA
72085	NR_104360.1	Mus musculus O-sialoglycoprotein endopeptidase-like 1 (Osgepl1), transcript variant 2, non-coding RNA
72085	XM_011238601.1	PREDICTED: Mus musculus O-sialoglycoprotein endopeptidase-like 1 (Osgepl1), transcript variant X3, mRNA
70396	NM_001290984.1	Mus musculus asparagine synthetase domain containing 1 (Asnsd1), transcript variant 2, mRNA
70396	NM_133728.3	Mus musculus asparagine synthetase domain containing 1 (Asnsd1), transcript variant 1, mRNA
627872	XM_006496179.3	PREDICTED: Mus musculus dynein, axonemal, heavy chain 7A (Dnah7a), transcript variant X2, mRNA
627872	NM_001252070.1	Mus musculus dynein, axonemal, heavy chain 7A (Dnah7a), mRNA
627872	XM_017321900.1	PREDICTED: Mus musculus dynein, axonemal, heavy chain 7A (Dnah7a), transcript variant X1, mRNA
102634815	XR_373404.2	PREDICTED: Mus musculus predicted gene, 32311 (Gm32311), transcript variant X1, ncRNA
102634815	XR_373405.2	PREDICTED: Mus musculus predicted gene, 32311 (Gm32311), transcript variant X2, ncRNA
98267	NM_133810.3	Mus musculus serine/threonine kinase 17b (apoptosis-inducing) (Stk17b), mRNA
98267	XM_006496359.3	PREDICTED: Mus musculus serine/threonine kinase 17b (apoptosis-inducing) (Stk17b), transcript variant X1, mRNA
329152	XM_006496067.1	PREDICTED: Mus musculus HECT, C2 and WW domain containing E3 ubiquitin protein ligase 2 (Hecw2), transcript variant X3, mRNA
329152	XM_006496068.3	PREDICTED: Mus musculus HECT, C2 and WW domain containing E3 ubiquitin protein ligase 2 (Hecw2), transcript variant X2, mRNA
329152	XM_006496066.3	PREDICTED: Mus musculus HECT, C2 and WW domain containing E3 ubiquitin protein ligase 2 (Hecw2), transcript variant X1, mRNA
329152	XM_006496069.3	PREDICTED: Mus musculus HECT, C2 and WW domain containing E3 ubiquitin protein ligase 2 (Hecw2), transcript variant X4, mRNA
329152	XM_011238537.2	PREDICTED: Mus musculus HECT, C2 and WW domain containing E3 ubiquitin protein ligase 2 (Hecw2), transcript variant X5, mRNA
329152	XM_017321236.1	PREDICTED: Mus musculus HECT, C2 and WW domain containing E3 ubiquitin protein ligase 2 (Hecw2), transcript variant X7, mRNA
329152	XM_017321235.1	PREDICTED: Mus musculus HECT, C2 and WW domain containing E3 ubiquitin protein ligase 2 (Hecw2), transcript variant X6, mRNA
329152	NM_001001883.3	Mus musculus HECT, C2 and WW domain containing E3 ubiquitin protein ligase 2 (Hecw2), transcript variant 1, mRNA
329152	NM_172655.3	Mus musculus HECT, C2 and WW domain containing E3 ubiquitin protein ligase 2 (Hecw2), transcript variant 2, mRNA
78016	XR_001778458.1	PREDICTED: Mus musculus coiled-coil domain containing 150 (Ccdc150), transcript variant X12, misc_RNA
78016	XR_001778457.1	PREDICTED: Mus musculus coiled-coil domain containing 150 (Ccdc150), transcript variant X11, misc_RNA
78016	XM_017312896.1	PREDICTED: Mus musculus coiled-coil domain containing 150 (Ccdc150), transcript variant X1, mRNA
78016	XM_006496332.1	PREDICTED: Mus musculus coiled-coil domain containing 150 (Ccdc150), transcript variant X3, mRNA
78016	XM_017312900.1	PREDICTED: Mus musculus coiled-coil domain containing 150 (Ccdc150), transcript variant X4, mRNA
78016	XM_017312903.1	PREDICTED: Mus musculus coiled-coil domain containing 150 (Ccdc150), transcript variant X7, mRNA
78016	XR_001778456.1	PREDICTED: Mus musculus coiled-coil domain containing 150 (Ccdc150), transcript variant X6, misc_RNA
78016	XR_001778455.1	PREDICTED: Mus musculus coiled-coil domain containing 150 (Ccdc150), transcript variant X5, misc_RNA
78016	XM_006496341.2	PREDICTED: Mus musculus coiled-coil domain containing 150 (Ccdc150), transcript variant X19, mRNA
78016	XM_017312918.1	PREDICTED: Mus musculus coiled-coil domain containing 150 (Ccdc150), transcript variant X16, mRNA
78016	XM_017312916.1	PREDICTED: Mus musculus coiled-coil domain containing 150 (Ccdc150), transcript variant X15, mRNA
78016	XM_017312920.1	PREDICTED: Mus musculus coiled-coil domain containing 150 (Ccdc150), transcript variant X17, mRNA
78016	NM_030025.2	Mus musculus coiled-coil domain containing 150 (Ccdc150), mRNA
78016	XM_017312898.1	PREDICTED: Mus musculus coiled-coil domain containing 150 (Ccdc150), transcript variant X2, mRNA
78016	XM_017312907.1	PREDICTED: Mus musculus coiled-coil domain containing 150 (Ccdc150), transcript variant X9, mRNA
78016	XM_017312906.1	PREDICTED: Mus musculus coiled-coil domain containing 150 (Ccdc150), transcript variant X8, mRNA
78016	XM_017312913.1	PREDICTED: Mus musculus coiled-coil domain containing 150 (Ccdc150), transcript variant X10, mRNA
78016	XM_017312914.1	PREDICTED: Mus musculus coiled-coil domain containing 150 (Ccdc150), transcript variant X13, mRNA
78016	XM_017312915.1	PREDICTED: Mus musculus coiled-coil domain containing 150 (Ccdc150), transcript variant X14, mRNA
78016	XM_006496340.2	PREDICTED: Mus musculus coiled-coil domain containing 150 (Ccdc150), transcript variant X18, mRNA
98488	NM_001033194.3	Mus musculus general transcription factor IIIC, polypeptide 3 (Gtf3c3), mRNA
102637189	XM_017313097.1	PREDICTED: Mus musculus predicted gene, 34066 (Gm34066), mRNA
108167366	XR_001779850.1	PREDICTED: Mus musculus uncharacterized LOC108167366 (LOC108167366), ncRNA
241062	NM_001163314.2	Mus musculus post-GPI attachment to proteins 1 (Pgap1), mRNA
329154	XM_006496070.3	PREDICTED: Mus musculus ankyrin repeat domain 44 (Ankrd44), transcript variant X1, mRNA
329154	XM_011238538.2	PREDICTED: Mus musculus ankyrin repeat domain 44 (Ankrd44), transcript variant X3, mRNA
329154	XM_006496071.3	PREDICTED: Mus musculus ankyrin repeat domain 44 (Ankrd44), transcript variant X2, mRNA
329154	NM_001081433.3	Mus musculus ankyrin repeat domain 44 (Ankrd44), mRNA
329154	XM_006496074.1	PREDICTED: Mus musculus ankyrin repeat domain 44 (Ankrd44), transcript variant X5, mRNA
329154	XM_006496073.3	PREDICTED: Mus musculus ankyrin repeat domain 44 (Ankrd44), transcript variant X4, mRNA
73980	XR_001778917.1	PREDICTED: Mus musculus RIKEN cDNA 4930444A19 gene (4930444A19Rik), transcript variant X1, misc_RNA
73980	XR_865425.1	PREDICTED: Mus musculus RIKEN cDNA 4930444A19 gene (4930444A19Rik), transcript variant X5, misc_RNA
73980	XR_001778918.1	PREDICTED: Mus musculus RIKEN cDNA 4930444A19 gene (4930444A19Rik), transcript variant X2, misc_RNA
73980	XR_001778920.1	PREDICTED: Mus musculus RIKEN cDNA 4930444A19 gene (4930444A19Rik), transcript variant X4, misc_RNA
73980	XR_865423.1	PREDICTED: Mus musculus RIKEN cDNA 4930444A19 gene (4930444A19Rik), transcript variant X3, misc_RNA
81898	NM_031179.2	Mus musculus splicing factor 3b, subunit 1 (Sf3b1), mRNA
81898	XM_017312973.1	PREDICTED: Mus musculus splicing factor 3b, subunit 1 (Sf3b1), transcript variant X2, mRNA
81898	XM_017312972.1	PREDICTED: Mus musculus splicing factor 3b, subunit 1 (Sf3b1), transcript variant X1, mRNA
81898	XR_001778474.1	PREDICTED: Mus musculus splicing factor 3b, subunit 1 (Sf3b1), transcript variant X3, misc_RNA
81898	XR_373271.3	PREDICTED: Mus musculus splicing factor 3b, subunit 1 (Sf3b1), transcript variant X4, misc_RNA
67876	NM_001039710.1	Mus musculus coenzyme Q10B (Coq10b), transcript variant 1, mRNA
67876	NM_026424.3	Mus musculus coenzyme Q10B (Coq10b), transcript variant 2, mRNA
15510	XM_006495706.2	PREDICTED: Mus musculus heat shock protein 1 (chaperonin) (Hspd1), transcript variant X1, mRNA
15510	NM_010477.4	Mus musculus heat shock protein 1 (chaperonin) (Hspd1), transcript variant 1, mRNA
15528	NM_008303.4	Mus musculus heat shock protein 1 (chaperonin 10) (Hspe1), mRNA
19070	NM_025283.3	Mus musculus MOB family member 4, phocein (Mob4), transcript variant 1, mRNA
19070	NM_001310585.1	Mus musculus MOB family member 4, phocein (Mob4), transcript variant 2, mRNA
74013	XM_011238611.1	PREDICTED: Mus musculus raftlin family member 2 (Rftn2), transcript variant X4, mRNA
74013	NM_028713.1	Mus musculus raftlin family member 2 (Rftn2), transcript variant 1, mRNA
74013	XM_017312489.1	PREDICTED: Mus musculus raftlin family member 2 (Rftn2), transcript variant X5, mRNA
74013	XM_006496308.3	PREDICTED: Mus musculus raftlin family member 2 (Rftn2), transcript variant X1, mRNA
74013	XM_011238612.2	PREDICTED: Mus musculus raftlin family member 2 (Rftn2), transcript variant X6, mRNA
74013	XM_006496309.3	PREDICTED: Mus musculus raftlin family member 2 (Rftn2), transcript variant X3, mRNA
74013	XM_011238610.2	PREDICTED: Mus musculus raftlin family member 2 (Rftn2), transcript variant X2, mRNA
628004	XR_373414.2	PREDICTED: Mus musculus predicted gene 10561 (Gm10561), transcript variant X2, misc_RNA
628004	XR_001778921.1	PREDICTED: Mus musculus predicted gene 10561 (Gm10561), transcript variant X1, misc_RNA
212679	NM_175439.3	Mus musculus methionine-tRNA synthetase 2 (mitochondrial) (Mars2), mRNA
75388	XM_006496310.3	PREDICTED: Mus musculus bol, boule-like (Drosophila) (Boll), transcript variant X1, mRNA
75388	XR_373267.3	PREDICTED: Mus musculus bol, boule-like (Drosophila) (Boll), transcript variant X3, misc_RNA
75388	XM_006496311.3	PREDICTED: Mus musculus bol, boule-like (Drosophila) (Boll), transcript variant X4, mRNA
75388	XM_011238613.1	PREDICTED: Mus musculus bol, boule-like (Drosophila) (Boll), transcript variant X2, mRNA
75388	NM_029267.3	Mus musculus boule homolog, RNA binding protein (Boll), transcript variant 1, mRNA
75388	NM_001113367.1	Mus musculus boule homolog, RNA binding protein (Boll), transcript variant 2, mRNA
108167625	XR_001778928.1	PREDICTED: Mus musculus uncharacterized LOC108167625 (LOC108167625), ncRNA
227120	NM_001114663.1	Mus musculus phospholipase C-like 1 (Plcl1), mRNA
105243926	XR_001778926.1	PREDICTED: Mus musculus predicted gene, 39642 (Gm39642), transcript variant X2, ncRNA
105243926	XR_001778927.1	PREDICTED: Mus musculus predicted gene, 39642 (Gm39642), transcript variant X3, ncRNA
105243926	XR_001778925.1	PREDICTED: Mus musculus predicted gene, 39642 (Gm39642), transcript variant X1, ncRNA
102635670	XR_001778930.1	PREDICTED: Mus musculus predicted gene, 32949 (Gm32949), transcript variant X1, ncRNA
102635670	XR_373419.3	PREDICTED: Mus musculus predicted gene, 32949 (Gm32949), transcript variant X2, ncRNA
329159	NR_045837.1	Mus musculus RIKEN cDNA 9130227L01 gene (9130227L01Rik), long non-coding RNA
69356	NR_126075.1	Mus musculus RIKEN cDNA 1700003I22 gene (1700003I22Rik), transcript variant 1, long non-coding RNA
69356	NR_126076.1	Mus musculus RIKEN cDNA 1700003I22 gene (1700003I22Rik), transcript variant 2, long non-coding RNA
71066	NM_027661.2	Mus musculus heat shock transcription factor, Y-linked 2 (Hsfy2), mRNA
212712	XM_017319630.1	PREDICTED: Mus musculus special AT-rich sequence binding protein 2 (Satb2), transcript variant X4, mRNA
212712	XM_006495827.3	PREDICTED: Mus musculus special AT-rich sequence binding protein 2 (Satb2), transcript variant X3, mRNA
212712	XM_006495828.3	PREDICTED: Mus musculus special AT-rich sequence binding protein 2 (Satb2), transcript variant X6, mRNA
212712	XM_017319629.1	PREDICTED: Mus musculus special AT-rich sequence binding protein 2 (Satb2), transcript variant X2, mRNA
212712	XM_011238467.2	PREDICTED: Mus musculus special AT-rich sequence binding protein 2 (Satb2), transcript variant X1, mRNA
212712	NM_139146.2	Mus musculus special AT-rich sequence binding protein 2 (Satb2), transcript variant 1, mRNA
212712	XM_017319631.1	PREDICTED: Mus musculus special AT-rich sequence binding protein 2 (Satb2), transcript variant X5, mRNA
329160	NR_024325.1	Mus musculus RIKEN cDNA 9130024F11 gene (9130024F11Rik), transcript variant 1, long non-coding RNA
329160	NR_024326.1	Mus musculus RIKEN cDNA 9130024F11 gene (9130024F11Rik), transcript variant 2, long non-coding RNA
102636041	XR_373424.3	PREDICTED: Mus musculus predicted gene, 38484 (Gm38484), transcript variant X2, ncRNA
102636041	XR_865432.1	PREDICTED: Mus musculus predicted gene, 38484 (Gm38484), transcript variant X1, ncRNA
105243927	XR_865433.1	PREDICTED: Mus musculus uncharacterized LOC105243927 (LOC105243927), transcript variant X1, ncRNA
105243927	XR_865434.1	PREDICTED: Mus musculus uncharacterized LOC105243927 (LOC105243927), transcript variant X2, ncRNA
407809	NR_037990.1	Mus musculus cDNA sequence BC055402 (BC055402), long non-coding RNA
75323	NR_037999.1	Mus musculus RIKEN cDNA 4930558J18 gene (4930558J18Rik), long non-coding RNA
73467	XR_373264.3	PREDICTED: Mus musculus RIKEN cDNA 1700066M21 gene (1700066M21Rik), transcript variant X2, misc_RNA
73467	XR_001778329.1	PREDICTED: Mus musculus RIKEN cDNA 1700066M21 gene (1700066M21Rik), transcript variant X1, misc_RNA
73467	NM_028546.1	Mus musculus RIKEN cDNA 1700066M21 gene (1700066M21Rik), mRNA
68736	XM_017322330.1	PREDICTED: Mus musculus tRNA-yW synthesizing protein 5 (Tyw5), transcript variant X1, mRNA
68736	XM_011238587.2	PREDICTED: Mus musculus tRNA-yW synthesizing protein 5 (Tyw5), transcript variant X3, mRNA
68736	XM_011238586.2	PREDICTED: Mus musculus tRNA-yW synthesizing protein 5 (Tyw5), transcript variant X2, mRNA
68736	NM_001302963.1	Mus musculus tRNA-yW synthesizing protein 5 (Tyw5), transcript variant 5, mRNA
68736	NM_001302964.1	Mus musculus tRNA-yW synthesizing protein 5 (Tyw5), transcript variant 3, mRNA
68736	NM_001302962.1	Mus musculus tRNA-yW synthesizing protein 5 (Tyw5), transcript variant 4, mRNA
68736	NM_001037742.2	Mus musculus tRNA-yW synthesizing protein 5 (Tyw5), transcript variant 1, mRNA
68115	NM_001081181.2	Mus musculus matrix AAA peptidase interacting protein 1 (Maip1), mRNA
67198	XM_006496212.3	PREDICTED: Mus musculus spermatogenesis associated, serine-rich 2-like (Spats2l), transcript variant X4, mRNA
67198	XM_006496211.3	PREDICTED: Mus musculus spermatogenesis associated, serine-rich 2-like (Spats2l), transcript variant X3, mRNA
67198	XM_017322123.1	PREDICTED: Mus musculus spermatogenesis associated, serine-rich 2-like (Spats2l), transcript variant X6, mRNA
67198	XM_006496210.3	PREDICTED: Mus musculus spermatogenesis associated, serine-rich 2-like (Spats2l), transcript variant X2, mRNA
67198	XM_006496217.3	PREDICTED: Mus musculus spermatogenesis associated, serine-rich 2-like (Spats2l), transcript variant X9, mRNA
67198	XM_006496218.3	PREDICTED: Mus musculus spermatogenesis associated, serine-rich 2-like (Spats2l), transcript variant X10, mRNA
67198	XM_017322122.1	PREDICTED: Mus musculus spermatogenesis associated, serine-rich 2-like (Spats2l), transcript variant X5, mRNA
67198	NM_144882.4	Mus musculus spermatogenesis associated, serine-rich 2-like (Spats2l), transcript variant 1, mRNA
67198	XM_006496216.3	PREDICTED: Mus musculus spermatogenesis associated, serine-rich 2-like (Spats2l), transcript variant X8, mRNA
67198	XM_006496215.3	PREDICTED: Mus musculus spermatogenesis associated, serine-rich 2-like (Spats2l), transcript variant X7, mRNA
67198	NM_001164566.1	Mus musculus spermatogenesis associated, serine-rich 2-like (Spats2l), transcript variant 2, mRNA
67198	XM_011238567.1	PREDICTED: Mus musculus spermatogenesis associated, serine-rich 2-like (Spats2l), transcript variant X1, mRNA
51960	NM_001159865.1	Mus musculus potassium channel tetramerisation domain containing 18 (Kctd18), transcript variant 2, mRNA
51960	NM_001159864.1	Mus musculus potassium channel tetramerisation domain containing 18 (Kctd18), transcript variant 1, mRNA
51960	NR_027630.1	Mus musculus potassium channel tetramerisation domain containing 18 (Kctd18), transcript variant 4, non-coding RNA
51960	XM_006496136.3	PREDICTED: Mus musculus potassium channel tetramerisation domain containing 18 (Kctd18), transcript variant X2, mRNA
51960	XM_006496135.2	PREDICTED: Mus musculus potassium channel tetramerisation domain containing 18 (Kctd18), transcript variant X1, mRNA
51960	XM_017321676.1	PREDICTED: Mus musculus potassium channel tetramerisation domain containing 18 (Kctd18), transcript variant X3, mRNA
51960	XM_017321677.1	PREDICTED: Mus musculus potassium channel tetramerisation domain containing 18 (Kctd18), transcript variant X4, mRNA
68549	NM_001177867.1	Mus musculus shugoshin 2A (Sgo2a), transcript variant 2, mRNA
68549	NM_199007.2	Mus musculus shugoshin 2A (Sgo2a), transcript variant 1, mRNA
11761	XM_006495630.3	PREDICTED: Mus musculus aldehyde oxidase 1 (Aox1), transcript variant X1, mRNA
11761	NM_009676.2	Mus musculus aldehyde oxidase 1 (Aox1), mRNA
71724	XM_006496285.3	PREDICTED: Mus musculus aldehyde oxidase 3 (Aox3), transcript variant X2, mRNA
71724	NM_023617.2	Mus musculus aldehyde oxidase 3 (Aox3), mRNA
71724	XM_006496284.3	PREDICTED: Mus musculus aldehyde oxidase 3 (Aox3), transcript variant X1, mRNA
71724	XM_017312370.1	PREDICTED: Mus musculus aldehyde oxidase 3 (Aox3), transcript variant X3, mRNA
105243928	XR_865435.2	PREDICTED: Mus musculus predicted gene, 39643 (Gm39643), ncRNA
71872	NM_023631.2	Mus musculus aldehyde oxidase 4 (Aox4), mRNA
71872	XM_006496287.2	PREDICTED: Mus musculus aldehyde oxidase 4 (Aox4), transcript variant X1, mRNA
213043	NM_001008419.2	Mus musculus aldehyde oxidase 2 (Aox2), mRNA
213043	XM_017319653.1	PREDICTED: Mus musculus aldehyde oxidase 2 (Aox2), transcript variant X1, mRNA
102636191	XR_865437.2	PREDICTED: Mus musculus predicted gene 15759 (Gm15759), ncRNA
66882	NM_025824.3	Mus musculus basic leucine zipper and W2 domains 1 (Bzw1), mRNA
66882	XM_006496197.3	PREDICTED: Mus musculus basic leucine zipper and W2 domains 1 (Bzw1), transcript variant X1, mRNA
66882	XM_017322066.1	PREDICTED: Mus musculus basic leucine zipper and W2 domains 1 (Bzw1), transcript variant X2, mRNA
12747	NR_027853.1	Mus musculus CDC-like kinase 1 (Clk1), transcript variant 2, non-coding RNA
12747	NM_001042634.2	Mus musculus CDC-like kinase 1 (Clk1), transcript variant 1, mRNA
12747	NR_027854.1	Mus musculus CDC-like kinase 1 (Clk1), transcript variant 3, non-coding RNA
70225	NM_027351.3	Mus musculus peptidylprolyl isomerase (cyclophilin)-like 3 (Ppil3), transcript variant 1, mRNA
70225	NM_001285827.1	Mus musculus peptidylprolyl isomerase (cyclophilin)-like 3 (Ppil3), transcript variant 4, mRNA
70225	NM_001285826.1	Mus musculus peptidylprolyl isomerase (cyclophilin)-like 3 (Ppil3), transcript variant 3, mRNA
70225	XM_011238596.2	PREDICTED: Mus musculus peptidylprolyl isomerase (cyclophilin)-like 3 (Ppil3), transcript variant X7, mRNA
70225	XM_011238593.2	PREDICTED: Mus musculus peptidylprolyl isomerase (cyclophilin)-like 3 (Ppil3), transcript variant X4, mRNA
70225	XM_011238592.2	PREDICTED: Mus musculus peptidylprolyl isomerase (cyclophilin)-like 3 (Ppil3), transcript variant X3, mRNA
70225	XM_011238591.2	PREDICTED: Mus musculus peptidylprolyl isomerase (cyclophilin)-like 3 (Ppil3), transcript variant X2, mRNA
70225	XM_011238590.2	PREDICTED: Mus musculus peptidylprolyl isomerase (cyclophilin)-like 3 (Ppil3), transcript variant X1, mRNA
70225	XM_011238595.2	PREDICTED: Mus musculus peptidylprolyl isomerase (cyclophilin)-like 3 (Ppil3), transcript variant X6, mRNA
70225	XM_011238594.2	PREDICTED: Mus musculus peptidylprolyl isomerase (cyclophilin)-like 3 (Ppil3), transcript variant X5, mRNA
70225	NM_027374.3	Mus musculus peptidylprolyl isomerase (cyclophilin)-like 3 (Ppil3), transcript variant 2, mRNA
65102	XM_006496185.1	PREDICTED: Mus musculus Ngg1 interacting factor 3-like 1 (S. pombe) (Nif3l1), transcript variant X1, mRNA
65102	XM_006496186.1	PREDICTED: Mus musculus Ngg1 interacting factor 3-like 1 (S. pombe) (Nif3l1), transcript variant X2, mRNA
65102	NM_022988.2	Mus musculus Ngg1 interacting factor 3-like 1 (S. pombe) (Nif3l1), mRNA
18393	NM_001271526.1	Mus musculus origin recognition complex, subunit 2 (Orc2), transcript variant c, mRNA
18393	NM_008765.3	Mus musculus origin recognition complex, subunit 2 (Orc2), transcript variant a, mRNA
18393	NM_001025378.2	Mus musculus origin recognition complex, subunit 2 (Orc2), transcript variant b, mRNA
18393	XM_011238453.2	PREDICTED: Mus musculus origin recognition complex, subunit 2 (Orc2), transcript variant X1, mRNA
100504455	XR_865441.2	PREDICTED: Mus musculus predicted gene 15834 (Gm15834), transcript variant X5, ncRNA
100504455	XR_865439.2	PREDICTED: Mus musculus predicted gene 15834 (Gm15834), transcript variant X4, ncRNA
100504455	XR_865440.2	PREDICTED: Mus musculus predicted gene 15834 (Gm15834), transcript variant X1, ncRNA
100504455	XR_865438.2	PREDICTED: Mus musculus predicted gene 15834 (Gm15834), transcript variant X3, ncRNA
100504455	XR_865444.2	PREDICTED: Mus musculus predicted gene 15834 (Gm15834), transcript variant X7, ncRNA
100504455	XR_865442.2	PREDICTED: Mus musculus predicted gene 15834 (Gm15834), transcript variant X2, ncRNA
100504455	XR_865443.2	PREDICTED: Mus musculus predicted gene 15834 (Gm15834), transcript variant X6, ncRNA
213056	NM_172513.3	Mus musculus family with sequence similarity 126, member B (Fam126b), transcript variant 2, mRNA
213056	NM_001310598.1	Mus musculus family with sequence similarity 126, member B (Fam126b), transcript variant 1, mRNA
213056	XM_006495833.2	PREDICTED: Mus musculus family with sequence similarity 126, member B (Fam126b), transcript variant X2, mRNA
213056	XM_017319658.1	PREDICTED: Mus musculus family with sequence similarity 126, member B (Fam126b), transcript variant X4, mRNA
213056	XM_017319657.1	PREDICTED: Mus musculus family with sequence similarity 126, member B (Fam126b), transcript variant X3, mRNA
213056	XM_006495832.2	PREDICTED: Mus musculus family with sequence similarity 126, member B (Fam126b), transcript variant X1, mRNA
213056	NM_001310599.1	Mus musculus family with sequence similarity 126, member B (Fam126b), transcript variant 3, mRNA
66495	NM_025597.3	Mus musculus NADH dehydrogenase (ubiquinone) 1 beta subcomplex 3 (Ndufb3), mRNA
108812	XM_006495613.3	PREDICTED: Mus musculus amyotrophic lateral sclerosis 2 (juvenile) chromosome region, candidate 12 (human) (Als2cr12), transcript variant X1, mRNA
108812	XM_011238418.2	PREDICTED: Mus musculus amyotrophic lateral sclerosis 2 (juvenile) chromosome region, candidate 12 (human) (Als2cr12), transcript variant X2, mRNA
108812	XM_006495618.3	PREDICTED: Mus musculus amyotrophic lateral sclerosis 2 (juvenile) chromosome region, candidate 12 (human) (Als2cr12), transcript variant X8, mRNA
108812	XM_017321225.1	PREDICTED: Mus musculus amyotrophic lateral sclerosis 2 (juvenile) chromosome region, candidate 12 (human) (Als2cr12), transcript variant X5, mRNA
108812	NM_175370.5	Mus musculus amyotrophic lateral sclerosis 2 chromosome region 12 (Als2cr12), transcript variant 3, mRNA
108812	XM_006495615.3	PREDICTED: Mus musculus amyotrophic lateral sclerosis 2 (juvenile) chromosome region, candidate 12 (human) (Als2cr12), transcript variant X3, mRNA
108812	XR_865219.2	PREDICTED: Mus musculus amyotrophic lateral sclerosis 2 (juvenile) chromosome region, candidate 12 (human) (Als2cr12), transcript variant X4, misc_RNA
108812	XM_006495617.2	PREDICTED: Mus musculus amyotrophic lateral sclerosis 2 (juvenile) chromosome region, candidate 12 (human) (Als2cr12), transcript variant X6, mRNA
108812	XM_017321234.1	PREDICTED: Mus musculus amyotrophic lateral sclerosis 2 (juvenile) chromosome region, candidate 12 (human) (Als2cr12), transcript variant X7, mRNA
12633	XM_011238420.2	PREDICTED: Mus musculus CASP8 and FADD-like apoptosis regulator (Cflar), transcript variant X1, mRNA
12633	XM_011238421.2	PREDICTED: Mus musculus CASP8 and FADD-like apoptosis regulator (Cflar), transcript variant X2, mRNA
12633	NM_001293804.1	Mus musculus CASP8 and FADD-like apoptosis regulator (Cflar), transcript variant 4, mRNA
12633	NM_001289704.2	Mus musculus CASP8 and FADD-like apoptosis regulator (Cflar), transcript variant 3, mRNA
12633	XM_011238422.1	PREDICTED: Mus musculus CASP8 and FADD-like apoptosis regulator (Cflar), transcript variant X3, mRNA
12633	XM_011238423.2	PREDICTED: Mus musculus CASP8 and FADD-like apoptosis regulator (Cflar), transcript variant X4, mRNA
12633	XM_017313559.1	PREDICTED: Mus musculus CASP8 and FADD-like apoptosis regulator (Cflar), transcript variant X5, mRNA
12633	XM_006495635.3	PREDICTED: Mus musculus CASP8 and FADD-like apoptosis regulator (Cflar), transcript variant X6, mRNA
12633	XM_017313595.1	PREDICTED: Mus musculus CASP8 and FADD-like apoptosis regulator (Cflar), transcript variant X7, mRNA
12633	NM_207653.5	Mus musculus CASP8 and FADD-like apoptosis regulator (Cflar), transcript variant 1, mRNA
12633	NM_009805.4	Mus musculus CASP8 and FADD-like apoptosis regulator (Cflar), transcript variant 2, mRNA
12633	NM_001293805.1	Mus musculus CASP8 and FADD-like apoptosis regulator (Cflar), transcript variant 5, mRNA
105243931	XR_865448.1	PREDICTED: Mus musculus predicted gene, 39646 (Gm39646), transcript variant X2, ncRNA
105243931	XR_865447.2	PREDICTED: Mus musculus predicted gene, 39646 (Gm39646), transcript variant X1, ncRNA
12370	XM_006495634.3	PREDICTED: Mus musculus caspase 8 (Casp8), transcript variant X1, mRNA
12370	NM_009812.2	Mus musculus caspase 8 (Casp8), transcript variant 1, mRNA
12370	NM_001277926.1	Mus musculus caspase 8 (Casp8), transcript variant 3, mRNA
12370	NM_001080126.1	Mus musculus caspase 8 (Casp8), transcript variant 2, mRNA
101056017	XM_017313099.1	PREDICTED: Mus musculus predicted gene 28802 (Gm28802), mRNA
70827	XM_006496280.2	PREDICTED: Mus musculus trafficking protein, kinesin binding 2 (Trak2), transcript variant X2, mRNA
70827	XM_017312290.1	PREDICTED: Mus musculus trafficking protein, kinesin binding 2 (Trak2), transcript variant X5, mRNA
70827	NM_172406.3	Mus musculus trafficking protein, kinesin binding 2 (Trak2), mRNA
70827	XM_011238600.2	PREDICTED: Mus musculus trafficking protein, kinesin binding 2 (Trak2), transcript variant X1, mRNA
70827	XM_006496281.3	PREDICTED: Mus musculus trafficking protein, kinesin binding 2 (Trak2), transcript variant X3, mRNA
70827	XM_006496282.2	PREDICTED: Mus musculus trafficking protein, kinesin binding 2 (Trak2), transcript variant X4, mRNA
227154	XR_373251.2	PREDICTED: Mus musculus STE20-related kinase adaptor beta (Stradb), transcript variant X1, misc_RNA
227154	NM_172656.5	Mus musculus STE20-related kinase adaptor beta (Stradb), mRNA
102636554	XM_017313438.1	PREDICTED: Mus musculus amyotrophic lateral sclerosis 2 (juvenile) chromosome region, candidate 11B (Als2cr11b), transcript variant X5, mRNA
102636554	XM_011238636.2	PREDICTED: Mus musculus amyotrophic lateral sclerosis 2 (juvenile) chromosome region, candidate 11B (Als2cr11b), transcript variant X4, mRNA
102636554	XM_011238635.2	PREDICTED: Mus musculus amyotrophic lateral sclerosis 2 (juvenile) chromosome region, candidate 11B (Als2cr11b), transcript variant X3, mRNA
102636554	XM_011238634.2	PREDICTED: Mus musculus amyotrophic lateral sclerosis 2 (juvenile) chromosome region, candidate 11B (Als2cr11b), transcript variant X2, mRNA
102636554	XM_006496390.3	PREDICTED: Mus musculus amyotrophic lateral sclerosis 2 (juvenile) chromosome region, candidate 11B (Als2cr11b), transcript variant X1, mRNA
102636554	XM_011238637.1	PREDICTED: Mus musculus amyotrophic lateral sclerosis 2 (juvenile) chromosome region, candidate 11B (Als2cr11b), transcript variant X6, mRNA
105243932	XR_865449.1	PREDICTED: Mus musculus predicted gene 29018 (Gm29018), ncRNA
73463	NM_175200.4	Mus musculus amyotrophic lateral sclerosis 2 (juvenile) chromosome region, candidate 11 (human) (Als2cr11), mRNA
73463	XM_011238605.2	PREDICTED: Mus musculus amyotrophic lateral sclerosis 2 (juvenile) chromosome region, candidate 11 (human) (Als2cr11), transcript variant X1, mRNA
73463	XM_017312469.1	PREDICTED: Mus musculus amyotrophic lateral sclerosis 2 (juvenile) chromosome region, candidate 11 (human) (Als2cr11), transcript variant X2, mRNA
381259	XM_006496096.3	PREDICTED: Mus musculus transmembrane protein 237 (Tmem237), transcript variant X1, mRNA
381259	XM_006496097.3	PREDICTED: Mus musculus transmembrane protein 237 (Tmem237), transcript variant X2, mRNA
381259	NM_001033449.1	Mus musculus transmembrane protein 237 (Tmem237), transcript variant 1, mRNA
381259	NM_001037812.2	Mus musculus transmembrane protein 237 (Tmem237), transcript variant 2, mRNA
227157	NM_001164682.1	Mus musculus membrane protein, palmitoylated 4 (MAGUK p55 subfamily member 4) (Mpp4), transcript variant 1, mRNA
227157	NM_145143.3	Mus musculus membrane protein, palmitoylated 4 (MAGUK p55 subfamily member 4) (Mpp4), transcript variant 2, mRNA
74018	NM_028717.6	Mus musculus alsin Rho guanine nucleotide exchange factor (Als2), transcript variant 1, mRNA
74018	NM_001159948.2	Mus musculus alsin Rho guanine nucleotide exchange factor (Als2), transcript variant 3, mRNA
74018	NM_146109.3	Mus musculus alsin Rho guanine nucleotide exchange factor (Als2), transcript variant 2, mRNA
102636662	XR_373428.1	PREDICTED: Mus musculus predicted gene, 33667 (Gm33667), ncRNA
271697	XM_006496049.3	PREDICTED: Mus musculus cyclin-dependent kinase 15 (Cdk15), transcript variant X2, mRNA
271697	XR_373255.3	PREDICTED: Mus musculus cyclin-dependent kinase 15 (Cdk15), transcript variant X4, misc_RNA
271697	XM_006496048.3	PREDICTED: Mus musculus cyclin-dependent kinase 15 (Cdk15), transcript variant X1, mRNA
271697	XM_006496050.3	PREDICTED: Mus musculus cyclin-dependent kinase 15 (Cdk15), transcript variant X3, mRNA
271697	NM_001033373.2	Mus musculus cyclin-dependent kinase 15 (Cdk15), mRNA
271697	XM_011238531.1	PREDICTED: Mus musculus cyclin-dependent kinase 15 (Cdk15), transcript variant X5, mRNA
102636732	XR_865453.1	PREDICTED: Mus musculus predicted gene, 33724 (Gm33724), transcript variant X5, ncRNA
102636732	XR_001778934.1	PREDICTED: Mus musculus predicted gene, 33724 (Gm33724), transcript variant X2, ncRNA
102636732	XR_373429.2	PREDICTED: Mus musculus predicted gene, 33724 (Gm33724), transcript variant X3, ncRNA
102636732	XR_865451.1	PREDICTED: Mus musculus predicted gene, 33724 (Gm33724), transcript variant X1, ncRNA
102636732	XR_001778936.1	PREDICTED: Mus musculus predicted gene, 33724 (Gm33724), transcript variant X4, ncRNA
102636802	XR_373430.1	PREDICTED: Mus musculus predicted gene, 33774 (Gm33774), ncRNA
14369	NM_008057.3	Mus musculus frizzled class receptor 7 (Fzd7), mRNA
381260	NM_001013771.2	Mus musculus predicted gene 973 (Gm973), transcript variant 1, mRNA
381260	XM_017321324.1	PREDICTED: Mus musculus predicted gene 973 (Gm973), transcript variant X1, mRNA
381260	XM_017321326.1	PREDICTED: Mus musculus predicted gene 973 (Gm973), transcript variant X2, mRNA
381260	XM_017321327.1	PREDICTED: Mus musculus predicted gene 973 (Gm973), transcript variant X3, mRNA
381260	XM_017321333.1	PREDICTED: Mus musculus predicted gene 973 (Gm973), transcript variant X5, mRNA
381260	XM_017321334.1	PREDICTED: Mus musculus predicted gene 973 (Gm973), transcript variant X6, mRNA
381260	XM_017321335.1	PREDICTED: Mus musculus predicted gene 973 (Gm973), transcript variant X7, mRNA
381260	XM_017321342.1	PREDICTED: Mus musculus predicted gene 973 (Gm973), transcript variant X10, mRNA
381260	XM_006496100.2	PREDICTED: Mus musculus predicted gene 973 (Gm973), transcript variant X4, mRNA
381260	XM_017321345.1	PREDICTED: Mus musculus predicted gene 973 (Gm973), transcript variant X12, mRNA
381260	XM_017321344.1	PREDICTED: Mus musculus predicted gene 973 (Gm973), transcript variant X11, mRNA
381260	XM_017321337.1	PREDICTED: Mus musculus predicted gene 973 (Gm973), transcript variant X8, mRNA
381260	XM_017321340.1	PREDICTED: Mus musculus predicted gene 973 (Gm973), transcript variant X9, mRNA
381260	XM_017321347.1	PREDICTED: Mus musculus predicted gene 973 (Gm973), transcript variant X13, mRNA
381260	XM_017321351.1	PREDICTED: Mus musculus predicted gene 973 (Gm973), transcript variant X15, mRNA
381260	XM_017321352.1	PREDICTED: Mus musculus predicted gene 973 (Gm973), transcript variant X16, mRNA
381260	XM_017321355.1	PREDICTED: Mus musculus predicted gene 973 (Gm973), transcript variant X19, mRNA
381260	XM_006496108.1	PREDICTED: Mus musculus predicted gene 973 (Gm973), transcript variant X18, mRNA
381260	XM_017321350.1	PREDICTED: Mus musculus predicted gene 973 (Gm973), transcript variant X14, mRNA
381260	XM_006496107.1	PREDICTED: Mus musculus predicted gene 973 (Gm973), transcript variant X17, mRNA
381260	XM_006496109.3	PREDICTED: Mus musculus predicted gene 973 (Gm973), transcript variant X20, mRNA
381260	XM_006496110.3	PREDICTED: Mus musculus predicted gene 973 (Gm973), transcript variant X21, mRNA
105243935	XR_865456.1	PREDICTED: Mus musculus predicted gene, 39649 (Gm39649), ncRNA
102636957	XR_373432.3	PREDICTED: Mus musculus predicted gene 28411 (Gm28411), transcript variant X1, ncRNA
102636957	XR_373435.2	PREDICTED: Mus musculus predicted gene 28411 (Gm28411), transcript variant X2, ncRNA
105243934	XR_865454.1	PREDICTED: Mus musculus predicted gene, 39648 (Gm39648), transcript variant X2, ncRNA
105243934	XR_865455.1	PREDICTED: Mus musculus predicted gene, 39648 (Gm39648), transcript variant X1, ncRNA
102636883	XR_373431.2	PREDICTED: Mus musculus predicted gene, 33833 (Gm33833), ncRNA
22218	NM_009460.2	Mus musculus small ubiquitin-like modifier 1 (Sumo1), mRNA
55989	XM_006496149.2	PREDICTED: Mus musculus NOP58 ribonucleoprotein (Nop58), transcript variant X1, mRNA
55989	NM_018868.2	Mus musculus NOP58 ribonucleoprotein (Nop58), mRNA
12168	XM_006495633.1	PREDICTED: Mus musculus bone morphogenetic protein receptor, type II (serine/threonine kinase) (Bmpr2), transcript variant X1, mRNA
12168	NM_007561.4	Mus musculus bone morphogenetic protein receptor, type II (serine/threonine kinase) (Bmpr2), mRNA
72750	NM_001037725.3	Mus musculus family with sequence similarity 117, member B (Fam117b), mRNA
70375	XM_006496269.3	PREDICTED: Mus musculus islet cell autoantigen 1-like (Ica1l), transcript variant X4, mRNA
70375	NM_001316694.1	Mus musculus islet cell autoantigen 1-like (Ica1l), transcript variant 2, mRNA
70375	NM_027407.4	Mus musculus islet cell autoantigen 1-like (Ica1l), transcript variant 1, mRNA
70375	XM_011238597.2	PREDICTED: Mus musculus islet cell autoantigen 1-like (Ica1l), transcript variant X3, mRNA
70375	XM_006496270.2	PREDICTED: Mus musculus islet cell autoantigen 1-like (Ica1l), transcript variant X5, mRNA
70375	XM_017312238.1	PREDICTED: Mus musculus islet cell autoantigen 1-like (Ica1l), transcript variant X1, mRNA
70375	XM_017312255.1	PREDICTED: Mus musculus islet cell autoantigen 1-like (Ica1l), transcript variant X6, mRNA
70375	XM_017312240.1	PREDICTED: Mus musculus islet cell autoantigen 1-like (Ica1l), transcript variant X2, mRNA
70375	XM_006496272.2	PREDICTED: Mus musculus islet cell autoantigen 1-like (Ica1l), transcript variant X7, mRNA
70375	XM_017312257.1	PREDICTED: Mus musculus islet cell autoantigen 1-like (Ica1l), transcript variant X9, mRNA
70375	XM_017312256.1	PREDICTED: Mus musculus islet cell autoantigen 1-like (Ica1l), transcript variant X8, mRNA
70375	NM_001316695.1	Mus musculus islet cell autoantigen 1-like (Ica1l), transcript variant 3, mRNA
57750	NM_001199060.1	Mus musculus WD repeat domain 12 (Wdr12), transcript variant 1, mRNA
57750	NM_001199061.1	Mus musculus WD repeat domain 12 (Wdr12), transcript variant 3, mRNA
57750	NM_021312.5	Mus musculus WD repeat domain 12 (Wdr12), transcript variant 2, mRNA
57750	XM_017321861.1	PREDICTED: Mus musculus WD repeat domain 12 (Wdr12), transcript variant X2, mRNA
57750	XM_011238563.2	PREDICTED: Mus musculus WD repeat domain 12 (Wdr12), transcript variant X1, mRNA
241066	XM_006495975.2	PREDICTED: Mus musculus calcium response factor (Carf), transcript variant X8, mRNA
241066	XM_017320602.1	PREDICTED: Mus musculus calcium response factor (Carf), transcript variant X6, mRNA
241066	XM_006495977.2	PREDICTED: Mus musculus calcium response factor (Carf), transcript variant X12, mRNA
241066	XM_006495974.2	PREDICTED: Mus musculus calcium response factor (Carf), transcript variant X7, mRNA
241066	XM_011238510.1	PREDICTED: Mus musculus calcium response factor (Carf), transcript variant X1, mRNA
241066	NM_001285463.1	Mus musculus calcium response factor (Carf), transcript variant 2, mRNA
241066	NM_139150.5	Mus musculus calcium response factor (Carf), transcript variant 1, mRNA
241066	XM_017320594.1	PREDICTED: Mus musculus calcium response factor (Carf), transcript variant X2, mRNA
241066	XR_001784597.1	PREDICTED: Mus musculus calcium response factor (Carf), transcript variant X13, misc_RNA
241066	XM_017320598.1	PREDICTED: Mus musculus calcium response factor (Carf), transcript variant X4, mRNA
241066	XM_017320609.1	PREDICTED: Mus musculus calcium response factor (Carf), transcript variant X11, mRNA
241066	XM_017320604.1	PREDICTED: Mus musculus calcium response factor (Carf), transcript variant X9, mRNA
241066	XM_017320599.1	PREDICTED: Mus musculus calcium response factor (Carf), transcript variant X5, mRNA
241066	XM_017320597.1	PREDICTED: Mus musculus calcium response factor (Carf), transcript variant X3, mRNA
241066	XM_017320606.1	PREDICTED: Mus musculus calcium response factor (Carf), transcript variant X10, mRNA
241066	XM_017320612.1	PREDICTED: Mus musculus calcium response factor (Carf), transcript variant X15, mRNA
241066	NM_001285473.1	Mus musculus calcium response factor (Carf), transcript variant 3, mRNA
241066	NR_104344.1	Mus musculus calcium response factor (Carf), transcript variant 4, non-coding RNA
241066	XM_017320611.1	PREDICTED: Mus musculus calcium response factor (Carf), transcript variant X14, mRNA
269198	XM_006496032.3	PREDICTED: Mus musculus neurobeachin like 1 (Nbeal1), transcript variant X6, mRNA
269198	XM_006496030.3	PREDICTED: Mus musculus neurobeachin like 1 (Nbeal1), transcript variant X5, mRNA
269198	XM_006496031.3	PREDICTED: Mus musculus neurobeachin like 1 (Nbeal1), transcript variant X4, mRNA
269198	XM_006496033.3	PREDICTED: Mus musculus neurobeachin like 1 (Nbeal1), transcript variant X7, mRNA
269198	XM_006496035.3	PREDICTED: Mus musculus neurobeachin like 1 (Nbeal1), transcript variant X9, mRNA
269198	XM_006496038.3	PREDICTED: Mus musculus neurobeachin like 1 (Nbeal1), transcript variant X11, mRNA
269198	XM_006496029.3	PREDICTED: Mus musculus neurobeachin like 1 (Nbeal1), transcript variant X2, mRNA
269198	XM_011238527.2	PREDICTED: Mus musculus neurobeachin like 1 (Nbeal1), transcript variant X1, mRNA
269198	XM_006496037.3	PREDICTED: Mus musculus neurobeachin like 1 (Nbeal1), transcript variant X10, mRNA
269198	XM_006496034.3	PREDICTED: Mus musculus neurobeachin like 1 (Nbeal1), transcript variant X8, mRNA
269198	NM_173444.2	Mus musculus neurobeachin like 1 (Nbeal1), mRNA
269198	XM_006496028.3	PREDICTED: Mus musculus neurobeachin like 1 (Nbeal1), transcript variant X3, mRNA
77951	NM_030013.3	Mus musculus cytochrome P450, family 20, subfamily a, polypeptide 1 (Cyp20a1), transcript variant 1, mRNA
77951	NM_001313721.1	Mus musculus cytochrome P450, family 20, subfamily a, polypeptide 1 (Cyp20a1), transcript variant 2, mRNA
77951	XM_006496328.3	PREDICTED: Mus musculus cytochrome P450, family 20, subfamily a, polypeptide 1 (Cyp20a1), transcript variant X1, mRNA
329165	XM_006496075.3	PREDICTED: Mus musculus abl-interactor 2 (Abi2), transcript variant X1, mRNA
329165	XM_006496080.3	PREDICTED: Mus musculus abl-interactor 2 (Abi2), transcript variant X10, mRNA
329165	XM_006496085.3	PREDICTED: Mus musculus abl-interactor 2 (Abi2), transcript variant X15, mRNA
329165	XM_017321240.1	PREDICTED: Mus musculus abl-interactor 2 (Abi2), transcript variant X2, mRNA
329165	XM_017321244.1	PREDICTED: Mus musculus abl-interactor 2 (Abi2), transcript variant X5, mRNA
329165	XM_017321250.1	PREDICTED: Mus musculus abl-interactor 2 (Abi2), transcript variant X17, mRNA
329165	XM_011238539.2	PREDICTED: Mus musculus abl-interactor 2 (Abi2), transcript variant X9, mRNA
329165	XM_006496076.3	PREDICTED: Mus musculus abl-interactor 2 (Abi2), transcript variant X3, mRNA
329165	XM_006496078.3	PREDICTED: Mus musculus abl-interactor 2 (Abi2), transcript variant X6, mRNA
329165	XM_006496081.3	PREDICTED: Mus musculus abl-interactor 2 (Abi2), transcript variant X11, mRNA
329165	XM_017321245.1	PREDICTED: Mus musculus abl-interactor 2 (Abi2), transcript variant X7, mRNA
329165	XM_006496084.3	PREDICTED: Mus musculus abl-interactor 2 (Abi2), transcript variant X14, mRNA
329165	XM_017321249.1	PREDICTED: Mus musculus abl-interactor 2 (Abi2), transcript variant X16, mRNA
329165	XM_017321247.1	PREDICTED: Mus musculus abl-interactor 2 (Abi2), transcript variant X13, mRNA
329165	XM_006496079.3	PREDICTED: Mus musculus abl-interactor 2 (Abi2), transcript variant X8, mRNA
329165	XM_017321246.1	PREDICTED: Mus musculus abl-interactor 2 (Abi2), transcript variant X12, mRNA
329165	NM_001198570.1	Mus musculus abl-interactor 2 (Abi2), transcript variant 1, mRNA
329165	NM_001198571.1	Mus musculus abl-interactor 2 (Abi2), transcript variant 2, mRNA
329165	NM_198127.2	Mus musculus abl-interactor 2 (Abi2), transcript variant 3, mRNA
329165	XM_006496077.3	PREDICTED: Mus musculus abl-interactor 2 (Abi2), transcript variant X4, mRNA
77300	XM_017312876.1	PREDICTED: Mus musculus Ras association (RalGDS/AF-6) and pleckstrin homology domains 1 (Raph1), transcript variant X8, mRNA
77300	XM_006496324.2	PREDICTED: Mus musculus Ras association (RalGDS/AF-6) and pleckstrin homology domains 1 (Raph1), transcript variant X4, mRNA
77300	XM_006496323.2	PREDICTED: Mus musculus Ras association (RalGDS/AF-6) and pleckstrin homology domains 1 (Raph1), transcript variant X3, mRNA
77300	XM_006496326.2	PREDICTED: Mus musculus Ras association (RalGDS/AF-6) and pleckstrin homology domains 1 (Raph1), transcript variant X6, mRNA
77300	XM_006496322.2	PREDICTED: Mus musculus Ras association (RalGDS/AF-6) and pleckstrin homology domains 1 (Raph1), transcript variant X1, mRNA
77300	NM_001045513.3	Mus musculus Ras association (RalGDS/AF-6) and pleckstrin homology domains 1 (Raph1), mRNA
77300	XM_006496325.2	PREDICTED: Mus musculus Ras association (RalGDS/AF-6) and pleckstrin homology domains 1 (Raph1), transcript variant X5, mRNA
77300	XR_373268.1	PREDICTED: Mus musculus Ras association (RalGDS/AF-6) and pleckstrin homology domains 1 (Raph1), transcript variant X2, misc_RNA
77300	XM_006496327.2	PREDICTED: Mus musculus Ras association (RalGDS/AF-6) and pleckstrin homology domains 1 (Raph1), transcript variant X7, mRNA
102637269	XM_006496391.3	PREDICTED: Mus musculus protein transport protein Sec61 subunit gamma (LOC102637269), mRNA
105243936	XR_865458.2	PREDICTED: Mus musculus predicted gene, 38388 (Gm38388), transcript variant X2, ncRNA
105243936	XR_865457.1	PREDICTED: Mus musculus predicted gene, 38388 (Gm38388), transcript variant X1, ncRNA
12487	NM_007642.4	Mus musculus CD28 antigen (Cd28), mRNA
76443	XR_865459.1	PREDICTED: Mus musculus RIKEN cDNA 2310016D23 gene (2310016D23Rik), ncRNA
105243938	XR_865463.1	PREDICTED: Mus musculus predicted gene, 38137 (Gm38137), transcript variant X3, ncRNA
105243938	XR_865464.1	PREDICTED: Mus musculus predicted gene, 38137 (Gm38137), transcript variant X4, ncRNA
105243938	XR_865466.1	PREDICTED: Mus musculus predicted gene, 38137 (Gm38137), transcript variant X5, ncRNA
105243938	XR_865461.1	PREDICTED: Mus musculus predicted gene, 38137 (Gm38137), transcript variant X2, ncRNA
105243938	XR_865465.1	PREDICTED: Mus musculus predicted gene, 38137 (Gm38137), transcript variant X6, ncRNA
105243938	XR_865462.2	PREDICTED: Mus musculus predicted gene, 38137 (Gm38137), transcript variant X1, ncRNA
105243937	XR_865460.2	PREDICTED: Mus musculus predicted gene, 39650 (Gm39650), ncRNA
12477	NM_009843.4	Mus musculus cytotoxic T-lymphocyte-associated protein 4 (Ctla4), transcript variant 1, mRNA
12477	NM_001281976.1	Mus musculus cytotoxic T-lymphocyte-associated protein 4 (Ctla4), transcript variant 2, mRNA
102637969	XR_865468.2	PREDICTED: Mus musculus predicted gene, 34649 (Gm34649), transcript variant X1, ncRNA
102637969	XR_865470.1	PREDICTED: Mus musculus predicted gene, 34649 (Gm34649), transcript variant X3, ncRNA
102637969	XR_865471.1	PREDICTED: Mus musculus predicted gene, 34649 (Gm34649), transcript variant X5, ncRNA
102637969	XR_373438.2	PREDICTED: Mus musculus predicted gene, 34649 (Gm34649), transcript variant X4, ncRNA
102637969	XR_865469.1	PREDICTED: Mus musculus predicted gene, 34649 (Gm34649), transcript variant X2, ncRNA
54167	XM_006496138.1	PREDICTED: Mus musculus inducible T cell co-stimulator (Icos), transcript variant X1, mRNA
54167	XM_006496139.1	PREDICTED: Mus musculus inducible T cell co-stimulator (Icos), transcript variant X2, mRNA
54167	NM_017480.2	Mus musculus inducible T cell co-stimulator (Icos), mRNA
54167	XM_006496140.1	PREDICTED: Mus musculus inducible T cell co-stimulator (Icos), transcript variant X3, mRNA
105243939	XR_865473.1	PREDICTED: Mus musculus uncharacterized LOC105243939 (LOC105243939), transcript variant X1, ncRNA
105243939	XR_865472.1	PREDICTED: Mus musculus uncharacterized LOC105243939 (LOC105243939), transcript variant X2, ncRNA
77341	NR_040483.1	Mus musculus RIKEN cDNA 9530026F06 gene (9530026F06Rik), long non-coding RNA
72823	XM_011238602.2	PREDICTED: Mus musculus par-3 family cell polarity regulator beta (Pard3b), transcript variant X3, mRNA
72823	XM_006496298.3	PREDICTED: Mus musculus par-3 family cell polarity regulator beta (Pard3b), transcript variant X1, mRNA
72823	NM_001081050.2	Mus musculus par-3 family cell polarity regulator beta (Pard3b), mRNA
72823	XM_006496299.3	PREDICTED: Mus musculus par-3 family cell polarity regulator beta (Pard3b), transcript variant X2, mRNA
74661	XR_001779916.1	PREDICTED: Mus musculus par-3 family cell polarity regulator beta, opposite strand 1 (Pard3bos1), transcript variant X2, misc_RNA
74661	XR_373443.2	PREDICTED: Mus musculus par-3 family cell polarity regulator beta, opposite strand 1 (Pard3bos1), transcript variant X1, misc_RNA
105243940	XR_865475.1	PREDICTED: Mus musculus par-3 family cell polarity regulator beta, opposite strand 2 (Pard3bos2), transcript variant X2, ncRNA
105243940	XR_865474.1	PREDICTED: Mus musculus par-3 family cell polarity regulator beta, opposite strand 2 (Pard3bos2), transcript variant X1, ncRNA
102638280	XR_373442.3	PREDICTED: Mus musculus predicted gene, 34881 (Gm34881), ncRNA
18187	NM_001077403.1	Mus musculus neuropilin 2 (Nrp2), transcript variant 1, mRNA
18187	NM_010939.2	Mus musculus neuropilin 2 (Nrp2), transcript variant 3, mRNA
18187	NM_001077404.1	Mus musculus neuropilin 2 (Nrp2), transcript variant 2, mRNA
18187	NM_001077405.1	Mus musculus neuropilin 2 (Nrp2), transcript variant 4, mRNA
18187	NM_001077406.1	Mus musculus neuropilin 2 (Nrp2), transcript variant 5, mRNA
18187	NM_001077407.1	Mus musculus neuropilin 2 (Nrp2), transcript variant 6, mRNA
105243942	XR_865478.1	PREDICTED: Mus musculus predicted gene 29083 (Gm29083), ncRNA
74992	NR_040601.1	Mus musculus RIKEN cDNA 4930487H11 gene (4930487H11Rik), long non-coding RNA
100043070	XR_373449.2	PREDICTED: Mus musculus predicted gene 4208 (Gm4208), transcript variant X2, misc_RNA
100043070	XR_373448.2	PREDICTED: Mus musculus predicted gene 4208 (Gm4208), transcript variant X1, misc_RNA
102638592	XR_373447.3	PREDICTED: Mus musculus predicted gene, 35120 (Gm35120), ncRNA
105243943	XR_865479.1	PREDICTED: Mus musculus predicted gene, 39652 (Gm39652), ncRNA
102638767	XR_373451.2	PREDICTED: Mus musculus predicted gene, 35252 (Gm35252), transcript variant X2, ncRNA
102638767	XR_865480.1	PREDICTED: Mus musculus predicted gene, 35252 (Gm35252), transcript variant X1, ncRNA
102638884	XR_373452.3	PREDICTED: Mus musculus predicted gene, 38513 (Gm38513), ncRNA
227195	NM_001081436.2	Mus musculus INO80 complex subunit D (Ino80d), transcript variant 2, mRNA
227195	NM_001114609.1	Mus musculus INO80 complex subunit D (Ino80d), transcript variant 1, mRNA
227195	XM_006495946.2	PREDICTED: Mus musculus INO80 complex subunit D (Ino80d), transcript variant X1, mRNA
227195	XM_006495947.2	PREDICTED: Mus musculus INO80 complex subunit D (Ino80d), transcript variant X2, mRNA
227195	XM_006495948.2	PREDICTED: Mus musculus INO80 complex subunit D (Ino80d), transcript variant X3, mRNA
100380944	NR_045915.1	Mus musculus INO80 complex subunit D, opposite strand (Ino80dos), transcript variant 2, long non-coding RNA
100380944	NR_045914.1	Mus musculus INO80 complex subunit D, opposite strand (Ino80dos), transcript variant 1, long non-coding RNA
227197	NM_145518.2	Mus musculus NADH dehydrogenase (ubiquinone) Fe-S protein 1 (Ndufs1), transcript variant 4, mRNA
227197	NM_001160039.1	Mus musculus NADH dehydrogenase (ubiquinone) Fe-S protein 1 (Ndufs1), transcript variant 2, mRNA
227197	NM_001160040.1	Mus musculus NADH dehydrogenase (ubiquinone) Fe-S protein 1 (Ndufs1), transcript variant 3, mRNA
227197	NM_001160038.1	Mus musculus NADH dehydrogenase (ubiquinone) Fe-S protein 1 (Ndufs1), transcript variant 1, mRNA
227197	XM_006495952.3	PREDICTED: Mus musculus NADH dehydrogenase (ubiquinone) Fe-S protein 1 (Ndufs1), transcript variant X1, mRNA
55949	NM_018796.3	Mus musculus eukaryotic translation elongation factor 1 beta 2 (Eef1b2), mRNA
241070	XM_011238518.2	PREDICTED: Mus musculus G protein-coupled receptor 1 (Gpr1), transcript variant X1, mRNA
241070	XM_006495981.2	PREDICTED: Mus musculus G protein-coupled receptor 1 (Gpr1), transcript variant X4, mRNA
241070	NM_146250.2	Mus musculus G protein-coupled receptor 1 (Gpr1), transcript variant 1, mRNA
241070	XM_006495980.2	PREDICTED: Mus musculus G protein-coupled receptor 1 (Gpr1), transcript variant X3, mRNA
241070	XM_011238519.2	PREDICTED: Mus musculus G protein-coupled receptor 1 (Gpr1), transcript variant X2, mRNA
73884	NM_001285936.1	Mus musculus zinc finger, DBF-type containing 2 (Zdbf2), transcript variant 3, mRNA
73884	NM_001285937.1	Mus musculus zinc finger, DBF-type containing 2 (Zdbf2), transcript variant 4, mRNA
73884	XM_011238606.2	PREDICTED: Mus musculus zinc finger, DBF-type containing 2 (Zdbf2), transcript variant X1, mRNA
73884	XM_011238607.2	PREDICTED: Mus musculus zinc finger, DBF-type containing 2 (Zdbf2), transcript variant X2, mRNA
73884	NM_028673.1	Mus musculus zinc finger, DBF-type containing 2 (Zdbf2), transcript variant 1, mRNA
73884	NM_001267872.1	Mus musculus zinc finger, DBF-type containing 2 (Zdbf2), transcript variant 2, mRNA
73884	XM_011238608.2	PREDICTED: Mus musculus zinc finger, DBF-type containing 2 (Zdbf2), transcript variant X3, mRNA
73346	XR_373460.2	PREDICTED: Mus musculus RIKEN cDNA 1700039I01 gene (1700039I01Rik), transcript variant X2, ncRNA
73346	XR_001778941.1	PREDICTED: Mus musculus RIKEN cDNA 1700039I01 gene (1700039I01Rik), transcript variant X1, ncRNA
102639043	XR_865482.1	PREDICTED: Mus musculus predicted gene 11608 (Gm11608), transcript variant X4, ncRNA
102639043	XR_373457.3	PREDICTED: Mus musculus predicted gene 11608 (Gm11608), transcript variant X3, ncRNA
102639043	XR_373456.3	PREDICTED: Mus musculus predicted gene 11608 (Gm11608), transcript variant X1, ncRNA
102639043	XR_373455.3	PREDICTED: Mus musculus predicted gene 11608 (Gm11608), transcript variant X2, ncRNA
102639043	XR_373454.2	PREDICTED: Mus musculus predicted gene 11608 (Gm11608), transcript variant X5, ncRNA
102638958	XR_373453.3	PREDICTED: Mus musculus predicted gene, 35393 (Gm35393), transcript variant X1, ncRNA
23792	XM_006495969.3	PREDICTED: Mus musculus a disintegrin and metallopeptidase domain 23 (Adam23), transcript variant X1, mRNA
23792	XM_006495970.3	PREDICTED: Mus musculus a disintegrin and metallopeptidase domain 23 (Adam23), transcript variant X2, mRNA
23792	NM_011780.3	Mus musculus a disintegrin and metallopeptidase domain 23 (Adam23), mRNA
105243944	XM_011238638.1	PREDICTED: Mus musculus predicted gene, 39653 (Gm39653), mRNA
241073	NM_001081658.1	Mus musculus dystrotelin (Dytn), mRNA
76668	NM_029696.4	Mus musculus malate dehydrogenase 1B, NAD (soluble) (Mdh1b), mRNA
75619	XM_006496313.2	PREDICTED: Mus musculus FAST kinase domains 2 (Fastkd2), transcript variant X1, mRNA
75619	NM_172422.3	Mus musculus FAST kinase domains 2 (Fastkd2), mRNA
74426	NM_001256158.1	Mus musculus RIKEN cDNA 4933402D24 gene (4933402D24Rik), mRNA
102637534	XM_017313106.1	PREDICTED: Mus musculus carboxypeptidase O (Cpo), mRNA
433315	NR_027824.1	Mus musculus predicted gene 13749 (Gm13749), long non-coding RNA
93691	XM_006496352.3	PREDICTED: Mus musculus Kruppel-like factor 7 (ubiquitous) (Klf7), transcript variant X2, mRNA
93691	XM_006496353.2	PREDICTED: Mus musculus Kruppel-like factor 7 (ubiquitous) (Klf7), transcript variant X3, mRNA
93691	XM_006496354.3	PREDICTED: Mus musculus Kruppel-like factor 7 (ubiquitous) (Klf7), transcript variant X4, mRNA
93691	XM_006496351.3	PREDICTED: Mus musculus Kruppel-like factor 7 (ubiquitous) (Klf7), transcript variant X1, mRNA
93691	NM_033563.2	Mus musculus Kruppel-like factor 7 (ubiquitous) (Klf7), mRNA
102639609	XR_373464.3	PREDICTED: Mus musculus predicted gene, 35880 (Gm35880), ncRNA
105243945	XR_865483.1	PREDICTED: Mus musculus predicted gene, 39654 (Gm39654), ncRNA
102639502	XR_373463.1	PREDICTED: Mus musculus predicted gene, 35803 (Gm35803), ncRNA
102639959	XR_865487.1	PREDICTED: Mus musculus predicted gene, 36148 (Gm36148), transcript variant X2, ncRNA
102639959	XR_373467.2	PREDICTED: Mus musculus predicted gene, 36148 (Gm36148), transcript variant X3, ncRNA
102639959	XR_865486.1	PREDICTED: Mus musculus predicted gene, 36148 (Gm36148), transcript variant X1, ncRNA
12912	XM_006495653.3	PREDICTED: Mus musculus cAMP responsive element binding protein 1 (Creb1), transcript variant X6, mRNA
12912	XM_006495654.3	PREDICTED: Mus musculus cAMP responsive element binding protein 1 (Creb1), transcript variant X7, mRNA
12912	XM_017314080.1	PREDICTED: Mus musculus cAMP responsive element binding protein 1 (Creb1), transcript variant X1, mRNA
12912	XM_006495650.3	PREDICTED: Mus musculus cAMP responsive element binding protein 1 (Creb1), transcript variant X2, mRNA
12912	XM_006495652.3	PREDICTED: Mus musculus cAMP responsive element binding protein 1 (Creb1), transcript variant X5, mRNA
12912	XM_006495651.3	PREDICTED: Mus musculus cAMP responsive element binding protein 1 (Creb1), transcript variant X4, mRNA
12912	XM_017314099.1	PREDICTED: Mus musculus cAMP responsive element binding protein 1 (Creb1), transcript variant X3, mRNA
12912	XM_011238424.2	PREDICTED: Mus musculus cAMP responsive element binding protein 1 (Creb1), transcript variant X8, mRNA
12912	NM_009952.2	Mus musculus cAMP responsive element binding protein 1 (Creb1), transcript variant B, mRNA
12912	NM_133828.2	Mus musculus cAMP responsive element binding protein 1 (Creb1), transcript variant A, mRNA
12912	NM_001037726.1	Mus musculus cAMP responsive element binding protein 1 (Creb1), transcript variant C, mRNA
12912	XM_011238425.2	PREDICTED: Mus musculus cAMP responsive element binding protein 1 (Creb1), transcript variant X9, mRNA
12912	XM_006495655.3	PREDICTED: Mus musculus cAMP responsive element binding protein 1 (Creb1), transcript variant X10, mRNA
67099	XM_006496203.3	PREDICTED: Mus musculus methyltransferase like 21A (Mettl21a), transcript variant X1, mRNA
67099	XM_006496204.3	PREDICTED: Mus musculus methyltransferase like 21A (Mettl21a), transcript variant X2, mRNA
67099	NM_025964.3	Mus musculus methyltransferase like 21A (Mettl21a), mRNA
67099	XR_001785519.1	PREDICTED: Mus musculus methyltransferase like 21A (Mettl21a), transcript variant X3, misc_RNA
102640020	XR_001778943.1	PREDICTED: Mus musculus predicted gene 29152 (Gm29152), transcript variant X1, ncRNA
102640020	XR_001778945.1	PREDICTED: Mus musculus predicted gene 29152 (Gm29152), transcript variant X3, ncRNA
102640020	XR_001778944.1	PREDICTED: Mus musculus predicted gene 29152 (Gm29152), transcript variant X2, ncRNA
69941	NR_038009.1	Mus musculus RIKEN cDNA 2810408I11 gene (2810408I11Rik), long non-coding RNA
227210	XM_011238499.2	PREDICTED: Mus musculus cyclin Y-like 1 (Ccnyl1), transcript variant X1, mRNA
227210	XM_006495953.3	PREDICTED: Mus musculus cyclin Y-like 1 (Ccnyl1), transcript variant X2, mRNA
227210	NM_001097644.1	Mus musculus cyclin Y-like 1 (Ccnyl1), mRNA
14367	NM_001042659.1	Mus musculus frizzled class receptor 5 (Fzd5), transcript variant 2, mRNA
14367	NM_022721.3	Mus musculus frizzled class receptor 5 (Fzd5), transcript variant 1, mRNA
241075	XM_006495983.3	PREDICTED: Mus musculus pleckstrin homology domain containing, family M, member 3 (Plekhm3), transcript variant X2, mRNA
241075	NM_001039493.1	Mus musculus pleckstrin homology domain containing, family M, member 3 (Plekhm3), mRNA
241075	XM_006495982.1	PREDICTED: Mus musculus pleckstrin homology domain containing, family M, member 3 (Plekhm3), transcript variant X1, mRNA
70861	NM_001310617.1	Mus musculus aldo-keto reductase family 1, member C-like (Akr1cl), transcript variant 2, mRNA
70861	NM_027582.4	Mus musculus aldo-keto reductase family 1, member C-like (Akr1cl), transcript variant 1, mRNA
12968	NM_007777.3	Mus musculus crystallin, gamma E (Cryge), mRNA
12967	NM_007776.2	Mus musculus crystallin, gamma D (Crygd), mRNA
12966	NM_007775.2	Mus musculus crystallin, gamma C (Crygc), transcript variant 1, mRNA
12966	NM_001082573.2	Mus musculus crystallin, gamma C (Crygc), transcript variant 2, mRNA
12965	NM_144761.2	Mus musculus crystallin, gamma B (Crygb), mRNA
12964	NM_007774.3	Mus musculus crystallin, gamma A (Cryga), mRNA
98303	NM_001285882.1	Mus musculus RIKEN cDNA D630023F18 gene (D630023F18Rik), transcript variant 3, mRNA
98303	NM_001285881.1	Mus musculus RIKEN cDNA D630023F18 gene (D630023F18Rik), transcript variant 2, mRNA
98303	NM_175293.4	Mus musculus RIKEN cDNA D630023F18 gene (D630023F18Rik), transcript variant 1, mRNA
102640244	XR_373470.3	PREDICTED: Mus musculus predicted gene, 36358 (Gm36358), transcript variant X2, ncRNA
102640244	XR_865490.1	PREDICTED: Mus musculus predicted gene, 36358 (Gm36358), transcript variant X1, ncRNA
102640244	XR_373471.2	PREDICTED: Mus musculus predicted gene, 36358 (Gm36358), transcript variant X3, ncRNA
15926	NM_001111320.1	Mus musculus isocitrate dehydrogenase 1 (NADP+), soluble (Idh1), transcript variant 1, mRNA
15926	NM_010497.3	Mus musculus isocitrate dehydrogenase 1 (NADP+), soluble (Idh1), transcript variant 2, mRNA
18711	XM_011238454.2	PREDICTED: Mus musculus phosphoinositide kinase, FYVE finger containing (Pikfyve), transcript variant X6, mRNA
18711	XM_006495776.3	PREDICTED: Mus musculus phosphoinositide kinase, FYVE finger containing (Pikfyve), transcript variant X1, mRNA
18711	XM_006495782.3	PREDICTED: Mus musculus phosphoinositide kinase, FYVE finger containing (Pikfyve), transcript variant X5, mRNA
18711	XM_006495779.3	PREDICTED: Mus musculus phosphoinositide kinase, FYVE finger containing (Pikfyve), transcript variant X3, mRNA
18711	XM_006495777.3	PREDICTED: Mus musculus phosphoinositide kinase, FYVE finger containing (Pikfyve), transcript variant X2, mRNA
18711	XM_006495781.3	PREDICTED: Mus musculus phosphoinositide kinase, FYVE finger containing (Pikfyve), transcript variant X4, mRNA
18711	NM_011086.2	Mus musculus phosphoinositide kinase, FYVE type zinc finger containing (Pikfyve), transcript variant 2, mRNA
18711	NM_001310624.1	Mus musculus phosphoinositide kinase, FYVE type zinc finger containing (Pikfyve), transcript variant 1, mRNA
213527	XM_011238473.1	PREDICTED: Mus musculus parathyroid hormone 2 receptor (Pth2r), transcript variant X1, mRNA
213527	XM_011238474.2	PREDICTED: Mus musculus parathyroid hormone 2 receptor (Pth2r), transcript variant X2, mRNA
213527	XM_017319688.1	PREDICTED: Mus musculus parathyroid hormone 2 receptor (Pth2r), transcript variant X6, mRNA
213527	NM_139270.2	Mus musculus parathyroid hormone 2 receptor (Pth2r), mRNA
213527	XM_006495842.1	PREDICTED: Mus musculus parathyroid hormone 2 receptor (Pth2r), transcript variant X3, mRNA
213527	XM_017319687.1	PREDICTED: Mus musculus parathyroid hormone 2 receptor (Pth2r), transcript variant X4, mRNA
213527	XM_006495843.3	PREDICTED: Mus musculus parathyroid hormone 2 receptor (Pth2r), transcript variant X5, mRNA
12969	NM_027010.2	Mus musculus crystallin, gamma F (Crygf), mRNA
17756	XM_011238448.1	PREDICTED: Mus musculus microtubule-associated protein 2 (Map2), transcript variant X3, mRNA
17756	XM_006495746.2	PREDICTED: Mus musculus microtubule-associated protein 2 (Map2), transcript variant X1, mRNA
17756	XM_006495751.2	PREDICTED: Mus musculus microtubule-associated protein 2 (Map2), transcript variant X7, mRNA
17756	XM_006495750.2	PREDICTED: Mus musculus microtubule-associated protein 2 (Map2), transcript variant X6, mRNA
17756	XM_006495752.2	PREDICTED: Mus musculus microtubule-associated protein 2 (Map2), transcript variant X9, mRNA
17756	XM_006495753.2	PREDICTED: Mus musculus microtubule-associated protein 2 (Map2), transcript variant X10, mRNA
17756	XM_006495754.2	PREDICTED: Mus musculus microtubule-associated protein 2 (Map2), transcript variant X11, mRNA
17756	XM_006495756.2	PREDICTED: Mus musculus microtubule-associated protein 2 (Map2), transcript variant X13, mRNA
17756	XM_017319166.1	PREDICTED: Mus musculus microtubule-associated protein 2 (Map2), transcript variant X12, mRNA
17756	XM_017319175.1	PREDICTED: Mus musculus microtubule-associated protein 2 (Map2), transcript variant X15, mRNA
17756	XM_006495757.2	PREDICTED: Mus musculus microtubule-associated protein 2 (Map2), transcript variant X16, mRNA
17756	XM_006495761.3	PREDICTED: Mus musculus microtubule-associated protein 2 (Map2), transcript variant X20, mRNA
17756	XM_006495759.3	PREDICTED: Mus musculus microtubule-associated protein 2 (Map2), transcript variant X18, mRNA
17756	XM_006495762.3	PREDICTED: Mus musculus microtubule-associated protein 2 (Map2), transcript variant X21, mRNA
17756	NM_001039934.1	Mus musculus microtubule-associated protein 2 (Map2), transcript variant 1, mRNA
17756	NM_008632.2	Mus musculus microtubule-associated protein 2 (Map2), transcript variant 2, mRNA
17756	XM_006495748.3	PREDICTED: Mus musculus microtubule-associated protein 2 (Map2), transcript variant X4, mRNA
17756	XM_017319165.1	PREDICTED: Mus musculus microtubule-associated protein 2 (Map2), transcript variant X8, mRNA
17756	XM_006495749.3	PREDICTED: Mus musculus microtubule-associated protein 2 (Map2), transcript variant X5, mRNA
17756	XM_006495747.3	PREDICTED: Mus musculus microtubule-associated protein 2 (Map2), transcript variant X2, mRNA
17756	XM_017319169.1	PREDICTED: Mus musculus microtubule-associated protein 2 (Map2), transcript variant X14, mRNA
17756	XM_006495760.1	PREDICTED: Mus musculus microtubule-associated protein 2 (Map2), transcript variant X19, mRNA
17756	XM_017319194.1	PREDICTED: Mus musculus microtubule-associated protein 2 (Map2), transcript variant X22, mRNA
17756	NM_001310634.1	Mus musculus microtubule-associated protein 2 (Map2), transcript variant 3, mRNA
17756	XM_006495758.3	PREDICTED: Mus musculus microtubule-associated protein 2 (Map2), transcript variant X17, mRNA
329178	XM_011238547.2	PREDICTED: Mus musculus unc-80, NALCN activator (Unc80), transcript variant X16, mRNA
329178	XM_017321274.1	PREDICTED: Mus musculus unc-80, NALCN activator (Unc80), transcript variant X17, mRNA
329178	XM_017321275.1	PREDICTED: Mus musculus unc-80, NALCN activator (Unc80), transcript variant X18, mRNA
329178	XM_011238540.1	PREDICTED: Mus musculus unc-80, NALCN activator (Unc80), transcript variant X1, mRNA
329178	XM_011238544.1	PREDICTED: Mus musculus unc-80, NALCN activator (Unc80), transcript variant X6, mRNA
329178	XM_011238545.1	PREDICTED: Mus musculus unc-80, NALCN activator (Unc80), transcript variant X7, mRNA
329178	XM_011238541.1	PREDICTED: Mus musculus unc-80, NALCN activator (Unc80), transcript variant X2, mRNA
329178	XM_017321267.1	PREDICTED: Mus musculus unc-80, NALCN activator (Unc80), transcript variant X9, mRNA
329178	XM_011238546.1	PREDICTED: Mus musculus unc-80, NALCN activator (Unc80), transcript variant X8, mRNA
329178	XM_017321270.1	PREDICTED: Mus musculus unc-80, NALCN activator (Unc80), transcript variant X10, mRNA
329178	XM_006496086.2	PREDICTED: Mus musculus unc-80, NALCN activator (Unc80), transcript variant X5, mRNA
329178	XM_006496092.2	PREDICTED: Mus musculus unc-80, NALCN activator (Unc80), transcript variant X11, mRNA
329178	XM_017321271.1	PREDICTED: Mus musculus unc-80, NALCN activator (Unc80), transcript variant X12, mRNA
329178	XM_017321273.1	PREDICTED: Mus musculus unc-80, NALCN activator (Unc80), transcript variant X14, mRNA
329178	XM_011238542.1	PREDICTED: Mus musculus unc-80, NALCN activator (Unc80), transcript variant X3, mRNA
329178	XM_017321272.1	PREDICTED: Mus musculus unc-80, NALCN activator (Unc80), transcript variant X13, mRNA
329178	XM_011238543.1	PREDICTED: Mus musculus unc-80, NALCN activator (Unc80), transcript variant X4, mRNA
329178	XM_006496093.2	PREDICTED: Mus musculus unc-80, NALCN activator (Unc80), transcript variant X15, mRNA
329178	NM_175510.3	Mus musculus unc-80, NALCN activator (Unc80), mRNA
105243947	XR_865491.1	PREDICTED: Mus musculus predicted gene, 39655 (Gm39655), ncRNA
66646	XM_006496188.3	PREDICTED: Mus musculus ribulose-5-phosphate-3-epimerase (Rpe), transcript variant X1, mRNA
66646	NM_001310643.1	Mus musculus ribulose-5-phosphate-3-epimerase (Rpe), transcript variant 3, mRNA
66646	NM_025683.3	Mus musculus ribulose-5-phosphate-3-epimerase (Rpe), transcript variant 2, mRNA
66646	NM_001310642.1	Mus musculus ribulose-5-phosphate-3-epimerase (Rpe), transcript variant 1, mRNA
66646	NM_001310644.1	Mus musculus ribulose-5-phosphate-3-epimerase (Rpe), transcript variant 4, mRNA
66646	XM_006496191.2	PREDICTED: Mus musculus ribulose-5-phosphate-3-epimerase (Rpe), transcript variant X2, mRNA
68691	NM_001122738.1	Mus musculus KAT8 regulatory NSL complex subunit 1-like (Kansl1l), transcript variant 1, mRNA
68691	NM_177645.4	Mus musculus KAT8 regulatory NSL complex subunit 1-like (Kansl1l), transcript variant 2, mRNA
68691	XM_011238574.1	PREDICTED: Mus musculus KAT8 regulatory NSL complex subunit 1-like (Kansl1l), transcript variant X5, mRNA
68691	XM_006496246.2	PREDICTED: Mus musculus KAT8 regulatory NSL complex subunit 1-like (Kansl1l), transcript variant X14, mRNA
68691	XM_017322317.1	PREDICTED: Mus musculus KAT8 regulatory NSL complex subunit 1-like (Kansl1l), transcript variant X16, mRNA
68691	XM_017322311.1	PREDICTED: Mus musculus KAT8 regulatory NSL complex subunit 1-like (Kansl1l), transcript variant X11, mRNA
68691	XM_006496241.2	PREDICTED: Mus musculus KAT8 regulatory NSL complex subunit 1-like (Kansl1l), transcript variant X8, mRNA
68691	XR_001785576.1	PREDICTED: Mus musculus KAT8 regulatory NSL complex subunit 1-like (Kansl1l), transcript variant X24, misc_RNA
68691	XM_017322316.1	PREDICTED: Mus musculus KAT8 regulatory NSL complex subunit 1-like (Kansl1l), transcript variant X15, mRNA
68691	XM_011238578.1	PREDICTED: Mus musculus KAT8 regulatory NSL complex subunit 1-like (Kansl1l), transcript variant X10, mRNA
68691	XM_011238580.1	PREDICTED: Mus musculus KAT8 regulatory NSL complex subunit 1-like (Kansl1l), transcript variant X13, mRNA
68691	XM_011238579.1	PREDICTED: Mus musculus KAT8 regulatory NSL complex subunit 1-like (Kansl1l), transcript variant X12, mRNA
68691	XM_011238576.1	PREDICTED: Mus musculus KAT8 regulatory NSL complex subunit 1-like (Kansl1l), transcript variant X7, mRNA
68691	XM_011238570.1	PREDICTED: Mus musculus KAT8 regulatory NSL complex subunit 1-like (Kansl1l), transcript variant X1, mRNA
68691	XM_006496249.2	PREDICTED: Mus musculus KAT8 regulatory NSL complex subunit 1-like (Kansl1l), transcript variant X19, mRNA
68691	XM_011238571.1	PREDICTED: Mus musculus KAT8 regulatory NSL complex subunit 1-like (Kansl1l), transcript variant X2, mRNA
68691	XM_011238575.2	PREDICTED: Mus musculus KAT8 regulatory NSL complex subunit 1-like (Kansl1l), transcript variant X6, mRNA
68691	XM_011238573.2	PREDICTED: Mus musculus KAT8 regulatory NSL complex subunit 1-like (Kansl1l), transcript variant X4, mRNA
68691	XM_011238583.2	PREDICTED: Mus musculus KAT8 regulatory NSL complex subunit 1-like (Kansl1l), transcript variant X21, mRNA
68691	XM_011238572.2	PREDICTED: Mus musculus KAT8 regulatory NSL complex subunit 1-like (Kansl1l), transcript variant X3, mRNA
68691	XM_011238577.2	PREDICTED: Mus musculus KAT8 regulatory NSL complex subunit 1-like (Kansl1l), transcript variant X9, mRNA
68691	XM_011238582.2	PREDICTED: Mus musculus KAT8 regulatory NSL complex subunit 1-like (Kansl1l), transcript variant X20, mRNA
68691	XM_017322319.1	PREDICTED: Mus musculus KAT8 regulatory NSL complex subunit 1-like (Kansl1l), transcript variant X17, mRNA
68691	XM_011238581.2	PREDICTED: Mus musculus KAT8 regulatory NSL complex subunit 1-like (Kansl1l), transcript variant X18, mRNA
68691	XM_011238585.2	PREDICTED: Mus musculus KAT8 regulatory NSL complex subunit 1-like (Kansl1l), transcript variant X23, mRNA
68691	XM_011238584.2	PREDICTED: Mus musculus KAT8 regulatory NSL complex subunit 1-like (Kansl1l), transcript variant X22, mRNA
108167626	XR_001778948.1	PREDICTED: Mus musculus uncharacterized LOC108167626 (LOC108167626), ncRNA
105243948	XR_865492.2	PREDICTED: Mus musculus predicted gene, 39656 (Gm39656), ncRNA
11363	NM_007381.4	Mus musculus acyl-Coenzyme A dehydrogenase, long-chain (Acadl), mRNA
17901	XM_006495763.1	PREDICTED: Mus musculus myosin, light polypeptide 1 (Myl1), transcript variant X1, mRNA
17901	NM_021285.3	Mus musculus myosin, light polypeptide 1 (Myl1), transcript variant 1f, mRNA
17901	NM_001113387.1	Mus musculus myosin, light polypeptide 1 (Myl1), transcript variant 3f, mRNA
17901	XM_011238451.2	PREDICTED: Mus musculus myosin, light polypeptide 1 (Myl1), transcript variant X2, mRNA
14768	XM_011238435.2	PREDICTED: Mus musculus LanC (bacterial lantibiotic synthetase component C)-like 1 (Lancl1), transcript variant X1, mRNA
14768	NM_021295.3	Mus musculus LanC (bacterial lantibiotic synthetase component C)-like 1 (Lancl1), transcript variant 2, mRNA
14768	NM_001190985.1	Mus musculus LanC (bacterial lantibiotic synthetase component C)-like 1 (Lancl1), transcript variant 1, mRNA
14768	NM_001190984.1	Mus musculus LanC (bacterial lantibiotic synthetase component C)-like 1 (Lancl1), transcript variant 3, mRNA
227231	XM_011238500.1	PREDICTED: Mus musculus carbamoyl-phosphate synthetase 1 (Cps1), transcript variant X1, mRNA
227231	NM_001080809.2	Mus musculus carbamoyl-phosphate synthetase 1 (Cps1), mRNA
105243950	XR_865494.1	PREDICTED: Mus musculus predicted gene, 39658 (Gm39658), ncRNA
105243951	XR_865495.1	PREDICTED: Mus musculus predicted gene 15669 (Gm15669), ncRNA
13869	XM_006495692.3	PREDICTED: Mus musculus erb-b2 receptor tyrosine kinase 4 (Erbb4), transcript variant X1, mRNA
13869	XM_006495694.3	PREDICTED: Mus musculus erb-b2 receptor tyrosine kinase 4 (Erbb4), transcript variant X3, mRNA
13869	XM_006495693.3	PREDICTED: Mus musculus erb-b2 receptor tyrosine kinase 4 (Erbb4), transcript variant X2, mRNA
13869	NM_010154.2	Mus musculus erb-b2 receptor tyrosine kinase 4 (Erbb4), mRNA
13869	XM_006495695.3	PREDICTED: Mus musculus erb-b2 receptor tyrosine kinase 4 (Erbb4), transcript variant X4, mRNA
102640814	XR_373474.2	PREDICTED: Mus musculus predicted gene 28497 (Gm28497), transcript variant X1, ncRNA
102640814	XR_001778952.1	PREDICTED: Mus musculus predicted gene 28497 (Gm28497), transcript variant X2, ncRNA
102640814	XR_865496.1	PREDICTED: Mus musculus predicted gene 28497 (Gm28497), transcript variant X5, ncRNA
102640814	XR_001778953.1	PREDICTED: Mus musculus predicted gene 28497 (Gm28497), transcript variant X4, ncRNA
102640814	XR_373476.1	PREDICTED: Mus musculus predicted gene 28497 (Gm28497), transcript variant X3, ncRNA
22779	NM_011770.4	Mus musculus IKAROS family zinc finger 2 (Ikzf2), mRNA
22779	XM_006495965.3	PREDICTED: Mus musculus IKAROS family zinc finger 2 (Ikzf2), transcript variant X9, mRNA
22779	XM_011238505.2	PREDICTED: Mus musculus IKAROS family zinc finger 2 (Ikzf2), transcript variant X3, mRNA
22779	XM_006495962.3	PREDICTED: Mus musculus IKAROS family zinc finger 2 (Ikzf2), transcript variant X6, mRNA
22779	XM_006495966.3	PREDICTED: Mus musculus IKAROS family zinc finger 2 (Ikzf2), transcript variant X12, mRNA
22779	XM_017320399.1	PREDICTED: Mus musculus IKAROS family zinc finger 2 (Ikzf2), transcript variant X11, mRNA
22779	XM_006495964.2	PREDICTED: Mus musculus IKAROS family zinc finger 2 (Ikzf2), transcript variant X8, mRNA
22779	XM_011238506.2	PREDICTED: Mus musculus IKAROS family zinc finger 2 (Ikzf2), transcript variant X4, mRNA
22779	XM_006495963.3	PREDICTED: Mus musculus IKAROS family zinc finger 2 (Ikzf2), transcript variant X7, mRNA
22779	XM_006495961.2	PREDICTED: Mus musculus IKAROS family zinc finger 2 (Ikzf2), transcript variant X5, mRNA
22779	XM_006495967.3	PREDICTED: Mus musculus IKAROS family zinc finger 2 (Ikzf2), transcript variant X13, mRNA
22779	XM_011238508.2	PREDICTED: Mus musculus IKAROS family zinc finger 2 (Ikzf2), transcript variant X10, mRNA
22779	XM_006495959.2	PREDICTED: Mus musculus IKAROS family zinc finger 2 (Ikzf2), transcript variant X2, mRNA
22779	XM_011238509.2	PREDICTED: Mus musculus IKAROS family zinc finger 2 (Ikzf2), transcript variant X14, mRNA
22779	XM_011238504.2	PREDICTED: Mus musculus IKAROS family zinc finger 2 (Ikzf2), transcript variant X1, mRNA
22779	XM_006495968.2	PREDICTED: Mus musculus IKAROS family zinc finger 2 (Ikzf2), transcript variant X15, mRNA
102631499	XR_373478.1	PREDICTED: Mus musculus predicted gene, 29822 (Gm29822), transcript variant X2, ncRNA
102631499	XR_865497.1	PREDICTED: Mus musculus predicted gene, 29822 (Gm29822), transcript variant X1, ncRNA
66722	XM_006496194.2	PREDICTED: Mus musculus sperm associated antigen 16 (Spag16), transcript variant X1, mRNA
66722	NM_029160.3	Mus musculus sperm associated antigen 16 (Spag16), transcript variant 1, mRNA
66722	NM_001271533.1	Mus musculus sperm associated antigen 16 (Spag16), transcript variant 3, mRNA
66722	NM_025728.4	Mus musculus sperm associated antigen 16 (Spag16), transcript variant 2, mRNA
320460	XM_006496063.3	PREDICTED: Mus musculus von Willebrand factor C domain-containing protein 2-like (Vwc2l), transcript variant X1, mRNA
320460	XR_373257.3	PREDICTED: Mus musculus von Willebrand factor C domain-containing protein 2-like (Vwc2l), transcript variant X2, misc_RNA
320460	XM_006496064.2	PREDICTED: Mus musculus von Willebrand factor C domain-containing protein 2-like (Vwc2l), transcript variant X3, mRNA
320460	NM_177164.3	Mus musculus von Willebrand factor C domain-containing protein 2-like (Vwc2l), transcript variant 1, mRNA
320460	NM_001310658.1	Mus musculus von Willebrand factor C domain-containing protein 2-like (Vwc2l), transcript variant 2, mRNA
102631609	XR_865504.1	PREDICTED: Mus musculus predicted gene, 29906 (Gm29906), transcript variant X8, ncRNA
102631609	XR_865502.1	PREDICTED: Mus musculus predicted gene, 29906 (Gm29906), transcript variant X6, ncRNA
102631609	XR_865500.1	PREDICTED: Mus musculus predicted gene, 29906 (Gm29906), transcript variant X3, ncRNA
102631609	XR_865503.1	PREDICTED: Mus musculus predicted gene, 29906 (Gm29906), transcript variant X7, ncRNA
102631609	XR_001778955.1	PREDICTED: Mus musculus predicted gene, 29906 (Gm29906), transcript variant X5, ncRNA
102631609	XR_865499.2	PREDICTED: Mus musculus predicted gene, 29906 (Gm29906), transcript variant X2, ncRNA
102631609	XR_865501.1	PREDICTED: Mus musculus predicted gene, 29906 (Gm29906), transcript variant X4, ncRNA
102631609	XR_865498.1	PREDICTED: Mus musculus predicted gene, 29906 (Gm29906), transcript variant X1, ncRNA
12021	XM_006495631.3	PREDICTED: Mus musculus BRCA1 associated RING domain 1 (Bard1), transcript variant X1, mRNA
12021	NM_007525.3	Mus musculus BRCA1 associated RING domain 1 (Bard1), mRNA
12021	XM_006495632.3	PREDICTED: Mus musculus BRCA1 associated RING domain 1 (Bard1), transcript variant X2, mRNA
74591	NM_175210.3	Mus musculus ATP-binding cassette, sub-family A (ABC1), member 12 (Abca12), mRNA
105243952	XR_865506.1	PREDICTED: Mus musculus predicted gene, 39659 (Gm39659), ncRNA
108147	NM_026195.3	Mus musculus 5-aminoimidazole-4-carboxamide ribonucleotide formyltransferase/IMP cyclohydrolase (Atic), mRNA
14268	NM_001276413.1	Mus musculus fibronectin 1 (Fn1), transcript variant 7, mRNA
14268	NM_001276411.1	Mus musculus fibronectin 1 (Fn1), transcript variant 5, mRNA
14268	NM_001276410.1	Mus musculus fibronectin 1 (Fn1), transcript variant 4, mRNA
14268	NM_001276412.1	Mus musculus fibronectin 1 (Fn1), transcript variant 6, mRNA
14268	NM_001276409.1	Mus musculus fibronectin 1 (Fn1), transcript variant 3, mRNA
14268	NM_001276408.1	Mus musculus fibronectin 1 (Fn1), transcript variant 2, mRNA
14268	NM_010233.2	Mus musculus fibronectin 1 (Fn1), transcript variant 1, mRNA
14268	XM_017315848.1	PREDICTED: Mus musculus fibronectin 1 (Fn1), transcript variant X6, mRNA
14268	XM_017315837.1	PREDICTED: Mus musculus fibronectin 1 (Fn1), transcript variant X5, mRNA
14268	XM_006495699.3	PREDICTED: Mus musculus fibronectin 1 (Fn1), transcript variant X3, mRNA
14268	XM_006495700.3	PREDICTED: Mus musculus fibronectin 1 (Fn1), transcript variant X4, mRNA
14268	XM_006495697.3	PREDICTED: Mus musculus fibronectin 1 (Fn1), transcript variant X1, mRNA
14268	XM_017315775.1	PREDICTED: Mus musculus fibronectin 1 (Fn1), transcript variant X2, mRNA
100042814	NR_040308.1	Mus musculus apolipoprotein L 7d (Apol7d), long non-coding RNA
108167627	XR_001778957.1	PREDICTED: Mus musculus uncharacterized LOC108167627 (LOC108167627), transcript variant X1, ncRNA
108167627	XR_001778958.1	PREDICTED: Mus musculus uncharacterized LOC108167627 (LOC108167627), transcript variant X2, ncRNA
105243953	XR_001778956.1	PREDICTED: Mus musculus predicted gene, 39660 (Gm39660), ncRNA
102631962	XR_001778959.1	PREDICTED: Mus musculus predicted gene, 30160 (Gm30160), ncRNA
102632161	XR_373489.3	PREDICTED: Mus musculus predicted gene, 30308 (Gm30308), ncRNA
108167354	XR_001778963.1	PREDICTED: Mus musculus uncharacterized LOC108167354 (LOC108167354), ncRNA
667931	NR_027658.1	Mus musculus predicted gene 8883 (Gm8883), long non-coding RNA
667931	NR_027659.1	Mus musculus predicted gene 8883 (Gm8883), long non-coding RNA
102632274	XR_373492.2	PREDICTED: Mus musculus predicted gene 28818 (Gm28818), transcript variant X1, ncRNA
102632274	XR_373491.2	PREDICTED: Mus musculus predicted gene 28818 (Gm28818), transcript variant X2, ncRNA
71134	NR_040454.1	Mus musculus RIKEN cDNA 4933417E11 gene (4933417E11Rik), long non-coding RNA
100043255	XR_373493.2	PREDICTED: Mus musculus predicted gene 4319 (Gm4319), misc_RNA
381269	NM_001005423.2	Mus musculus melanoregulin (Mreg), transcript variant 1, mRNA
381269	XM_011238551.1	PREDICTED: Mus musculus melanoregulin (Mreg), transcript variant X1, mRNA
381269	XM_006496111.2	PREDICTED: Mus musculus melanoregulin (Mreg), transcript variant X2, mRNA
320933	XR_865523.2	PREDICTED: Mus musculus RIKEN cDNA D230017M19 gene (D230017M19Rik), transcript variant X13, ncRNA
320933	XR_865522.2	PREDICTED: Mus musculus RIKEN cDNA D230017M19 gene (D230017M19Rik), transcript variant X12, ncRNA
320933	XR_865515.2	PREDICTED: Mus musculus RIKEN cDNA D230017M19 gene (D230017M19Rik), transcript variant X6, ncRNA
320933	XR_865512.2	PREDICTED: Mus musculus RIKEN cDNA D230017M19 gene (D230017M19Rik), transcript variant X3, ncRNA
320933	XR_865524.2	PREDICTED: Mus musculus RIKEN cDNA D230017M19 gene (D230017M19Rik), transcript variant X14, ncRNA
320933	XR_865521.2	PREDICTED: Mus musculus RIKEN cDNA D230017M19 gene (D230017M19Rik), transcript variant X11, ncRNA
320933	XR_865516.2	PREDICTED: Mus musculus RIKEN cDNA D230017M19 gene (D230017M19Rik), transcript variant X7, ncRNA
320933	XR_865513.2	PREDICTED: Mus musculus RIKEN cDNA D230017M19 gene (D230017M19Rik), transcript variant X4, ncRNA
320933	XR_865514.2	PREDICTED: Mus musculus RIKEN cDNA D230017M19 gene (D230017M19Rik), transcript variant X5, ncRNA
320933	XR_001778964.1	PREDICTED: Mus musculus RIKEN cDNA D230017M19 gene (D230017M19Rik), transcript variant X2, ncRNA
320933	XR_865511.2	PREDICTED: Mus musculus RIKEN cDNA D230017M19 gene (D230017M19Rik), transcript variant X1, ncRNA
320933	XR_001778965.1	PREDICTED: Mus musculus RIKEN cDNA D230017M19 gene (D230017M19Rik), transcript variant X9, ncRNA
320933	XR_001778966.1	PREDICTED: Mus musculus RIKEN cDNA D230017M19 gene (D230017M19Rik), transcript variant X10, ncRNA
320933	XR_865520.2	PREDICTED: Mus musculus RIKEN cDNA D230017M19 gene (D230017M19Rik), transcript variant X8, ncRNA
111175	NM_023523.5	Mus musculus peroxisomal trans-2-enoyl-CoA reductase (Pecr), mRNA
111175	XM_006495628.3	PREDICTED: Mus musculus peroxisomal trans-2-enoyl-CoA reductase (Pecr), transcript variant X1, mRNA
271711	XM_006496051.1	PREDICTED: Mus musculus transmembrane protein 169 (Tmem169), transcript variant X1, mRNA
271711	XM_006496053.2	PREDICTED: Mus musculus transmembrane protein 169 (Tmem169), transcript variant X2, mRNA
271711	XM_006496052.2	PREDICTED: Mus musculus transmembrane protein 169 (Tmem169), transcript variant X3, mRNA
271711	NM_175564.4	Mus musculus transmembrane protein 169 (Tmem169), mRNA
22596	XM_006495892.2	PREDICTED: Mus musculus X-ray repair complementing defective repair in Chinese hamster cells 5 (Xrcc5), transcript variant X1, mRNA
22596	NM_009533.2	Mus musculus X-ray repair complementing defective repair in Chinese hamster cells 5 (Xrcc5), transcript variant 1, mRNA
[truncated: 102,444 more rows]

## Sheet: Gene Expression Stats
Sample	Exp gene	Min.	1st Qu.	Median	Mean	3rd Qu.	Max.	Sd.	Sum.
B772_1	25099	0	0.13	0.86	6.75	4.76	3623.59	36.04	169495
B772_2	24793	0	0.14	0.88	6.61	4.86	2596.94	31.76	163766
B772_3	25453	0	0.12	0.79	6.43	4.63	3591.9	35.91	163691
B772_4	26538	0	0.09	0.67	5.98	4.2	1263.35	26.23	158637
B770_1	24567	0	0.12	0.81	8.96	3.95	6173.17	71.51	220054
B770_2	24798	0	0.14	0.87	6.55	4.87	2595.74	31.18	162352
B770_3	25491	0	0.12	0.78	6.43	4.61	2598.04	33.01	163969
B770_4	26192	0	0.1	0.7	6.25	4.32	1765.94	29.55	163601
B786_4	25122	0	0.12	0.82	6.32	4.69	2090.56	28.77	158801
B768_1	25028	0	0.12	0.84	6.66	4.78	2656.47	32.54	166788
B768_2	23864	0	0.15	0.98	8.51	4.75	3964.97	50.85	203096
B768_3	25371	0	0.13	0.86	6.66	4.82	1356.52	29.41	168964
B768_4	24911	0	0.13	0.9	6.97	4.92	2708.32	34.59	173722
B784_1	24838	0	0.14	0.88	6.81	4.83	1386.19	29.84	169257
B784_2	24464	0	0.15	0.91	6.96	4.86	2533.99	35.13	170378
B771_1	24921	0	0.13	0.9	6.95	4.96	2880.12	35.65	173256
B771_2	24770	0	0.14	0.87	6.75	4.94	2527.9	33.32	167186
B771_3	24320	0	0.15	0.97	7.01	5.13	1436.56	31.25	170413
B781_1	25056	0	0.13	0.88	6.86	4.87	2245.99	34.58	171927
B781_2	24740	0	0.13	0.85	7.11	4.95	2585	35.15	175946
B810_1	24528	0	0.14	0.96	7.21	5.08	2462.56	37.02	176884
B765_3	24936	0	0.15	0.98	7.23	5.05	2433.8	38.14	180295
B765_4	25318	0	0.13	0.89	6.6	4.72	3065.28	36.55	167127
B769_1	25120	0	0.15	0.96	6.82	4.93	2220.72	34.47	171400
B769_2	25445	0	0.14	0.91	6.63	4.74	1324.43	30.81	168782
B769_3	25379	0	0.13	0.88	6.9	4.78	3164.49	37.92	175133
B787_1	24599	0	0.15	0.97	7.11	4.96	1441.39	33.04	174950
B787_2	26302	0	0.1	0.76	6.43	4.53	1621.96	31.06	169242
B764_1	24993	0	0.14	0.9	6.87	4.96	2630.76	36.56	171654
B773_2	24791	0	0.15	0.97	7.28	4.99	2324.95	40.39	180513
B783_1	24786	0	0.12	0.85	8.86	4.1	5973.11	73.12	219488
B783_2	26065	0	0.11	0.8	6.59	4.59	3200.61	38.84	171855
B783_3	25261	0	0.13	0.86	7.02	4.75	2600.17	38.94	177339
B783_4	24906	0	0.15	1	7.31	5.12	1594.96	35.81	182016
B811_1	24818	0	0.14	0.96	7.21	5.04	1878.78	36.79	178830
B780_1	25065	0	0.12	0.85	6.78	4.86	1379.42	29.45	169843
B780_2	25033	0	0.15	0.92	6.61	4.89	2799.57	31.83	165441
B806_1	25479	0	0.11	0.78	6.59	4.6	2199.97	31.3	167898
B806_2	25046	0	0.14	0.88	6.66	4.81	1885.8	30.28	166797
B766_1	25200	0	0.13	0.87	6.72	4.59	1807.41	31.43	169395
B766_2	24457	0	0.15	0.95	7.19	4.9	1635.38	32.9	175782
B782_1	24816	0	0.14	0.88	6.6	4.89	1944	29.16	163831
B782_2	25423	0	0.11	0.76	6.53	4.61	2198.22	30.82	165901
B807_1	24912	0	0.11	0.79	6.71	4.65	2468.04	33.97	167085
B807_2	25079	0	0.12	0.8	6.73	4.82	1153.57	28.31	168760
B767_1	25405	0	0.1	0.72	6.68	4.3	3771.65	37.67	169589
B767_2	24901	0	0.12	0.82	7.35	4.71	3297.72	39.19	182957
	25072.3

## Sheet: Transcript Expression Stats
Sample	Exp transcript	Min.	1st Qu.	Median	Mean	3rd Qu.	Max.	Sd.	Sum.
B772_1	80591	0	0.09	0.4	2.94	1.43	3823.98	25.12	236668
B772_2	80671	0	0.09	0.41	2.82	1.46	2742.68	20.94	227877
B772_3	83628	0	0.08	0.37	2.72	1.35	3590.86	22.44	227286
B772_4	91356	0	0.07	0.32	2.44	1.19	3301.5	18.78	222645
B770_1	65869	0	0.07	0.4	4.71	1.71	7054.16	52.28	310496
B770_2	80092	0	0.1	0.42	2.83	1.47	2687.21	21.11	226312
B770_3	84060	0	0.08	0.37	2.72	1.34	2772.72	21.94	228857
B770_4	88413	0	0.07	0.33	2.59	1.23	3242.98	20.2	228670
B786_4	82045	0	0.09	0.39	2.71	1.4	2624.41	19.11	222653
B768_1	82877	0	0.08	0.38	2.81	1.38	2754.44	21.39	232646
B768_2	68275	0	0.09	0.45	4.16	1.76	4500.88	35.1	283818
B768_3	83259	0	0.09	0.4	2.83	1.41	2766.8	19.95	235483
B768_4	81975	0	0.09	0.42	2.96	1.47	2703.81	22.05	242262
B784_1	79818	0	0.09	0.42	2.96	1.48	2780.36	20.39	236184
B784_2	78097	0	0.1	0.42	3.03	1.49	2922.17	23.42	236987
B771_1	80355	0	0.09	0.41	3.01	1.49	3280.16	24.7	241680
B771_2	80480	0	0.09	0.41	2.9	1.45	3567.37	23.27	233742
B771_3	78732	0	0.1	0.43	3.02	1.52	2468.27	21.69	237784
B781_1	81558	0	0.09	0.41	2.95	1.43	3296.76	23.88	240551
B781_2	80989	0	0.09	0.4	3.03	1.46	2799.52	23.38	245256
B810_1	79019	0	0.09	0.42	3.11	1.49	2975.37	25.09	245995
B765_3	79099	0	0.1	0.44	3.17	1.57	3417.76	26.87	250683
B765_4	82226	0	0.09	0.41	2.83	1.43	3175.24	24.81	232685
B769_1	80800	0	0.1	0.44	2.96	1.52	3041.15	23.46	238862
B769_2	82346	0	0.09	0.41	2.86	1.43	3062.38	22.35	235157
B769_3	82628	0	0.09	0.41	2.95	1.46	3427.2	26.19	243825
B787_1	78761	0	0.1	0.45	3.11	1.56	3317.18	23.82	244913
B787_2	88704	0	0.08	0.35	2.67	1.3	3242.61	21.9	236441
B764_1	81267	0	0.1	0.42	2.94	1.47	2893.85	25.27	239080
B773_2	78956	0	0.1	0.44	3.17	1.54	2767.63	27.14	250320
B783_1	69505	0	0.08	0.41	4.42	1.66	7340.51	53.33	307284
B783_2	86625	0	0.08	0.37	2.76	1.33	3326.87	26.35	238699
B783_3	82351	0	0.09	0.39	3	1.4	2827.16	26.52	247253
B783_4	79208	0	0.1	0.45	3.19	1.59	2233.62	23.57	253031
B811_1	80388	0	0.1	0.42	3.11	1.51	2814.75	26.04	249794
B780_1	81814	0	0.09	0.41	2.9	1.44	3338.97	20.99	237274
B780_2	80945	0	0.1	0.43	2.85	1.52	2794.52	21.02	230686
B806_1	84224	0	0.08	0.37	2.78	1.33	3224.24	21.18	233948
B806_2	81351	0	0.09	0.42	2.87	1.47	2978.95	20.63	233647
B766_1	81177	0	0.09	0.38	2.95	1.4	5501.21	26.55	239104
B766_2	77279	0	0.1	0.43	3.21	1.54	4956.05	26.41	247784
B782_1	80868	0	0.1	0.42	2.84	1.48	2982.24	20	229465
B782_2	84154	0	0.08	0.38	2.76	1.36	3069.7	20.49	232006
B807_1	82463	0	0.08	0.37	2.84	1.35	2539.33	21.95	234137
B807_2	81912	0	0.09	0.39	2.88	1.42	2348.18	18.8	236053
B767_1	83429	0	0.07	0.34	2.87	1.28	5803.95	29.05	239733
B767_2	80094	0	0.08	0.38	3.23	1.43	4629.77	28.63	258772

## Sheet: Gene Expression Interval
Sample	0-0.1 FI	0.1-0.3 FI	0.3-3.57 FI	3.57-15 FI	15-60 FI	>60 FI
B772_1	5366(21.38%)	3407(13.57%)	8857(35.29%)	5316(21.18%)	1723(6.86%)	430(1.71%)
B772_2	5154(20.79%)	3434(13.85%)	8739(35.25%)	5293(21.35%)	1777(7.17%)	396(1.60%)
B772_3	5834(22.92%)	3432(13.48%)	8751(34.38%)	5311(20.87%)	1716(6.74%)	409(1.61%)
B772_4	7009(26.41%)	3410(12.85%)	8811(33.20%)	5225(19.69%)	1686(6.35%)	397(1.50%)
B770_1	5558(22.62%)	3351(13.64%)	9161(37.29%)	4225(17.20%)	1666(6.78%)	606(2.47%)
B770_2	5213(21.02%)	3435(13.85%)	8668(34.95%)	5311(21.42%)	1768(7.13%)	403(1.63%)
B770_3	5896(23.13%)	3484(13.67%)	8681(34.06%)	5276(20.70%)	1751(6.87%)	403(1.58%)
B770_4	6604(25.21%)	3489(13.32%)	8758(33.44%)	5214(19.91%)	1722(6.57%)	405(1.55%)
B786_4	5558(22.12%)	3457(13.76%)	8712(34.68%)	5262(20.95%)	1755(6.99%)	378(1.50%)
B768_1	5680(22.69%)	3308(13.22%)	8583(34.29%)	5267(21.04%)	1772(7.08%)	418(1.67%)
B768_2	4731(19.82%)	3112(13.04%)	8954(37.52%)	4738(19.85%)	1769(7.41%)	560(2.35%)
B768_3	5644(22.25%)	3363(13.26%)	8797(34.67%)	5320(20.97%)	1832(7.22%)	415(1.64%)
B768_4	5446(21.86%)	3212(12.89%)	8686(34.87%)	5302(21.28%)	1826(7.33%)	439(1.76%)
B784_1	5295(21.32%)	3320(13.37%)	8712(35.08%)	5297(21.33%)	1790(7.21%)	424(1.71%)
B784_2	5005(20.46%)	3319(13.57%)	8739(35.72%)	5202(21.26%)	1767(7.22%)	432(1.77%)
B771_1	5367(21.54%)	3226(12.94%)	8710(34.95%)	5384(21.60%)	1803(7.23%)	431(1.73%)
B771_2	5264(21.25%)	3325(13.42%)	8630(34.84%)	5354(21.61%)	1781(7.19%)	416(1.68%)
B771_3	5012(20.61%)	3166(13.02%)	8537(35.10%)	5363(22.05%)	1813(7.45%)	429(1.76%)
B781_1	5354(21.37%)	3386(13.51%)	8704(34.74%)	5376(21.46%)	1813(7.24%)	423(1.69%)
B781_2	5517(22.30%)	3235(13.08%)	8464(34.21%)	5253(21.23%)	1830(7.40%)	441(1.78%)
B810_1	5033(20.52%)	3208(13.08%)	8698(35.46%)	5318(21.68%)	1836(7.49%)	435(1.77%)
B765_3	4969(19.93%)	3360(13.47%)	8824(35.39%)	5518(22.13%)	1825(7.32%)	440(1.76%)
B765_4	5485(21.66%)	3346(13.22%)	8927(35.26%)	5429(21.44%)	1727(6.82%)	404(1.60%)
B769_1	5058(20.14%)	3380(13.46%)	8994(35.80%)	5487(21.84%)	1794(7.14%)	407(1.62%)
B769_2	5402(21.23%)	3345(13.15%)	9111(35.81%)	5413(21.27%)	1759(6.91%)	415(1.63%)
B769_3	5579(21.98%)	3344(13.18%)	8808(34.71%)	5433(21.41%)	1781(7.02%)	434(1.71%)
B787_1	4938(20.07%)	3283(13.35%)	8759(35.61%)	5360(21.79%)	1821(7.40%)	438(1.78%)
B787_2	6457(24.55%)	3404(12.94%)	8839(33.61%)	5423(20.62%)	1762(6.70%)	417(1.59%)
B764_1	5287(21.15%)	3331(13.33%)	8775(35.11%)	5389(21.56%)	1815(7.26%)	396(1.58%)
B773_2	4922(19.85%)	3391(13.68%)	8827(35.61%)	5351(21.58%)	1870(7.54%)	430(1.73%)
B783_1	5613(22.65%)	3270(13.19%)	9166(36.98%)	4478(18.07%)	1696(6.84%)	563(2.27%)
B783_2	6157(23.62%)	3422(13.13%)	8898(34.14%)	5438(20.86%)	1741(6.68%)	409(1.57%)
B783_3	5598(22.16%)	3357(13.29%)	8786(34.78%)	5311(21.02%)	1768(7.00%)	441(1.75%)
B783_4	5060(20.32%)	3255(13.07%)	8853(35.55%)	5392(21.65%)	1897(7.62%)	449(1.80%)
B811_1	5226(21.06%)	3219(12.97%)	8698(35.05%)	5413(21.81%)	1821(7.34%)	441(1.78%)
B780_1	5582(22.27%)	3274(13.06%)	8660(34.55%)	5327(21.25%)	1776(7.09%)	446(1.78%)
B780_2	5100(20.37%)	3397(13.57%)	8970(35.83%)	5342(21.34%)	1826(7.29%)	398(1.59%)
B806_1	5994(23.53%)	3365(13.21%)	8731(34.27%)	5202(20.42%)	1750(6.87%)	437(1.72%)
B806_2	5304(21.18%)	3328(13.29%)	8929(35.65%)	5279(21.08%)	1795(7.17%)	411(1.64%)
B766_1	5549(22.02%)	3340(13.25%)	8968(35.59%)	5172(20.52%)	1735(6.88%)	436(1.73%)
B766_2	4869(19.91%)	3315(13.55%)	8798(35.97%)	5209(21.30%)	1795(7.34%)	471(1.93%)
B782_1	5216(21.02%)	3445(13.88%)	8691(35.02%)	5231(21.08%)	1828(7.37%)	405(1.63%)
B782_2	5933(23.34%)	3462(13.62%)	8669(34.10%)	5164(20.31%)	1771(6.97%)	424(1.67%)
B807_1	5886(23.63%)	3219(12.92%)	8480(34.04%)	5118(20.54%)	1790(7.19%)	419(1.68%)
B807_2	5726(22.83%)	3426(13.66%)	8465(33.75%)	5192(20.70%)	1816(7.24%)	454(1.81%)
B767_1	6390(25.15%)	3335(13.13%)	8555(33.67%)	4966(19.55%)	1698(6.68%)	461(1.81%)
B767_2	5730(23.01%)	3308(13.28%)	8525(34.24%)	5055(20.30%)	1769(7.10%)	514(2.06%)

## Sheet: Transcript Expression Interval
Sample	0-0.1 FI	0.1-0.3 FI	0.3-3.57 FI	3.57-15 FI	15-60 FI	>60 FI
B772_1	21590(26.79%)	14481(17.97%)	34276(42.53%)	7721(9.58%)	2018(2.50%)	505(0.63%)
B772_2	20778(25.76%)	14664(18.18%)	34887(43.25%)	7812(9.68%)	2079(2.58%)	451(0.56%)
B772_3	22900(27.38%)	15482(18.51%)	35056(41.92%)	7729(9.24%)	2019(2.41%)	442(0.53%)
B772_4	27553(30.16%)	16853(18.45%)	36848(40.33%)	7750(8.48%)	1903(2.08%)	449(0.49%)
B770_1	19244(29.22%)	10663(16.19%)	26013(39.49%)	6917(10.50%)	2273(3.45%)	759(1.15%)
B770_2	20344(25.40%)	14590(18.22%)	34819(43.47%)	7901(9.86%)	1999(2.50%)	439(0.55%)
B770_3	23284(27.70%)	15198(18.08%)	35270(41.96%)	7840(9.33%)	2003(2.38%)	465(0.55%)
B770_4	26079(29.50%)	16378(18.52%)	35847(40.54%)	7654(8.66%)	1999(2.26%)	456(0.52%)
B786_4	21766(26.53%)	15035(18.33%)	34983(42.64%)	7814(9.52%)	2002(2.44%)	445(0.54%)
B768_1	22613(27.29%)	15077(18.19%)	34816(42.01%)	7807(9.42%)	2091(2.52%)	473(0.57%)
B768_2	17748(25.99%)	11270(16.51%)	28782(42.16%)	7467(10.94%)	2336(3.42%)	672(0.98%)
B768_3	22077(26.52%)	14927(17.93%)	35770(42.96%)	7917(9.51%)	2096(2.52%)	472(0.57%)
B768_4	21329(26.02%)	14454(17.63%)	35536(43.35%)	7986(9.74%)	2174(2.65%)	496(0.61%)
B784_1	20918(26.21%)	13940(17.46%)	34329(43.01%)	8049(10.08%)	2090(2.62%)	492(0.62%)
B784_2	19975(25.58%)	13831(17.71%)	33857(43.35%)	7858(10.06%)	2080(2.66%)	496(0.64%)
B771_1	20784(25.87%)	14385(17.90%)	34561(43.01%)	8027(9.99%)	2111(2.63%)	487(0.61%)
B771_2	21122(26.25%)	14507(18.03%)	34424(42.77%)	7883(9.79%)	2083(2.59%)	461(0.57%)
B771_3	20052(25.47%)	13897(17.65%)	34113(43.33%)	8041(10.21%)	2145(2.72%)	484(0.61%)
B781_1	21098(25.87%)	14853(18.21%)	35190(43.15%)	7808(9.57%)	2121(2.60%)	488(0.60%)
B781_2	21478(26.52%)	14444(17.83%)	34470(42.56%)	7910(9.77%)	2184(2.70%)	503(0.62%)
B810_1	20492(25.93%)	13909(17.60%)	34065(43.11%)	7880(9.97%)	2183(2.76%)	490(0.62%)
B765_3	19855(25.10%)	14001(17.70%)	34512(43.63%)	8043(10.17%)	2178(2.75%)	510(0.64%)
B765_4	21656(26.34%)	14710(17.89%)	35570(43.26%)	7871(9.57%)	1969(2.39%)	450(0.55%)
B769_1	20191(24.99%)	14414(17.84%)	35671(44.15%)	8027(9.93%)	2029(2.51%)	468(0.58%)
B769_2	21538(26.16%)	14777(17.95%)	35598(43.23%)	7943(9.65%)	2012(2.44%)	478(0.58%)
B769_3	21700(26.26%)	14563(17.62%)	35832(43.37%)	7979(9.66%)	2083(2.52%)	471(0.57%)
B787_1	19699(25.01%)	13666(17.35%)	34807(44.19%)	7940(10.08%)	2151(2.73%)	498(0.63%)
B787_2	25349(28.58%)	16132(18.19%)	36864(41.56%)	7861(8.86%)	2031(2.29%)	467(0.53%)
B764_1	20690(25.46%)	14643(18.02%)	35449(43.62%)	7940(9.77%)	2099(2.58%)	446(0.55%)
B773_2	19737(25.00%)	13669(17.31%)	34951(44.27%)	7978(10.10%)	2116(2.68%)	505(0.64%)
B783_1	19871(28.59%)	11341(16.32%)	28138(40.48%)	7271(10.46%)	2193(3.16%)	691(0.99%)
B783_2	24132(27.86%)	15634(18.05%)	36652(42.31%)	7771(8.97%)	1982(2.29%)	454(0.52%)
B783_3	22274(27.05%)	14728(17.88%)	34937(42.42%)	7785(9.45%)	2144(2.60%)	483(0.59%)
B783_4	19997(25.25%)	13568(17.13%)	34633(43.72%)	8257(10.42%)	2239(2.83%)	514(0.65%)
B811_1	20581(25.60%)	14243(17.72%)	34867(43.37%)	8015(9.97%)	2174(2.70%)	508(0.63%)
B780_1	21727(26.56%)	14415(17.62%)	35142(42.95%)	7913(9.67%)	2135(2.61%)	482(0.59%)
B780_2	20425(25.23%)	14347(17.72%)	35489(43.84%)	8188(10.12%)	2036(2.52%)	460(0.57%)
B806_1	23630(28.06%)	15189(18.03%)	35091(41.66%)	7749(9.20%)	2081(2.47%)	484(0.57%)
B806_2	21119(25.96%)	14350(17.64%)	35313(43.41%)	8024(9.86%)	2084(2.56%)	461(0.57%)
B766_1	22034(27.14%)	14702(18.11%)	34175(42.10%)	7664(9.44%)	2082(2.56%)	520(0.64%)
B766_2	19385(25.08%)	13682(17.70%)	33699(43.61%)	7749(10.03%)	2222(2.88%)	542(0.70%)
B782_1	20573(25.44%)	14612(18.07%)	35104(43.41%)	8040(9.94%)	2088(2.58%)	451(0.56%)
B782_2	23130(27.49%)	15150(18.00%)	35532(42.22%)	7798(9.27%)	2075(2.47%)	469(0.56%)
B807_1	22977(27.86%)	14840(18.00%)	34328(41.63%)	7769(9.42%)	2083(2.53%)	466(0.57%)
B807_2	21987(26.84%)	14629(17.86%)	34681(42.34%)	7930(9.68%)	2173(2.65%)	512(0.63%)
B767_1	24571(29.45%)	15175(18.19%)	33659(40.34%)	7407(8.88%)	2079(2.49%)	538(0.64%)
B767_2	21987(27.45%)	14433(18.02%)	33114(41.34%)	7736(9.66%)	2232(2.79%)	592(0.74%)
