# Supplementary material for: RNA-seq and network analysis reveal unique glial gene expression signatures during prion infection
Source: Mol Brain. 2020 May 7;13:71. doi: 10.1186/s13041-020-00610-8 (PMC7206698; doi:10.1186/s13041-020-00610-8)
Supplement: Supplementary file 7 — Additional file 7: Dataset 2. Mouse genes increased or decreased during prion infection at various time points relative to uninfected control mice. [file 13041_2020_610_MOESM7_ESM.xlsx]

## Sheet: Increased RML infection 80dpi
gene_id	gene_name	Description	Fold Change	log2(fc)	pval	qval	regulation	significant	Predominate cellular expression under basal conditions (Zhange et al.)*	Increased in Astrocyte subtype during activation
MSTRG.20008	Ndn	Mus musculus necdin (Ndn), mRNA	46.2074	5.53005	0.00529486	0.54095	up	yes	Neuron
MSTRG.20861	Sprn	Mus musculus shadow of prion protein (Sprn), mRNA	12.2522	3.61496	0.00449206	0.54095	up	yes	Neuron
MSTRG.24026	Xist	Mus musculus inactive X specific transcripts (Xist), transcript variant 1, long non-coding RNA	8.01657	3.00298	0.0480227	0.709008	up	yes	Astrocyte/Neuron/Oligo
MSTRG.22158	Tubb3	Mus musculus tubulin, beta 3 class III (Tubb3), mRNA	4.05771	2.02066	0.00632413	0.545321	up	yes	Neuron
MSTRG.22419	Pigyl	Mus musculus phosphatidylinositol glycan anchor biosynthesis, class Y-like (Pigyl), mRNA	3.7437	1.90446	0.0390746	0.693516	up	yes	Oligo
MSTRG.18864	Hnrnpf	Mus musculus heterogeneous nuclear ribonucleoprotein F (Hnrnpf), transcript variant 2, mRNA	3.7104	1.89157	0.0111715	0.604568	up	yes	All
MSTRG.4736	Ccdc71l	Mus musculus coiled-coil domain containing 71 like (Ccdc71l), mRNA	3.6709	1.87613	0.00531415	0.54095	up	yes	All
MSTRG.16638	Kcnk3	Mus musculus potassium channel, subfamily K, member 3 (Kcnk3), mRNA	3.29799	1.72159	0.020763	0.646172	up	yes	All
MSTRG.15121	AI464131	PREDICTED: Mus musculus expressed sequence AI464131 (AI464131), transcript variant X2, misc_RNA	3.15137	1.65598	0.00570898	0.54095	up	yes	Astrocyte
MSTRG.7298	Pcdh8	Mus musculus protocadherin 8 (Pcdh8), transcript variant 1, mRNA	2.82911	1.50035	0.0117454	0.608071	up	yes	Neuron/Astrocyte
MSTRG.23591	2010204K13Rik	Mus musculus RIKEN cDNA 2010204K13 gene (2010204K13Rik), transcript variant 2, long non-coding RNA	2.67522	1.41966	0.0249299	0.66282	up	yes	All
MSTRG.20638	Sbk1	Mus musculus SH3-binding kinase 1 (Sbk1), mRNA	2.57096	1.36231	0.013423	0.609289	up	yes	Neuron/Oligo
MSTRG.18502	Pole4	Mus musculus polymerase (DNA-directed), epsilon 4 (p12 subunit) (Pole4), mRNA	2.48816	1.31508	0.0433717	0.70233	up	yes	All
MSTRG.17053	Cxcl10	Mus musculus chemokine (C-X-C motif) ligand 10 (Cxcl10), mRNA	2.39981	1.26292	0.0020642	0.48431	up	yes	Microglia/Astrocyte	Pan-associated
MSTRG.4735		Unknown	2.34373	1.22881	0.00561415	0.54095	up	yes
MSTRG.3076	Rnf130	Mus musculus ring finger protein 130 (Rnf130), transcript variant 2, mRNA	2.27841	1.18803	0.043649	0.702706	up	yes	Microglia/Oligo
MSTRG.3873	Zfp652	Mus musculus zinc finger protein 652 (Zfp652), mRNA	2.2735	1.18492	0.0296513	0.680576	up	yes	All
MSTRG.16867	Lhcgr	Luteinizing Hormone/Choriogonadotropin Receptor	2.25177	1.17106	0.040712	0.694868	up	yes	All
MSTRG.8001	Josd1	Mus musculus Josephin domain containing 1 (Josd1), mRNA	2.24321	1.16556	0.0343392	0.692343	up	yes	Not Determined
MSTRG.4809	3110039M20Rik;Foxg1	Mus musculus forkhead box G1 (Foxg1), transcript variant 1, mRNA;Mus musculus RIKEN cDNA 3110039M20 gene (3110039M20Rik), long non-coding RNA	2.18144	1.12528	0.0168856	0.623931	up	yes	Neuron/Astroglia
MSTRG.18966	Lag3	PREDICTED: Mus musculus lymphocyte-activation gene 3 (Lag3), transcript variant X1, misc_RNA	2.08379	1.05921	0.000970416	0.393471	up	yes	Microglia
*Oligo = Oligodendrocytes, All = Astrocyte, Neuron, Oligo, Microglia
Zhang et al. 2015. An RNA-Sequencing Transcriptome and Splicing Database of Glia, Neurons, and Vascular Cells of the Cerebral Cortex. Journal of Neuroscience. 35(2):864-866. DOI: https://doi.org/10.1523/JNEUROSCI.4506-14.2015

## Sheet: Decreased RML infection 80dpi
gene_id	gene_name	Description	Fold Change	log2(fc)	pval	qval	regulation	significant	Predominate cellular expression under basal conditions (Zhange et al.)*
MSTRG.22863	Fem1b	Mus musculus feminization 1 homolog b (C. elegans) (Fem1b), mRNA	14.7485	-3.8825	0.0038784	0.518385	down	yes	Neuron
MSTRG.12762	Gm21596 (Hmgb1)	PREDICTED: Mus musculus predicted gene, 21596 (Gm21596, high mobility group protein B1, mRNA	13.175	-3.71973	0.00421583	0.539046	down	yes	All
MSTRG.21016	Irs2	Insulin receptor substrate 2	6.00278	-2.58563	0.0137098	0.609289	down	yes	Astrocyte
MSTRG.10537	Egr1	Mus musculus early growth response 1 (Egr1), mRNA	5.87441	-2.55444	0.0261655	0.665915	down	yes	Microglia/Astrocyte
MSTRG.2285	Timp3	Mus musculus tissue inhibitor of metalloproteinase 3 (Timp3), mRNA	5.54533	-2.47127	1.53429e-08	0.000237885	down	yes	Astrocyte
MSTRG.24104	Timm8a1	Mus musculus translocase of inner mitochondrial membrane 8A1 (Timm8a1), mRNA	5.13677	-2.36086	0.00647764	0.551555	down	yes	All
MSTRG.5141	Irf2bpl	Mus musculus interferon regulatory factor 2 binding protein-like (Irf2bpl), mRNA	5.10458	-2.35179	0.0472401	0.709008	down	yes	Neuron
MSTRG.4789	Lrrn3	Mus musculus leucine rich repeat protein 3, neuronal (Lrrn3), transcript variant 1, mRNA	4.50789	-2.17245	0.047171	0.709008	down	yes	Oligo
MSTRG.24352	Ddx3y	PREDICTED: Mus musculus DEAD (Asp-Glu-Ala-Asp) box polypeptide 3, Y-linked (Ddx3y), transcript variant X2, mRNA	4.3225	-2.11187	0.0314991	0.686798	down	yes	Astrocyte
MSTRG.21028	Ing1	Mus musculus inhibitor of growth family, member 1 (Ing1), transcript variant 5, mRNA	4.20685	-2.07274	0.00459632	0.54095	down	yes	All
MSTRG.15271	Baat;Mrpl50	Mus musculus bile acid-Coenzyme A: amino acid N-acyltransferase (Baat), mRNA;Mus musculus mitochondrial ribosomal protein L50 (Mrpl50), mRNA	4.06523	-2.02334	0.00313466	0.508664	down	yes	All
MSTRG.13758	Bhlhe22	Mus musculus basic helix-loop-helix family, member e22 (Bhlhe22), mRNA	3.77381	-1.91602	0.0354468	0.693516	down	yes	Neuron
MSTRG.18540	Paip2b	PREDICTED: Mus musculus poly(A) binding protein interacting protein 2B (Paip2b), transcript variant X1, mRNA	3.7294	-1.89894	0.0047764	0.54095	down	yes	All
MSTRG.24345	Eif2s3y	PREDICTED: Mus musculus eukaryotic translation initiation factor 2, subunit 3, structural gene Y-linked (Eif2s3y), transcript variant X7, mRNA	3.54668	-1.82647	0.0331774	0.686798	down	yes	Astrocyte
MSTRG.24063	2810403D21Rik;Sh3bgrl	Mus musculus RIKEN cDNA 2810403D21 gene (2810403D21Rik), long non-coding RNA;Mus musculus SH3-binding domain glutamic acid-rich protein like (Sh3bgrl), mRNA	3.54357	-1.8252	0.00558857	0.54095	down	yes	Neuron/Astrocyte
MSTRG.20389	Rhog	Mus musculus ras homolog family member G (Rhog), mRNA	3.31319	-1.72822	0.0340862	0.692216	down	yes	Microglia/Oligo
MSTRG.22412	Elavl3	Embryonic Lethal, Abnormal Vision, Drosophila)-Like 3	3.22186	-1.68789	3.3393e-05	0.0977391	down	yes	Neuron/Oligo
MSTRG.24130	Bex2	Mus musculus brain expressed X-linked 2 (Bex2), mRNA	3.05981	-1.61344	0.00650056	0.551555	down	yes	Neuron
MSTRG.10859	Gnal	Mus musculus guanine nucleotide binding protein, alpha stimulating, olfactory type (Gnal), transcript variant 1, mRNA	2.81612	-1.49371	0.0245831	0.660048	down	yes	Neuron
MSTRG.21413	Psd3	PREDICTED: Mus musculus pleckstrin and Sec7 domain containing 3 (Psd3), transcript variant X11, mRNA	2.77521	-1.4726	0.0486983	0.710423	down	yes	All
MSTRG.9889	Rcan2	Mus musculus regulator of calcineurin 2 (Rcan2), transcript variant 2, mRNA	2.65728	-1.40995	0.013114	0.609289	down	yes	Neuron
MSTRG.3125	Tcf7	Transcription Factor 7	2.6531	-1.40768	1.8956e-09	5.87806e-05	down	yes	Not determined
MSTRG.14896	Negr1	PREDICTED: Mus musculus neuronal growth regulator 1 (Negr1), transcript variant X2, mRNA	2.61834	-1.38865	0.0185398	0.63649	down	yes	Neuron
MSTRG.6964	Thtpa	Mus musculus thiamine triphosphatase (Thtpa), mRNA	2.50979	-1.32757	0.0355367	0.693516	down	yes	All
MSTRG.8447	Zfp597	Mus musculus zinc finger protein 597 (Zfp597), mRNA	2.4617	-1.29966	0.00230618	0.491713	down	yes	All
MSTRG.19734	Nudt19	PREDICTED: Mus musculus nudix (nucleoside diphosphate linked moiety X)-type motif 19 (Nudt19), transcript variant X1, misc_RNA	2.45965	-1.29846	0.0102199	0.596511	down	yes	All
MSTRG.12390	B3galt1	Mus musculus UDP-Gal:betaGlcNAc beta 1,3-galactosyltransferase, polypeptide 1 (B3galt1), mRNA	2.43339	-1.28297	0.0106058	0.597468	down	yes	Neuron
MSTRG.20550	Arl6ip1	Mus musculus ADP-ribosylation factor-like 6 interacting protein 1 (Arl6ip1), mRNA	2.42109	-1.27565	0.014658	0.609289	down	yes	All
MSTRG.22725	Tnfaip8l3	Mus musculus tumor necrosis factor, alpha-induced protein 8-like 3 (Tnfaip8l3), mRNA	2.39855	-1.26216	0.0227735	0.651184	down	yes	Neuron
MSTRG.24347	Uty	PREDICTED: Mus musculus ubiquitously transcribed tetratricopeptide repeat gene, Y chromosome (Uty), transcript variant X17, mRNA	2.3177	-1.21269	0.0330808	0.686798	down	yes	Not determined
MSTRG.6679	Pde12	Mus musculus phosphodiesterase 12 (Pde12), mRNA	2.3013	-1.20245	0.0376182	0.693516	down	yes	All
MSTRG.24344	Kdm5d	PREDICTED: Mus musculus lysine (K)-specific demethylase 5D (Kdm5d), transcript variant X2, mRNA	2.25786	-1.17496	0.0331042	0.686798	down	yes	Astrocyte
MSTRG.13457	Trp53rka	Mus musculus transformation related protein 53 regulating kinase A (Trp53rka), mRNA	2.18878	-1.13013	0.0291614	0.677168	down	yes	All
MSTRG.3276	Usp22	Mus musculus ubiquitin specific peptidase 22 (Usp22), mRNA	2.17696	-1.12231	7.66639e-07	0.00594318	down	yes	All
MSTRG.19301	Usp29	Mus musculus ubiquitin specific peptidase 29 (Usp29), transcript variant 2, mRNA	2.17364	-1.12011	0.0384064	0.693516	down	yes	Neuron
MSTRG.15060	Lyrm2	Mus musculus LYR motif containing 2 (Lyrm2), mRNA	2.16653	-1.11539	0.030177	0.682506	down	yes	All
MSTRG.3810	Nog	Mus musculus noggin (Nog), mRNA	2.15612	-1.10844	0.0378925	0.693516	down	yes	Astrocyte
MSTRG.24153	Fam199x	Mus musculus family with sequence similarity 199, X-linked (Fam199x), mRNA	2.11683	-1.08191	0.0100444	0.596511	down	yes	All
MSTRG.24290	Cdkl5	Mus musculus cyclin-dependent kinase-like 5 (Cdkl5), mRNA	2.08811	-1.0622	0.0010949	0.393471	down	yes	Neuron
MSTRG.23094	Rwdd2a	Mus musculus RWD domain containing 2A (Rwdd2a), transcript variant 2, mRNA	2.08648	-1.06107	0.0322747	0.686798	down	yes	Neuron
MSTRG.12830	1700020I14Rik (cyrano)	Mus musculus RIKEN cDNA 1700020I14 gene (1700020I14Rik), transcript variant 2, long non-coding RNA	2.07083	-1.05021	0.033416	0.688181	down	yes	Neuron
MSTRG.21008	Fam155a	PREDICTED: Mus musculus family with sequence similarity 155, member A (Fam155a), transcript variant X2, mRNA	2.01136	-1.00817	0.0477078	0.709008	down	yes	Neuron
MSTRG.12960	Mal (Vip17)	Mus musculus myelin and lymphocyte protein, T cell differentiation protein (Mal), transcript variant 1, mRNA	2.01073	-1.00772	0.0496208	0.713792	down	yes	Oligo
MSTRG.12059	Ppp1r26	Mus musculus protein phosphatase 1, regulatory subunit 26 (Ppp1r26), mRNA	2.00185	-1.00134	0.0425039	0.69932	down	yes	Not determined
*Oligo = Oligodendrocytes, All = Astrocyte, Neuron, Oligo, Microglia
Zhang et al. 2015. An RNA-Sequencing Transcriptome and Splicing Database of Glia, Neurons, and Vascular Cells of the Cerebral Cortex. Journal of Neuroscience. 35(2):864-866. DOI: https://doi.org/10.1523/JNEUROSCI.4506-14.2015

## Sheet: Increased RML infection 100dpi
gene_id	gene_name	Description	Fold Change	log2(fc)	pval	qval	regulation	significant	Predominate cellular expression under basal conditions (Zhange et al.)*	Increased in Astrocyte subtype during activation
MSTRG.15470	Jun	Mus musculus jun proto-oncogene (Jun), mRNA	9.11433	3.18814	0.000745997	0.144566	up	yes	Astrocyte/Micoglia
MSTRG.19401	Irf2bp1	Mus musculus interferon regulatory factor 2 binding protein 1 (Irf2bp1), mRNA	7.82749	2.96855	0.0137335	0.403976	up	yes	All
MSTRG.18966	Lag3	PREDICTED: Mus musculus lymphocyte-activation gene 3 (Lag3), transcript variant X1, misc_RNA	4.47181	2.16086	1.20705e-06	0.015545	up	yes	Microglia
MSTRG.11359	Klf9	Mus musculus Kruppel-like factor 9 (Klf9), mRNA	4.10467	2.03727	0.0222183	0.453376	up	yes	Neuron/Astrocyte
MSTRG.17053	Cxcl10	Mus musculus chemokine (C-X-C motif) ligand 10 (Cxcl10), mRNA	4.01967	2.00708	9.98226e-06	0.0262836	up	yes	Microglia/Astrocyte	Pan-associated
MSTRG.23220	Msl2	Mus musculus MSL complex subunit 2 (Msl2), mRNA	3.89861	1.96296	0.0173865	0.424349	up	yes	All
MSTRG.13180	Cst7	Mus musculus cystatin F (leukocystatin) (Cst7), mRNA	3.75354	1.90825	1.45904e-05	0.0262836	up	yes	Microglia
MSTRG.4104	Gfap	Mus musculus glial fibrillary acidic protein (Gfap), transcript variant 1, mRNA	3.32308	1.73252	5.53187e-06	0.0211599	up	yes	Astrocyte	Pan-associated
MSTRG.17686	Orai2	Mus musculus ORAI calcium release-activated calcium modulator 2 (Orai2), mRNA	2.9344	1.55306	0.0229658	0.456236	up	yes	Microglia/Neuron
MSTRG.4736	Ccdc71l	Mus musculus coiled-coil domain containing 71 like (Ccdc71l), mRNA	2.9248	1.54834	0.011396	0.3945	up	yes	All
MSTRG.19062	Clec7a	Mus musculus C-type lectin domain family 7, member a (Clec7a), transcript variant 1, non-coding, non-coding RNA	2.92421	1.54804	0.000257691	0.108648	up	yes	Microglia
MSTRG.5265	Serpina3n;Serpina3f;Serpina3m	Mus musculus serine (or cysteine) peptidase inhibitor, clade A, member 3F (Serpina3f), transcript variant 2, mRNA;Mus musculus serine (or cysteine) peptidase inhibitor, clade A, member 3M (Serpina3m), mRNA;Mus musculus serine (or cysteine) peptidase inhibitor, clade A, member 3N (Serpina3n), mRNA	2.9028	1.53745	5.07236e-06	0.0211599	up	yes	Astrocyte/Neuron/Oligo	Pan-associated
MSTRG.9744	C4b	Mus musculus complement component 4B (Chido blood group) (C4b), mRNA	2.76373	1.46662	4.2261e-07	0.0131854	up	yes	Astrocyte	A1-associated
MSTRG.20730	Itgax	Mus musculus integrin alpha X (Itgax), mRNA	2.76176	1.46559	1.5304e-06	0.015545	up	yes	Microglia
MSTRG.16047	C1qb	Mus musculus complement component 1, q subcomponent, beta polypeptide (C1qb), mRNA	2.71447	1.44067	0.0077966	0.368696	up	yes	Microglia
MSTRG.20877	Ifitm3;Ifitm6	Mus musculus interferon induced transmembrane protein 3 (Ifitm3), mRNA;Mus musculus interferon induced transmembrane protein 6 (Ifitm6), mRNA	2.54756	1.34912	0.00750026	0.362806	up	yes	Astrocyte/Microglia	A1-associated
MSTRG.8663	Map6d1	Mus musculus MAP6 domain containing 1 (Map6d1), mRNA	2.47593	1.30797	0.0224108	0.455515	up	yes	Oligo
MSTRG.17350	Oasl2	PREDICTED: Mus musculus 2'-5' oligoadenylate synthetase-like 2 (Oasl2), transcript variant X3, mRNA	2.3645	1.24153	6.06933e-05	0.0573828	up	yes	All
MSTRG.9786	H2-D1	Mus musculus histocompatibility 2, D region locus 1 (H2-D1), mRNA	2.32723	1.21861	8.27321e-05	0.0657597	up	yes	Microglia	A1-associated
MSTRG.9709	H2-K1	PREDICTED: Mus musculus histocompatibility 2, K1, K region (H2-K1), transcript variant X6, mRNA	2.28004	1.18906	0.000218917	0.103488	up	yes	Microglia
MSTRG.19269	Shisa7;Isoc2b	Mus musculus shisa family member 7 (Shisa7), transcript variant 1, mRNA;Mus musculus isochorismatase domain containing 2b (Isoc2b), mRNA	2.2746	1.18561	0.0217827	0.451455	up	yes	Neuron
MSTRG.12893	B2m	Mus musculus beta-2 microglobulin (B2m), mRNA	2.23331	1.15918	0.000967704	0.159383	up	yes	Microglia	A1-associated
MSTRG.4392	Lgals3bp	Mus musculus lectin, galactoside-binding, soluble, 3 binding protein (Lgals3bp), mRNA	2.21071	1.14451	0.000428563	0.118329	up	yes	Microglia
MSTRG.1213	Fcgr4	Mus musculus Fc receptor, IgG, low affinity IV (Fcgr4), mRNA	2.20343	1.13975	1.2666e-05	0.0262836	up	yes	Microglia
MSTRG.9981	Trem2	Mus musculus triggering receptor expressed on myeloid cells 2 (Trem2), transcript variant 1, mRNA	2.16951	1.11737	0.000364067	0.118329	up	yes	Microglia
MSTRG.16049	C1qa	Mus musculus complement component 1, q subcomponent, alpha polypeptide (C1qa), mRNA	2.1651	1.11443	0.00111356	0.170048	up	yes	Microglia
MSTRG.16028	Pnrc2	Mus musculus proline-rich nuclear receptor coactivator 2 (Pnrc2), mRNA	2.16084	1.11159	0.0138466	0.403976	up	yes	All
MSTRG.14170	Fcrls	Mus musculus Fc receptor-like S, scavenger receptor (Fcrls), mRNA	2.15608	1.10841	0.000252137	0.107763	up	yes	Microglia
MSTRG.4735		Unknown	2.15159	1.1054	0.0109001	0.389111	up	yes	Not Determined
MSTRG.21525	Bst2	Mus musculus bone marrow stromal cell antigen 2 (Bst2), mRNA	2.13761	1.096	0.000376509	0.118329	up	yes	Microglia
MSTRG.20886	Irf7	Mus musculus interferon regulatory factor 7 (Irf7), transcript variant 1, mRNA	2.08548	1.06038	3.8835e-05	0.0432733	up	yes	All
MSTRG.15985	Cd52	Mus musculus CD52 antigen (Cd52), mRNA	2.05641	1.04013	0.0494189	0.548042	up	yes	Microglia
MSTRG.5700	Ly86	Mus musculus lymphocyte antigen 86 (Ly86), mRNA	2.05124	1.0365	0.000403783	0.118329	up	yes	Microglia
MSTRG.16665	Zfp513	Mus musculus zinc finger protein 513 (Zfp513), transcript variant 2, mRNA	2.04616	1.03292	0.00518481	0.328398	up	yes	Microglia
MSTRG.2172	Slc39a3	Mus musculus solute carrier family 39 (zinc transporter), member 3 (Slc39a3), mRNA	2.04597	1.03279	0.0340126	0.505561	up	yes	All
*Oligo = Oligodendrocytes, All = Astrocyte, Neuron, Oligo, Microglia
Zhang et al. 2015. An RNA-Sequencing Transcriptome and Splicing Database of Glia, Neurons, and Vascular Cells of the Cerebral Cortex. Journal of Neuroscience. 35(2):864-866. DOI: https://doi.org/10.1523/JNEUROSCI.4506-14.2015

## Sheet: Decreased RML infection 100dpi
gene_id	gene_name	Description	Fold Change	log2(fc)	pval	qval	regulation	significant	Predominate cellular expression under basal conditions (Zhange et al.)*
MSTRG.12004	Bmyc	Mus musculus brain expressed myelocytomatosis oncogene (Bmyc), mRNA	8.7841	-3.13489	0.0190507	0.438639	down	yes	All
MSTRG.12762	Gm21596 (HMGB1)	PREDICTED: Mus musculus predicted gene, 21596 (Gm21596), mRNA	8.0784	-3.01407	0.0108554	0.389111	down	yes	All
MSTRG.10537	Egr1	Mus musculus early growth response 1 (Egr1), mRNA	6.06105	-2.59957	0.00467837	0.312071	down	yes	Microglia/Astrocyte
MSTRG.18444	Rpl34-ps1	Mus musculus ribosomal protein L34, pseudogene 1 (Rpl34-ps1), mRNA	5.87235	-2.55394	0.0103444	0.389111	down	yes	Not determined
MSTRG.8596	Rpl31-ps12	Mus musculus ribosomal protein L31, pseudogene 12 (Rpl31-ps12), mRNA	5.23953	-2.38944	0.0432418	0.530409	down	yes	Not determined
MSTRG.2285	Timp3	Mus musculus tissue inhibitor of metalloproteinase 3 (Timp3), mRNA	4.33053	-2.11454	0.00143871	0.1894	down	yes	Astrocyte
MSTRG.12830	1700020I14Rik (cyrano)	Mus musculus RIKEN cDNA 1700020I14 gene (1700020I14Rik), transcript variant 2, long non-coding RNA	4.07593	-2.02713	0.00391226	0.292016	down	yes	Neuron
MSTRG.8428	Cbx5	PREDICTED: Mus musculus chromobox 5 (Cbx5), transcript variant X5, mRNA	3.93021	-1.9746	0.00680298	0.349676	down	yes	Astrocyte
MSTRG.1189	Rgs4	Mus musculus regulator of G-protein signaling 4 (Rgs4), mRNA	3.22695	-1.69017	0.0136171	0.403976	down	yes	Neuron
MSTRG.10658		Unknown	3.17167	-1.66524	0.0410743	0.524782	down	yes	Not determined
MSTRG.16172	LOC100044633	PREDICTED: Mus musculus trafficking protein particle complex subunit 2 (LOC100044633), mRNA	3.07056	-1.6185	0.0128283	0.402992	down	yes	Not determined
MSTRG.9889	Rcan2	Mus musculus regulator of calcineurin 2 (Rcan2), transcript variant 2, mRNA	3.04257	-1.60529	0.00368085	0.285678	down	yes	Neuron
MSTRG.5383	Tmem179	Mus musculus transmembrane protein 179 (Tmem179), mRNA	2.97306	-1.57195	0.0143906	0.406509	down	yes	Neuron/Oligo
MSTRG.10188	Ehd3	Mus musculus EH-domain containing 3 (Ehd3), mRNA	2.65957	-1.41119	0.000668392	0.139253	down	yes	Oligo
MSTRG.17886	Rnf6	Mus musculus ring finger protein (C3H2C3 type) 6 (Rnf6), transcript variant 3, mRNA	2.54501	-1.34767	0.0118754	0.3945	down	yes	Astrocyte/Neuron
MSTRG.12505	Neurod1	Mus musculus neurogenic differentiation 1 (Neurod1), mRNA	2.53074	-1.33956	0.0266449	0.4782	down	yes	Neuron
MSTRG.23012	Tmod2	PREDICTED: Mus musculus tropomodulin 2 (Tmod2), transcript variant X1, mRNA	2.47565	-1.30781	0.0275569	0.482925	down	yes	Neuron
MSTRG.13626	Zfp971 (Etohi1)	Zinc finger protein 971	2.32905	-1.21974	0.00114082	0.171123	down	yes	All
MSTRG.17701	4933404O12Rik	Mus musculus RIKEN cDNA 4933404O12 gene (4933404O12Rik), long non-coding RNA	2.27991	-1.18898	0.00700179	0.351774	down	yes	All
MSTRG.986	Trove2	PREDICTED: Mus musculus TROVE domain family, member 2 (Trove2), transcript variant X1, mRNA	2.26134	-1.17718	0.046842	0.543436	down	yes	Astrocyte/Neuron/Oligo
MSTRG.22994	2310009A05Rik	Mus musculus RIKEN cDNA 2310009A05 gene (2310009A05Rik), mRNA	2.24713	-1.16809	0.0378285	0.519588	down	yes	All
MSTRG.12059	Ppp1r26	Mus musculus protein phosphatase 1, regulatory subunit 26 (Ppp1r26), mRNA	2.24666	-1.16778	0.00750032	0.362806	down	yes	Not determined
MSTRG.11503	Gm32491;Lgi1	PREDICTED: Mus musculus predicted gene, 32491 (Gm32491), transcript variant X2, ncRNA;Mus musculus leucine-rich repeat LGI family, member 1 (Lgi1), mRNA	2.21823	-1.14941	0.00493497	0.320727	down	yes	Neuron
MSTRG.12729	Lin7c	Mus musculus lin-7 homolog C (C. elegans) (Lin7c), mRNA	2.21574	-1.14779	0.00845444	0.374026	down	yes	Neuron/Astrocyte
MSTRG.24130	Bex2	Mus musculus brain expressed X-linked 2 (Bex2), mRNA	2.21184	-1.14524	0.0291219	0.488233	down	yes	Neuron
MSTRG.6793	Ccser2	PREDICTED: Mus musculus coiled-coil serine rich 2 (Ccser2), transcript variant X5, mRNA	2.18107	-1.12503	0.00132522	0.184945	down	yes	Astrocyte/Neuron/Oligo
MSTRG.2858	Gm40824;Peli1	PREDICTED: Mus musculus predicted gene, 40824 (Gm40824), mRNA;PREDICTED: Mus musculus pellino 1 (Peli1), transcript variant X1, mRNA	2.1494	-1.10393	1.82613e-05	0.029987	down	yes	All
MSTRG.6060	Zfp85	Mus musculus zinc finger protein 85 (Zfp85), mRNA	2.14476	-1.10082	0.0012329	0.177732	down	yes	All
MSTRG.21008	Fam155a	PREDICTED: Mus musculus family with sequence similarity 155, member A (Fam155a), transcript variant X2, mRNA	2.14417	-1.10042	0.0117093	0.3945	down	yes	Neuron
MSTRG.6230	Lhfpl2	PREDICTED: Mus musculus lipoma HMGIC fusion partner-like 2 (Lhfpl2), transcript variant X5, mRNA	2.12491	-1.0874	0.00357871	0.285057	down	yes	All
MSTRG.17043	G3bp2	PREDICTED: Mus musculus GTPase activating protein (SH3 domain) binding protein 2 (G3bp2), transcript variant X2, mRNA	2.10949	-1.07689	0.0141651	0.40443	down	yes	All
MSTRG.12405	Phospho2	Mus musculus phosphatase, orphan 2 (Phospho2), mRNA	2.08617	-1.06086	0.00380333	0.289873	down	yes	All
MSTRG.22061	Kcng4	Mus musculus potassium voltage-gated channel, subfamily G, member 4 (Kcng4), transcript variant 1, mRNA	2.06654	-1.04722	0.00940996	0.38492	down	yes	Astrocyte
MSTRG.14954	2610301B20Rik	Mus musculus RIKEN cDNA 2610301B20 gene (2610301B20Rik), mRNA	2.05395	-1.0384	0.0082017	0.371125	down	yes	All
MSTRG.15299	Frrs1l	Mus musculus ferric-chelate reductase 1 like (Frrs1l), mRNA	2.02899	-1.02076	0.0281628	0.483166	down	yes	Neuron
MSTRG.4734	Prkar2b	Mus musculus protein kinase, cAMP dependent regulatory, type II beta (Prkar2b), mRNA	2.01423	-1.01023	0.00611166	0.341553	down	yes	Neuron
MSTRG.14845	Ttll7	Mus musculus tubulin tyrosine ligase-like family, member 7 (Ttll7), transcript variant 2, mRNA	2.01	-1.00617	0.0190599	0.438639	down	yes	Oligo
*Oligo = Oligodendrocytes, All = Astrocyte, Neuron, Oligo, Microglia
Zhang et al. 2015. An RNA-Sequencing Transcriptome and Splicing Database of Glia, Neurons, and Vascular Cells of the Cerebral Cortex. Journal of Neuroscience. 35(2):864-866. DOI: https://doi.org/10.1523/JNEUROSCI.4506-14.2015

## Sheet: Increased RML infection ~157dpi
gene_id	gene_name	Description	Fold change	log2(fc)	pval	qval	regulation	significant	Predominate cellular expression under basal conditions (Zhange et al.)*	Increased in Astrocyte subtype during activation
MSTRG.13180	Cst7	Mus musculus cystatin F (leukocystatin) (Cst7), mRNA	20.8494	4.38194	1.54997e-11	9.90311e-08	up	yes	Microglia
MSTRG.18287	Gpnmb	Mus musculus glycoprotein (transmembrane) nmb (Gpnmb), mRNA	13.6484	3.77066	1.05749e-11	9.90311e-08	up	yes	Microglia
MSTRG.5265	Serpina3n;Serpina3f;Serpina3m	Mus musculus serine (or cysteine) peptidase inhibitor, clade A, member 3F (Serpina3f), transcript variant 2, mRNA;Mus musculus serine (or cysteine) peptidase inhibitor, clade A, member 3M (Serpina3m), mRNA;Mus musculus serine (or cysteine) peptidase inhibitor, clade A, member 3N (Serpina3n), mRNA	12.2832	3.61861	8.29232e-11	2.82222e-07	up	yes	Astrocyte/Neuron/Oligo	Pan-associated
MSTRG.4104	Gfap	Mus musculus glial fibrillary acidic protein (Gfap), transcript variant 1, mRNA	11.9728	3.58168	6.10956e-11	2.47739e-07	up	yes	Astrocyte	Pan-associated
MSTRG.2498	Lyz2	Mus musculus lysozyme 2 (Lyz2), mRNA	11.7524	3.55488	1.98219e-09	1.79162e-06	up	yes	Microglia
MSTRG.15470	Jun	Mus musculus jun proto-oncogene (Jun), mRNA	11.466	3.51929	0.000127002	0.00573139	up	yes	Astrocyte/Microglia
MSTRG.20730	Itgax	Mus musculus integrin alpha X (Itgax), mRNA	9.35489	3.22572	5.06972e-12	8.01903e-08	up	yes	Microglia
MSTRG.18966	Lag3	PREDICTED: Mus musculus lymphocyte-activation gene 3 (Lag3), transcript variant X1, misc_RNA	8.26147	3.0464	1.46438e-09	1.40381e-06	up	yes	Microglia
MSTRG.19062	Clec7a	Mus musculus C-type lectin domain family 7, member a (Clec7a), transcript variant 1, non-coding, non-coding RNA	7.92909	2.98715	2.69193e-06	0.000280129	up	yes	Microglia
MSTRG.9744	C4b	Mus musculus complement component 4B (Chido blood group) (C4b), mRNA	7.37204	2.88206	1.31672e-13	4.16546e-09	up	yes	Astrocyte	A1-associated
MSTRG.20861	Sprn	Mus musculus shadow of prion protein (Sprn), mRNA	6.46173	2.69192	0.0357708	0.291318	up	yes	Neuron
MSTRG.16048	C1qc	PREDICTED: Mus musculus complement component 1, q subcomponent, C chain (C1qc), transcript variant X1, mRNA	5.80795	2.53803	0.00278109	0.059486	up	yes	Microglia
MSTRG.9981	Trem2	Mus musculus triggering receptor expressed on myeloid cells 2 (Trem2), transcript variant 1, mRNA	5.66031	2.50088	3.92882e-09	2.56862e-06	up	yes	Microglia
MSTRG.16049	C1qa	Mus musculus complement component 1, q subcomponent, alpha polypeptide (C1qa), mRNA	5.61523	2.48934	9.49386e-06	0.00076035	up	yes	Microglia
MSTRG.17152	Spp1	Mus musculus secreted phosphoprotein 1 (Spp1), transcript variant 5, mRNA	5.03443	2.33183	2.15249e-09	1.84038e-06	up	yes	All
MSTRG.12160	Lcn2	Mus musculus lipocalin 2 (Lcn2), mRNA	4.92433	2.29993	6.92836e-09	3.26809e-06	up	yes	Microglia	Pan-associated
MSTRG.14170	Fcrls	Mus musculus Fc receptor-like S, scavenger receptor (Fcrls), mRNA	4.90536	2.29436	5.36152e-09	2.94726e-06	up	yes	Microglia
MSTRG.14344	Ctss	PREDICTED: Mus musculus cathepsin S (Ctss), transcript variant X1, mRNA	4.82073	2.26925	8.54697e-08	1.9452e-05	up	yes	Microglia
MSTRG.18925	A2m	Mus musculus alpha-2-macroglobulin (A2m), mRNA	4.7739	2.25517	1.07672e-09	1.09877e-06	up	yes	Astrocyte	A1-associated
MSTRG.4392	Lgals3bp	Mus musculus lectin, galactoside-binding, soluble, 3 binding protein (Lgals3bp), mRNA	4.68449	2.22789	1.16332e-05	0.000891083	up	yes	Microglia
MSTRG.2049	Itgb2	Mus musculus integrin beta 2 (Itgb2), mRNA	4.62754	2.21025	4.27591e-11	2.25448e-07	up	yes	Microglia
MSTRG.16047	C1qb	Mus musculus complement component 1, q subcomponent, beta polypeptide (C1qb), mRNA	4.59694	2.20068	1.47893e-05	0.00108552	up	yes	Microglia
MSTRG.1212	Fcgr2b	Mus musculus Fc receptor, IgG, low affinity IIb (Fcgr2b), transcript variant 1, mRNA	4.5486	2.18542	9.11741e-09	3.56846e-06	up	yes	Microglia
MSTRG.1211	Fcgr2b	Alternative splicing variant	4.54067	2.18291	4.00104e-09	2.56862e-06	up	yes	Microglia
MSTRG.17053	Cxcl10	Mus musculus chemokine (C-X-C motif) ligand 10 (Cxcl10), mRNA	4.43161	2.14783	4.05773e-06	0.000392558	up	yes	Astrocyte/Microglia	Pan-associated
MSTRG.1222	Fcer1g	Mus musculus Fc receptor, IgE, high affinity I, gamma polypeptide (Fcer1g), mRNA	4.35596	2.12299	3.77046e-07	6.14837e-05	up	yes	Microglia
MSTRG.11871	Vim	Mus musculus vimentin (Vim), mRNA	4.315	2.10936	2.83327e-07	4.79307e-05	up	yes	Astrocyte	Pan-associated
MSTRG.1242	Ly9	Mus musculus lymphocyte antigen 9 (Ly9), transcript variant 3, non-coding RNA	4.28312	2.09866	3.72905e-09	2.56453e-06	up	yes	Microglia
MSTRG.19658	Tyrobp	Mus musculus TYRO protein tyrosine kinase binding protein (Tyrobp), mRNA	4.28045	2.09776	1.34384e-07	2.72514e-05	up	yes	Microglia
MSTRG.4106	Gfap	Alternative splicing variant	4.26838	2.09369	1.72305e-08	5.67799e-06	up	yes	Astrocyte	Pan-associated
MSTRG.10086	C3	PREDICTED: Mus musculus complement component 3 (C3), transcript variant X1, mRNA	4.22621	2.07936	2.15064e-09	1.84038e-06	up	yes	Microglia
MSTRG.22112	Cyba	Mus musculus cytochrome b-245, alpha polypeptide (Cyba), transcript variant 1, mRNA	4.16303	2.05763	1.3029e-07	2.65918e-05	up	yes	Microglia
MSTRG.3719	Ccl3	Mus musculus chemokine (C-C motif) ligand 3 (Ccl3), mRNA	4.13243	2.04699	6.68471e-09	3.2041e-06	up	yes	Microglia
MSTRG.4084	Grn	Mus musculus granulin (Grn), mRNA	4.10432	2.03714	1.17194e-10	3.37038e-07	up	yes	Microglia
MSTRG.5831	S1pr3	Mus musculus sphingosine-1-phosphate receptor 3 (S1pr3), mRNA	4.09397	2.0335	8.44506e-07	0.000113685	up	yes	Astrocyte	A2-associated
MSTRG.18472	Capg	Mus musculus capping protein (actin filament), gelsolin-like (Capg), transcript variant 3, mRNA	3.98033	1.99289	1.63863e-08	5.574e-06	up	yes	Microglia
MSTRG.6860	Lgals3	Mus musculus lectin, galactose binding, soluble 3 (Lgals3), transcript variant 2, mRNA	3.97343	1.99038	2.41874e-09	2.0136e-06	up	yes	Microglia	A2-associated
MSTRG.11281	Slc15a3	Mus musculus solute carrier family 15, member 3 (Slc15a3), mRNA	3.90186	1.96416	5.33025e-10	7.66465e-07	up	yes	Microglia
MSTRG.4736	Ccdc71l	Mus musculus coiled-coil domain containing 71 like (Ccdc71l), mRNA	3.66836	1.87514	0.00448107	0.0821313	up	yes	All
MSTRG.20917	Ifitm10;Ctsd	PREDICTED: Mus musculus interferon induced transmembrane protein 10 (Ifitm10), transcript variant X5, mRNA;Mus musculus cathepsin D (Ctsd), mRNA	3.66392	1.87339	3.56093e-10	6.98783e-07	up	yes	Microglia
MSTRG.5700	Ly86	Mus musculus lymphocyte antigen 86 (Ly86), mRNA	3.66305	1.87304	1.58783e-07	3.13943e-05	up	yes	Microglia
MSTRG.12893	B2m	Mus musculus beta-2 microglobulin (B2m), mRNA	3.65492	1.86984	1.9412e-06	0.000219653	up	yes	Microglia	A1-associated
MSTRG.13562	Ctsz	Mus musculus cathepsin Z (Ctsz), mRNA	3.64693	1.86668	4.56485e-09	2.7247e-06	up	yes	Microglia
MSTRG.21525	Bst2	Mus musculus bone marrow stromal cell antigen 2 (Bst2), mRNA	3.64298	1.86512	1.05015e-05	0.000816255	up	yes	Microglia
MSTRG.23642	Cybb	Mus musculus cytochrome b-245, beta polypeptide (Cybb), mRNA	3.63794	1.86312	6.52762e-06	0.000559624	up	yes	Microglia
MSTRG.14138	Tlr2	Mus musculus toll-like receptor 2 (Tlr2), mRNA	3.62612	1.85843	3.87126e-05	0.00219475	up	yes	Microglia
MSTRG.7465	Osmr	Mus musculus oncostatin M receptor (Osmr), transcript variant 1, mRNA	3.60323	1.84929	6.08065e-07	8.78362e-05	up	yes	Astrocyte	Pan-associated
MSTRG.6626	Plau	PREDICTED: Mus musculus plasminogen activator, urokinase (Plau), transcript variant X1, mRNA	3.60251	1.849	4.05977e-09	2.56862e-06	up	yes	Microglia
MSTRG.1819	Lilrb4a	Mus musculus leukocyte immunoglobulin-like receptor, subfamily B, member 4A (Lilrb4a), transcript variant 1, mRNA	3.55385	1.82938	3.81536e-08	1.03082e-05	up	yes	Microglia
MSTRG.21781	Mt1	Mus musculus metallothionein 1 (Mt1), mRNA	3.54562	1.82604	3.19448e-05	0.00188913	up	yes	Astrocyte/Oligo/Microglia
MSTRG.9786	H2-D1	Mus musculus histocompatibility 2, D region locus 1 (H2-D1), mRNA	3.51762	1.8146	9.78638e-08	2.18023e-05	up	yes	Microglia	A1-associated
MSTRG.9709	H2-K1	PREDICTED: Mus musculus histocompatibility 2, K1, K region (H2-K1), transcript variant X6, mRNA	3.51501	1.81353	2.25132e-06	0.000243182	up	yes	Microglia
MSTRG.488	Slc11a1	Mus musculus solute carrier family 11 (proton-coupled divalent metal ion transporters), member 1 (Slc11a1), mRNA	3.5111	1.81192	7.56258e-10	9.20162e-07	up	yes	Microglia
MSTRG.1214	Fcgr3	PREDICTED: Mus musculus Fc receptor, IgG, low affinity III (Fcgr3), transcript variant X4, mRNA	3.44763	1.78561	7.91274e-06	0.000650181	up	yes	Microglia
MSTRG.21496	Ifi30	Mus musculus interferon gamma inducible protein 30 (Ifi30), mRNA	3.42743	1.77713	8.92121e-11	2.82222e-07	up	yes	Microglia
MSTRG.21780	Mt2	Mus musculus metallothionein 2 (Mt2), mRNA	3.41681	1.77265	5.65024e-07	8.35258e-05	up	yes	Astrocyte
MSTRG.777	Tmem185b	Mus musculus transmembrane protein 185B (Tmem185b), mRNA	3.3782	1.75626	0.00455119	0.0831276	up	yes	Microglia
MSTRG.15985	Cd52	Mus musculus CD52 antigen (Cd52), mRNA	3.3736	1.75429	0.0108416	0.146128	up	yes	Microglia
MSTRG.2828	Plek	Mus musculus pleckstrin (Plek), mRNA	3.35269	1.74532	5.38752e-06	0.000482816	up	yes	Microglia
MSTRG.1213	Fcgr4	Mus musculus Fc receptor, IgG, low affinity IV (Fcgr4), mRNA	3.35066	1.74444	1.3786e-07	2.77784e-05	up	yes	Microglia
MSTRG.17676	Hspb1	Mus musculus heat shock protein 1 (Hspb1), mRNA	3.31729	1.73	4.10569e-07	6.52681e-05	up	yes	Microglia	Pan-associated
MSTRG.6265	Hexb	Mus musculus hexosaminidase B (Hexb), mRNA	3.29284	1.71933	2.81241e-08	8.315e-06	up	yes	Microglia
MSTRG.23136	Ctsh	PREDICTED: Mus musculus cathepsin H (Ctsh), transcript variant X1, mRNA	3.28069	1.714	3.0613e-07	5.12403e-05	up	yes	Microglia
MSTRG.22419	Pigyl	Mus musculus phosphatidylinositol glycan anchor biosynthesis, class Y-like (Pigyl), mRNA	3.26893	1.70882	0.0123402	0.157096	up	yes	Oligo
MSTRG.10090	Adgre1	Mus musculus adhesion G protein-coupled receptor E1 (Adgre1), transcript variant 1, mRNA	3.24154	1.69668	8.767e-09	3.56846e-06	up	yes	Microglia
MSTRG.6975	Tgm1	PREDICTED: Mus musculus transglutaminase 1, K polypeptide (Tgm1), transcript variant X2, mRNA	3.20101	1.67853	4.21341e-08	1.07493e-05	up	yes	Microglia	A2-associated
MSTRG.15916	Laptm5	Mus musculus lysosomal-associated protein transmembrane 5 (Laptm5), mRNA	3.15441	1.65737	2.68548e-06	0.000280129	up	yes	Microglia
MSTRG.18998	Cd9	Mus musculus CD9 antigen (Cd9), mRNA	3.13995	1.65074	3.94608e-09	2.56862e-06	up	yes	Astrocyte/Oligo/Microglia
MSTRG.18953	Ptpn6	Mus musculus protein tyrosine phosphatase, non-receptor type 6 (Ptpn6), transcript variant 1, mRNA	3.11625	1.63981	6.06355e-09	2.9972e-06	up	yes	Microglia
MSTRG.9680	Myo1f	Mus musculus myosin IF (Myo1f), mRNA	3.09112	1.62813	9.44265e-10	1.03006e-06	up	yes	Microglia
MSTRG.5379	Aspg	PREDICTED: Mus musculus asparaginase (Aspg), transcript variant X3, mRNA	3.09052	1.62785	3.75862e-10	6.98783e-07	up	yes	Astrocyte	Pan-associated
MSTRG.11296	Ms4a6d	Mus musculus membrane-spanning 4-domains, subfamily A, member 6D (Ms4a6d), mRNA	3.04573	1.60679	1.95075e-07	3.63011e-05	up	yes	Microglia
MSTRG.1243	Cd48	Mus musculus CD48 antigen (Cd48), mRNA	3.03752	1.6029	6.40278e-07	9.08304e-05	up	yes	Microglia
MSTRG.9745	C4a	Mus musculus complement component 4A (Rodgers blood group) (C4a), mRNA	3.0359	1.60212	1.56521e-11	9.90311e-08	up	yes	Astrocyte
MSTRG.17350	Oasl2	PREDICTED: Mus musculus 2'-5' oligoadenylate synthetase-like 2 (Oasl2), transcript variant X3, mRNA	3.01755	1.59338	4.37721e-06	0.00041459	up	yes	All
MSTRG.19873	Cd37	PREDICTED: Mus musculus CD37 antigen (Cd37), transcript variant X1, mRNA	3.01666	1.59295	2.15139e-10	4.86137e-07	up	yes	Microglia
MSTRG.12668	Cd44	PREDICTED: Mus musculus CD44 antigen (Cd44), transcript variant X4, mRNA	2.99526	1.58268	6.26492e-11	2.47739e-07	up	yes	Astrocyte	Pan-associated
MSTRG.12541	Slc43a3	PREDICTED: Mus musculus solute carrier family 43, member 3 (Slc43a3), transcript variant X6, mRNA	2.97943	1.57504	3.82173e-08	1.03082e-05	up	yes	Astrocyte/Microglia
MSTRG.1440	Atf3	Mus musculus activating transcription factor 3 (Atf3), mRNA	2.95981	1.5655	7.84186e-09	3.36933e-06	up	yes	Microglia
MSTRG.3440	Cxcl16	PREDICTED: Mus musculus chemokine (C-X-C motif) ligand 16 (Cxcl16), transcript variant X2, mRNA	2.94904	1.56025	3.22863e-07	5.37567e-05	up	yes	Microglia
MSTRG.15806	Csf3r	PREDICTED: Mus musculus colony stimulating factor 3 receptor (granulocyte) (Csf3r), transcript variant X16, mRNA	2.93188	1.55183	8.09885e-10	9.48915e-07	up	yes	Microglia
MSTRG.3630	Lgals9	Mus musculus lectin, galactose binding, soluble 9 (Lgals9), transcript variant 1, mRNA	2.89896	1.53554	7.4304e-09	3.34521e-06	up	yes	Microglia
MSTRG.1275	Ifi204	Mus musculus interferon activated gene 204 (Ifi204), mRNA	2.88973	1.53093	1.36916e-06	0.000165318	up	yes	All
MSTRG.1244	Cd84	PREDICTED: Mus musculus CD84 antigen (Cd84), transcript variant X1, mRNA	2.88662	1.52938	1.11969e-06	0.000142255	up	yes	Microglia
MSTRG.12480	Ttc30b	Mus musculus tetratricopeptide repeat domain 30B (Ttc30b), mRNA	2.88071	1.52642	0.0370599	0.297335	up	yes	Astrocyte/Neuron/Oligo
MSTRG.3721	Wfdc17	Mus musculus WAP four-disulfide core domain 17 (Wfdc17), mRNA	2.85709	1.51455	1.98492e-07	3.6721e-05	up	yes	Microglia
MSTRG.22077	Irf8	Mus musculus interferon regulatory factor 8 (Irf8), transcript variant 1, mRNA	2.85024	1.51109	1.00785e-07	2.2296e-05	up	yes	Microglia
MSTRG.14527	Cd53	Mus musculus CD53 antigen (Cd53), mRNA	2.84438	1.50811	2.96406e-07	4.98766e-05	up	yes	Microglia
MSTRG.10581	Cd14	Mus musculus CD14 antigen (Cd14), mRNA	2.82243	1.49694	9.42841e-08	2.13048e-05	up	yes	Microglia	A2-associated
MSTRG.20345	Ucp2	PREDICTED: Mus musculus uncoupling protein 2 (mitochondrial, proton carrier) (Ucp2), transcript variant X1, mRNA	2.82081	1.49611	8.69401e-10	9.82268e-07	up	yes	Microglia
MSTRG.17874	Arpc1b	Mus musculus actin related protein 2/3 complex, subunit 1B (Arpc1b), mRNA	2.81243	1.49182	1.0185e-07	2.23751e-05	up	yes	Oligo/Microglia
MSTRG.11031	Unc93b1	PREDICTED: Mus musculus unc-93 homolog B1 (C. elegans) (Unc93b1), transcript variant X1, mRNA	2.80893	1.49002	5.10625e-09	2.90829e-06	up	yes	Microglia
MSTRG.9790	H2-Q4;H2-Q6	Mus musculus histocompatibility 2, Q region locus 4 (H2-Q4), mRNA;Mus musculus histocompatibility 2, Q region locus 6 (H2-Q6), mRNA	2.75099	1.45995	4.00297e-08	1.04656e-05	up	yes	Microglia
MSTRG.20877	Ifitm3;Ifitm6	Mus musculus interferon induced transmembrane protein 3 (Ifitm3), mRNA;Mus musculus interferon induced transmembrane protein 6 (Ifitm6), mRNA	2.74907	1.45894	0.0188267	0.204316	up	yes	Astrocyte/Microglia	A1-associated
MSTRG.5395	Pld4	PREDICTED: Mus musculus phospholipase D family, member 4 (Pld4), transcript variant X1, mRNA	2.73137	1.44962	2.91202e-09	2.19338e-06	up	yes	Microglia
MSTRG.19509	Tgfb1	Mus musculus transforming growth factor, beta 1 (Tgfb1), mRNA	2.72745	1.44755	1.56873e-08	5.45349e-06	up	yes	Microglia
MSTRG.21579	Hmox1	Mus musculus heme oxygenase 1 (Hmox1), mRNA	2.69828	1.43204	1.27305e-07	2.63222e-05	up	yes	Microglia	A2-associated
MSTRG.19720	Cebpa	Mus musculus CCAAT/enhancer binding protein (C/EBP), alpha (Cebpa), transcript variant 1, mRNA	2.67512	1.4196	8.96572e-05	0.0044042	up	yes	Microglia
MSTRG.962	Ptprc	PREDICTED: Mus musculus protein tyrosine phosphatase, receptor type, C (Ptprc), transcript variant X1, mRNA	2.6727	1.4183	2.62424e-07	4.52196e-05	up	yes	Microglia
MSTRG.9722	Psmb8	Mus musculus proteasome (prosome, macropain) subunit, beta type 8 (large multifunctional peptidase 7) (Psmb8), mRNA	2.61147	1.38486	2.92453e-05	0.00176626	up	yes	Microglia	A1-associated
MSTRG.18282	Tmem176a	Mus musculus transmembrane protein 176A (Tmem176a), transcript variant 2, mRNA	2.61018	1.38415	2.11023e-07	3.83093e-05	up	yes	Microglia
MSTRG.3681	Ccl12	Mus musculus chemokine (C-C motif) ligand 12 (Ccl12), mRNA	2.60596	1.38182	0.00112224	0.0311423	up	yes	Microglia
MSTRG.23130	Bcl2a1b	Mus musculus B cell leukemia/lymphoma 2 related protein A1b (Bcl2a1b), mRNA	2.5964	1.37651	0.00734878	0.114861	up	yes	Microglia
MSTRG.1101	Prdx6	Mus musculus peroxiredoxin 6 (Prdx6), transcript variant 2, mRNA	2.59213	1.37414	0.000246543	0.00967665	up	yes	Astrocyte
MSTRG.8842	Cd86	PREDICTED: Mus musculus CD86 antigen (Cd86), transcript variant X3, mRNA	2.58707	1.37132	5.49378e-07	8.19791e-05	up	yes	Microglia
MSTRG.12574	Spi1	PREDICTED: Mus musculus spleen focus forming virus (SFFV) proviral integration oncogene (Spi1), transcript variant X2, mRNA	2.57478	1.36445	7.22355e-08	1.65592e-05	up	yes	Microglia
MSTRG.11189	Fermt3	PREDICTED: Mus musculus fermitin family member 3 (Fermt3), transcript variant X1, mRNA	2.57209	1.36294	5.777e-09	2.96392e-06	up	yes	Microglia
MSTRG.19684	Cd22	PREDICTED: Mus musculus CD22 antigen (Cd22), transcript variant X8, mRNA	2.56458	1.35872	1.90433e-08	6.14728e-06	up	yes	Microglia
MSTRG.4281	Cd300c2	Mus musculus CD300C molecule 2 (Cd300c2), mRNA	2.55895	1.35555	4.17896e-06	0.00040061	up	yes	All
MSTRG.17474	Hvcn1	PREDICTED: Mus musculus hydrogen voltage-gated channel 1 (Hvcn1), transcript variant X1, mRNA	2.55489	1.35326	5.85176e-06	0.000515655	up	yes	Microglia
MSTRG.2974	Dock2	PREDICTED: Mus musculus dedicator of cyto-kinesis 2 (Dock2), transcript variant X1, mRNA	2.54546	1.34793	2.0223e-10	4.86137e-07	up	yes	Microglia
MSTRG.19444	Apoe	Mus musculus apolipoprotein E (Apoe), transcript variant 2, mRNA	2.54491	1.34762	4.00601e-10	6.98783e-07	up	yes	Astrocyte/Microglia
MSTRG.15181	Cd72	PREDICTED: Mus musculus CD72 antigen (Cd72), transcript variant X6, mRNA	2.54489	1.34761	1.87536e-07	3.57265e-05	up	yes	Microglia
MSTRG.18931	Apobec1	PREDICTED: Mus musculus apolipoprotein B mRNA editing enzyme, catalytic polypeptide 1 (Apobec1), transcript variant X1, mRNA	2.54163	1.34575	1.44236e-08	5.18511e-06	up	yes	Microglia
MSTRG.19787	Siglecf	PREDICTED: Mus musculus sialic acid binding Ig-like lectin F (Siglecf), transcript variant X1, mRNA	2.54078	1.34527	2.71124e-10	5.71801e-07	up	yes	Microglia
MSTRG.3720	Ccl4	Mus musculus chemokine (C-C motif) ligand 4 (Ccl4), mRNA	2.53543	1.34223	2.30736e-07	4.07783e-05	up	yes	Microglia
MSTRG.20729	Itgam	Mus musculus integrin alpha M (Itgam), transcript variant 2, mRNA	2.5179	1.33222	1.9438e-08	6.21133e-06	up	yes	Microglia
MSTRG.6984	Dhrs1	PREDICTED: Mus musculus dehydrogenase/reductase (SDR family) member 1 (Dhrs1), transcript variant X1, misc_RNA	2.51394	1.32995	4.96137e-10	7.47395e-07	up	yes	All
MSTRG.902	Chil1 (Chi3l1)	PREDICTED: Mus musculus chitinase-like 1 (Chil1), chitinase 3-like 1 (Chi3l1) transcript variant X2, mRNA	2.50187	1.32301	3.13059e-08	8.9222e-06	up	yes	Astrocyte	A1-associated
MSTRG.8762	Apod	Mus musculus apolipoprotein D (Apod), transcript variant 1, mRNA	2.49541	1.31928	3.30196e-05	0.00193799	up	yes	Oligo
MSTRG.7244	Lcp1	PREDICTED: Mus musculus lymphocyte cytosolic protein 1 (Lcp1), transcript variant X2, mRNA	2.48133	1.31112	4.00083e-08	1.04656e-05	up	yes	Microglia
MSTRG.17070	Anxa3	Mus musculus annexin A3 (Anxa3), mRNA	2.47366	1.30665	2.05387e-06	0.000228119	up	yes	Microglia	A2-associated
MSTRG.8367	Cela1	Mus musculus chymotrypsin-like elastase family, member 1 (Cela1), mRNA	2.46041	1.2989	2.35768e-07	4.14361e-05	up	yes	Oligo
MSTRG.20358	P2ry6	Mus musculus pyrimidinergic receptor P2Y, G-protein coupled, 6 (P2ry6), mRNA	2.45812	1.29755	6.46033e-06	0.000556873	up	yes	Microglia
MSTRG.20422	Trim30a	PREDICTED: Mus musculus tripartite motif-containing 30A (Trim30a), transcript variant X1, mRNA	2.44729	1.29119	9.10248e-06	0.000732715	up	yes	Not determined
MSTRG.10790	Csf1r	PREDICTED: Mus musculus colony stimulating factor 1 receptor (Csf1r), transcript variant X5, misc_RNA	2.43549	1.28421	7.11104e-09	3.26809e-06	up	yes	Microglia
MSTRG.22275	Mmp12	Mus musculus matrix metallopeptidase 12 (Mmp12), transcript variant 1, mRNA	2.43473	1.28376	2.09021e-07	3.82219e-05	up	yes	All
MSTRG.19452	Bcl3	Mus musculus B cell leukemia/lymphoma 3 (Bcl3), mRNA	2.43225	1.28229	6.45543e-10	8.87903e-07	up	yes	Microglia
MSTRG.1818	Lilr4b	Mus musculus leukocyte immunoglobulin-like receptor, subfamily B, member 4B (Lilr4b), transcript variant 3, mRNA	2.42625	1.27873	3.84812e-07	6.21099e-05	up	yes	Microglia
MSTRG.13284	Trp53inp2	PREDICTED: Mus musculus transformation related protein 53 inducible nuclear protein 2 (Trp53inp2), transcript variant X1, mRNA	2.42561	1.27835	0.00142762	0.036658	up	yes	Oligo
MSTRG.23695	Timp1	Mus musculus tissue inhibitor of metalloproteinase 1 (Timp1), transcript variant 2, mRNA	2.42308	1.27684	9.81614e-07	0.000130476	up	yes	All	Pan-associated
MSTRG.10720	Lox	Mus musculus lysyl oxidase (Lox), transcript variant 2, mRNA	2.41698	1.27321	3.23386e-09	2.37914e-06	up	yes	All
MSTRG.8432	Gpr84	Mus musculus G protein-coupled receptor 84 (Gpr84), mRNA	2.4156	1.27238	5.09204e-08	1.24035e-05	up	yes	Microglia
MSTRG.20093	LOC108167440	PREDICTED: Mus musculus uncharacterized LOC108167440 (LOC108167440), transcript variant X1, mRNA	2.41232	1.27042	2.41322e-08	7.41186e-06	up	yes	Not determined
MSTRG.1028	Ncf2	PREDICTED: Mus musculus neutrophil cytosolic factor 2 (Ncf2), transcript variant X1, mRNA	2.41006	1.26907	6.2701e-09	3.05161e-06	up	yes	Microglia
MSTRG.18073	Flnc	Mus musculus filamin C, gamma (Flnc), transcript variant 2, mRNA	2.38898	1.2564	4.26891e-10	6.98783e-07	up	yes	Astrocyte	A2-associated
MSTRG.3715	Ccl9	Mus musculus chemokine (C-C motif) ligand 9 (Ccl9), mRNA	2.38697	1.25518	1.00066e-06	0.000131965	up	yes	Microglia
MSTRG.4253	Map2k6	Mitogen-Activated Protein Kinase Kinase 6	2.37774	1.24959	0.0246623	0.236585	up	yes	Astrocyte
MSTRG.4976	Rhoj	Mus musculus ras homolog family member J (Rhoj), mRNA	2.37541	1.24818	1.96088e-05	0.00132548	up	yes	All
MSTRG.8815	Itgb5	Mus musculus integrin beta 5 (Itgb5), transcript variant 2, mRNA	2.37324	1.24686	3.45005e-09	2.45372e-06	up	yes	Microglia
MSTRG.2672	Cd63	Mus musculus CD63 antigen (Cd63), transcript variant 2, mRNA	2.37169	1.24591	5.89705e-07	8.6613e-05	up	yes	Microglia
MSTRG.12421	Cybrd1	Mus musculus cytochrome b reductase 1 (Cybrd1), mRNA	2.36545	1.24211	7.11432e-10	9.00437e-07	up	yes	Astrocyte
MSTRG.17633	Ncf1	PREDICTED: Mus musculus neutrophil cytosolic factor 1 (Ncf1), transcript variant X1, misc_RNA	2.35744	1.23722	3.24219e-05	0.00190999	up	yes	Microglia
MSTRG.625	Inpp5d	PREDICTED: Mus musculus inositol polyphosphate-5-phosphatase D (Inpp5d), transcript variant X6, mRNA	2.35138	1.23351	7.91297e-09	3.36933e-06	up	yes	Microglia
MSTRG.7952	Rac2	Mus musculus RAS-related C3 botulinum substrate 2 (Rac2), mRNA	2.33855	1.22561	3.42894e-08	9.58823e-06	up	yes	Microglia
MSTRG.3717	Ccl6	Mus musculus chemokine (C-C motif) ligand 6 (Ccl6), mRNA	2.33404	1.22283	0.000860277	0.0258206	up	yes	Microglia
MSTRG.7943	Ncf4	Mus musculus neutrophil cytosolic factor 4 (Ncf4), mRNA	2.3294	1.21996	1.15264e-07	2.44723e-05	up	yes	Microglia
MSTRG.4384	Socs3	Mus musculus suppressor of cytokine signaling 3 (Socs3), mRNA	2.32542	1.21749	3.58635e-07	5.87846e-05	up	yes	Microglia
MSTRG.15952	Fgr	PREDICTED: Mus musculus FGR proto-oncogene, Src family tyrosine kinase (Fgr), transcript variant X2, mRNA	2.32306	1.21603	9.47716e-09	3.61217e-06	up	yes	Microglia
MSTRG.15287	Abca1	PREDICTED: Mus musculus ATP-binding cassette, sub-family A (ABC1), member 1 (Abca1), transcript variant X2, mRNA	2.31436	1.21061	0.000187147	0.00775936	up	yes	Astrocyte
MSTRG.7953	Cyth4	PREDICTED: Mus musculus cytohesin 4 (Cyth4), transcript variant X1, mRNA	2.30498	1.20475	0.000317896	0.0117622	up	yes	Microglia
MSTRG.9008	Pros1	PREDICTED: Mus musculus protein S (alpha) (Pros1), transcript variant X1, mRNA	2.29759	1.20012	1.83122e-06	0.000210657	up	yes	Microglia
MSTRG.19515	Axl	PREDICTED: Mus musculus AXL receptor tyrosine kinase (Axl), transcript variant X3, mRNA	2.29492	1.19844	1.17473e-06	0.000148096	up	yes	Astrocyte
MSTRG.20886	Irf7	Mus musculus interferon regulatory factor 7 (Irf7), transcript variant 1, mRNA	2.28745	1.19374	8.68754e-05	0.00428085	up	yes	Microglia
MSTRG.19469	Plaur	Mus musculus plasminogen activator, urokinase receptor (Plaur), mRNA	2.28179	1.19016	2.05573e-06	0.000228119	up	yes	Microglia
MSTRG.18172	Tbxas1	PREDICTED: Mus musculus thromboxane A synthase 1, platelet (Tbxas1), transcript variant X8, mRNA	2.27577	1.18636	6.00115e-09	2.9972e-06	up	yes	Microglia
MSTRG.6089	Mrpl36	Mus musculus mitochondrial ribosomal protein L36 (Mrpl36), mRNA	2.27085	1.18324	0.039181	0.306875	up	yes	All
MSTRG.13240	Hck	Mus musculus hemopoietic cell kinase (Hck), transcript variant 1, mRNA	2.26901	1.18206	2.22963e-07	3.96261e-05	up	yes	Microglia
MSTRG.7945	Csf2rb	PREDICTED: Mus musculus colony stimulating factor 2 receptor, beta, low-affinity (granulocyte-macrophage) (Csf2rb), transcript variant X3, mRNA	2.26859	1.1818	9.24969e-09	3.56846e-06	up	yes	Microglia
MSTRG.19269	Shisa7;Isoc2b	Mus musculus shisa family member 7 (Shisa7), transcript variant 1, mRNA;Mus musculus isochorismatase domain containing 2b (Isoc2b), mRNA	2.2669	1.18072	0.0286137	0.257355	up	yes	Neuron
MSTRG.3155	Pdlim4	PREDICTED: Mus musculus PDZ and LIM domain 4 (Pdlim4), transcript variant X1, mRNA	2.26514	1.1796	5.80885e-09	2.96392e-06	up	yes	Microglia
MSTRG.14384	Fcgr1	Mus musculus Fc receptor, IgG, high affinity I (Fcgr1), mRNA	2.26262	1.17799	2.41631e-05	0.00151968	up	yes	Microglia
MSTRG.4735		Unknown	2.25592	1.17371	0.0046156	0.0839159	up	yes	Not determined
MSTRG.2711	Tcn2	PREDICTED: Mus musculus transcobalamin 2 (Tcn2), transcript variant X3, mRNA	2.25537	1.17337	1.02529e-09	1.08117e-06	up	yes	Microglia
MSTRG.10089	Vav1	Mus musculus vav 1 oncogene (Vav1), transcript variant 2, mRNA	2.2543	1.17268	7.06529e-08	1.63696e-05	up	yes	Microglia
MSTRG.7462	Fyb	PREDICTED: Mus musculus FYN binding protein (Fyb), transcript variant X8, mRNA	2.2477	1.16845	3.56247e-08	9.7999e-06	up	yes	Microglia
MSTRG.10027	Ebi3	PREDICTED: Mus musculus Epstein-Barr virus induced gene 3 (Ebi3), transcript variant X1, mRNA	2.2338	1.1595	4.04442e-07	6.46188e-05	up	yes	Microglia
MSTRG.13956	Ufm1	Mus musculus ubiquitin-fold modifier 1 (Ufm1), mRNA	2.23029	1.15723	0.0320441	0.274176	up	yes	All
MSTRG.23118	Bcl2a1d	Mus musculus B cell leukemia/lymphoma 2 related protein A1d (Bcl2a1d), mRNA	2.22038	1.15081	2.99847e-06	0.000305989	up	yes	Microglia
MSTRG.8438	Nckap1l	Mus musculus NCK associated protein 1 like (Nckap1l), mRNA	2.21784	1.14915	2.97359e-08	8.63023e-06	up	yes	Microglia
MSTRG.22832	Hexa	PREDICTED: Mus musculus hexosaminidase A (Hexa), transcript variant X2, mRNA	2.21378	1.14651	5.49671e-09	2.94726e-06	up	yes	Microglia
MSTRG.17420	Hrk	Mus musculus harakiri, BCL2 interacting protein (contains only BH3 domain) (Hrk), mRNA	2.21099	1.14469	0.0280699	0.254584	up	yes	Neuron
MSTRG.8659	Klhl6	Mus musculus kelch-like 6 (Klhl6), mRNA	2.21035	1.14428	6.27883e-07	8.94733e-05	up	yes	Microglia
MSTRG.19802	Klk6	Mus musculus kallikrein related-peptidase 6 (Klk6), transcript variant 1, mRNA	2.20726	1.14226	1.0101e-06	0.000132588	up	yes	Oligo
MSTRG.8583	Cebpd	Mus musculus CCAAT/enhancer binding protein (C/EBP), delta (Cebpd), mRNA	2.19761	1.13594	0.00497866	0.0885826	up	yes	Astrocyte/Microglia
MSTRG.23997	Il2rg	PREDICTED: Mus musculus interleukin 2 receptor, gamma chain (Il2rg), transcript variant X1, mRNA	2.19273	1.13273	8.41198e-05	0.00416452	up	yes	Microglia
MSTRG.17606	Gusb	PREDICTED: Mus musculus glucuronidase, beta (Gusb), transcript variant X2, mRNA	2.18588	1.12821	5.7027e-09	2.96392e-06	up	yes	Microglia
MSTRG.3052	Irgm1	Mus musculus immunity-related GTPase family M member 1 (Irgm1), mRNA	2.16896	1.117	5.24725e-06	0.000475846	up	yes	Astrocyte/Microglia	A1-associated
MSTRG.717	Pdcd1	Mus musculus programmed cell death 1 (Pdcd1), mRNA	2.16338	1.11329	1.86694e-05	0.00127865	up	yes	Microglia
MSTRG.8100	Tspo	Mus musculus translocator protein (Tspo), mRNA	2.15945	1.11066	1.65967e-05	0.00118519	up	yes	Microglia
MSTRG.9648	Rasal3	PREDICTED: Mus musculus RAS protein activator like 3 (Rasal3), transcript variant X5, mRNA	2.15413	1.10711	4.88659e-09	2.86273e-06	up	yes	Microglia
MSTRG.11936	Apbb1ip	PREDICTED: Mus musculus amyloid beta (A4) precursor protein-binding, family B, member 1 interacting protein (Apbb1ip), transcript variant X3, mRNA	2.15114	1.1051	1.82503e-09	1.69808e-06	up	yes	Microglia
MSTRG.23429	Cmtm6	Mus musculus CKLF-like MARVEL transmembrane domain containing 6 (Cmtm6), mRNA	2.14647	1.10196	0.0166533	0.191087	up	yes	Microglia
MSTRG.16173	Tnfrsf1b	Mus musculus tumor necrosis factor receptor superfamily, member 1b (Tnfrsf1b), mRNA	2.14335	1.09987	2.82612e-09	2.19338e-06	up	yes	Microglia
MSTRG.8846	Hcls1	Mus musculus hematopoietic cell specific Lyn substrate 1 (Hcls1), mRNA	2.14124	1.09845	9.15892e-09	3.56846e-06	up	yes	Microglia
MSTRG.4308	Hn1	Mus musculus Jupiter microtubule associated homolog 1 (Jpt1), mRNA	2.13993	1.09756	0.0120483	0.154687	up	yes	Neuron/Microglia
MSTRG.6300	Naip2	Mus musculus NLR family, apoptosis inhibitory protein 2 (Naip2), transcript variant 1, mRNA	2.13106	1.09157	1.81704e-08	5.92599e-06	up	yes	Microglia
MSTRG.7131	Clu	PREDICTED: Mus musculus clusterin (Clu), transcript variant X1, mRNA	2.12191	1.08537	2.90953e-09	2.19338e-06	up	yes	Astrocyte
MSTRG.18281	Tmem176b	PREDICTED: Mus musculus transmembrane protein 176B (Tmem176b), transcript variant X3, mRNA	2.12164	1.08518	1.24139e-05	0.000937263	up	yes	Microglia
MSTRG.21419	Lpl	Mus musculus lipoprotein lipase (Lpl), mRNA	2.10677	1.07503	5.10951e-05	0.00274897	up	yes	Microglia/Neuron
MSTRG.7130	Scara3	Mus musculus scavenger receptor class A, member 3 (Scara3), mRNA	2.09565	1.0674	0.000326901	0.012025	up	yes	Astrocyte
MSTRG.24105	Btk	Mus musculus Bruton agammaglobulinemia tyrosine kinase (Btk), mRNA	2.08939	1.06308	1.53121e-08	5.44268e-06	up	yes	Microglia
MSTRG.14795	Gbp2	Mus musculus guanylate binding protein 2 (Gbp2), mRNA	2.08771	1.06192	1.97271e-05	0.00132802	up	yes	All	A1-associated
MSTRG.18995	Tnfrsf1a	Mus musculus tumor necrosis factor receptor superfamily, member 1a (Tnfrsf1a), mRNA	2.08607	1.06079	1.965e-06	0.00022122	up	yes	Microglia
MSTRG.23236	Rab6b	PREDICTED: Mus musculus RAB6B, member RAS oncogene family (Rab6b), transcript variant X1, mRNA	2.085	1.06005	0.0141092	0.171305	up	yes	Neuron
MSTRG.9424	Tnfrsf12a	Mus musculus tumor necrosis factor receptor superfamily, member 12a (Tnfrsf12a), transcript variant 1, mRNA	2.08416	1.05946	1.50531e-05	0.00109978	up	yes	Microglia	A2-associated
MSTRG.23040	Cd109	Mus musculus CD109 antigen (Cd109), mRNA	2.081	1.05728	3.49036e-09	2.45372e-06	up	yes	All	A2-associated
MSTRG.22069	Cotl1	Mus musculus coactosin-like 1 (Dictyostelium) (Cotl1), mRNA	2.0797	1.05638	0.000241796	0.00951396	up	yes	Microglia
MSTRG.20339	P4ha3	Mus musculus procollagen-proline, 2-oxoglutarate 4-dioxygenase (proline 4-hydroxylase), alpha polypeptide III (P4ha3), mRNA	2.07934	1.05613	1.13034e-07	2.41864e-05	up	yes	Astrocyte
MSTRG.3700	Slfn2	Mus musculus schlafen 2 (Slfn2), mRNA	2.07836	1.05545	0.000204418	0.00834421	up	yes	Microglia
MSTRG.2116	Hmha1	PREDICTED: Mus musculus histocompatibility (minor) HA-1 (Hmha1), transcript variant X3, mRNA	2.07687	1.05441	9.18203e-09	3.56846e-06	up	yes	Microglia
MSTRG.11291	Ms4a7	Mus musculus membrane-spanning 4-domains, subfamily A, member 7 (Ms4a7), transcript variant 3, mRNA	2.07548	1.05345	1.94414e-06	0.000219653	up	yes	Microglia
MSTRG.1566	Rab32	Mus musculus RAB32, member RAS oncogene family (Rab32), mRNA	2.07295	1.05168	7.50782e-09	3.34521e-06	up	yes	Microglia
MSTRG.10960	Slc14a1	Mus musculus solute carrier family 14 (urea transporter), member 1 (Slc14a1), transcript variant 1, mRNA	2.07252	1.05139	0.00067165	0.0210999	up	yes	Astrocyte
MSTRG.1274	AI607873	Mus musculus interferon activated gene 207 (Ifi207), mRNA	2.07074	1.05015	4.30639e-09	2.61986e-06	up	yes	Microglia
MSTRG.16108	Padi2	Mus musculus peptidyl arginine deiminase, type II (Padi2), mRNA	2.06369	1.04523	0.000147821	0.00646152	up	yes	Oligo
MSTRG.18917	Usp18	Mus musculus ubiquitin specific peptidase 18 (Usp18), mRNA	2.06068	1.04312	0.000224214	0.00895583	up	yes	All
MSTRG.21762	Lpcat2	PREDICTED: Mus musculus lysophosphatidylcholine acyltransferase 2 (Lpcat2), transcript variant X3, mRNA	2.06043	1.04295	6.94744e-07	9.7681e-05	up	yes	Microglia
MSTRG.12537	Serping1	Mus musculus serine (or cysteine) peptidase inhibitor, clade G, member 1 (Serping1), mRNA	2.05594	1.0398	1.03272e-06	0.000133893	up	yes	Neuron/Astrocyte	A1-associated
MSTRG.17926	Alox5ap	Mus musculus arachidonate 5-lipoxygenase activating protein (Alox5ap), transcript variant 2, mRNA	2.05124	1.03649	0.000976236	0.0283073	up	yes	Microglia
MSTRG.7593	Rida	Mus musculus reactive intermediate imine deaminase A homolog (Rida), mRNA	2.04935	1.03517	0.00212475	0.048602	up	yes	Astrocyte/Oligo/Neuron
MSTRG.14793	Gbp3	Mus musculus guanylate binding protein 3 (Gbp3), transcript variant 3, mRNA	2.04695	1.03347	0.000252236	0.00985925	up	yes	Astrocyte	A1-associated
MSTRG.15524	Leprot	Mus musculus leptin receptor overlapping transcript (Leprot), mRNA	2.0423	1.03019	0.0484533	0.340508	up	yes	Oligo/Microglia
MSTRG.21696	Dnase2a	Mus musculus deoxyribonuclease II alpha (Dnase2a), mRNA	2.03415	1.02442	1.10018e-05	0.000846821	up	yes	Microglia
MSTRG.6014	Ctsl	PREDICTED: Mus musculus cathepsin L (Ctsl), transcript variant X1, mRNA	2.03408	1.02437	6.00232e-07	8.7193e-05	up	yes	All
MSTRG.4053	Tmem106a	PREDICTED: Mus musculus transmembrane protein 106A (Tmem106a), transcript variant X1, mRNA	2.02417	1.01733	8.90591e-06	0.000720559	up	yes	Microglia
MSTRG.15015	Atp6v0d2	PREDICTED: Mus musculus ATPase, H+ transporting, lysosomal V0 subunit D2 (Atp6v0d2), transcript variant X1, mRNA	2.02394	1.01717	3.47619e-06	0.000343654	up	yes	All
MSTRG.14253	Pbxip1	PREDICTED: Mus musculus pre B cell leukemia transcription factor interacting protein 1 (Pbxip1), transcript variant X2, mRNA	2.01788	1.01284	0.000108762	0.00504499	up	yes	Astrocyte
MSTRG.21189	Hook3	PREDICTED: Mus musculus hook microtubule tethering protein 3 (Hook3), transcript variant X4, mRNA	2.01378	1.00991	0.000715622	0.0222822	up	yes	Astrocyte
MSTRG.4378	Syngr2	Mus musculus synaptogyrin 2 (Syngr2), mRNA	2.01267	1.00911	0.0287276	0.257658	up	yes	Microglia
MSTRG.22466	St14	PREDICTED: Mus musculus suppression of tumorigenicity 14 (colon carcinoma) (St14), transcript variant X1, mRNA	2.01086	1.00781	2.10696e-10	4.86137e-07	up	yes	Microglia
MSTRG.3044	Havcr2	Mus musculus hepatitis A virus cellular receptor 2 (Havcr2), mRNA	2.01062	1.00764	0.00574777	0.0974441	up	yes	Microglia
MSTRG.6213	Thbs4	Mus musculus thrombospondin 4 (Thbs4), mRNA	2.01028	1.0074	4.19247e-06	0.000400691	up	yes	Astrocyte
MSTRG.13422	Sdc4	Mus musculus syndecan 4 (Sdc4), mRNA	2.0089	1.00641	2.19036e-07	3.9148e-05	up	yes	Microglia
MSTRG.13015	Avp	Mus musculus arginine vasopressin (Avp), mRNA	2.00747	1.00538	0.00118109	0.0323338	up	yes	Neuron
MSTRG.17448	Oas1a	PREDICTED: Mus musculus 2'-5' oligoadenylate synthetase 1A (Oas1a), transcript variant X2, misc_RNA	2.00677	1.00488	5.02622e-06	0.000460882	up	yes	Microglia
MSTRG.2119	Sbno2	PREDICTED: Mus musculus strawberry notch homolog 2 (Drosophila) (Sbno2), transcript variant X9, mRNA	1.99804	0.998589	4.39354e-07	6.88067e-05	up	Yes	Microglia	A2-associated
MSTRG.6324	Cd180	PREDICTED: Mus musculus CD180 antigen (Cd180), transcript variant X1, mRNA	1.99971	0.99979	2.15385e-07	3.87142e-05	up	no	Microglia
MSTRG.14288	S100a6;S100a7a	Mus musculus S100 calcium binding protein A6 (calcyclin) (S100a6), mRNA;Mus musculus S100 calcium binding protein A7A (S100a7a), mRNA	1.99847	0.998895	3.99289e-05	0.0022476	up	no	Oligo
*Oligo = Oligodendrocytes, All = Astrocyte, Neuron, Oligo, Microglia
Zhang et al. 2015. An RNA-Sequencing Transcriptome and Splicing Database of Glia, Neurons, and Vascular Cells of the Cerebral Cortex. Journal of Neuroscience. 35(2):864-866. DOI: https://doi.org/10.1523/JNEUROSCI.4506-14.2015

## Sheet: Decreased RML infection ~157dpi
gene_id	gene_name	Description	Fold Change	log2(fc)	pval	qval	regulation	significant	Predominate cellular expression under basal conditions (Zhange et al.)*
MSTRG.12334	Ermn	Mus musculus ermin, ERM-like protein (Ermn), mRNA	6.63744	-2.73063	0.00163983	0.0406211	down	yes	Oligo
MSTRG.10537	Egr1	Mus musculus early growth response 1 (Egr1), mRNA	4.89565	-2.2915	0.0142484	0.172436	down	yes	Microglia/Astrocyte
MSTRG.12762	Gm21596 (Hmgb1)	PREDICTED: Mus musculus predicted gene, 21596 (Gm21596), mRNA	4.7322	-2.24251	0.0263693	0.246365	down	yes	All
MSTRG.12960	Mal	Mus musculus myelin and lymphocyte protein, T cell differentiation protein (Mal), transcript variant 1, mRNA	4.28373	-2.09887	0.00180637	0.0433189	down	yes	Oligo
MSTRG.8771	0610012G03Rik	Mus musculus RIKEN cDNA 0610012G03 gene (0610012G03Rik), long non-coding RNA	3.63701	-1.86275	0.0332856	0.279589	down	yes	All
MSTRG.6099	Tppp	PREDICTED: Mus musculus tubulin polymerization promoting protein (Tppp), transcript variant X1, mRNA	3.52291	-1.81677	0.0114628	0.150987	down	yes	Oligo
MSTRG.6371	Rab3c	PREDICTED: Mus musculus RAB3C, member RAS oncogene family (Rab3c), transcript variant X3, mRNA	3.49932	-1.80707	0.0180917	0.200186	down	yes	Neuron
MSTRG.16347	5930403L14Rik	Mus musculus RIKEN cDNA 5930403L14 gene (5930403L14Rik), long non-coding RNA	3.43842	-1.78175	0.0190267	0.204871	down	yes	Not determined
MSTRG.10859	Gnal	Mus musculus guanine nucleotide binding protein, alpha stimulating, olfactory type (Gnal), transcript variant 1, mRNA	3.43768	-1.78144	0.000933778	0.0273519	down	yes	Neuron
MSTRG.12595		Unknown	3.19421	-1.67546	0.0178291	0.198987	down	yes	Not determined
MSTRG.15600	Kti12	Mus musculus KTI12 homolog, chromatin associated (Kti12), mRNA	3.09854	-1.63159	0.0148452	0.177401	down	yes	All
MSTRG.5512	AW209491	Mus musculus expressed sequence AW209491 (AW209491), transcript variant 1, mRNA	3.02444	-1.59667	0.0359601	0.292141	down	yes	Astrocyte/Oligo/Neuron
MSTRG.15271	Baat;Mrpl50	Mus musculus bile acid-Coenzyme A: amino acid N-acyltransferase (Baat), mRNA;Mus musculus mitochondrial ribosomal protein L50 (Mrpl50), mRNA	2.77852	-1.47432	0.0278983	0.253683	down	yes	All
MSTRG.17973	Shfm1	Split Hand/Foot Malformation Type 1 Protein	2.69053	-1.42789	0.0140661	0.171081	down	yes	All
MSTRG.19460	Zfp180	PREDICTED: Mus musculus zinc finger protein 180 (Zfp180), transcript variant X1, mRNA	2.51525	-1.3307	0.0420151	0.317598	down	yes	All
MSTRG.7047	Amer2	Mus musculus APC membrane recruitment 2 (Amer2), transcript variant 2, mRNA	2.41753	-1.27353	0.00506506	0.0895899	down	yes	Astrocyte/Neuron
MSTRG.11645	Ina	Mus musculus internexin neuronal intermediate filament protein, alpha (Ina), mRNA	2.39819	-1.26195	0.00404505	0.0769981	down	yes	Neuron
MSTRG.21687	Gadd45gip1	Mus musculus growth arrest and DNA-damage-inducible, gamma interacting protein 1 (Gadd45gip1), mRNA	2.34511	-1.22965	0.03721	0.298009	down	yes	All
MSTRG.6055	Zfp748	Mus musculus zinc finger protein 748 (Zfp748), mRNA	2.31828	-1.21306	0.0214744	0.218766	down	yes	All
MSTRG.8056	Desi1	Mus musculus desumoylating isopeptidase 1 (Desi1), mRNA	2.2502	-1.17005	0.00088737	0.02629	down	yes	Oligo
MSTRG.23855	F8a	Mus musculus factor 8-associated gene A (F8a), mRNA	2.22633	-1.15467	0.0332253	0.279246	down	yes	All
MSTRG.5472	Idi1	Mus musculus isopentenyl-diphosphate delta isomerase (Idi1), mRNA	2.1679	-1.1163	0.000468459	0.0159351	down	yes	Astrocyte
MSTRG.12830	1700020I14Rik (cyrano)	Mus musculus RIKEN cDNA 1700020I14 gene (1700020I14Rik), transcript variant 2, long non-coding RNA	2.1502	-1.10447	0.0274614	0.251663	down	yes	Neuron
MSTRG.11546	Ubtd1	PREDICTED: Mus musculus ubiquitin domain containing 1 (Ubtd1), transcript variant X1, mRNA	2.06319	-1.04488	0.0138481	0.169615	down	yes	Microglia
