# Supplementary material for: RNA-seq and network analysis reveal unique glial gene expression signatures during prion infection
Source: Mol Brain. 2020 May 7;13:71. doi: 10.1186/s13041-020-00610-8 (PMC7206698; doi:10.1186/s13041-020-00610-8)
Supplement: Supplementary file 8 — Additional file 8: Dataset 3. Gene Ontology analysis of genes altered during prion infection at 80, 100, and ~157 dpi. [file 13041_2020_610_MOESM8_ESM.xlsx]

## Sheet: GO_RML infection 80dpi
GO_ID	GO_Term	GO_function	GO_class	Genes	*S gene number	TS gene number	B gene number	TB gene number	pvalue
GO:0016579	protein deubiquitination	biological_process	10	Josd1;Usp22;Usp29	3	59	71	18096	0.00160754
GO:0036459	thiol-dependent ubiquitinyl hydrolase activity	molecular_function	5	Josd1;Usp22;Usp29	3	59	77	18096	0.00202915
GO:0060825	fibroblast growth factor receptor signaling pathway involved in neural plate anterior/posterior pattern formation	biological_process	11	Nog	1	59	1	18096	0.00326039
GO:0032011	ARF protein signal transduction	biological_process	10	Psd3	1	59	1	18096	0.00326039
GO:0090193	positive regulation of glomerulus development	biological_process	13	Nog	1	59	1	18096	0.00326039
GO:0050725	positive regulation of interleukin-1 beta biosynthetic process	biological_process	10	Egr1	1	59	1	18096	0.00326039
GO:0042357	thiamine diphosphate metabolic process	biological_process	7	Thtpa	1	59	1	18096	0.00326039
GO:0002152	bile acid conjugation	biological_process	10	Baat;Mrpl50	1	59	1	18096	0.00326039
GO:0052816	long-chain acyl-CoA hydrolase activity	molecular_function	9	Baat;Mrpl50	1	59	1	18096	0.00326039
GO:0072303	positive regulation of glomerular metanephric mesangial cell proliferation	biological_process	8	Egr1	1	59	1	18096	0.00326039
GO:0052817	very long chain acyl-CoA hydrolase activity	molecular_function	10	Baat;Mrpl50	1	59	1	18096	0.00326039
GO:0098737	protein insertion into plasma membrane	biological_process	8	Mal	1	59	1	18096	0.00326039
GO:0005252	open rectifier potassium channel activity	molecular_function	12	Kcnk3	1	59	1	18096	0.00326039
GO:0098759	cellular response to interleukin-8	biological_process	8	Egr1	1	59	1	18096	0.00326039
GO:0047963	glycine N-choloyltransferase activity	molecular_function	7	Baat;Mrpl50	1	59	1	18096	0.00326039
GO:0050333	thiamin-triphosphatase activity	molecular_function	9	Thtpa	1	59	1	18096	0.00326039
GO:0120003	hinge region between urothelial plaques of apical plasma membrane	NA	NA	Mal	1	59	1	18096	0.00326039
GO:0033233	regulation of protein sumoylation	biological_process	11	Egr1	1	59	1	18096	0.00326039
GO:2000313	regulation of fibroblast growth factor receptor signaling pathway involved in neural plate anterior/posterior pattern formation	biological_process	12	Nog	1	59	1	18096	0.00326039
GO:0072110	glomerular mesangial cell proliferation	biological_process	13	Egr1	1	59	1	18096	0.00326039
GO:0002038	positive regulation of L-glutamate transport	biological_process	12	Arl6ip1	1	59	1	18096	0.00326039
GO:2000182	regulation of progesterone biosynthetic process	biological_process	8	Egr1	1	59	2	18096	0.00651033
GO:1905006	negative regulation of epithelial to mesenchymal transition involved in endocardial cushion formation	NA	NA	Nog	1	59	2	18096	0.00651033
GO:0090729	toxin activity	NA	NA	Gnal	1	59	2	18096	0.00651033
GO:1904684	negative regulation of metalloendopeptidase activity	NA	NA	Timp3	1	59	2	18096	0.00651033
GO:0031935	regulation of chromatin silencing	biological_process	12	Uty	1	59	2	18096	0.00651033
GO:0060302	negative regulation of cytokine activity	biological_process	9	Nog	1	59	2	18096	0.00651033
GO:0047275	glucosaminylgalactosylglucosylceramide beta-galactosyltransferase activity	molecular_function	8	B3galt1	1	59	2	18096	0.00651033
GO:0086003	cardiac muscle cell contraction	biological_process	8	Uty	1	59	2	18096	0.00651033
GO:0052815	medium-chain acyl-CoA hydrolase activity	molecular_function	9	Baat;Mrpl50	1	59	2	18096	0.00651033
GO:0070525	tRNA threonylcarbamoyladenosine metabolic process	biological_process	12	Trp53rka	1	59	2	18096	0.00651033
GO:0071506	cellular response to mycophenolic acid	biological_process	7	Egr1	1	59	2	18096	0.00651033
GO:0010819	regulation of T cell chemotaxis	biological_process	8	Cxcl10	1	59	2	18096	0.00651033
GO:0021852	pyramidal neuron migration	biological_process	9	3110039M20Rik;Foxg1	1	59	2	18096	0.00651033
GO:0071310	cellular response to organic substance	biological_process	6	Egr1;Timp3	2	59	42	18096	0.00827523
GO:0009953	dorsal/ventral pattern formation	biological_process	8	3110039M20Rik;Foxg1;Nog	2	59	45	18096	0.00945579
GO:0008597	calcium-dependent protein serine/threonine phosphatase regulator activity	molecular_function	6	Rcan2	1	59	3	18096	0.00974985
GO:0044729	hemi-methylated DNA-binding	molecular_function	9	Egr1	1	59	3	18096	0.00974985
GO:0061418	regulation of transcription from RNA polymerase II promoter in response to hypoxia	biological_process	14	Egr1	1	59	3	18096	0.00974985
GO:1901740	negative regulation of myoblast fusion	biological_process	9	Cxcl10	1	59	3	18096	0.00974985
GO:1901509	regulation of endothelial tube morphogenesis	biological_process	10	Cxcl10	1	59	3	18096	0.00974985
GO:0015275	stretch-activated, cation-selective, calcium channel activity	molecular_function	10	Fam155a	1	59	3	18096	0.00974985
GO:0006613	cotranslational protein targeting to membrane	biological_process	8	Arl6ip1	1	59	3	18096	0.00974985
GO:0060819	inactivation of X chromosome by genetic imprinting	biological_process	9	Xist	1	59	3	18096	0.00974985
GO:0000958	mitochondrial mRNA catabolic process	biological_process	10	Pde12	1	59	3	18096	0.00974985
GO:1903984	positive regulation of TRAIL-activated apoptotic signaling pathway	NA	NA	Timp3	1	59	3	18096	0.00974985
GO:0006772	thiamine metabolic process	biological_process	8	Thtpa	1	59	3	18096	0.00974985
GO:0048871	multicellular organismal homeostasis	biological_process	5	Ndn	1	59	3	18096	0.00974985
GO:0003924	GTPase activity	molecular_function	9	Eif2s3y;Gnal;Rhog;Tubb3	4	59	267	18096	0.0111772
GO:0071359	cellular response to dsRNA	biological_process	8	Pde12	1	59	4	18096	0.012979
GO:0044528	regulation of mitochondrial mRNA stability	biological_process	11	Pde12	1	59	4	18096	0.012979
GO:0046543	development of secondary female sexual characteristics	biological_process	6	Irf2bpl	1	59	4	18096	0.012979
GO:0021533	cell differentiation in hindbrain	biological_process	7	Nog	1	59	4	18096	0.012979
GO:0048017	inositol lipid-mediated signaling	biological_process	8	Tnfaip8l3	1	59	4	18096	0.012979
GO:1990809	endoplasmic reticulum tubular network membrane organization	NA	NA	Arl6ip1	1	59	4	18096	0.012979
GO:0005784	Sec61 translocon complex	cellular_component	13	Arl6ip1	1	59	4	18096	0.012979
GO:0060743	epithelial cell maturation involved in prostate gland development	biological_process	9	Fem1b	1	59	4	18096	0.012979
GO:0006682	galactosylceramide biosynthetic process	biological_process	10	B3galt1	1	59	4	18096	0.012979
GO:0071787	endoplasmic reticulum tubular network formation	biological_process	7	Arl6ip1	1	59	4	18096	0.012979
GO:1902949	positive regulation of tau-protein kinase activity	biological_process	12	Egr1	1	59	4	18096	0.012979
GO:0051438	regulation of ubiquitin-protein transferase activity	biological_process	12	Fem1b	1	59	4	18096	0.012979
GO:0002457	T cell antigen processing and presentation	biological_process	8	Kdm5d	1	59	4	18096	0.012979
GO:0045085	negative regulation of interleukin-2 biosynthetic process	biological_process	9	Lag3	1	59	4	18096	0.012979
GO:0070884	regulation of calcineurin-NFAT signaling cascade	biological_process	11	Rcan2	1	59	4	18096	0.012979
GO:0008622	epsilon DNA polymerase complex	cellular_component	8	Pole4	1	59	4	18096	0.012979
GO:0009405	pathogenesis	biological_process	4	Gnal	1	59	4	18096	0.012979
GO:0001839	neural plate morphogenesis	biological_process	10	Nog	1	59	4	18096	0.012979
GO:0071504	cellular response to heparin	biological_process	8	Egr1	1	59	4	18096	0.012979
GO:0048248	CXCR3 chemokine receptor binding	molecular_function	9	Cxcl10	1	59	4	18096	0.012979
GO:0006413	translational initiation	biological_process	8	Ddx3y;Eif2s3y	2	59	54	18096	0.0134144
GO:0046886	positive regulation of hormone biosynthetic process	biological_process	7	Egr1	1	59	5	18096	0.0161978
GO:0016199	axon midline choice point recognition	biological_process	9	3110039M20Rik;Foxg1	1	59	5	18096	0.0161978
GO:0000805	X chromosome	cellular_component	11	Xist	1	59	5	18096	0.0161978
GO:0010385	double-stranded methylated DNA binding	molecular_function	9	Egr1	1	59	5	18096	0.0161978
GO:0060676	ureteric bud formation	biological_process	10	Nog	1	59	5	18096	0.0161978
GO:0044849	estrous cycle	biological_process	7	Egr1	1	59	5	18096	0.0161978
GO:1902041	regulation of extrinsic apoptotic signaling pathway via death domain receptors	biological_process	10	Fem1b	1	59	5	18096	0.0161978
GO:0060513	prostatic bud formation	biological_process	9	Nog	1	59	5	18096	0.0161978
GO:0002175	protein localization to paranode region of axon	biological_process	7	Mal	1	59	5	18096	0.0161978
GO:0070461	SAGA-type complex	cellular_component	9	Usp22	1	59	6	18096	0.0194062
GO:0010818	T cell chemotaxis	biological_process	7	Cxcl10	1	59	6	18096	0.0194062
GO:0048570	notochord morphogenesis	biological_process	9	Nog	1	59	6	18096	0.0194062
GO:0042118	endothelial cell activation	biological_process	6	Cxcl10	1	59	6	18096	0.0194062
GO:0048318	axial mesoderm development	biological_process	7	Nog	1	59	6	18096	0.0194062
GO:0090503	RNA phosphodiester bond hydrolysis, exonucleolytic	biological_process	10	Pde12	1	59	6	18096	0.0194062
GO:0032453	histone demethylase activity (H3-K4 specific	molecular_function	6	Kdm5d	1	59	6	18096	0.0194062
GO:0061312	BMP signaling pathway involved in heart development	biological_process	14	Nog	1	59	6	18096	0.0194062
GO:0008499	UDP-galactose:beta-N-acetylglucosamine beta-1,3-galactosyltransferase activity	molecular_function	8	B3galt1	1	59	6	18096	0.0194062
GO:0021960	anterior commissure morphogenesis	biological_process	11	Bhlhe22	1	59	6	18096	0.0194062
GO:0000408	EKC/KEOPS complex	cellular_component	7	Trp53rka	1	59	6	18096	0.0194062
GO:0005850	eukaryotic translation initiation factor 2 complex	cellular_component	9	Eif2s3y	1	59	6	18096	0.0194062
GO:0090324	negative regulation of oxidative phosphorylation	biological_process	15	Pde12	1	59	6	18096	0.0194062
GO:0060708	spongiotrophoblast differentiation	biological_process	8	Xist	1	59	6	18096	0.0194062
GO:0070447	positive regulation of oligodendrocyte progenitor proliferation	biological_process	11	Nog	1	59	6	18096	0.0194062
GO:0060442	branching involved in prostate gland morphogenesis	biological_process	9	Fem1b	1	59	6	18096	0.0194062
GO:0032587	ruffle membrane	cellular_component	8	Cdkl5;Psd3	2	59	66	18096	0.0196131
GO:0022008	neurogenesis	biological_process	7	3110039M20Rik;Foxg1;Bhlhe22	2	59	66	18096	0.0196131
GO:0006606	protein import into nucleus	biological_process	6	Ing1;Sprn	2	59	70	18096	0.0218997
GO:0042289	MHC class II protein binding	molecular_function	7	Lag3	1	59	7	18096	0.0226044
GO:0008526	phosphatidylinositol transporter activity	molecular_function	7	Tnfaip8l3	1	59	7	18096	0.0226044
GO:0021957	corticospinal tract morphogenesis	biological_process	11	Bhlhe22	1	59	7	18096	0.0226044
GO:0048664	neuron fate determination	biological_process	7	3110039M20Rik;Foxg1	1	59	7	18096	0.0226044
GO:0034720	histone H3-K4 demethylation	biological_process	12	Kdm5d	1	59	7	18096	0.0226044
GO:0019530	taurine metabolic process	biological_process	6	Baat;Mrpl50	1	59	7	18096	0.0226044
GO:0001766	membrane raft polarization	biological_process	7	Mal	1	59	7	18096	0.0226044
GO:0017176	phosphatidylinositol N-acetylglucosaminyltransferase activity	molecular_function	8	Pigyl	1	59	7	18096	0.0226044
GO:0071558	histone demethylase activity (H3-K27 specific	molecular_function	6	Uty	1	59	7	18096	0.0226044
GO:0071514	genetic imprinting	biological_process	7	Ndn	1	59	7	18096	0.0226044
GO:0051045	negative regulation of membrane protein ectodomain proteolysis	biological_process	8	Timp3	1	59	7	18096	0.0226044
GO:0005525	GTP binding	molecular_function	9	Eif2s3y;Gnal;Rhog;Tubb3	4	59	333	18096	0.023206
GO:0004843	thiol-dependent ubiquitin-specific protease activity	molecular_function	9	Josd1;Usp22	2	59	73	18096	0.0236837
GO:0002070	epithelial cell maturation	biological_process	9	Fem1b	1	59	8	18096	0.0257923
GO:0061037	negative regulation of cartilage development	biological_process	10	Nog	1	59	8	18096	0.0257923
GO:0030510	regulation of BMP signaling pathway	biological_process	14	Nog	1	59	8	18096	0.0257923
GO:0055009	atrial cardiac muscle tissue morphogenesis	biological_process	12	Nog	1	59	8	18096	0.0257923
GO:0061626	pharyngeal arch artery morphogenesis	biological_process	10	Nog	1	59	8	18096	0.0257923
GO:0009048	dosage compensation by inactivation of X chromosome	biological_process	10	Xist	1	59	8	18096	0.0257923
GO:0003223	ventricular compact myocardium morphogenesis	biological_process	13	Nog	1	59	8	18096	0.0257923
GO:0031987	locomotion involved in locomotory behavior	biological_process	5	Rcan2	1	59	8	18096	0.0257923
GO:0060040	retinal bipolar neuron differentiation	biological_process	10	Bhlhe22	1	59	8	18096	0.0257923
GO:1900027	regulation of ruffle assembly	biological_process	8	Rhog	1	59	8	18096	0.0257923
GO:0006544	glycine metabolic process	biological_process	9	Baat;Mrpl50	1	59	8	18096	0.0257923
GO:0021540	corpus callosum morphogenesis	biological_process	11	Bhlhe22	1	59	8	18096	0.0257923
GO:0030509	BMP signaling pathway	biological_process	13	Egr1;Nog	2	59	81	18096	0.0287203
GO:0051213	dioxygenase activity	molecular_function	5	Kdm5d;Uty	2	59	81	18096	0.0287203
GO:0021796	cerebral cortex regionalization	biological_process	8	Bhlhe22	1	59	9	18096	0.02897
GO:0000506	glycosylphosphatidylinositol-N-acetylglucosaminyltransferase (GPI-GnT) complex	cellular_component	11	Pigyl	1	59	9	18096	0.02897
GO:0060272	embryonic skeletal joint morphogenesis	biological_process	11	Nog	1	59	9	18096	0.02897
GO:0010485	H4 histone acetyltransferase activity	molecular_function	11	Usp22	1	59	9	18096	0.02897
GO:0061384	heart trabecula morphogenesis	biological_process	6	Nog	1	59	9	18096	0.02897
GO:0003149	membranous septum morphogenesis	biological_process	13	Nog	1	59	9	18096	0.02897
GO:0048762	mesenchymal cell differentiation	biological_process	8	Nog	1	59	9	18096	0.02897
GO:0098703	calcium ion import across plasma membrane	biological_process	15	Fam155a	1	59	9	18096	0.02897
GO:0016410	N-acyltransferase activity	molecular_function	7	Baat;Mrpl50	1	59	9	18096	0.02897
GO:0001731	formation of translation preinitiation complex	biological_process	9	Eif2s3y	1	59	9	18096	0.02897
GO:0045080	positive regulation of chemokine biosynthetic process	biological_process	9	Egr1	1	59	9	18096	0.02897
GO:0031000	response to caffeine	biological_process	7	Gnal	1	59	9	18096	0.02897
GO:0007417	central nervous system development	biological_process	8	Ndn;Nog	2	59	82	18096	0.0293776
GO:0007191	adenylate cyclase-activating dopamine receptor signaling pathway	biological_process	12	Gnal	1	59	10	18096	0.0321375
GO:0043652	engulfment of apoptotic cell	biological_process	7	Rhog	1	59	10	18096	0.0321375
GO:2000001	regulation of DNA damage checkpoint	biological_process	10	Fem1b	1	59	10	18096	0.0321375
GO:0045236	CXCR chemokine receptor binding	molecular_function	8	Cxcl10	1	59	10	18096	0.0321375
GO:0102991	myristoyl-CoA hydrolase activity	NA	NA	Baat;Mrpl50	1	59	10	18096	0.0321375
GO:0044666	MLL3/4 complex	cellular_component	9	Uty	1	59	10	18096	0.0321375
GO:0035457	cellular response to interferon-alpha	biological_process	8	Pde12	1	59	10	18096	0.0321375
GO:0044294	dendritic growth cone	cellular_component	7	Cdkl5	1	59	10	18096	0.0321375
GO:0019911	structural constituent of myelin sheath	molecular_function	4	Mal	1	59	10	18096	0.0321375
GO:0051897	positive regulation of protein kinase B signaling	biological_process	10	AI464131;Tnfaip8l3	2	59	87	18096	0.0327533
GO:0008206	bile acid metabolic process	biological_process	9	Baat;Mrpl50	1	59	11	18096	0.0352949
GO:0030259	lipid glycosylation	biological_process	7	B3galt1	1	59	11	18096	0.0352949
GO:0051864	histone demethylase activity (H3-K36 specific	molecular_function	7	Uty	1	59	11	18096	0.0352949
GO:0043568	positive regulation of insulin-like growth factor receptor signaling pathway	biological_process	12	AI464131	1	59	11	18096	0.0352949
GO:0033173	calcineurin-NFAT signaling cascade	biological_process	10	Rcan2	1	59	11	18096	0.0352949
GO:0060765	regulation of androgen receptor signaling pathway	biological_process	10	Kdm5d	1	59	11	18096	0.0352949
GO:0006699	bile acid biosynthetic process	biological_process	9	Baat;Mrpl50	1	59	11	18096	0.0352949
GO:0090305	nucleic acid phosphodiester bond hydrolysis	biological_process	8	Pde12	1	59	12	18096	0.0384421
GO:0045947	negative regulation of translational initiation	biological_process	10	Paip2b	1	59	12	18096	0.0384421
GO:0044548	S100 protein binding	molecular_function	5	Kcnk3	1	59	12	18096	0.0384421
GO:0016331	morphogenesis of embryonic epithelium	biological_process	8	Pcdh8	1	59	12	18096	0.0384421
GO:0060394	negative regulation of pathway-restricted SMAD protein phosphorylation	biological_process	11	Nog	1	59	12	18096	0.0384421
GO:0048667	cell morphogenesis involved in neuron differentiation	biological_process	11	3110039M20Rik;Foxg1	1	59	12	18096	0.0384421
GO:0000900	translation repressor activity, nucleic acid binding	molecular_function	7	Paip2b	1	59	12	18096	0.0384421
GO:2000177	regulation of neural precursor cell proliferation	biological_process	6	3110039M20Rik;Foxg1	1	59	12	18096	0.0384421
GO:0010941	regulation of cell death	biological_process	6	Ing1	1	59	12	18096	0.0384421
GO:0008347	glial cell migration	biological_process	8	Ndn	1	59	12	18096	0.0384421
GO:0016578	histone deubiquitination	biological_process	9	Usp22	1	59	12	18096	0.0384421
GO:0008191	metalloendopeptidase inhibitor activity	molecular_function	7	Timp3	1	59	12	18096	0.0384421
GO:0021952	central nervous system projection neuron axonogenesis	biological_process	10	Bhlhe22	1	59	12	18096	0.0384421
GO:0090090	negative regulation of canonical Wnt signaling pathway	biological_process	11	Egr1;Nog	2	59	98	18096	0.0406817
GO:0030816	positive regulation of cAMP metabolic process	biological_process	14	Cxcl10	1	59	13	18096	0.0415793
GO:0003016	respiratory system process	biological_process	6	Ndn	1	59	13	18096	0.0415793
GO:0016790	thiolester hydrolase activity	molecular_function	6	Baat;Mrpl50	1	59	13	18096	0.0415793
GO:0000124	SAGA complex	cellular_component	10	Usp22	1	59	13	18096	0.0415793
GO:0004535	poly(A)-specific ribonuclease activity	molecular_function	11	Pde12	1	59	13	18096	0.0415793
GO:0007606	sensory perception of chemical stimulus	biological_process	8	Gnal	1	59	13	18096	0.0415793
GO:0007614	short-term memory	biological_process	7	Rcan2	1	59	13	18096	0.0415793
GO:0060042	retina morphogenesis in camera-type eye	biological_process	12	Bhlhe22	1	59	14	18096	0.0447063
GO:0005671	Ada2/Gcn5/Ada3 transcription activator complex	cellular_component	9	Pole4	1	59	14	18096	0.0447063
GO:0030322	stabilization of membrane potential	biological_process	6	Kcnk3	1	59	14	18096	0.0447063
GO:0000288	nuclear-transcribed mRNA catabolic process, deadenylation-dependent decay	biological_process	11	Pde12	1	59	14	18096	0.0447063
GO:0016574	histone ubiquitination	biological_process	9	Usp22	1	59	14	18096	0.0447063
GO:0022841	potassium ion leak channel activity	molecular_function	11	Kcnk3	1	59	14	18096	0.0447063
GO:0016290	palmitoyl-CoA hydrolase activity	molecular_function	9	Baat;Mrpl50	1	59	14	18096	0.0447063
GO:0016787	hydrolase activity	molecular_function	4	AI464131;Baat;Mrpl50;Ddx3y;Josd1;Nudt19;Pde12;Thtpa;Usp22;Usp29	9	59	1456	18096	0.0450986
GO:1902043	positive regulation of extrinsic apoptotic signaling pathway via death domain receptors	biological_process	11	Mal	1	59	15	18096	0.0478234
GO:0005123	death receptor binding	molecular_function	8	Fem1b	1	59	15	18096	0.0478234
GO:0048011	neurotrophin TRK receptor signaling pathway	biological_process	10	Ndn	1	59	15	18096	0.0478234
GO:0060044	negative regulation of cardiac muscle cell proliferation	biological_process	6	Nog	1	59	15	18096	0.0478234
GO:0001706	endoderm formation	biological_process	10	Nog	1	59	15	18096	0.0478234
GO:0001655	urogenital system development	biological_process	7	Nog	1	59	15	18096	0.0478234
GO:0003676	nucleic acid binding	molecular_function	5	Ddx3y;Egr1;Hnrnpf;Rcan2;Sprn;Zfp652	6	59	814	18096	0.0486622
GO:0021954	central nervous system neuron development	biological_process	11	3110039M20Rik;Foxg1	1	59	16	18096	0.0509304
GO:0061053	somite development	biological_process	7	Nog	1	59	16	18096	0.0509304
GO:0050773	regulation of dendrite development	biological_process	8	Cdkl5	1	59	16	18096	0.0509304
GO:0002690	positive regulation of leukocyte chemotaxis	biological_process	7	Cxcl10	1	59	16	18096	0.0509304
GO:0070498	interleukin-1-mediated signaling pathway	biological_process	9	Egr1	1	59	16	18096	0.0509304
GO:2000406	positive regulation of T cell migration	biological_process	8	Cxcl10	1	59	16	18096	0.0509304
GO:0003203	endocardial cushion morphogenesis	biological_process	10	Nog	1	59	17	18096	0.0540275
GO:0019001	guanyl nucleotide binding	molecular_function	7	Gnal	1	59	17	18096	0.0540275
GO:0048712	negative regulation of astrocyte differentiation	biological_process	10	Nog	1	59	17	18096	0.0540275
GO:0000175	3'-5'-exoribonuclease activity	molecular_function	10	Pde12	1	59	17	18096	0.0540275
GO:0050868	negative regulation of T cell activation	biological_process	8	Lag3	1	59	17	18096	0.0540275
GO:0005789	endoplasmic reticulum membrane	cellular_component	11	AI464131;Arl6ip1;Pigyl	3	59	264	18096	0.0549406
GO:0090026	positive regulation of monocyte chemotaxis	biological_process	8	Cxcl10	1	59	18	18096	0.0571146
GO:0030131	clathrin adaptor complex	cellular_component	11	Lrrn3	1	59	18	18096	0.0571146
GO:0007190	activation of adenylate cyclase activity	biological_process	16	Gnal	1	59	18	18096	0.0571146
GO:0047617	acyl-CoA hydrolase activity	molecular_function	8	Baat;Mrpl50	1	59	18	18096	0.0571146
GO:0001975	response to amphetamine	biological_process	7	Gnal	1	59	18	18096	0.0571146
GO:0021510	spinal cord development	biological_process	9	Nog	1	59	18	18096	0.0571146
GO:0006935	chemotaxis	biological_process	5	Cxcl10;Rhog	2	59	120	18096	0.0584165
GO:0007409	axonogenesis	biological_process	8	Lrrn3;Ndn	2	59	122	18096	0.0601418
GO:0007413	axonal fasciculation	biological_process	7	Ndn	1	59	19	18096	0.0601919
GO:0051481	negative regulation of cytosolic calcium ion concentration	biological_process	12	Kcnk3	1	59	19	18096	0.0601919
GO:0008143	poly(A) binding	molecular_function	9	Paip2b	1	59	19	18096	0.0601919
GO:0005086	ARF guanyl-nucleotide exchange factor activity	molecular_function	4	Psd3	1	59	19	18096	0.0601919
GO:0010468	regulation of gene expression	biological_process	7	3110039M20Rik;Foxg1;Ddx3y;Uty	3	59	275	18096	0.0606106
GO:0016569	covalent chromatin modification	biological_process	8	Kdm5d;Usp22;Uty	3	59	277	18096	0.0616702
GO:0008234	cysteine-type peptidase activity	molecular_function	7	Usp22;Usp29	2	59	124	18096	0.0618846
GO:0031225	anchored component of membrane	cellular_component	6	Negr1;Sprn	2	59	125	18096	0.0627625
GO:0008378	galactosyltransferase activity	molecular_function	7	B3galt1	1	59	20	18096	0.0632592
GO:0006626	protein targeting to mitochondrion	biological_process	6	Timm8a1	1	59	20	18096	0.0632592
GO:0001764	neuron migration	biological_process	8	Cdkl5;Ndn	2	59	126	18096	0.0636447
GO:0030182	neuron differentiation	biological_process	9	Bhlhe22;Tubb3	2	59	126	18096	0.0636447
GO:0001190	transcriptional activator activity, RNA polymerase II transcription factor binding	molecular_function	6	Uty	1	59	21	18096	0.0663167
GO:0019955	cytokine binding	molecular_function	5	Nog	1	59	21	18096	0.0663167
GO:0005777	peroxisome	cellular_component	10	Baat;Mrpl50;Nudt19	2	59	132	18096	0.0690254
GO:0007585	respiratory gaseous exchange	biological_process	5	Ndn	1	59	22	18096	0.0693644
GO:0031683	G-protein beta/gamma-subunit complex binding	molecular_function	6	Gnal	1	59	22	18096	0.0693644
GO:0045954	positive regulation of natural killer cell mediated cytotoxicity	biological_process	7	Lag3	1	59	22	18096	0.0693644
GO:0016601	Rac protein signal transduction	biological_process	10	Rhog	1	59	23	18096	0.0724024
GO:0043950	positive regulation of cAMP-mediated signaling	biological_process	12	Cxcl10	1	59	23	18096	0.0724024
GO:0090190	positive regulation of branching involved in ureteric bud morphogenesis	biological_process	10	Nog	1	59	23	18096	0.0724024
GO:0008376	acetylgalactosaminyltransferase activity	molecular_function	7	B3galt1	1	59	23	18096	0.0724024
GO:0045861	negative regulation of proteolysis	biological_process	9	Timp3	1	59	23	18096	0.0724024
GO:0044853	plasma membrane raft	cellular_component	7	Mal	1	59	23	18096	0.0724024
GO:0060425	lung morphogenesis	biological_process	9	Nog	1	59	23	18096	0.0724024
GO:0017025	TBP-class protein binding	molecular_function	6	Hnrnpf	1	59	24	18096	0.0754306
GO:0042474	middle ear morphogenesis	biological_process	10	Nog	1	59	24	18096	0.0754306
GO:0002931	response to ischemia	biological_process	5	Egr1	1	59	24	18096	0.0754306
GO:0021983	pituitary gland development	biological_process	12	Nog	1	59	24	18096	0.0754306
GO:0007411	axon guidance	biological_process	7	Nog;Tubb3	2	59	140	18096	0.0764238
GO:0048646	anatomical structure formation involved in morphogenesis	biological_process	5	Nog	1	59	25	18096	0.078449
GO:0030031	cell projection assembly	biological_process	6	Rhog	1	59	25	18096	0.078449
GO:0071480	cellular response to gamma radiation	biological_process	8	Egr1	1	59	25	18096	0.078449
GO:0045070	positive regulation of viral genome replication	biological_process	9	Pde12	1	59	25	18096	0.078449
GO:0046872	metal ion binding	molecular_function	6	Egr1;Gnal;Ing1;Irf2bpl;Kdm5d;Nudt19;Pde12;Rnf130;Thtpa;Timm8a1;Timp3;Usp22;Uty;Zfp652	14	59	2896	18096	0.0793061
GO:2001234	negative regulation of apoptotic signaling pathway	biological_process	9	Nog	1	59	26	18096	0.0814578
GO:0004553	hydrolase activity, hydrolyzing O-glycosyl compounds	molecular_function	6	AI464131	1	59	26	18096	0.0814578
GO:0002052	positive regulation of neuroblast proliferation	biological_process	10	3110039M20Rik;Foxg1	1	59	26	18096	0.0814578
GO:0008045	motor neuron axon guidance	biological_process	8	Nog	1	59	26	18096	0.0814578
GO:0048741	skeletal muscle fiber development	biological_process	11	AI464131	1	59	27	18096	0.0844569
GO:0048675	axon extension	biological_process	8	Ndn	1	59	27	18096	0.0844569
GO:0043552	positive regulation of phosphatidylinositol 3-kinase activity	biological_process	10	Tnfaip8l3	1	59	27	18096	0.0844569
GO:0003887	DNA-directed DNA polymerase activity	molecular_function	8	Pole4	1	59	27	18096	0.0844569
GO:0043015	gamma-tubulin binding	molecular_function	7	Ndn	1	59	28	18096	0.0874464
GO:0045662	negative regulation of myoblast differentiation	biological_process	10	Cxcl10	1	59	28	18096	0.0874464
GO:0006637	acyl-CoA metabolic process	biological_process	7	Baat;Mrpl50	1	59	29	18096	0.0904263
GO:0012501	programmed cell death	biological_process	6	Rnf130	1	59	29	18096	0.0904263
GO:0050681	androgen receptor binding	molecular_function	9	Kdm5d	1	59	29	18096	0.0904263
GO:0050775	positive regulation of dendrite morphogenesis	biological_process	10	Cdkl5	1	59	29	18096	0.0904263
GO:0032839	dendrite cytoplasm	cellular_component	10	Cdkl5	1	59	30	18096	0.0933966
GO:0009312	oligosaccharide biosynthetic process	biological_process	7	B3galt1	1	59	30	18096	0.0933966
GO:0060412	ventricular septum morphogenesis	biological_process	12	Nog	1	59	30	18096	0.0933966
GO:0006511	ubiquitin-dependent protein catabolic process	biological_process	9	Usp22;Usp29	2	59	160	18096	0.0959336
GO:0048169	regulation of long-term neuronal synaptic plasticity	biological_process	11	Egr1	1	59	31	18096	0.0963574
GO:0071773	cellular response to BMP stimulus	biological_process	8	Nog	1	59	31	18096	0.0963574
GO:0006506	GPI anchor biosynthetic process	biological_process	9	Pigyl	1	59	31	18096	0.0963574
GO:0008375	acetylglucosaminyltransferase activity	molecular_function	7	B3galt1	1	59	32	18096	0.0993087
GO:0004864	protein phosphatase inhibitor activity	molecular_function	6	Ppp1r26	1	59	32	18096	0.0993087
GO:0001837	epithelial to mesenchymal transition	biological_process	10	Nog	1	59	32	18096	0.0993087
GO:0007017	microtubule-based process	biological_process	5	Tubb3	1	59	32	18096	0.0993087
GO:0051281	positive regulation of release of sequestered calcium ion into cytosol	biological_process	16	Cxcl10	1	59	33	18096	0.10225
GO:0005834	heterotrimeric G-protein complex	cellular_component	7	Gnal	1	59	33	18096	0.10225
GO:0016758	transferase activity, transferring hexosyl groups	molecular_function	6	B3galt1	1	59	33	18096	0.10225
GO:0035035	histone acetyltransferase binding	molecular_function	6	Egr1	1	59	34	18096	0.105183
GO:0007616	long-term memory	biological_process	7	Egr1	1	59	34	18096	0.105183
GO:0004693	cyclin-dependent protein serine/threonine kinase activity	molecular_function	9	Cdkl5	1	59	34	18096	0.105183
GO:0000982	transcription factor activity, RNA polymerase II proximal promoter sequence-specific DNA binding	molecular_function	6	Egr1	1	59	34	18096	0.105183
GO:0043484	regulation of RNA splicing	biological_process	11	Hnrnpf	1	59	35	18096	0.108106
GO:0001707	mesoderm formation	biological_process	10	Nog	1	59	35	18096	0.108106
GO:0006487	protein N-linked glycosylation	biological_process	9	B3galt1	1	59	35	18096	0.108106
GO:0006915	apoptotic process	biological_process	7	Arl6ip1;Bex2;Fem1b;Rnf130	4	59	561	18096	0.110054
GO:0045931	positive regulation of mitotic cell cycle	biological_process	8	Usp22	1	59	36	18096	0.111019
GO:0019216	regulation of lipid metabolic process	biological_process	6	Tnfaip8l3	1	59	36	18096	0.111019
GO:0009725	response to hormone	biological_process	5	Timp3	1	59	36	18096	0.111019
GO:0060173	limb development	biological_process	7	Nog	1	59	37	18096	0.113924
GO:0007631	feeding behavior	biological_process	4	Negr1	1	59	37	18096	0.113924
GO:0000979	RNA polymerase II core promoter sequence-specific DNA binding	molecular_function	11	Egr1	1	59	37	18096	0.113924
GO:0008009	chemokine activity	molecular_function	8	Cxcl10	1	59	37	18096	0.113924
GO:0060999	positive regulation of dendritic spine development	biological_process	10	Cdkl5	1	59	37	18096	0.113924
GO:0015914	phospholipid transport	biological_process	8	Tnfaip8l3	1	59	37	18096	0.113924
GO:0007492	endoderm development	biological_process	6	Nog	1	59	38	18096	0.116818
GO:0060325	face morphogenesis	biological_process	7	Nog	1	59	38	18096	0.116818
GO:1901216	positive regulation of neuron death	biological_process	8	Egr1	1	59	38	18096	0.116818
GO:0070098	chemokine-mediated signaling pathway	biological_process	9	Cxcl10	1	59	39	18096	0.119704
GO:0014911	positive regulation of smooth muscle cell migration	biological_process	11	Egr1	1	59	40	18096	0.12258
GO:0032012	regulation of ARF protein signal transduction	biological_process	11	Psd3	1	59	40	18096	0.12258
GO:0045787	positive regulation of cell cycle	biological_process	6	3110039M20Rik;Foxg1	1	59	40	18096	0.12258
GO:0048706	embryonic skeletal system development	biological_process	9	Nog	1	59	40	18096	0.12258
GO:0032154	cleavage furrow	cellular_component	7	Psd3	1	59	40	18096	0.12258
GO:0043021	ribonucleoprotein complex binding	molecular_function	4	Xist	1	59	41	18096	0.125447
GO:1990841	promoter-specific chromatin binding	NA	NA	Egr1	1	59	41	18096	0.125447
GO:0006493	protein O-linked glycosylation	biological_process	9	B3galt1	1	59	41	18096	0.125447
GO:0004857	enzyme inhibitor activity	molecular_function	4	Timp3	1	59	41	18096	0.125447
GO:0045773	positive regulation of axon extension	biological_process	10	Cdkl5	1	59	42	18096	0.128305
GO:0048568	embryonic organ development	biological_process	7	Uty	1	59	42	18096	0.128305
GO:0045893	positive regulation of transcription, DNA-templated	biological_process	12	Egr1;Ing1;Rhog;Usp22	4	59	598	18096	0.130464
GO:0035019	somatic stem cell population maintenance	biological_process	10	Nog	1	59	43	18096	0.131154
GO:0006950	response to stress	biological_process	4	Rcan2	1	59	43	18096	0.131154
GO:0043966	histone H3 acetylation	biological_process	10	Pole4	1	59	44	18096	0.133993
GO:0045596	negative regulation of cell differentiation	biological_process	8	Nog	1	59	45	18096	0.136824
GO:0030217	T cell differentiation	biological_process	9	Egr1	1	59	45	18096	0.136824
GO:0045184	establishment of protein localization	biological_process	6	Uty	1	59	45	18096	0.136824
GO:0045668	negative regulation of osteoblast differentiation	biological_process	9	Nog	1	59	46	18096	0.139645
GO:0010501	RNA secondary structure unwinding	biological_process	9	Ddx3y	1	59	46	18096	0.139645
GO:0001657	ureteric bud development	biological_process	7	Nog	1	59	46	18096	0.139645
GO:0019722	calcium-mediated signaling	biological_process	9	Rcan2	1	59	46	18096	0.139645
GO:0032868	response to insulin	biological_process	7	Egr1	1	59	47	18096	0.142457
GO:0021915	neural tube development	biological_process	9	Nog	1	59	47	18096	0.142457
GO:0009749	response to glucose	biological_process	9	Egr1	1	59	48	18096	0.145261
GO:0003727	single-stranded RNA binding	molecular_function	7	Hnrnpf	1	59	48	18096	0.145261
GO:0042552	myelination	biological_process	10	Mal	1	59	48	18096	0.145261
GO:0004674	protein serine/threonine kinase activity	molecular_function	8	Cdkl5;Sbk1;Trp53rka	3	59	405	18096	0.145543
GO:0035064	methylated histone binding	molecular_function	6	Ing1	1	59	49	18096	0.148055
GO:0001102	RNA polymerase II activating transcription factor binding	molecular_function	7	Bex2	1	59	49	18096	0.148055
GO:0030514	negative regulation of BMP signaling pathway	biological_process	15	Nog	1	59	49	18096	0.148055
GO:0003743	translation initiation factor activity	molecular_function	8	Eif2s3y	1	59	49	18096	0.148055
GO:0021987	cerebral cortex development	biological_process	13	3110039M20Rik;Foxg1	1	59	50	18096	0.15084
GO:0030838	positive regulation of actin filament polymerization	biological_process	11	Rhog	1	59	50	18096	0.15084
GO:1903078	positive regulation of protein localization to plasma membrane	biological_process	7	Rhog	1	59	50	18096	0.15084
GO:0000981	RNA polymerase II transcription factor activity, sequence-specific DNA binding	molecular_function	5	3110039M20Rik;Foxg1;Bhlhe22	2	59	213	18096	0.153067
GO:0003151	outflow tract morphogenesis	biological_process	10	Nog	1	59	51	18096	0.153616
GO:0010923	negative regulation of phosphatase activity	biological_process	10	Ppp1r26	1	59	51	18096	0.153616
GO:0004527	exonuclease activity	molecular_function	7	Pde12	1	59	52	18096	0.156384
GO:0019902	phosphatase binding	molecular_function	6	Ppp1r26	1	59	52	18096	0.156384
GO:0048365	Rac GTPase binding	molecular_function	10	Cdkl5	1	59	52	18096	0.156384
GO:0035914	skeletal muscle cell differentiation	biological_process	7	Egr1	1	59	53	18096	0.159142
GO:0005762	mitochondrial large ribosomal subunit	cellular_component	13	Baat;Mrpl50	1	59	53	18096	0.159142
GO:0060326	cell chemotaxis	biological_process	8	Rhog	1	59	54	18096	0.161892
GO:0001756	somitogenesis	biological_process	9	Pcdh8	1	59	55	18096	0.164632
GO:0007389	pattern specification process	biological_process	6	Nog	1	59	55	18096	0.164632
GO:0010942	positive regulation of cell death	biological_process	7	Egr1	1	59	57	18096	0.170087
GO:0052689	carboxylic ester hydrolase activity	molecular_function	6	Baat;Mrpl50	1	59	57	18096	0.170087
GO:0007611	learning or memory	biological_process	5	Egr1	1	59	58	18096	0.172802
GO:0003007	heart morphogenesis	biological_process	9	Uty	1	59	60	18096	0.178204
GO:0031532	actin cytoskeleton reorganization	biological_process	7	Rhog	1	59	60	18096	0.178204
GO:0007188	adenylate cyclase-modulating G-protein coupled receptor signaling pathway	biological_process	10	Gnal	1	59	60	18096	0.178204
GO:0071456	cellular response to hypoxia	biological_process	6	Kcnk3	1	59	60	18096	0.178204
GO:0034097	response to cytokine	biological_process	6	Timp3	1	59	61	18096	0.180893
GO:0005634	nucleus	cellular_component	9	3110039M20Rik;Foxg1;AI464131;Bex2;Bhlhe22;Cdkl5;Ddx3y;Egr1;Fem1b;Hnrnpf;Ing1;Irf2bpl;Kdm5d;Ndn;Pole4;Ppp1r26;Sprn;Trp53rka;Usp22;Usp29;Uty;Xist;Zfp652	22	59	5610	18096	0.181891
GO:0042733	embryonic digit morphogenesis	biological_process	10	Nog	1	59	62	18096	0.183572
GO:0030374	ligand-dependent nuclear receptor transcription coactivator activity	molecular_function	7	Usp22	1	59	62	18096	0.183572
GO:0045211	postsynaptic membrane	cellular_component	8	Pcdh8;Psd3	2	59	240	18096	0.184265
GO:0009653	anatomical structure morphogenesis	biological_process	4	3110039M20Rik;Foxg1	1	59	63	18096	0.186243
GO:0005758	mitochondrial intermembrane space	cellular_component	12	Timm8a1	1	59	63	18096	0.186243
GO:0009611	response to wounding	biological_process	5	2810403D21Rik;Sh3bgrl	1	59	64	18096	0.188906
GO:0008542	visual learning	biological_process	8	Nog	1	59	64	18096	0.188906
GO:0036464	cytoplasmic ribonucleoprotein granule	cellular_component	9	Ddx3y	1	59	64	18096	0.188906
GO:0008233	peptidase activity	molecular_function	5	Josd1;Usp22;Usp29	3	59	460	18096	0.189236
GO:0004004	ATP-dependent RNA helicase activity	molecular_function	11	Ddx3y	1	59	65	18096	0.19156
GO:0043154	negative regulation of cysteine-type endopeptidase activity involved in apoptotic process	biological_process	13	Arl6ip1	1	59	65	18096	0.19156
GO:0010951	negative regulation of endopeptidase activity	biological_process	11	Timp3	1	59	65	18096	0.19156
GO:0000082	G1/S transition of mitotic cell cycle	biological_process	8	Usp29	1	59	65	18096	0.19156
GO:0048666	neuron development	biological_process	10	Ndn	1	59	66	18096	0.194205
GO:0005200	structural constituent of cytoskeleton	molecular_function	4	Tubb3	1	59	66	18096	0.194205
GO:0001649	osteoblast differentiation	biological_process	7	Nog	1	59	67	18096	0.196842
GO:0031490	chromatin DNA binding	molecular_function	5	Uty	1	59	67	18096	0.196842
GO:0001664	G-protein coupled receptor binding	molecular_function	6	Gnal	1	59	67	18096	0.196842
GO:0070373	negative regulation of ERK1 and ERK2 cascade	biological_process	12	Timp3	1	59	68	18096	0.19947
GO:0007189	adenylate cyclase-activating G-protein coupled receptor signaling pathway	biological_process	11	Gnal	1	59	68	18096	0.19947
GO:0010033	response to organic substance	biological_process	5	Timp3	1	59	69	18096	0.20209
GO:0042060	wound healing	biological_process	6	Nog	1	59	69	18096	0.20209
GO:0006952	defense response	biological_process	5	Cxcl10	1	59	70	18096	0.204701
GO:0040008	regulation of growth	biological_process	4	Ndn	1	59	70	18096	0.204701
GO:0006486	protein glycosylation	biological_process	8	B3galt1	1	59	70	18096	0.204701
GO:0016798	hydrolase activity, acting on glycosyl bonds	molecular_function	5	AI464131	1	59	71	18096	0.207305
GO:0019898	extrinsic component of membrane	cellular_component	5	Mal	1	59	71	18096	0.207305
GO:0071944	cell periphery	cellular_component	5	Tubb3	1	59	72	18096	0.209899
GO:0051216	cartilage development	biological_process	8	Nog	1	59	72	18096	0.209899
GO:0042472	inner ear morphogenesis	biological_process	10	3110039M20Rik;Foxg1	1	59	73	18096	0.212486
GO:0043525	positive regulation of neuron apoptotic process	biological_process	11	Egr1	1	59	73	18096	0.212486
GO:0051965	positive regulation of synapse assembly	biological_process	8	Lrrn3	1	59	73	18096	0.212486
GO:0050679	positive regulation of epithelial cell proliferation	biological_process	6	Nog	1	59	73	18096	0.212486
GO:0007266	Rho protein signal transduction	biological_process	10	Rhog	1	59	74	18096	0.215064
GO:0002039	p53 binding	molecular_function	5	Trp53rka	1	59	75	18096	0.217633
GO:0030900	forebrain development	biological_process	10	3110039M20Rik;Foxg1	1	59	75	18096	0.217633
GO:0019233	sensory perception of pain	biological_process	8	Ndn	1	59	75	18096	0.217633
GO:0001701	in utero embryonic development	biological_process	9	Nog;Uty	2	59	270	18096	0.219901
GO:0090630	activation of GTPase activity	NA	NA	Rhog	1	59	76	18096	0.220195
GO:0048812	neuron projection morphogenesis	biological_process	7	Rhog	1	59	76	18096	0.220195
GO:0018107	peptidyl-threonine phosphorylation	biological_process	9	Sbk1	1	59	76	18096	0.220195
GO:0005267	potassium channel activity	molecular_function	10	Kcnk3	1	59	77	18096	0.222748
GO:0048661	positive regulation of smooth muscle cell proliferation	biological_process	6	Egr1	1	59	77	18096	0.222748
GO:0016779	nucleotidyltransferase activity	molecular_function	6	Pole4	1	59	77	18096	0.222748
GO:0045665	negative regulation of neuron differentiation	biological_process	11	3110039M20Rik;Foxg1	1	59	78	18096	0.225293
GO:0042981	regulation of apoptotic process	biological_process	8	Egr1;Tnfaip8l3	2	59	275	18096	0.225906
GO:0017148	negative regulation of translation	biological_process	9	Paip2b	1	59	79	18096	0.22783
GO:0016525	negative regulation of angiogenesis	biological_process	11	Cxcl10	1	59	81	18096	0.232879
GO:0001077	transcriptional activator activity, RNA polymerase II proximal promoter sequence-specific DNA binding	molecular_function	7	Egr1;Ndn	2	59	283	18096	0.235541
GO:0006508	proteolysis	biological_process	6	Josd1;Usp22;Usp29	3	59	516	18096	0.236737
GO:0034220	ion transmembrane transport	biological_process	6	Kcnk3	1	59	83	18096	0.237895
GO:0071346	cellular response to interferon-gamma	biological_process	7	Pde12	1	59	84	18096	0.240392
GO:0045202	synapse	cellular_component	3	Cdkl5;Pcdh8;Psd3	3	59	521	18096	0.241087
GO:0000122	negative regulation of transcription by RNA polymerase II	biological_process	12	3110039M20Rik;Foxg1;Egr1;Irf2bpl;Nog	4	59	771	18096	0.242847
GO:0009897	external side of plasma membrane	cellular_component	6	Cxcl10;Lag3	2	59	292	18096	0.246411
GO:0000976	transcription regulatory region sequence-specific DNA binding	molecular_function	9	Egr1	1	59	87	18096	0.247832
GO:0007613	memory	biological_process	6	Nog	1	59	88	18096	0.250296
GO:0060548	negative regulation of cell death	biological_process	7	Pde12	1	59	89	18096	0.252753
GO:0007346	regulation of mitotic cell cycle	biological_process	7	3110039M20Rik;Foxg1	1	59	89	18096	0.252753
GO:0060070	canonical Wnt signaling pathway	biological_process	9	Uty	1	59	90	18096	0.255201
GO:0007059	chromosome segregation	biological_process	5	Ddx3y	1	59	92	18096	0.260074
GO:0071013	catalytic step 2 spliceosome	cellular_component	9	Hnrnpf	1	59	92	18096	0.260074
GO:0010466	negative regulation of peptidase activity	biological_process	10	Timp3	1	59	93	18096	0.262499
GO:0045944	positive regulation of transcription by RNA polymerase II	biological_process	13	Bex2;Egr1;Irf2bpl;Ndn;Nog	5	59	1066	18096	0.266661
GO:0001501	skeletal system development	biological_process	7	Nog	1	59	95	18096	0.267325
GO:0007156	homophilic cell adhesion via plasma membrane adhesion molecules	biological_process	7	Pcdh8	1	59	96	18096	0.269726
GO:0030176	integral component of endoplasmic reticulum membrane	cellular_component	13	Arl6ip1	1	59	96	18096	0.269726
GO:0030414	peptidase inhibitor activity	molecular_function	5	Timp3	1	59	96	18096	0.269726
GO:0005578	proteinaceous extracellular matrix	cellular_component	5	Lrrn3;Timp3	2	59	312	18096	0.27063
GO:0005604	basement membrane	cellular_component	6	Timp3	1	59	97	18096	0.27212
GO:0001843	neural tube closure	biological_process	12	Nog	1	59	98	18096	0.274506
GO:0045666	positive regulation of neuron differentiation	biological_process	11	3110039M20Rik;Foxg1	1	59	100	18096	0.279255
GO:0006468	protein phosphorylation	biological_process	8	Cdkl5;Sbk1;Trp53rka	3	59	568	18096	0.282568
GO:0042277	peptide binding	molecular_function	5	Tubb3	1	59	102	18096	0.283973
GO:0000166	nucleotide binding	molecular_function	5	Cdkl5;Ddx3y;Eif2s3y;Gnal;Rhog;Sbk1;Tubb3	7	59	1639	18096	0.284361
GO:0071805	potassium ion transmembrane transport	biological_process	7	Kcnk3	1	59	103	18096	0.286321
GO:0016311	dephosphorylation	biological_process	7	Thtpa	1	59	104	18096	0.288661
GO:0009791	post-embryonic development	biological_process	6	Ndn	1	59	104	18096	0.288661
GO:0035091	phosphatidylinositol binding	molecular_function	6	Tnfaip8l3	1	59	104	18096	0.288661
GO:0000902	cell morphogenesis	biological_process	7	Rhog	1	59	104	18096	0.288661
GO:0006397	mRNA processing	biological_process	10	Hnrnpf;Pde12	2	59	328	18096	0.29001
GO:0000278	mitotic cell cycle	biological_process	6	Tubb3	1	59	105	18096	0.290994
GO:0006869	lipid transport	biological_process	5	Tnfaip8l3	1	59	105	18096	0.290994
GO:0007626	locomotory behavior	biological_process	4	Negr1	1	59	106	18096	0.293319
GO:0000226	microtubule cytoskeleton organization	biological_process	6	Tubb3	1	59	107	18096	0.295637
GO:0030336	negative regulation of cell migration	biological_process	9	Nog	1	59	108	18096	0.297947
GO:0007219	Notch signaling pathway	biological_process	8	Rcan2	1	59	108	18096	0.297947
GO:0030529	intracellular ribonucleoprotein complex	cellular_component	7	Baat;Mrpl50;Hnrnpf	2	59	336	18096	0.299685
GO:0004842	ubiquitin-protein transferase activity	molecular_function	6	Fem1b;Rnf130	2	59	340	18096	0.304516
GO:0051091	positive regulation of DNA binding transcription factor activity	biological_process	13	Bex2	1	59	111	18096	0.304833
GO:0098609	cell-cell adhesion	biological_process	5	Negr1	1	59	111	18096	0.304833
GO:0001666	response to hypoxia	biological_process	5	Egr1	1	59	112	18096	0.307113
GO:0004518	nuclease activity	molecular_function	6	Pde12	1	59	113	18096	0.309386
GO:0071222	cellular response to lipopolysaccharide	biological_process	8	Cxcl10	1	59	113	18096	0.309386
GO:0002020	protease binding	molecular_function	6	Timp3	1	59	113	18096	0.309386
GO:0006979	response to oxidative stress	biological_process	5	Rcan2	1	59	114	18096	0.311652
GO:0051726	regulation of cell cycle	biological_process	6	3110039M20Rik;Foxg1	1	59	115	18096	0.313911
GO:0007264	small GTPase mediated signal transduction	biological_process	8	Rhog	1	59	116	18096	0.316162
GO:0007049	cell cycle	biological_process	5	Bex2;Ing1;Usp22	3	59	610	18096	0.320203
GO:0005759	mitochondrial matrix	cellular_component	11	Pde12	1	59	118	18096	0.320642
GO:0007015	actin filament organization	biological_process	7	Rhog	1	59	119	18096	0.322872
GO:0043565	sequence-specific DNA binding	molecular_function	7	3110039M20Rik;Foxg1;Egr1;Uty	3	59	613	18096	0.3229
GO:0004386	helicase activity	molecular_function	9	Ddx3y	1	59	124	18096	0.333912
GO:0007267	cell-cell signaling	biological_process	6	Pcdh8	1	59	126	18096	0.338278
GO:0017124	SH3 domain binding	molecular_function	6	2810403D21Rik;Sh3bgrl	1	59	127	18096	0.340451
GO:0001650	fibrillar center	cellular_component	13	Kdm5d	1	59	127	18096	0.340451
GO:0006813	potassium ion transport	biological_process	8	Kcnk3	1	59	127	18096	0.340451
GO:0008285	negative regulation of cell proliferation	biological_process	5	Ing1;Ndn	2	59	370	18096	0.340538
GO:0005829	cytosol	cellular_component	9	Arl6ip1;Baat;Mrpl50;Cdkl5;Ddx3y;Eif2s3y;Fem1b;Hnrnpf;Ndn;Sprn;Tnfaip8l3;Trp53rka	11	59	2901	18096	0.342963
GO:0008134	transcription factor binding	molecular_function	5	Egr1;Hnrnpf	2	59	375	18096	0.346494
GO:0042493	response to drug	biological_process	5	Kcnk3	1	59	130	18096	0.346927
GO:0032496	response to lipopolysaccharide	biological_process	7	Cxcl10	1	59	131	18096	0.349071
GO:0006417	regulation of translation	biological_process	8	Paip2b	1	59	131	18096	0.349071
GO:0030424	axon	cellular_component	7	Nog;Tubb3	2	59	380	18096	0.352434
GO:0008270	zinc ion binding	molecular_function	8	Egr1;Timm8a1;Usp22	3	59	646	18096	0.352575
GO:0005615	extracellular space	cellular_component	5	Cxcl10;Kcnk3;Lrrn3;Nog;Timp3	5	59	1204	18096	0.355979
GO:0032403	protein complex binding	molecular_function	5	Lrrn3;Nog	2	59	383	18096	0.35599
GO:0006366	transcription by RNA polymerase II	biological_process	11	Egr1	1	59	137	18096	0.361795
GO:0008083	growth factor activity	molecular_function	6	Kcnk3	1	59	139	18096	0.365981
GO:0008201	heparin binding	molecular_function	6	Cxcl10	1	59	140	18096	0.368065
GO:0005681	spliceosomal complex	cellular_component	8	Hnrnpf	1	59	142	18096	0.372211
GO:0005623	cell	cellular_component	3	Fam155a	1	59	142	18096	0.372211
GO:0006351	transcription, DNA-templated	biological_process	10	3110039M20Rik;Foxg1;Bhlhe22;Egr1;Kdm5d;Ndn;Usp22;Zfp652	7	59	1806	18096	0.374579
GO:0007399	nervous system development	biological_process	7	Bhlhe22;Pcdh8	2	59	400	18096	0.376011
GO:0051607	defense response to virus	biological_process	5	Cxcl10	1	59	145	18096	0.37838
GO:0003690	double-stranded DNA binding	molecular_function	8	Egr1	1	59	146	18096	0.380423
GO:0010976	positive regulation of neuron projection development	biological_process	8	Negr1	1	59	147	18096	0.382459
GO:0043547	positive regulation of GTPase activity	biological_process	15	Cdkl5	1	59	151	18096	0.39054
GO:0010628	positive regulation of gene expression	biological_process	8	Egr1;Nog	2	59	414	18096	0.392317
GO:0031982	vesicle	cellular_component	4	Sprn	1	59	153	18096	0.394541
GO:0000978	RNA polymerase II proximal promoter sequence-specific DNA binding	molecular_function	11	Ndn;Uty	2	59	418	18096	0.396943
GO:0005102	receptor binding	molecular_function	5	Baat;Mrpl50;Nudt19	2	59	419	18096	0.398097
GO:0018105	peptidyl-serine phosphorylation	biological_process	9	Sbk1	1	59	156	18096	0.400494
GO:0005085	guanyl-nucleotide exchange factor activity	molecular_function	3	Psd3	1	59	156	18096	0.400494
GO:0007420	brain development	biological_process	9	Nog	1	59	156	18096	0.400494
GO:0030036	actin cytoskeleton organization	biological_process	6	Rhog	1	59	157	18096	0.402466
GO:0006631	fatty acid metabolic process	biological_process	9	Baat;Mrpl50	1	59	158	18096	0.404431
GO:0000139	Golgi membrane	cellular_component	11	B3galt1	1	59	160	18096	0.408343
GO:0016746	transferase activity, transferring acyl groups	molecular_function	5	Baat;Mrpl50	1	59	163	18096	0.414162
GO:0015630	microtubule cytoskeleton	cellular_component	10	Tubb3	1	59	168	18096	0.423737
GO:0005840	ribosome	cellular_component	9	Baat;Mrpl50	1	59	173	18096	0.433158
GO:0005654	nucleoplasm	cellular_component	11	Cdkl5;Egr1;Fem1b;Hnrnpf;Irf2bpl;Ndn;Tnfaip8l3	7	59	1912	18096	0.433227
GO:0005216	ion channel activity	molecular_function	8	Kcnk3	1	59	174	18096	0.435024
GO:0005975	carbohydrate metabolic process	biological_process	5	AI464131	1	59	176	18096	0.438738
GO:0016740	transferase activity	molecular_function	4	B3galt1;Baat;Mrpl50;Cdkl5;Pole4;Rnf130;Sbk1	6	59	1627	18096	0.439832
GO:0005125	cytokine activity	molecular_function	6	Cxcl10	1	59	178	18096	0.442428
GO:0046777	protein autophosphorylation	biological_process	9	Cdkl5	1	59	181	18096	0.447918
GO:0003713	transcription coactivator activity	molecular_function	6	Usp22	1	59	182	18096	0.449736
GO:0000287	magnesium ion binding	molecular_function	7	Thtpa	1	59	183	18096	0.451549
GO:0003677	DNA binding	molecular_function	6	3110039M20Rik;Foxg1;Egr1;Kdm5d;Ndn;Pole4;Zfp652	6	59	1656	18096	0.457086
GO:0030425	dendrite	cellular_component	7	Negr1;Tubb3	2	59	472	18096	0.457741
GO:0008284	positive regulation of cell proliferation	biological_process	5	Cxcl10;Nog	2	59	473	18096	0.458835
GO:0005783	endoplasmic reticulum	cellular_component	9	AI464131;Arl6ip1;B3galt1;Mal;Pigyl	5	59	1361	18096	0.45933
GO:0016757	transferase activity, transferring glycosyl groups	molecular_function	5	B3galt1	1	59	189	18096	0.4623
GO:0001934	positive regulation of protein phosphorylation	biological_process	10	Lrrn3	1	59	190	18096	0.464071
GO:0007166	cell surface receptor signaling pathway	biological_process	7	Lag3	1	59	191	18096	0.465837
GO:0007155	cell adhesion	biological_process	4	Negr1;Pcdh8	2	59	483	18096	0.46971
GO:0003682	chromatin binding	molecular_function	4	Bhlhe22;Uty	2	59	483	18096	0.46971
GO:0006897	endocytosis	biological_process	7	Rhog	1	59	195	18096	0.472844
GO:0046983	protein dimerization activity	molecular_function	5	Bhlhe22	1	59	196	18096	0.474581
GO:0031965	nuclear membrane	cellular_component	12	AI464131	1	59	197	18096	0.476313
GO:0007268	chemical synaptic transmission	biological_process	7	Pcdh8	1	59	199	18096	0.47976
GO:0006955	immune response	biological_process	4	Cxcl10	1	59	200	18096	0.481475
GO:0045892	negative regulation of transcription, DNA-templated	biological_process	12	3110039M20Rik;Foxg1;Bhlhe22	2	59	499	18096	0.486846
GO:0030335	positive regulation of cell migration	biological_process	9	Cxcl10	1	59	207	18096	0.493326
GO:0000790	nuclear chromatin	cellular_component	13	Uty	1	59	208	18096	0.494997
GO:0004672	protein kinase activity	molecular_function	7	Cdkl5;Sbk1	2	59	512	18096	0.500521
GO:0006355	regulation of transcription, DNA-templated	biological_process	11	3110039M20Rik;Foxg1;Bhlhe22;Egr1;Kdm5d;Ndn;Usp22;Zfp652	7	59	2048	18096	0.507648
GO:0042995	cell projection	cellular_component	5	Ndn;Pcdh8;Psd3	3	59	833	18096	0.514654
GO:0007608	sensory perception of smell	biological_process	9	Gnal	1	59	223	18096	0.519422
GO:0046982	protein heterodimerization activity	molecular_function	6	Kcnk3;Pole4	2	59	534	18096	0.523143
GO:0010629	negative regulation of gene expression	biological_process	8	Nog	1	59	228	18096	0.527303
GO:0016491	oxidoreductase activity	molecular_function	4	Kdm5d;Uty	2	59	541	18096	0.530201
GO:0070374	positive regulation of ERK1 and ERK2 cascade	biological_process	12	Tnfaip8l3	1	59	232	18096	0.533516
GO:0008022	protein C-terminus binding	molecular_function	5	Kcnk3	1	59	233	18096	0.535057
GO:0004888	transmembrane signaling receptor activity	molecular_function	5	Lag3	1	59	236	18096	0.539649
GO:0042803	protein homodimerization activity	molecular_function	6	Bhlhe22;Kcnk3;Nog	3	59	865	18096	0.540429
GO:0016477	cell migration	biological_process	7	Rhog	1	59	240	18096	0.545702
GO:0007507	heart development	biological_process	8	Uty	1	59	242	18096	0.548699
GO:0042127	regulation of cell proliferation	biological_process	5	Cxcl10	1	59	245	18096	0.553159
GO:0004871	signal transducer activity	molecular_function	4	Gnal;Rhog	2	59	567	18096	0.555806
GO:0008380	RNA splicing	biological_process	10	Hnrnpf	1	59	249	18096	0.559038
GO:0043025	neuronal cell body	cellular_component	6	Negr1;Tubb3	2	59	574	18096	0.562535
GO:0005667	transcription factor complex	cellular_component	7	Bex2	1	59	254	18096	0.566279
GO:0044212	transcription regulatory region DNA binding	molecular_function	8	Egr1	1	59	257	18096	0.570568
GO:0045121	membrane raft	cellular_component	5	Mal	1	59	260	18096	0.574815
GO:0006412	translation	biological_process	7	Eif2s3y	1	59	261	18096	0.576222
GO:0016310	phosphorylation	biological_process	7	Cdkl5;Sbk1	2	59	608	18096	0.594201
GO:0000977	RNA polymerase II regulatory region sequence-specific DNA binding	molecular_function	10	Egr1	1	59	275	18096	0.595439
GO:0016301	kinase activity	molecular_function	6	Cdkl5;Sbk1	2	59	611	18096	0.596914
GO:0055114	oxidation-reduction process	biological_process	5	Kdm5d;Uty	2	59	620	18096	0.604973
GO:0016604	nuclear body	cellular_component	13	Xist	1	59	284	18096	0.607337
GO:0016324	apical plasma membrane	cellular_component	6	Mal	1	59	293	18096	0.618892
GO:0016607	nuclear speck	cellular_component	14	Usp22	1	59	296	18096	0.622668
GO:0031012	extracellular matrix	cellular_component	3	Timp3	1	59	302	18096	0.630112
GO:0005575	cellular_component	cellular_component	2	1700020I14Rik;2010204K13Rik;2810403D21Rik;Sh3bgrl;3110039M20Rik;Foxg1;Ccdc71l;Fam199x;Josd1;Paip2b;Rwdd2a;Sbk1;Zfp597	11	59	3561	18096	0.630959
GO:0005886	plasma membrane	cellular_component	5	Fam155a;Josd1;Kcnk3;Lrrn3;Mal;Negr1;Pcdh8;Psd3;Rhog;Sprn;Tnfaip8l3	11	59	3583	18096	0.639733
GO:0005739	mitochondrion	cellular_component	9	Baat;Mrpl50;Lyrm2;Nudt19;Pde12;Timm8a1	5	59	1660	18096	0.639893
GO:0006954	inflammatory response	biological_process	6	Cxcl10	1	59	317	18096	0.648095
GO:0007186	G-protein coupled receptor signaling pathway	biological_process	8	Cxcl10;Gnal	2	59	683	18096	0.658064
GO:0005874	microtubule	cellular_component	11	Tubb3	1	59	330	18096	0.662982
GO:0016567	protein ubiquitination	biological_process	10	Fem1b	1	59	335	18096	0.668542
GO:0005730	nucleolus	cellular_component	11	Ddx3y;Sprn	2	59	720	18096	0.686563
GO:0043234	protein complex	cellular_component	4	Nog;Uty	2	59	738	18096	0.699727
GO:0005694	chromosome	cellular_component	9	Xist	1	59	365	18096	0.700056
GO:0030054	cell junction	cellular_component	3	Pcdh8;Psd3	2	59	761	18096	0.715893
GO:0005743	mitochondrial inner membrane	cellular_component	13	Timm8a1	1	59	382	18096	0.716586
GO:0016020	membrane	cellular_component	3	AI464131;Arl6ip1;B3galt1;Fam155a;Josd1;Kcnk3;Lag3;Lrrn3;Mal;Negr1;Pcdh8;Pigyl;Psd3;Rhog;Rnf130;Sprn;Timm8a1;Tnfaip8l3	18	59	6019	18096	0.718088
GO:0019899	enzyme binding	molecular_function	5	Usp22	1	59	396	18096	0.729524
GO:0003723	RNA binding	molecular_function	6	Ddx3y;Hnrnpf	2	59	794	18096	0.737836
GO:0008152	metabolic process	biological_process	3	AI464131	1	59	415	18096	0.746158
GO:0005622	intracellular	cellular_component	5	Rhog;Tubb3	2	59	812	18096	0.749199
GO:0003674	molecular_function	molecular_function	2	1700020I14Rik;2010204K13Rik;2810403D21Rik;Sh3bgrl;3110039M20Rik;Foxg1;Baat;Mrpl50;Ccdc71l;Fam199x;Irf2bpl;Lyrm2;Negr1;Pole4;Rwdd2a;Zfp597	13	59	4562	18096	0.758066
GO:0005737	cytoplasm	cellular_component	7	2810403D21Rik;Sh3bgrl;Arl6ip1;Baat;Mrpl50;Bex2;Ddx3y;Egr1;Eif2s3y;Fem1b;Josd1;Ndn;Rcan2;Rhog;Rnf130;Sbk1;Thtpa;Timp3;Tnfaip8l3;Tubb3	18	59	6225	18096	0.776715
GO:0006629	lipid metabolic process	biological_process	5	Baat;Mrpl50	1	59	458	18096	0.780179
GO:0005813	centrosome	cellular_component	9	Ndn	1	59	464	18096	0.784555
GO:0006357	regulation of transcription by RNA polymerase II	biological_process	12	3110039M20Rik;Foxg1	1	59	486	18096	0.799879
GO:0003700	DNA binding transcription factor activity	molecular_function	4	3110039M20Rik;Foxg1;Egr1	2	59	907	18096	0.802515
GO:0019901	protein kinase binding	molecular_function	7	Rhog	1	59	497	18096	0.807134
GO:0008150	biological_process	biological_process	2	1700020I14Rik;2010204K13Rik;2810403D21Rik;Sh3bgrl;3110039M20Rik;Foxg1;Baat;Mrpl50;Ccdc71l;Fam199x;Lyrm2;Rwdd2a;Zfp597;Zfp652	11	59	4083	18096	0.808079
GO:0030154	cell differentiation	biological_process	6	3110039M20Rik;Foxg1;Nog	2	59	934	18096	0.815756
GO:0043066	negative regulation of apoptotic process	biological_process	9	Arl6ip1	1	59	536	18096	0.830832
GO:0005524	ATP binding	molecular_function	9	Cdkl5;Ddx3y;Sbk1	3	59	1363	18096	0.831423
GO:0016021	integral component of membrane	cellular_component	6	AI464131;Arl6ip1;B3galt1;Fam155a;Kcnk3;Lag3;Lrrn3;Mal;Pcdh8;Pigyl;Rnf130	11	59	4224	18096	0.843784
GO:0006811	ion transport	biological_process	5	Kcnk3	1	59	567	18096	0.847606
GO:0005509	calcium ion binding	molecular_function	7	Pcdh8	1	59	578	18096	0.853156
GO:0048471	perinuclear region of cytoplasm	cellular_component	9	Cdkl5	1	59	583	18096	0.855612
GO:0015031	protein transport	biological_process	6	Timm8a1	1	59	589	18096	0.858507
GO:0005576	extracellular region	cellular_component	3	Cxcl10;Nog;Timp3	3	59	1448	18096	0.861283
GO:0005887	integral component of plasma membrane	cellular_component	7	Kcnk3;Pcdh8	2	59	1055	18096	0.865985
GO:0007275	multicellular organism development	biological_process	5	3110039M20Rik;Foxg1;Nog	2	59	1091	18096	0.878356
GO:0005856	cytoskeleton	cellular_component	9	Rhog;Tubb3	2	59	1175	18096	0.903302
GO:0005794	Golgi apparatus	cellular_component	9	B3galt1;Mal	2	59	1199	18096	0.909518
GO:0005515	protein binding	molecular_function	4	3110039M20Rik;Foxg1;AI464131;Arl6ip1;Bex2;Bhlhe22;Fem1b;Ndn;Rhog;Tubb3;Uty	10	59	4649	18096	0.959582
GO:0007165	signal transduction	biological_process	6	Gnal	1	59	1070	18096	0.97273
GO:0042802	identical protein binding	molecular_function	5	Arl6ip1	1	59	1128	18096	0.977711

## Sheet: GO_RML infection 100dpi
GO_ID	GO_Term	GO_function	GO_class	Genes	*S gene number	TS gene number	B gene number	TB gene number	pvalue
GO:0002376	immune system process	biological_process	3	B2m;Bst2;C1qa;C1qb;H2-D1;H2-K1;Ifitm3;Ifitm6;Irf7;Ly86;Oasl2	10	62	411	18143	1.19911e-06
GO:0042612	MHC class I protein complex	cellular_component	8	B2m;H2-D1;H2-K1	3	62	10	18143	4.48308e-06
GO:0051607	defense response to virus	biological_process	5	Bst2;Cxcl10;Ifitm3;Ifitm6;Irf7;Itgax;Oasl2	6	62	145	18143	9.99135e-06
GO:0001916	positive regulation of T cell mediated cytotoxicity	biological_process	7	B2m;H2-D1;H2-K1	3	62	18	18143	2.98958e-05
GO:0002485	antigen processing and presentation of endogenous peptide antigen via MHC class I via ER pathway, TAP-dependent	biological_process	9	H2-D1;H2-K1	2	62	3	18143	3.43946e-05
GO:0045087	innate immune response	biological_process	5	Bst2;C1qa;C1qb;Ifitm3;Ifitm6;Irf7;Ly86;Oasl2;Trem2	8	62	370	18143	3.58796e-05
GO:0009897	external side of plasma membrane	cellular_component	6	B2m;Cxcl10;Fcgr4;H2-D1;H2-K1;Itgax;Lag3	7	62	297	18143	6.68091e-05
GO:0002474	antigen processing and presentation of peptide antigen via MHC class I	biological_process	6	B2m;H2-D1;H2-K1	3	62	24	18143	7.30769e-05
GO:0010977	negative regulation of neuron projection development	biological_process	8	B2m;Gfap;H2-D1;H2-K1	4	62	79	18143	0.000153325
GO:0000982	transcription factor activity, RNA polymerase II proximal promoter sequence-specific DNA binding	molecular_function	6	Egr1;Irf7;Jun	3	62	34	18143	0.000210856
GO:0046977	TAP binding	molecular_function	5	H2-D1;H2-K1	2	62	7	18143	0.000238647
GO:0045071	negative regulation of viral genome replication	biological_process	9	Bst2;Ifitm3;Ifitm6;Oasl2	3	62	39	18143	0.000318135
GO:0035456	response to interferon-beta	biological_process	7	Bst2;Ifitm3;Ifitm6	2	62	10	18143	0.000508015
GO:0030881	beta-2-microglobulin binding	molecular_function	5	H2-D1;H2-K1	2	62	11	18143	0.000619541
GO:0001102	RNA polymerase II activating transcription factor binding	molecular_function	7	Bex2;Jun;Neurod1	3	62	49	18143	0.000625953
GO:0009615	response to virus	biological_process	7	Bst2;Ifitm3;Ifitm6;Oasl2	3	62	49	18143	0.000625953
GO:0006955	immune response	biological_process	4	B2m;Cxcl10;H2-D1;H2-K1;Oasl2	5	62	203	18143	0.000643876
GO:0035455	response to interferon-alpha	biological_process	7	Bst2;Ifitm3;Ifitm6	2	62	12	18143	0.000741814
GO:0008191	metalloendopeptidase inhibitor activity	molecular_function	7	Bst2;Timp3	2	62	12	18143	0.000741814
GO:0016064	immunoglobulin mediated immune response	biological_process	8	C4b;Irf7	2	62	13	18143	0.00087476
GO:0048839	inner ear development	biological_process	10	C1qb;H2-K1;Neurod1	3	62	56	18143	0.000925914
GO:0042608	T cell receptor binding	molecular_function	6	H2-D1;H2-K1	2	62	14	18143	0.00101831
GO:0034097	response to cytokine	biological_process	6	Jun;Serpina3n;Serpina3f;Serpina3m;Timp3	3	62	61	18143	0.00118766
GO:0050868	negative regulation of T cell activation	biological_process	8	Gm40824;Peli1;Lag3	2	62	17	18143	0.00151185
GO:0005797	Golgi medial cisterna	cellular_component	13	H2-D1;H2-K1	2	62	20	18143	0.00209826
GO:0070971	endoplasmic reticulum exit site	cellular_component	11	H2-D1;H2-K1	2	62	23	18143	0.00277564
GO:0034341	response to interferon-gamma	biological_process	6	Bst2;Ifitm3;Ifitm6	2	62	24	18143	0.00302133
GO:0005576	extracellular region	cellular_component	3	B2m;C1qa;C1qb;C4b;Cst7;Cxcl10;Gm32491;Lgi1;Lgals3bp;Ly86;Serpina3n;Serpina3f;Serpina3m;Timp3;Trem2	12	62	1448	18143	0.00326225
GO:0060730	regulation of intestinal epithelial structure maintenance	biological_process	9	Neurod1	1	62	1	18143	0.0034173
GO:1904714	regulation of chaperone-mediated autophagy	NA	NA	Gfap	1	62	1	18143	0.0034173
GO:0050725	positive regulation of interleukin-1 beta biosynthetic process	biological_process	10	Egr1	1	62	1	18143	0.0034173
GO:0072303	positive regulation of glomerular metanephric mesangial cell proliferation	biological_process	8	Egr1	1	62	1	18143	0.0034173
GO:0034127	regulation of MyD88-independent toll-like receptor signaling pathway	biological_process	10	Irf7	1	62	1	18143	0.0034173
GO:2000350	positive regulation of CD40 signaling pathway	biological_process	10	Trem2	1	62	1	18143	0.0034173
GO:0005602	complement component C1 complex	cellular_component	5	C1qb	1	62	1	18143	0.0034173
GO:0018009	N-terminal peptidyl-L-cysteine N-palmitoylation	biological_process	11	Map6d1	1	62	1	18143	0.0034173
GO:1903082	positive regulation of C-C chemokine receptor CCR7 signaling pathway	biological_process	12	Trem2	1	62	1	18143	0.0034173
GO:0071387	cellular response to cortisol stimulus	biological_process	11	Klf9	1	62	1	18143	0.0034173
GO:0098759	cellular response to interleukin-8	biological_process	8	Egr1	1	62	1	18143	0.0034173
GO:0070392	detection of lipoteichoic acid	biological_process	8	Trem2	1	62	1	18143	0.0034173
GO:0010625	positive regulation of Schwann cell proliferation	biological_process	12	Gfap	1	62	1	18143	0.0034173
GO:1900449	regulation of glutamate receptor signaling pathway	biological_process	9	Frrs1l	1	62	1	18143	0.0034173
GO:0034336	misfolded RNA binding	molecular_function	7	Trove2	1	62	1	18143	0.0034173
GO:0097450	astrocyte end-foot	cellular_component	8	Gfap	1	62	1	18143	0.0034173
GO:0033233	regulation of protein sumoylation	biological_process	11	Egr1	1	62	1	18143	0.0034173
GO:0051580	regulation of neurotransmitter uptake	biological_process	9	Gfap	1	62	1	18143	0.0034173
GO:0032499	detection of peptidoglycan	biological_process	8	Trem2	1	62	1	18143	0.0034173
GO:0033216	ferric iron import	biological_process	11	B2m	1	62	1	18143	0.0034173
GO:0072110	glomerular mesangial cell proliferation	biological_process	13	Egr1	1	62	1	18143	0.0034173
GO:0006958	complement activation, classical pathway	biological_process	10	C1qa;C1qb	2	62	26	18143	0.00354214
GO:0042605	peptide antigen binding	molecular_function	5	H2-D1;H2-K1	2	62	27	18143	0.00381712
GO:0010466	negative regulation of peptidase activity	biological_process	10	Cst7;Serpina3n;Serpina3f;Serpina3m;Timp3	3	62	95	18143	0.00420689
GO:0030414	peptidase inhibitor activity	molecular_function	5	Cst7;Serpina3n;Serpina3f;Serpina3m;Timp3	3	62	99	18143	0.00472136
GO:0019882	antigen processing and presentation	biological_process	4	H2-D1;H2-K1	2	62	33	18143	0.00566694
GO:1901253	negative regulation of intracellular transport of viral material	biological_process	9	Bst2	1	62	2	18143	0.0068231
GO:0032607	interferon-alpha production	biological_process	7	Irf7	1	62	2	18143	0.0068231
GO:2000182	regulation of progesterone biosynthetic process	biological_process	8	Egr1	1	62	2	18143	0.0068231
GO:1904684	negative regulation of metalloendopeptidase activity	NA	NA	Timp3	1	62	2	18143	0.0068231
GO:0071283	cellular response to iron(III) ion	biological_process	9	B2m	1	62	2	18143	0.0068231
GO:0003329	pancreatic PP cell fate commitment	biological_process	12	Neurod1	1	62	2	18143	0.0068231
GO:1904434	positive regulation of ferrous iron binding	NA	NA	B2m	1	62	2	18143	0.0068231
GO:0043331	response to dsRNA	biological_process	7	Gm40824;Peli1	1	62	2	18143	0.0068231
GO:1904437	positive regulation of transferrin receptor binding	NA	NA	B2m	1	62	2	18143	0.0068231
GO:0035883	enteroendocrine cell differentiation	biological_process	10	Neurod1	1	62	2	18143	0.0068231
GO:0003326	pancreatic A cell fate commitment	biological_process	12	Neurod1	1	62	2	18143	0.0068231
GO:0035026	leading edge cell differentiation	biological_process	8	Jun	1	62	2	18143	0.0068231
GO:0034124	regulation of MyD88-dependent toll-like receptor signaling pathway	biological_process	10	Irf7	1	62	2	18143	0.0068231
GO:0071506	cellular response to mycophenolic acid	biological_process	7	Egr1	1	62	2	18143	0.0068231
GO:0002588	positive regulation of antigen processing and presentation of peptide antigen via MHC class II	biological_process	8	Trem2	1	62	2	18143	0.0068231
GO:1904440	positive regulation of ferrous iron import across plasma membrane	NA	NA	B2m	1	62	2	18143	0.0068231
GO:0010819	regulation of T cell chemotaxis	biological_process	8	Cxcl10	1	62	2	18143	0.0068231
GO:0033883	pyridoxal phosphatase activity	molecular_function	8	Phospho2	1	62	2	18143	0.0068231
GO:0000979	RNA polymerase II core promoter sequence-specific DNA binding	molecular_function	11	Egr1;Irf7	2	62	37	18143	0.00708572
GO:0005615	extracellular space	cellular_component	5	B2m;C1qa;C1qb;C4b;Cst7;Cxcl10;Gm32491;Lgi1;Lgals3bp;Serpina3n;Serpina3f;Serpina3m;Timp3	10	62	1201	18143	0.00716162
GO:0097546	ciliary base	cellular_component	8	2610301B20Rik;Prkar2b	2	62	38	18143	0.00746301
GO:0071310	cellular response to organic substance	biological_process	6	Egr1;Timp3	2	62	42	18143	0.0090607
GO:0008597	calcium-dependent protein serine/threonine phosphatase regulator activity	molecular_function	6	Rcan2	1	62	3	18143	0.0102175
GO:1905516	positive regulation of fertilization	NA	NA	Lhfpl2	1	62	3	18143	0.0102175
GO:0070740	tubulin-glutamic acid ligase activity	molecular_function	8	Ttll7	1	62	3	18143	0.0102175
GO:0044729	hemi-methylated DNA-binding	molecular_function	9	Egr1	1	62	3	18143	0.0102175
GO:0061418	regulation of transcription from RNA polymerase II promoter in response to hypoxia	biological_process	14	Egr1	1	62	3	18143	0.0102175
GO:0002481	antigen processing and presentation of exogenous protein antigen via MHC class Ib, TAP-dependent	biological_process	8	B2m	1	62	3	18143	0.0102175
GO:0044216	other organism cell	cellular_component	8	C4b	1	62	3	18143	0.0102175
GO:1901740	negative regulation of myoblast fusion	biological_process	9	Cxcl10	1	62	3	18143	0.0102175
GO:1901509	regulation of endothelial tube morphogenesis	biological_process	10	Cxcl10	1	62	3	18143	0.0102175
GO:0045103	intermediate filament-based process	biological_process	5	Gfap	1	62	3	18143	0.0102175
GO:0015275	stretch-activated, cation-selective, calcium channel activity	molecular_function	10	Fam155a	1	62	3	18143	0.0102175
GO:0046545	development of primary female sexual characteristics	biological_process	7	Lhfpl2	1	62	3	18143	0.0102175
GO:0019767	IgE receptor activity	molecular_function	7	Fcgr4	1	62	3	18143	0.0102175
GO:0020018	ciliary pocket membrane	cellular_component	9	Ehd3	1	62	3	18143	0.0102175
GO:1903984	positive regulation of TRAIL-activated apoptotic signaling pathway	NA	NA	Timp3	1	62	3	18143	0.0102175
GO:0032991	macromolecular complex	cellular_component	3	Cbx5	1	62	3	18143	0.0102175
GO:0032608	interferon-beta production	biological_process	7	Irf7	1	62	3	18143	0.0102175
GO:0032496	response to lipopolysaccharide	biological_process	7	Cxcl10;Gm40824;Peli1;Jun	3	62	133	18143	0.0106311
GO:0044212	transcription regulatory region DNA binding	molecular_function	8	Egr1;Irf7;Jun;Zfp513	4	62	257	18143	0.0115438
GO:0045597	positive regulation of cell differentiation	biological_process	8	Jun;Neurod1	2	62	48	18143	0.0117159
GO:0070936	protein K48-linked ubiquitination	biological_process	12	Gm40824;Peli1;Rnf6	2	62	48	18143	0.0117159
GO:0009749	response to glucose	biological_process	9	Egr1;Neurod1	2	62	49	18143	0.0121878
GO:0003690	double-stranded DNA binding	molecular_function	8	Egr1;Jun;Neurod1	3	62	145	18143	0.0134103
GO:0097016	L27 domain binding	molecular_function	6	Lin7c	1	62	4	18143	0.0136004
GO:0051365	cellular response to potassium ion starvation	biological_process	9	Jun	1	62	4	18143	0.0136004
GO:0032497	detection of lipopolysaccharide	biological_process	8	Trem2	1	62	4	18143	0.0136004
GO:1902949	positive regulation of tau-protein kinase activity	biological_process	12	Egr1	1	62	4	18143	0.0136004
GO:0046546	development of primary male sexual characteristics	biological_process	7	Lhfpl2	1	62	4	18143	0.0136004
GO:0044314	protein K27-linked ubiquitination	biological_process	12	Rnf6	1	62	4	18143	0.0136004
GO:0002520	immune system development	biological_process	4	Trove2	1	62	4	18143	0.0136004
GO:1903361	protein localization to basolateral plasma membrane	biological_process	7	Lin7c	1	62	4	18143	0.0136004
GO:0045085	negative regulation of interleukin-2 biosynthetic process	biological_process	9	Lag3	1	62	4	18143	0.0136004
GO:0070884	regulation of calcineurin-NFAT signaling cascade	biological_process	11	Rcan2	1	62	4	18143	0.0136004
GO:0098574	cytoplasmic side of lysosomal membrane	cellular_component	13	Gfap	1	62	4	18143	0.0136004
GO:0019770	IgG receptor activity	molecular_function	7	Fcgr4	1	62	4	18143	0.0136004
GO:0071504	cellular response to heparin	biological_process	8	Egr1	1	62	4	18143	0.0136004
GO:0048248	CXCR3 chemokine receptor binding	molecular_function	9	Cxcl10	1	62	4	18143	0.0136004
GO:0071156	regulation of cell cycle arrest	biological_process	8	Neurod1	1	62	4	18143	0.0136004
GO:0017053	transcriptional repressor complex	cellular_component	5	Cbx5;Jun	2	62	54	18143	0.0146696
GO:0007611	learning or memory	biological_process	5	Egr1;Tmod2	2	62	58	18143	0.0167984
GO:0019863	IgE binding	molecular_function	7	Fcgr4	1	62	5	18143	0.016972
GO:0048562	embryonic organ morphogenesis	biological_process	8	Neurod1	1	62	5	18143	0.016972
GO:0035976	transcription factor AP-1 complex	cellular_component	10	Jun	1	62	5	18143	0.016972
GO:0072487	MSL complex	cellular_component	9	Msl2	1	62	5	18143	0.016972
GO:0042590	antigen processing and presentation of exogenous peptide antigen via MHC class I	biological_process	7	H2-K1	1	62	5	18143	0.016972
GO:0046886	positive regulation of hormone biosynthetic process	biological_process	7	Egr1	1	62	5	18143	0.016972
GO:0010385	double-stranded methylated DNA binding	molecular_function	9	Egr1	1	62	5	18143	0.016972
GO:0019885	antigen processing and presentation of endogenous peptide antigen via MHC class I	biological_process	7	B2m	1	62	5	18143	0.016972
GO:1990441	negative regulation of transcription from RNA polymerase II promoter in response to endoplasmic reticulum stress	biological_process	14	Jun	1	62	5	18143	0.016972
GO:0044849	estrous cycle	biological_process	7	Egr1	1	62	5	18143	0.016972
GO:0097025	MPP7-DLG1-LIN7 complex	cellular_component	7	Lin7c	1	62	5	18143	0.016972
GO:1903779	regulation of cardiac conduction	NA	NA	Ehd3	1	62	5	18143	0.016972
GO:0045351	type I interferon biosynthetic process	biological_process	8	Irf7	1	62	5	18143	0.016972
GO:0009986	cell surface	cellular_component	5	Bst2;Fcgr4;H2-D1;H2-K1;Ifitm3;Ifitm6;Itgax	6	62	605	18143	0.0169939
GO:0010951	negative regulation of endopeptidase activity	biological_process	11	Serpina3n;Serpina3f;Serpina3m;Timp3	2	62	63	18143	0.0196323
GO:0070891	lipoteichoic acid binding	molecular_function	5	Trem2	1	62	6	18143	0.0203322
GO:0008603	cAMP-dependent protein kinase regulator activity	molecular_function	6	Prkar2b	1	62	6	18143	0.0203322
GO:1990712	HFE-transferrin receptor complex	NA	NA	B2m	1	62	6	18143	0.0203322
GO:2000675	negative regulation of type B pancreatic cell apoptotic process	biological_process	11	Neurod1	1	62	6	18143	0.0203322
GO:0010818	T cell chemotaxis	biological_process	7	Cxcl10	1	62	6	18143	0.0203322
GO:0042118	endothelial cell activation	biological_process	6	Cxcl10	1	62	6	18143	0.0203322
GO:1901387	positive regulation of voltage-gated calcium channel activity	biological_process	11	Ehd3	1	62	6	18143	0.0203322
GO:0008063	Toll signaling pathway	biological_process	8	Gm40824;Peli1	1	62	6	18143	0.0203322
GO:1900122	positive regulation of receptor binding	biological_process	8	B2m	1	62	6	18143	0.0203322
GO:0030620	U2 snRNA binding	molecular_function	8	Trove2	1	62	6	18143	0.0203322
GO:0031087	deadenylation-independent decapping of nuclear-transcribed mRNA	biological_process	12	Pnrc2	1	62	6	18143	0.0203322
GO:0002819	regulation of adaptive immune response	biological_process	6	Irf7	1	62	6	18143	0.0203322
GO:0097386	glial cell projection	cellular_component	6	Gfap	1	62	6	18143	0.0203322
GO:0071224	cellular response to peptidoglycan	biological_process	8	Trem2	1	62	6	18143	0.0203322
GO:0019864	IgG binding	molecular_function	7	Fcgr4	1	62	6	18143	0.0203322
GO:0007612	learning	biological_process	6	Jun;Prkar2b	2	62	65	18143	0.0208182
GO:0010033	response to organic substance	biological_process	5	Jun;Timp3	2	62	69	18143	0.0232773
GO:0051694	pointed-end actin filament capping	biological_process	13	Tmod2	1	62	7	18143	0.0236811
GO:0042289	MHC class II protein binding	molecular_function	7	Lag3	1	62	7	18143	0.0236811
GO:0001849	complement component C1q binding	molecular_function	6	C4b	1	62	7	18143	0.0236811
GO:1900121	negative regulation of receptor binding	biological_process	8	B2m	1	62	7	18143	0.0236811
GO:0034141	positive regulation of toll-like receptor 3 signaling pathway	biological_process	11	Gm40824;Peli1	1	62	7	18143	0.0236811
GO:0035881	amacrine cell differentiation	biological_process	10	Neurod1	1	62	7	18143	0.0236811
GO:1990904	ribonucleoprotein complex	NA	NA	Cbx5	1	62	7	18143	0.0236811
GO:0071281	cellular response to iron ion	biological_process	8	B2m	1	62	7	18143	0.0236811
GO:0051045	negative regulation of membrane protein ectodomain proteolysis	biological_process	8	Timp3	1	62	7	18143	0.0236811
GO:0005581	collagen trimer	cellular_component	3	C1qa;C1qb	2	62	72	18143	0.0251962
GO:0043525	positive regulation of neuron apoptotic process	biological_process	11	Egr1;Jun	2	62	73	18143	0.0258498
GO:0016605	PML body	cellular_component	14	Cbx5;Rnf6	2	62	73	18143	0.0258498
GO:0050847	progesterone receptor signaling pathway	biological_process	9	Klf9	1	62	8	18143	0.0270188
GO:0090160	Golgi to lysosome transport	biological_process	8	Ehd3	1	62	8	18143	0.0270188
GO:0097067	cellular response to thyroid hormone stimulus	biological_process	8	Klf9	1	62	8	18143	0.0270188
GO:0004862	cAMP-dependent protein kinase inhibitor activity	molecular_function	8	Prkar2b	1	62	8	18143	0.0270188
GO:0044877	macromolecular complex binding	molecular_function	4	Cbx5	1	62	8	18143	0.0270188
GO:0002726	positive regulation of T cell cytokine production	biological_process	10	B2m	1	62	8	18143	0.0270188
GO:0005952	cAMP-dependent protein kinase complex	cellular_component	7	Prkar2b	1	62	8	18143	0.0270188
GO:0018095	protein polyglutamylation	biological_process	10	Ttll7	1	62	8	18143	0.0270188
GO:0031987	locomotion involved in locomotory behavior	biological_process	5	Rcan2	1	62	8	18143	0.0270188
GO:2000144	positive regulation of DNA-templated transcription, initiation	biological_process	11	Jun	1	62	8	18143	0.0270188
GO:2000480	negative regulation of cAMP-dependent protein kinase activity	biological_process	13	Prkar2b	1	62	8	18143	0.0270188
GO:0001848	complement binding	molecular_function	5	C4b	1	62	8	18143	0.0270188
GO:0045657	positive regulation of monocyte differentiation	biological_process	11	Jun	1	62	8	18143	0.0270188
GO:0002115	store-operated calcium entry	biological_process	10	Orai2	1	62	8	18143	0.0270188
GO:0006956	complement activation	biological_process	5	C4b	1	62	8	18143	0.0270188
GO:0098703	calcium ion import across plasma membrane	biological_process	15	Fam155a	1	62	8	18143	0.0270188
GO:0045646	regulation of erythrocyte differentiation	biological_process	7	B2m	1	62	8	18143	0.0270188
GO:0085020	protein K6-linked ubiquitination	biological_process	12	Rnf6	1	62	8	18143	0.0270188
GO:0031666	positive regulation of lipopolysaccharide-mediated signaling pathway	biological_process	10	Ly86	1	62	8	18143	0.0270188
GO:0034498	early endosome to Golgi transport	biological_process	8	Ehd3	1	62	8	18143	0.0270188
GO:0048661	positive regulation of smooth muscle cell proliferation	biological_process	6	Egr1;Jun	2	62	77	18143	0.0285325
GO:0086036	regulation of cardiac muscle cell membrane potential	biological_process	6	Ehd3	1	62	9	18143	0.0303452
GO:0031102	neuron projection regeneration	biological_process	7	Gfap	1	62	9	18143	0.0303452
GO:0050798	activated T cell proliferation	biological_process	8	Itgax	1	62	9	18143	0.0303452
GO:0045080	positive regulation of chemokine biosynthetic process	biological_process	9	Egr1	1	62	9	18143	0.0303452
GO:0050871	positive regulation of B cell activation	biological_process	8	Gm40824;Peli1	1	62	9	18143	0.0303452
GO:0045202	synapse	cellular_component	3	C4b;Frrs1l;Gm32491;Lgi1;Lin7c;Shisa7;Isoc2b	5	62	521	18143	0.0324779
GO:1903358	regulation of Golgi organization	biological_process	6	Ehd3	1	62	10	18143	0.0336604
GO:0060337	type I interferon signaling pathway	biological_process	8	Ifitm3;Ifitm6	1	62	10	18143	0.0336604
GO:0043922	negative regulation by host of viral transcription	biological_process	11	Jun	1	62	10	18143	0.0336604
GO:0097449	astrocyte projection	cellular_component	7	Gfap	1	62	10	18143	0.0336604
GO:0060020	Bergmann glial cell differentiation	biological_process	9	Gfap	1	62	10	18143	0.0336604
GO:0097028	dendritic cell differentiation	biological_process	8	Trem2	1	62	10	18143	0.0336604
GO:0045199	maintenance of epithelial cell apical/basal polarity	biological_process	8	Lin7c	1	62	10	18143	0.0336604
GO:0042119	neutrophil activation	biological_process	7	Fcgr4	1	62	10	18143	0.0336604
GO:0007270	neuron-neuron synaptic transmission	biological_process	8	Tmod2	1	62	10	18143	0.0336604
GO:0001881	receptor recycling	biological_process	7	Ehd3	1	62	10	18143	0.0336604
GO:0071223	cellular response to lipoteichoic acid	biological_process	7	Trem2	1	62	10	18143	0.0336604
GO:2000117	negative regulation of cysteine-type endopeptidase activity	biological_process	12	Cst7	1	62	10	18143	0.0336604
GO:0034145	positive regulation of toll-like receptor 4 signaling pathway	biological_process	11	Gm40824;Peli1	1	62	10	18143	0.0336604
GO:0032591	dendritic spine membrane	cellular_component	9	Shisa7;Isoc2b	1	62	11	18143	0.0369645
GO:0045236	CXCR chemokine receptor binding	molecular_function	8	Cxcl10	1	62	11	18143	0.0369645
GO:0060700	regulation of ribonuclease activity	biological_process	10	Oasl2	1	62	11	18143	0.0369645
GO:0031103	axon regeneration	biological_process	8	Jun	1	62	11	18143	0.0369645
GO:0060340	positive regulation of type I interferon-mediated signaling pathway	biological_process	10	Irf7	1	62	11	18143	0.0369645
GO:0033173	calcineurin-NFAT signaling cascade	biological_process	10	Rcan2	1	62	11	18143	0.0369645
GO:0060765	regulation of androgen receptor signaling pathway	biological_process	10	Rnf6	1	62	11	18143	0.0369645
GO:0006826	iron ion transport	biological_process	9	B2m	1	62	11	18143	0.0369645
GO:0001730	2'-5'-oligoadenylate synthetase activity	molecular_function	8	Oasl2	1	62	11	18143	0.0369645
GO:0008134	transcription factor binding	molecular_function	5	Egr1;Irf2bp1;Jun;Neurod1	4	62	375	18143	0.0392409
GO:0009607	response to biotic stimulus	biological_process	4	Ifitm3;Ifitm6	1	62	12	18143	0.0402575
GO:0032897	negative regulation of viral transcription	biological_process	10	Ifitm3;Ifitm6	1	62	12	18143	0.0402575
GO:0045088	regulation of innate immune response	biological_process	6	Irf7	1	62	12	18143	0.0402575
GO:0045745	positive regulation of G-protein coupled receptor protein signaling pathway	biological_process	10	Tmod2	1	62	12	18143	0.0402575
GO:0010941	regulation of cell death	biological_process	6	Jun	1	62	12	18143	0.0402575
GO:0031953	negative regulation of protein autophosphorylation	biological_process	11	Jun	1	62	12	18143	0.0402575
GO:0002237	response to molecule of bacterial origin	biological_process	6	B2m	1	62	12	18143	0.0402575
GO:0005523	tropomyosin binding	molecular_function	6	Tmod2	1	62	12	18143	0.0402575
GO:0015279	store-operated calcium channel activity	molecular_function	10	Orai2	1	62	12	18143	0.0402575
GO:0035497	cAMP response element binding	molecular_function	9	Jun	1	62	12	18143	0.0402575
GO:0002011	morphogenesis of an epithelial sheet	biological_process	7	Lin7c	1	62	12	18143	0.0402575
GO:0051260	protein homooligomerization	biological_process	9	Ehd3;Gm32491;Lgi1;Kcng4	3	62	222	18143	0.0403443
GO:0032727	positive regulation of interferon-alpha production	biological_process	9	Irf7	1	62	13	18143	0.0435394
GO:0030816	positive regulation of cAMP metabolic process	biological_process	14	Cxcl10	1	62	13	18143	0.0435394
GO:0045744	negative regulation of G-protein coupled receptor protein signaling pathway	biological_process	10	Rgs4	1	62	13	18143	0.0435394
GO:0042834	peptidoglycan binding	molecular_function	6	Trem2	1	62	13	18143	0.0435394
GO:0034063	stress granule assembly	biological_process	6	G3bp2	1	62	13	18143	0.0435394
GO:0007614	short-term memory	biological_process	7	Rcan2	1	62	13	18143	0.0435394
GO:0030224	monocyte differentiation	biological_process	9	Jun	1	62	13	18143	0.0435394
GO:0061630	ubiquitin protein ligase activity	molecular_function	7	Gm40824;Peli1;Msl2;Rnf6	3	62	229	18143	0.0435717
GO:0005798	Golgi-associated vesicle	cellular_component	11	Map6d1	1	62	14	18143	0.0468102
GO:0010839	negative regulation of keratinocyte proliferation	biological_process	7	Klf9	1	62	14	18143	0.0468102
GO:0043984	histone H4-K16 acetylation	biological_process	11	Msl2	1	62	14	18143	0.0468102
GO:0042277	peptide binding	molecular_function	5	H2-D1;H2-K1	2	62	104	18143	0.0492691
GO:0010369	chromocenter	cellular_component	12	Cbx5	1	62	15	18143	0.0500701
GO:0007263	nitric oxide mediated signal transduction	biological_process	9	Neurod1	1	62	15	18143	0.0500701
GO:0035994	response to muscle stretch	biological_process	6	Jun	1	62	15	18143	0.0500701
GO:0030239	myofibril assembly	biological_process	8	Tmod2	1	62	15	18143	0.0500701
GO:0034236	protein kinase A catalytic subunit binding	molecular_function	8	Prkar2b	1	62	15	18143	0.0500701
GO:0055117	regulation of cardiac muscle contraction	biological_process	10	Ehd3	1	62	15	18143	0.0500701
GO:2000679	positive regulation of transcription regulatory region DNA binding	biological_process	8	Neurod1	1	62	15	18143	0.0500701
GO:0060252	positive regulation of glial cell proliferation	biological_process	11	Gfap	1	62	15	18143	0.0500701
GO:0043923	positive regulation by host of viral transcription	biological_process	12	Jun	1	62	15	18143	0.0500701
GO:0061029	eyelid development in camera-type eye	biological_process	11	Jun	1	62	15	18143	0.0500701
GO:0006968	cellular defense response	biological_process	6	B2m	1	62	15	18143	0.0500701
GO:0005886	plasma membrane	cellular_component	5	2610301B20Rik;B2m;Bst2;Cd52;Ehd3;Fam155a;Fcgr4;Frrs1l;H2-D1;H2-K1;Ifitm3;Ifitm6;Kcng4;Klf9;Lin7c;Prkar2b;Rgs4;Slc39a3;Trem2	18	62	3598	18143	0.053057
GO:0005721	pericentric heterochromatin	cellular_component	13	Cbx5	1	62	16	18143	0.053319
GO:0070498	interleukin-1-mediated signaling pathway	biological_process	9	Egr1	1	62	16	18143	0.053319
GO:0046873	metal ion transmembrane transporter activity	molecular_function	9	Slc39a3	1	62	16	18143	0.053319
GO:0045893	positive regulation of transcription, DNA-templated	biological_process	12	Egr1;Irf7;Jun;Neurod1;Rnf6	5	62	600	18143	0.0538919
GO:0051091	positive regulation of DNA binding transcription factor activity	biological_process	13	Bex2;Neurod1	2	62	112	18143	0.0562048
GO:0032481	positive regulation of type I interferon production	biological_process	8	Irf7	1	62	17	18143	0.0565569
GO:0034113	heterotypic cell-cell adhesion	biological_process	7	Itgax	1	62	17	18143	0.0565569
GO:0048172	regulation of short-term neuronal synaptic plasticity	biological_process	11	Shisa7;Isoc2b	1	62	17	18143	0.0565569
GO:0002690	positive regulation of leukocyte chemotaxis	biological_process	7	Cxcl10	1	62	17	18143	0.0565569
GO:0014002	astrocyte development	biological_process	9	Gfap	1	62	17	18143	0.0565569
GO:2000406	positive regulation of T cell migration	biological_process	8	Cxcl10	1	62	17	18143	0.0565569
GO:0002020	protease binding	molecular_function	6	Cst7;Timp3	2	62	114	18143	0.0579896
GO:0021542	dentate gyrus development	biological_process	14	Neurod1	1	62	18	18143	0.059784
GO:0090026	positive regulation of monocyte chemotaxis	biological_process	8	Cxcl10	1	62	18	18143	0.059784
GO:0042026	protein refolding	biological_process	8	B2m	1	62	18	18143	0.059784
GO:0006164	purine nucleotide biosynthetic process	biological_process	10	Oasl2	1	62	18	18143	0.059784
GO:0071577	zinc II ion transmembrane transport	biological_process	7	Slc39a3	1	62	18	18143	0.059784
GO:0071222	cellular response to lipopolysaccharide	biological_process	8	Cxcl10;Fcgr4	2	62	116	18143	0.0597941
GO:0009314	response to radiation	biological_process	5	Jun	1	62	19	18143	0.0630002
GO:0001774	microglial cell activation	biological_process	7	Jun	1	62	20	18143	0.0662055
GO:0046597	negative regulation of viral entry into host cell	biological_process	9	Ifitm3;Ifitm6	1	62	20	18143	0.0662055
GO:0045109	intermediate filament organization	biological_process	7	Gfap	1	62	20	18143	0.0662055
GO:0031225	anchored component of membrane	cellular_component	6	Bst2;Cd52	2	62	124	18143	0.0672018
GO:0005865	striated muscle thin filament	cellular_component	12	Tmod2	1	62	21	18143	0.0694001
GO:0050850	positive regulation of calcium-mediated signaling	biological_process	11	Trem2	1	62	21	18143	0.0694001
GO:0051899	membrane depolarization	biological_process	6	Jun	1	62	21	18143	0.0694001
GO:0032418	lysosome localization	biological_process	6	Map6d1	1	62	21	18143	0.0694001
GO:0030902	hindbrain development	biological_process	10	Neurod1	1	62	22	18143	0.0725839
GO:0005385	zinc ion transmembrane transporter activity	molecular_function	11	Slc39a3	1	62	22	18143	0.0725839
GO:0031018	endocrine pancreas development	biological_process	8	Neurod1	1	62	22	18143	0.0725839
GO:0001530	lipopolysaccharide binding	molecular_function	5	Trem2	1	62	22	18143	0.0725839
GO:0045954	positive regulation of natural killer cell mediated cytotoxicity	biological_process	7	Lag3	1	62	22	18143	0.0725839
GO:0001077	transcriptional activator activity, RNA polymerase II proximal promoter sequence-specific DNA binding	molecular_function	7	Egr1;Jun;Neurod1	3	62	284	18143	0.0731833
GO:0043950	positive regulation of cAMP-mediated signaling	biological_process	12	Cxcl10	1	62	23	18143	0.075757
GO:0097225	sperm midpiece	cellular_component	9	Cd52	1	62	23	18143	0.075757
GO:0071276	cellular response to cadmium ion	biological_process	8	Jun	1	62	23	18143	0.075757
GO:2000311	regulation of AMPA receptor activity	biological_process	10	Shisa7;Isoc2b	1	62	23	18143	0.075757
GO:0071837	HMG box domain binding	molecular_function	6	Jun	1	62	23	18143	0.075757
GO:0023019	signal transduction involved in regulation of gene expression	biological_process	8	Neurod1	1	62	23	18143	0.075757
GO:0030517	negative regulation of axon extension	biological_process	10	Rnf6	1	62	23	18143	0.075757
GO:0045780	positive regulation of bone resorption	biological_process	9	Fcgr4	1	62	23	18143	0.075757
GO:0048260	positive regulation of receptor-mediated endocytosis	biological_process	8	B2m	1	62	23	18143	0.075757
GO:0006953	acute-phase response	biological_process	8	Serpina3n;Serpina3f;Serpina3m	1	62	24	18143	0.0789194
GO:0009612	response to mechanical stimulus	biological_process	5	Jun	1	62	24	18143	0.0789194
GO:0001836	release of cytochrome c from mitochondria	biological_process	7	Jun	1	62	24	18143	0.0789194
GO:0002931	response to ischemia	biological_process	5	Egr1	1	62	24	18143	0.0789194
GO:0045859	regulation of protein kinase activity	biological_process	10	Prkar2b	1	62	24	18143	0.0789194
GO:0070412	R-SMAD binding	molecular_function	6	Jun	1	62	24	18143	0.0789194
GO:0051591	response to cAMP	biological_process	7	Jun	1	62	24	18143	0.0789194
GO:0045861	negative regulation of proteolysis	biological_process	9	Timp3	1	62	24	18143	0.0789194
GO:0009987	cellular process	biological_process	3	Jun	1	62	24	18143	0.0789194
GO:0030552	cAMP binding	molecular_function	9	Prkar2b	1	62	24	18143	0.0789194
GO:0071480	cellular response to gamma radiation	biological_process	8	Egr1	1	62	25	18143	0.0820712
GO:0006366	transcription by RNA polymerase II	biological_process	11	Egr1;Jun	2	62	140	18143	0.0828604
GO:0006829	zinc II ion transport	biological_process	9	Slc39a3	1	62	26	18143	0.0852124
GO:1902895	positive regulation of pri-miRNA transcription by RNA polymerase II	biological_process	14	Jun	1	62	26	18143	0.0852124
GO:0032728	positive regulation of interferon-beta production	biological_process	9	Irf7	1	62	26	18143	0.0852124
GO:0005251	delayed rectifier potassium channel activity	molecular_function	12	Kcng4	1	62	26	18143	0.0852124
GO:0006911	phagocytosis, engulfment	biological_process	6	Trem2	1	62	26	18143	0.0852124
GO:0006355	regulation of transcription, DNA-templated	biological_process	11	Bmyc;Egr1;Irf2bp1;Irf7;Jun;Klf9;Neurod1;Pnrc2;Rnf6;Zfp513;Zfp85	11	62	2049	18143	0.0855033
GO:0005719	nuclear euchromatin	cellular_component	14	Jun	1	62	27	18143	0.088343
GO:0008305	integrin complex	cellular_component	8	Itgax	1	62	27	18143	0.088343
GO:0005720	nuclear heterochromatin	cellular_component	14	Cbx5	1	62	27	18143	0.088343
GO:0007269	neurotransmitter secretion	biological_process	8	Lin7c	1	62	27	18143	0.088343
GO:0033554	cellular response to stress	biological_process	5	Jun	1	62	27	18143	0.088343
GO:0003700	DNA binding transcription factor activity	molecular_function	4	Bmyc;Egr1;Irf7;Jun;Neurod1;Zfp85	6	62	909	18143	0.0893725
GO:0016874	ligase activity	molecular_function	4	Msl2;Ttll7	2	62	147	18143	0.0900322
GO:0030426	growth cone	cellular_component	6	Orai2;Tmod2	2	62	148	18143	0.0910714
GO:0030001	metal ion transport	biological_process	7	Slc39a3	1	62	28	18143	0.091463
GO:0032456	endocytic recycling	biological_process	7	Ehd3	1	62	28	18143	0.091463
GO:0035097	histone methyltransferase complex	cellular_component	8	Cbx5	1	62	28	18143	0.091463
GO:0001578	microtubule bundle formation	biological_process	7	Ccser2	1	62	28	18143	0.091463
GO:0045662	negative regulation of myoblast differentiation	biological_process	10	Cxcl10	1	62	28	18143	0.091463
GO:0045664	regulation of neuron differentiation	biological_process	10	Neurod1	1	62	28	18143	0.091463
GO:0004869	cysteine-type endopeptidase inhibitor activity	molecular_function	7	Cst7	1	62	28	18143	0.091463
GO:0050681	androgen receptor binding	molecular_function	9	Rnf6	1	62	29	18143	0.0945725
GO:0031663	lipopolysaccharide-mediated signaling pathway	biological_process	8	Trem2	1	62	29	18143	0.0945725
GO:0032281	AMPA glutamate receptor complex	cellular_component	9	Shisa7;Isoc2b	1	62	30	18143	0.0976716
GO:0004864	protein phosphatase inhibitor activity	molecular_function	6	Ppp1r26	1	62	30	18143	0.0976716
GO:0098794	postsynapse	NA	NA	Prkar2b	1	62	30	18143	0.0976716
GO:0007026	negative regulation of microtubule depolymerization	biological_process	9	Map6d1	1	62	31	18143	0.10076
GO:0048169	regulation of long-term neuronal synaptic plasticity	biological_process	11	Egr1	1	62	31	18143	0.10076
GO:0043029	T cell homeostasis	biological_process	6	Slc39a3	1	62	31	18143	0.10076
GO:0043392	negative regulation of DNA binding	biological_process	7	Jun	1	62	31	18143	0.10076
GO:0043014	alpha-tubulin binding	molecular_function	7	Ttll7	1	62	31	18143	0.10076
GO:0033613	activating transcription factor binding	molecular_function	6	Jun	1	62	31	18143	0.10076
GO:0050806	positive regulation of synaptic transmission	biological_process	9	Gm32491;Lgi1	1	62	31	18143	0.10076
GO:0001819	positive regulation of cytokine production	biological_process	7	Gm40824;Peli1	1	62	32	18143	0.103838
GO:0000184	nuclear-transcribed mRNA catabolic process, nonsense-mediated decay	biological_process	11	Pnrc2	1	62	33	18143	0.106906
GO:0001965	G-protein alpha-subunit binding	molecular_function	5	Rgs4	1	62	33	18143	0.106906
GO:0070491	repressing transcription factor binding	molecular_function	6	Cbx5	1	62	33	18143	0.106906
GO:0051281	positive regulation of release of sequestered calcium ion into cytosol	biological_process	16	Cxcl10	1	62	33	18143	0.106906
GO:0035035	histone acetyltransferase binding	molecular_function	6	Egr1	1	62	34	18143	0.109964
GO:0007616	long-term memory	biological_process	7	Egr1	1	62	34	18143	0.109964
GO:0034614	cellular response to reactive oxygen species	biological_process	7	Jun	1	62	34	18143	0.109964
GO:0032870	cellular response to hormone stimulus	biological_process	7	Jun	1	62	34	18143	0.109964
GO:0046982	protein heterodimerization activity	molecular_function	6	H2-D1;H2-K1;Jun;Neurod1	4	62	536	18143	0.110612
GO:0030030	cell projection organization	biological_process	5	Ehd3;Trove2	2	62	168	18143	0.112563
GO:0070888	E-box binding	molecular_function	9	Neurod1	1	62	35	18143	0.113011
GO:0006913	nucleocytoplasmic transport	biological_process	8	Neurod1	1	62	35	18143	0.113011
GO:0055038	recycling endosome membrane	cellular_component	11	Ehd3	1	62	35	18143	0.113011
GO:0009725	response to hormone	biological_process	5	Timp3	1	62	35	18143	0.113011
GO:0048701	embryonic cranial skeleton morphogenesis	biological_process	11	Slc39a3	1	62	36	18143	0.116048
GO:0071333	cellular response to glucose stimulus	biological_process	8	Neurod1	1	62	36	18143	0.116048
GO:0000792	heterochromatin	cellular_component	12	Cbx5	1	62	36	18143	0.116048
GO:0010634	positive regulation of epithelial cell migration	biological_process	11	Jun	1	62	37	18143	0.119075
GO:0007566	embryo implantation	biological_process	5	Klf9	1	62	37	18143	0.119075
GO:0060173	limb development	biological_process	7	Slc39a3	1	62	37	18143	0.119075
GO:0030073	insulin secretion	biological_process	10	Neurod1	1	62	37	18143	0.119075
GO:0033077	T cell differentiation in thymus	biological_process	10	B2m	1	62	37	18143	0.119075
GO:0021549	cerebellum development	biological_process	12	Neurod1	1	62	37	18143	0.119075
GO:0043434	response to peptide hormone	biological_process	6	Serpina3n;Serpina3f;Serpina3m	1	62	37	18143	0.119075
GO:0000118	histone deacetylase complex	cellular_component	13	Cbx5	1	62	37	18143	0.119075
GO:0008009	chemokine activity	molecular_function	8	Cxcl10	1	62	38	18143	0.122091
GO:1901216	positive regulation of neuron death	biological_process	8	Egr1	1	62	38	18143	0.122091
GO:0014911	positive regulation of smooth muscle cell migration	biological_process	11	Egr1	1	62	39	18143	0.125098
GO:0070098	chemokine-mediated signaling pathway	biological_process	9	Cxcl10	1	62	39	18143	0.125098
GO:0051930	regulation of sensory perception of pain	biological_process	9	Fcgr4	1	62	40	18143	0.128094
GO:0004857	enzyme inhibitor activity	molecular_function	4	Timp3	1	62	40	18143	0.128094
GO:0030016	myofibril	cellular_component	10	Tmod2	1	62	40	18143	0.128094
GO:0005801	cis-Golgi network	cellular_component	9	Map6d1	1	62	40	18143	0.128094
GO:0003713	transcription coactivator activity	molecular_function	6	Jun;Neurod1	2	62	182	18143	0.128315
GO:0043021	ribonucleoprotein complex binding	molecular_function	4	Cbx5	1	62	41	18143	0.13108
GO:0048487	beta-tubulin binding	molecular_function	7	Ttll7	1	62	41	18143	0.13108
GO:1990841	promoter-specific chromatin binding	NA	NA	Egr1	1	62	42	18143	0.134056
GO:0055072	iron ion homeostasis	biological_process	11	B2m	1	62	42	18143	0.134056
GO:0043209	myelin sheath	cellular_component	5	Ehd3;Gfap	2	62	188	18143	0.135219
GO:0060271	cilium assembly	biological_process	7	Ehd3;Trove2	2	62	189	18143	0.136378
GO:0006464	cellular protein modification process	biological_process	7	Ttll7	1	62	43	18143	0.137022
GO:0006950	response to stress	biological_process	4	Rcan2	1	62	43	18143	0.137022
GO:0042130	negative regulation of T cell proliferation	biological_process	9	Gm40824;Peli1	1	62	44	18143	0.139978
GO:0046426	negative regulation of JAK-STAT cascade	biological_process	10	Neurod1	1	62	44	18143	0.139978
GO:0030890	positive regulation of B cell proliferation	biological_process	9	Gm40824;Peli1	1	62	45	18143	0.142924
GO:0005044	scavenger receptor activity	molecular_function	5	Lgals3bp	1	62	45	18143	0.142924
GO:0030217	T cell differentiation	biological_process	9	Egr1	1	62	45	18143	0.142924
GO:0045740	positive regulation of DNA replication	biological_process	11	Jun	1	62	45	18143	0.142924
GO:0003676	nucleic acid binding	molecular_function	5	Egr1;G3bp2;Klf9;Rcan2;Zfp513	5	62	815	18143	0.145287
GO:0009411	response to UV	biological_process	7	Trove2	1	62	46	18143	0.145861
GO:0019722	calcium-mediated signaling	biological_process	9	Rcan2	1	62	46	18143	0.145861
GO:0005515	protein binding	molecular_function	4	B2m;Bex2;Bmyc;C1qa;Cbx5;Ehd3;Gfap;Gm32491;Lgi1;Gm40824;Peli1;H2-D1;H2-K1;Irf7;Jun;Lgals3bp;Lin7c;Ly86;Neurod1;Prkar2b;Rnf6;Trem2	20	62	4653	18143	0.147465
GO:0001105	RNA polymerase II transcription coactivator activity	molecular_function	7	Neurod1	1	62	47	18143	0.148787
GO:0032868	response to insulin	biological_process	7	Egr1	1	62	47	18143	0.148787
GO:0048813	dendrite morphogenesis	biological_process	8	Map6d1	1	62	47	18143	0.148787
GO:0045111	intermediate filament cytoskeleton	cellular_component	10	Gfap	1	62	48	18143	0.151703
GO:0007265	Ras protein signal transduction	biological_process	9	Jun	1	62	48	18143	0.151703
GO:0035064	methylated histone binding	molecular_function	6	Cbx5	1	62	49	18143	0.15461
GO:0045944	positive regulation of transcription by RNA polymerase II	biological_process	13	Bex2;Egr1;Irf7;Jun;Klf9;Neurod1	6	62	1068	18143	0.156586
GO:0006936	muscle contraction	biological_process	7	Tmod2	1	62	50	18143	0.157507
GO:1903078	positive regulation of protein localization to plasma membrane	biological_process	7	Trem2	1	62	50	18143	0.157507
GO:0010923	negative regulation of phosphatase activity	biological_process	10	Ppp1r26	1	62	50	18143	0.157507
GO:0019902	phosphatase binding	molecular_function	6	Ppp1r26	1	62	51	18143	0.160394
GO:0071277	cellular response to calcium ion	biological_process	8	Jun	1	62	51	18143	0.160394
GO:0008017	microtubule binding	molecular_function	7	Ccser2;Map6d1	2	62	210	18143	0.161197
GO:0003151	outflow tract morphogenesis	biological_process	10	Jun	1	62	53	18143	0.166138
GO:0035914	skeletal muscle cell differentiation	biological_process	7	Egr1	1	62	53	18143	0.166138
GO:0007338	single fertilization	biological_process	6	Lhfpl2	1	62	55	18143	0.171845
GO:0060291	long-term synaptic potentiation	biological_process	10	Gfap	1	62	55	18143	0.171845
GO:0006898	receptor-mediated endocytosis	biological_process	8	Ifitm3;Ifitm6	1	62	55	18143	0.171845
GO:0010942	positive regulation of cell death	biological_process	7	Egr1	1	62	58	18143	0.180332
GO:0030139	endocytic vesicle	cellular_component	11	Ehd3	1	62	60	18143	0.185942
GO:0070374	positive regulation of ERK1 and ERK2 cascade	biological_process	12	Jun;Trem2	2	62	233	18143	0.189238
GO:0031398	positive regulation of protein ubiquitination	biological_process	12	Gm40824;Peli1	1	62	63	18143	0.194288
GO:0009611	response to wounding	biological_process	5	Gfap	1	62	64	18143	0.19705
GO:0003705	transcription factor activity, RNA polymerase II distal enhancer sequence-specific binding	molecular_function	6	Jun	1	62	64	18143	0.19705
GO:0000980	RNA polymerase II distal enhancer sequence-specific DNA binding	molecular_function	11	Jun	1	62	64	18143	0.19705
GO:0045211	postsynaptic membrane	cellular_component	8	Lin7c;Shisa7;Isoc2b	2	62	240	18143	0.197908
GO:0005096	GTPase activator activity	molecular_function	5	Jun;Rgs4	2	62	241	18143	0.199151
GO:0048666	neuron development	biological_process	10	Neurod1	1	62	65	18143	0.199804
GO:0060395	SMAD protein signal transduction	biological_process	10	Jun	1	62	65	18143	0.199804
GO:0048146	positive regulation of fibroblast proliferation	biological_process	6	Jun	1	62	65	18143	0.199804
GO:0001938	positive regulation of endothelial cell proliferation	biological_process	7	Jun	1	62	66	18143	0.202548
GO:0005200	structural constituent of cytoskeleton	molecular_function	4	Gfap	1	62	66	18143	0.202548
GO:0004888	transmembrane signaling receptor activity	molecular_function	5	Lag3;Trem2	2	62	245	18143	0.204132
GO:0043198	dendritic shaft	cellular_component	8	Prkar2b	1	62	67	18143	0.205284
GO:0090575	RNA polymerase II transcription factor complex	cellular_component	9	Neurod1	1	62	67	18143	0.205284
GO:0042127	regulation of cell proliferation	biological_process	5	Cxcl10;Jun	2	62	246	18143	0.205379
GO:0060041	retina development in camera-type eye	biological_process	11	Zfp513	1	62	68	18143	0.208009
GO:0070373	negative regulation of ERK1 and ERK2 cascade	biological_process	12	Timp3	1	62	68	18143	0.208009
GO:0001932	regulation of protein phosphorylation	biological_process	9	Prkar2b	1	62	68	18143	0.208009
GO:0005249	voltage-gated potassium channel activity	molecular_function	11	Kcng4	1	62	68	18143	0.208009
GO:0030674	protein binding, bridging	molecular_function	5	Cbx5	1	62	68	18143	0.208009
GO:0003725	double-stranded RNA binding	molecular_function	7	Oasl2	1	62	69	18143	0.210726
GO:0007229	integrin-mediated signaling pathway	biological_process	8	Itgax	1	62	69	18143	0.210726
GO:0097110	scaffold protein binding	molecular_function	5	Trem2	1	62	69	18143	0.210726
GO:0000932	P-body	cellular_component	10	Pnrc2	1	62	69	18143	0.210726
GO:0007224	smoothened signaling pathway	biological_process	8	Trove2	1	62	69	18143	0.210726
GO:0043010	camera-type eye development	biological_process	10	Neurod1	1	62	69	18143	0.210726
GO:0000784	nuclear chromosome, telomeric region	cellular_component	13	Cbx5	1	62	70	18143	0.213433
GO:0005667	transcription factor complex	cellular_component	7	Bex2;Jun	2	62	253	18143	0.214136
GO:0001889	liver development	biological_process	8	Jun	1	62	71	18143	0.216132
GO:0016020	membrane	cellular_component	3	Bst2;Cd52;Ehd3;Fam155a;Fcgr4;Frrs1l;Gfap;H2-D1;H2-K1;Ifitm3;Ifitm6;Itgax;Kcng4;Lag3;Lgals3bp;Lhfpl2;Lin7c;Oasl2;Orai2;Prkar2b;Rgs4;Shisa7;Isoc2b;Slc39a3;Tmem179;Trem2	24	62	6033	18143	0.216437
GO:0007179	transforming growth factor beta receptor signaling pathway	biological_process	10	Jun	1	62	72	18143	0.218821
GO:0006952	defense response	biological_process	5	Cxcl10	1	62	73	18143	0.221501
GO:0032956	regulation of actin cytoskeleton organization	biological_process	7	Bst2	1	62	73	18143	0.221501
GO:0045121	membrane raft	cellular_component	5	H2-D1;Prkar2b	2	62	260	18143	0.222929
GO:0005819	spindle	cellular_component	9	Bmyc	1	62	74	18143	0.224172
GO:0005794	Golgi apparatus	cellular_component	9	B2m;Bst2;H2-D1;H2-K1;Map6d1;Pnrc2	6	62	1199	18143	0.224906
GO:0005929	cilium	cellular_component	6	Ehd3;Ttll7	2	62	265	18143	0.22923
GO:0008076	voltage-gated potassium channel complex	cellular_component	8	Kcng4	1	62	76	18143	0.229488
GO:0045165	cell fate commitment	biological_process	7	Neurod1	1	62	76	18143	0.229488
GO:0003682	chromatin binding	molecular_function	4	Cbx5;Jun;Neurod1	3	62	485	18143	0.230162
GO:0005267	potassium channel activity	molecular_function	10	Kcng4	1	62	77	18143	0.232132
GO:0032092	positive regulation of protein binding	biological_process	7	B2m	1	62	78	18143	0.234767
GO:1903955	positive regulation of protein targeting to mitochondrion	NA	NA	Itgax	1	62	78	18143	0.234767
GO:0016779	nucleotidyltransferase activity	molecular_function	6	Oasl2	1	62	78	18143	0.234767
GO:0005882	intermediate filament	cellular_component	11	Gfap	1	62	79	18143	0.237393
GO:0030307	positive regulation of cell growth	biological_process	7	Gm32491;Lgi1	1	62	79	18143	0.237393
GO:0032088	negative regulation of NF-kappaB transcription factor activity	biological_process	14	Gm40824;Peli1	1	62	80	18143	0.240011
GO:0016525	negative regulation of angiogenesis	biological_process	11	Cxcl10	1	62	81	18143	0.242619
GO:0000977	RNA polymerase II regulatory region sequence-specific DNA binding	molecular_function	10	Egr1;Klf9	2	62	276	18143	0.243133
GO:0030509	BMP signaling pathway	biological_process	13	Egr1	1	62	82	18143	0.245219
GO:0051028	mRNA transport	biological_process	8	G3bp2	1	62	85	18143	0.252966
GO:0000976	transcription regulatory region sequence-specific DNA binding	molecular_function	9	Egr1	1	62	87	18143	0.258087
GO:0030054	cell junction	cellular_component	3	2610301B20Rik;Frrs1l;Gm32491;Lgi1;Lin7c	4	62	763	18143	0.263548
GO:0004867	serine-type endopeptidase inhibitor activity	molecular_function	7	Serpina3n;Serpina3f;Serpina3m	1	62	90	18143	0.265704
GO:0000122	negative regulation of transcription by RNA polymerase II	biological_process	12	Cbx5;Egr1;Irf2bp1;Jun	4	62	773	18143	0.271151
GO:0008092	cytoskeletal protein binding	molecular_function	5	Lin7c	1	62	93	18143	0.273244
GO:0005543	phospholipid binding	molecular_function	5	Trem2	1	62	93	18143	0.273244
GO:0006351	transcription, DNA-templated	biological_process	10	Egr1;Irf2bp1;Irf7;Jun;Klf9;Neurod1;Pnrc2;Zfp513	8	62	1808	18143	0.274306
GO:0031012	extracellular matrix	cellular_component	3	Lgals3bp;Timp3	2	62	301	18143	0.274851
GO:0043123	positive regulation of I-kappaB kinase/NF-kappaB signaling	biological_process	10	Gm40824;Peli1	1	62	95	18143	0.278228
GO:0046872	metal ion binding	molecular_function	6	Egr1;Ehd3;Irf2bp1;Itgax;Klf9;Msl2;Oasl2;Phospho2;Rnf6;Timp3;Trove2;Zfp513	12	62	2900	18143	0.28135
GO:0005604	basement membrane	cellular_component	6	Timp3	1	62	97	18143	0.283179
GO:0031625	ubiquitin protein ligase binding	molecular_function	7	Jun;Prkar2b	2	62	308	18143	0.283736
GO:0044297	cell body	cellular_component	5	Gfap	1	62	98	18143	0.285641
GO:0005578	proteinaceous extracellular matrix	cellular_component	5	Lgals3bp;Timp3	2	62	310	18143	0.286273
GO:0090090	negative regulation of canonical Wnt signaling pathway	biological_process	11	Egr1	1	62	100	18143	0.290542
GO:0009952	anterior/posterior pattern specification	biological_process	8	Neurod1	1	62	101	18143	0.29298
GO:0030198	extracellular matrix organization	biological_process	6	Gfap	1	62	101	18143	0.29298
GO:0045666	positive regulation of neuron differentiation	biological_process	11	Neurod1	1	62	101	18143	0.29298
GO:0071805	potassium ion transmembrane transport	biological_process	7	Kcng4	1	62	102	18143	0.295409
GO:0050731	positive regulation of peptidyl-tyrosine phosphorylation	biological_process	10	Trem2	1	62	104	18143	0.300244
GO:0000902	cell morphogenesis	biological_process	7	Slc39a3	1	62	105	18143	0.302649
GO:0005178	integrin binding	molecular_function	6	Gfap	1	62	105	18143	0.302649
GO:0006954	inflammatory response	biological_process	6	Cxcl10;Ly86	2	62	324	18143	0.30401
GO:0019900	kinase binding	molecular_function	6	Gfap	1	62	106	18143	0.305046
GO:0000226	microtubule cytoskeleton organization	biological_process	6	Map6d1	1	62	107	18143	0.307435
GO:0007219	Notch signaling pathway	biological_process	8	Rcan2	1	62	107	18143	0.307435
GO:0005874	microtubule	cellular_component	11	Map6d1;Ttll7	2	62	330	18143	0.311592
GO:0042742	defense response to bacterium	biological_process	7	H2-K1	1	62	109	18143	0.312188
GO:0019904	protein domain specific binding	molecular_function	5	Lin7c;Prkar2b	2	62	331	18143	0.312854
GO:0009968	negative regulation of signal transduction	biological_process	8	Rgs4	1	62	110	18143	0.314553
GO:0030529	intracellular ribonucleoprotein complex	cellular_component	7	G3bp2;Trove2	2	62	335	18143	0.317899
GO:0042995	cell projection	cellular_component	5	Ehd3;Gfap;Rnf6;Ttll7	4	62	834	18143	0.318293
GO:0043065	positive regulation of apoptotic process	biological_process	9	Jun;Neurod1	2	62	336	18143	0.319159
GO:0016567	protein ubiquitination	biological_process	10	Msl2;Rnf6	2	62	336	18143	0.319159
GO:0001666	response to hypoxia	biological_process	5	Egr1	1	62	112	18143	0.319258
GO:0004842	ubiquitin-protein transferase activity	molecular_function	6	Gm40824;Peli1;Rnf6	2	62	339	18143	0.322935
GO:0045177	apical part of cell	cellular_component	5	Ifitm3;Ifitm6	1	62	114	18143	0.323932
GO:0042826	histone deacetylase binding	molecular_function	6	Cbx5	1	62	114	18143	0.323932
GO:0006979	response to oxidative stress	biological_process	5	Rcan2	1	62	114	18143	0.323932
GO:0051726	regulation of cell cycle	biological_process	6	Jun	1	62	115	18143	0.326257
GO:0005768	endosome	cellular_component	9	Bst2;Ehd3;Ifitm3;Ifitm6	3	62	589	18143	0.326808
GO:0005654	nucleoplasm	cellular_component	11	Egr1;Irf2bp1;Irf7;Jun;Klf9;Oasl2;Pnrc2;Trove2	8	62	1913	18143	0.328503
GO:0007264	small GTPase mediated signal transduction	biological_process	8	G3bp2	1	62	116	18143	0.328574
GO:0005923	bicellular tight junction	cellular_component	6	Lin7c	1	62	116	18143	0.328574
GO:0030165	PDZ domain binding	molecular_function	6	Lin7c	1	62	116	18143	0.328574
GO:0006887	exocytosis	biological_process	6	Lin7c	1	62	117	18143	0.330883
GO:0003677	DNA binding	molecular_function	6	Egr1;Irf7;Jun;Klf9;Neurod1;Rnf6;Zfp513	7	62	1656	18143	0.336203
GO:0007015	actin filament organization	biological_process	7	Tmod2	1	62	120	18143	0.337764
GO:0006935	chemotaxis	biological_process	5	Cxcl10	1	62	121	18143	0.340042
GO:0042593	glucose homeostasis	biological_process	8	Neurod1	1	62	122	18143	0.342312
GO:0000776	kinetochore	cellular_component	9	Cbx5	1	62	122	18143	0.342312
GO:0000209	protein polyubiquitination	biological_process	11	Gm40824;Peli1	1	62	125	18143	0.349078
GO:0016791	phosphatase activity	molecular_function	7	Phospho2	1	62	125	18143	0.349078
GO:0043565	sequence-specific DNA binding	molecular_function	7	Egr1;Jun;Neurod1	3	62	614	18143	0.350353
GO:0048511	rhythmic process	biological_process	3	Klf9	1	62	127	18143	0.35355
GO:0006813	potassium ion transport	biological_process	8	Kcng4	1	62	128	18143	0.355774
GO:0042493	response to drug	biological_process	5	Jun	1	62	130	18143	0.360201
GO:0044325	ion channel binding	molecular_function	5	Kcng4	1	62	131	18143	0.362403
GO:0005244	voltage-gated ion channel activity	molecular_function	9	Kcng4	1	62	131	18143	0.362403
GO:0008285	negative regulation of cell proliferation	biological_process	5	Ifitm3;Ifitm6;Jun	2	62	371	18143	0.362868
GO:0034765	regulation of ion transmembrane transport	biological_process	7	Kcng4	1	62	133	18143	0.366785
GO:0072659	protein localization to plasma membrane	biological_process	6	Ehd3	1	62	134	18143	0.368965
GO:0030424	axon	cellular_component	7	C4b;Rnf6	2	62	380	18143	0.373956
GO:0016021	integral component of membrane	cellular_component	6	Bst2;Fam155a;Fcgr4;Frrs1l;H2-D1;H2-K1;Ifitm3;Ifitm6;Itgax;Kcng4;Lag3;Lhfpl2;Orai2;Shisa7;Isoc2b;Slc39a3;Tmem179;Trem2	16	62	4253	18143	0.37673
GO:0001228	transcriptional activator activity, RNA polymerase II transcription regulatory region sequence-specific DNA binding	molecular_function	6	Klf9	1	62	139	18143	0.379754
GO:0007411	axon guidance	biological_process	7	Gm32491;Lgi1	1	62	140	18143	0.38189
GO:0005623	cell	cellular_component	3	Fam155a	1	62	140	18143	0.38189
GO:0008201	heparin binding	molecular_function	6	Cxcl10	1	62	140	18143	0.38189
GO:0007204	positive regulation of cytosolic calcium ion concentration	biological_process	12	Cd52	1	62	143	18143	0.388255
GO:0055085	transmembrane transport	biological_process	5	Kcng4;Slc39a3	2	62	392	18143	0.388624
GO:0000775	chromosome, centromeric region	cellular_component	12	Cbx5	1	62	145	18143	0.392462
GO:0007399	nervous system development	biological_process	7	Neurod1;Ttll7	2	62	398	18143	0.395904
GO:0005198	structural molecule activity	molecular_function	3	Gfap	1	62	147	18143	0.39664
GO:0003729	mRNA binding	molecular_function	8	G3bp2	1	62	148	18143	0.398719
GO:0043547	positive regulation of GTPase activity	biological_process	15	Rgs4	1	62	151	18143	0.404913
GO:0003714	transcription corepressor activity	molecular_function	6	Irf2bp1	1	62	151	18143	0.404913
GO:0000978	RNA polymerase II proximal promoter sequence-specific DNA binding	molecular_function	11	Jun;Neurod1	2	62	417	18143	0.418701
GO:0006511	ubiquitin-dependent protein catabolic process	biological_process	9	Rnf6	1	62	160	18143	0.423121
GO:0006631	fatty acid metabolic process	biological_process	9	Prkar2b	1	62	160	18143	0.423121
GO:0043524	negative regulation of neuron apoptotic process	biological_process	11	Jun	1	62	160	18143	0.423121
GO:0005102	receptor binding	molecular_function	5	H2-D1;H2-K1	2	62	422	18143	0.424631
GO:0031175	neuron projection development	biological_process	6	Gm32491;Lgi1	1	62	163	18143	0.429067
GO:0043197	dendritic spine	cellular_component	8	Prkar2b	1	62	165	18143	0.432998
GO:0015630	microtubule cytoskeleton	cellular_component	10	Ccser2	1	62	168	18143	0.438844
GO:0043161	proteasome-mediated ubiquitin-dependent protein catabolic process	biological_process	10	Rnf6	1	62	169	18143	0.44078
GO:0005216	ion channel activity	molecular_function	8	Kcng4	1	62	173	18143	0.448456
GO:0005634	nucleus	cellular_component	9	Bex2;Bmyc;Cbx5;Egr1;Gm40824;Peli1;Ifitm3;Ifitm6;Irf2bp1;Irf7;Jun;Klf9;Neurod1;Oasl2;Pnrc2;Ppp1r26;Rgs4;Rnf6;Shisa7;Isoc2b;Trove2;Zfp513;Zfp85	20	62	5615	18143	0.458957
GO:0005125	cytokine activity	molecular_function	6	Cxcl10	1	62	180	18143	0.461642
GO:0005516	calmodulin binding	molecular_function	5	Map6d1	1	62	180	18143	0.461642
GO:0030246	carbohydrate binding	molecular_function	4	C4b	1	62	182	18143	0.465352
GO:0005911	cell-cell junction	cellular_component	4	Lin7c	1	62	182	18143	0.465352
GO:0016323	basolateral plasma membrane	cellular_component	6	Lin7c	1	62	188	18143	0.476332
GO:0030425	dendrite	cellular_component	7	C4b;Prkar2b	2	62	471	18143	0.481053
GO:0046983	protein dimerization activity	molecular_function	5	Neurod1	1	62	193	18143	0.485312
GO:0007166	cell surface receptor signaling pathway	biological_process	7	Lag3	1	62	193	18143	0.485312
GO:0008284	positive regulation of cell proliferation	biological_process	5	Cxcl10;Jun	2	62	476	18143	0.486626
GO:0031965	nuclear membrane	cellular_component	12	Rnf6	1	62	197	18143	0.492387
GO:0007155	cell adhesion	biological_process	4	Itgax;Lgals3bp	2	62	484	18143	0.495467
GO:0030335	positive regulation of cell migration	biological_process	9	Cxcl10	1	62	207	18143	0.509658
GO:0000790	nuclear chromatin	cellular_component	13	Jun	1	62	207	18143	0.509658
GO:0045892	negative regulation of transcription, DNA-templated	biological_process	12	Cbx5;Jun	2	62	500	18143	0.512866
GO:0003723	RNA binding	molecular_function	6	G3bp2;Oasl2;Trove2	3	62	794	18143	0.513821
GO:0000981	RNA polymerase II transcription factor activity, sequence-specific DNA binding	molecular_function	5	Jun	1	62	213	18143	0.519742
GO:0043005	neuron projection	cellular_component	6	Lin7c;Tmod2	2	62	513	18143	0.526719
GO:0005622	intracellular	cellular_component	5	Bst2;Gfap;Neurod1	3	62	816	18143	0.532459
GO:0042802	identical protein binding	molecular_function	5	B2m;Cbx5;Gfap;Jun	4	62	1129	18143	0.5442
GO:0001525	angiogenesis	biological_process	10	Jun	1	62	229	18143	0.545645
GO:0014069	postsynaptic density	cellular_component	4	Shisa7;Isoc2b	1	62	240	18143	0.562651
GO:0042803	protein homodimerization activity	molecular_function	6	C1qb;Cbx5;Jun	3	62	868	18143	0.574936
GO:0005737	cytoplasm	cellular_component	7	2610301B20Rik;Bex2;Bst2;Egr1;Ehd3;Gfap;Ifitm3;Ifitm6;Irf7;Lin7c;Map6d1;Neurod1;Pnrc2;Prkar2b;Rcan2;Rgs4;Rnf6;Shisa7;Isoc2b;Timp3;Tmod2;Trove2;Ttll7	21	62	6225	18143	0.57664
GO:0006811	ion transport	biological_process	5	Kcng4;Slc39a3	2	62	565	18143	0.579494
GO:0043025	neuronal cell body	cellular_component	6	C4b;Prkar2b	2	62	573	18143	0.587231
GO:0048471	perinuclear region of cytoplasm	cellular_component	9	Ehd3;Prkar2b	2	62	584	18143	0.597702
GO:0015031	protein transport	biological_process	6	Ehd3;Lin7c	2	62	589	18143	0.602397
GO:0001701	in utero embryonic development	biological_process	9	Slc39a3	1	62	271	18143	0.60728
GO:0042981	regulation of apoptotic process	biological_process	8	Egr1	1	62	275	18143	0.612701
GO:0008289	lipid binding	molecular_function	4	Ehd3	1	62	279	18143	0.618049
GO:0016324	apical plasma membrane	cellular_component	6	Bst2	1	62	292	18143	0.634934
GO:0005829	cytosol	cellular_component	9	2610301B20Rik;B2m;G3bp2;Irf7;Jun;Klf9;Oasl2;Rgs4;Trove2	9	62	2902	18143	0.677481
GO:0005525	GTP binding	molecular_function	9	Ehd3	1	62	335	18143	0.685717
GO:0003779	actin binding	molecular_function	6	Tmod2	1	62	344	18143	0.695431
GO:0005764	lysosome	cellular_component	11	Ifitm3;Ifitm6	1	62	344	18143	0.695431
GO:0007186	G-protein coupled receptor signaling pathway	biological_process	8	Cxcl10;Rgs4	2	62	704	18143	0.699353
GO:0031410	cytoplasmic vesicle	cellular_component	9	Ehd3;Ifitm3;Ifitm6	2	62	706	18143	0.700856
GO:0005694	chromosome	cellular_component	9	Cbx5	1	62	362	18143	0.713981
GO:0005743	mitochondrial inner membrane	cellular_component	13	Prkar2b	1	62	382	18143	0.73329
GO:0019899	enzyme binding	molecular_function	5	Jun	1	62	398	18143	0.747809
GO:0010628	positive regulation of gene expression	biological_process	8	Egr1	1	62	414	18143	0.761549
GO:0008152	metabolic process	biological_process	3	Shisa7;Isoc2b	1	62	416	18143	0.763214
GO:0005856	cytoskeleton	cellular_component	9	Map6d1;Tmod2;Ttll7	3	62	1173	18143	0.773367
GO:0003824	catalytic activity	molecular_function	3	Shisa7;Isoc2b	1	62	462	18143	0.798501
GO:0005813	centrosome	cellular_component	9	Prkar2b	1	62	464	18143	0.799911
GO:0005575	cellular_component	cellular_component	2	1700020I14Rik;4933404O12Rik;Ccdc71l;Frrs1l;Ifitm3;Ifitm6;Lhfpl2;Oasl2;Phospho2;Tmem179;Zfp85	10	62	3571	18143	0.804261
GO:0016740	transferase activity	molecular_function	4	Gm40824;Peli1;Irf2bp1;Oasl2;Rnf6	4	62	1629	18143	0.81934
GO:0019901	protein kinase binding	molecular_function	7	Prkar2b	1	62	500	18143	0.823705
GO:0000166	nucleotide binding	molecular_function	5	Ehd3;Oasl2;Prkar2b;Ttll7	4	62	1643	18143	0.824596
GO:0030154	cell differentiation	biological_process	6	Neurod1;Ttll7	2	62	933	18143	0.835266
GO:0043066	negative regulation of apoptotic process	biological_process	9	Jun	1	62	538	18143	0.8458
GO:0005783	endoplasmic reticulum	cellular_component	9	H2-D1;H2-K1;Ifitm3;Ifitm6	3	62	1364	18143	0.85472
GO:0005524	ATP binding	molecular_function	9	Ehd3;Oasl2;Ttll7	3	62	1366	18143	0.855421
GO:0006915	apoptotic process	biological_process	7	Bex2	1	62	561	18143	0.857826
GO:0005509	calcium ion binding	molecular_function	7	Ehd3	1	62	578	18143	0.866116
GO:0007049	cell cycle	biological_process	5	Bex2	1	62	611	18143	0.880874
GO:0008270	zinc ion binding	molecular_function	8	Egr1	1	62	645	18143	0.894405
GO:0007275	multicellular organism development	biological_process	5	Neurod1;Ttll7	2	62	1095	18143	0.895396
GO:0005730	nucleolus	cellular_component	11	Cbx5	1	62	717	18143	0.918261
GO:0043234	protein complex	cellular_component	4	Rgs4	1	62	738	18143	0.924159
GO:0043231	intracellular membrane-bounded organelle	cellular_component	8	Rnf6	1	62	837	18143	0.946785
GO:0003674	molecular_function	molecular_function	2	1700020I14Rik;2610301B20Rik;4933404O12Rik;Ccdc71l;Frrs1l;Ifitm3;Ifitm6;Lhfpl2;Shisa7;Isoc2b;Tmem179	9	62	4587	18143	0.986481
GO:0008150	biological_process	biological_process	2	1700020I14Rik;2610301B20Rik;4933404O12Rik;Ccdc71l;Ifitm3;Ifitm6;Shisa7;Isoc2b;Tmem179	7	62	4095	18143	0.992763
GO:0016787	hydrolase activity	molecular_function	4	Phospho2	1	62	1456	18143	0.99446
GO:0005739	mitochondrion	cellular_component	9	Shisa7;Isoc2b	1	62	1662	18143	0.997439

## Sheet: GO_RML infection 157dpi
GO_ID	GO_Term	GO_function	GO_class	Genes	*S gene number	TS gene number	B gene number	TB gene number	pvalue
GO:0005615	extracellular space	cellular_component	5	A2m;Apod;Apoe;Avp;Axl;B2m;C1qa;C1qb;C1qc;C3;C4a;C4b;Capg;Ccl12;Ccl3;Ccl4;Ccl6;Ccl9;Cd109;Cd14;Cd63;Cela1;Chil1;Clu;Cmtm6;Cst7;Ctsh;Ctsl;Ctss;Ctsz;Cxcl10;Cxcl16;Ebi3;Grn;Gusb;Hexb;Ifitm10;Ctsd;Itgam;Lcn2;Lgals3bp;Lgals3;Lox;Lpl;Lyz2;Mmp12;Plau;Pros1;Serpina3f;Serpina3n;Serpina3m;Serping1;Spp1;St14;Tcn2;Tgfb1;Thbs4;Timp1;Tnfrsf1a	56	238	1232	18339	0
GO:0009986	cell surface	cellular_component	5	Abca1;Apoe;Axl;Bst2;Cd14;Cd44;Cd53;Cd63;Cd86;Cd9;Clu;Csf1r;Ctss;Ctsz;Fcer1g;Fcgr2b;Fcgr3;Fcgr4;H2-D1;H2-K1;H2-Q4;H2-Q6;Havcr2;Ifitm3;Ifitm6;Itgam;Itgax;Itgb2;Itgb5;Lgals3;Lpl;Ly9;Plaur;Plau;Ptprc;Sdc4;Slc11a1;Tgfb1;Tlr2;Tnfrsf12a;Tnfrsf1a;Tyrobp	40	238	607	18339	0
GO:0002376	immune system process	biological_process	3	Adgre1;Axl;B2m;Bst2;Btk;C1qa;C1qb;C1qc;C3;Cd14;Cd300c2;Cd84;Cd86;Csf1r;Fcgr1;Fgr;H2-D1;H2-K1;Havcr2;Hck;Ifi30;Ifitm3;Ifitm6;Inpp5d;Irf7;Irgm1;Lcn2;Lgals3;Lgals9;Lilrb4a;Ly86;Ly9;Naip2;Oasl2;Pdcd1;Psmb8;Serping1;Tlr2;Unc93b1	38	238	411	18339	0
GO:0045087	innate immune response	biological_process	5	Axl;Bst2;Btk;C1qa;C1qb;C1qc;C3;Cd14;Cd84;Csf1r;Cyba;Cybb;Fcer1g;Fcgr1;Fgr;Havcr2;Hck;Ifitm3;Ifitm6;Irf7;Irgm1;Lcn2;Lgals3;Ly86;Ly9;Naip2;Oasl2;Serping1;Tlr2;Trem2;Trim30a;Unc93b1	31	238	371	18339	3.33067e-16
GO:0009897	external side of plasma membrane	cellular_component	6	Abca1;Adgre1;B2m;Cd14;Cd22;Cd44;Cd48;Cd86;Cd9;Ctsl;Cxcl10;Fcer1g;Fcgr1;Fcgr2b;Fcgr3;Fcgr4;H2-D1;H2-K1;Il2rg;Itgam;Itgax;Lag3;Lgals3;Osmr;Pdcd1;Ptprc;Tlr2	27	238	300	18339	2.9976e-15
GO:0030593	neutrophil chemotaxis	biological_process	7	Ccl12;Ccl3;Ccl4;Ccl6;Ccl9;Csf3r;Fcer1g;Fcgr3;Itgam;Itgb2;Lgals3;Nckap1l;Spp1;Vav1	14	238	60	18339	2.69784e-14
GO:0005576	extracellular region	cellular_component	3	A2m;Apod;Apoe;Avp;B2m;C1qa;C1qb;C1qc;C3;C4a;C4b;Capg;Ccl12;Ccl3;Ccl4;Ccl6;Ccl9;Cd109;Cd14;Cd63;Cd9;Cela1;Chil1;Clu;Cst7;Cxcl10;Ebi3;Fcgr2b;Grn;Havcr2;Ifi30;Ifitm10;Ctsd;Klk6;Lcn2;Lgals3bp;Lgals3;Lgals9;Lox;Lpl;Ly86;Lyz2;Mmp12;Plaur;Plau;Pros1;Sdc4;Serpina3f;Serpina3n;Serpina3m;Serping1;Spp1;St14;Tcn2;Tgfb1;Thbs4;Timp1;Trem2	55	238	1483	18339	6.76459e-13
GO:0006954	inflammatory response	biological_process	6	Axl;C3;Ccl12;Ccl3;Ccl4;Ccl6;Ccl9;Cd14;Cela1;Chil1;Csf1r;Cxcl10;Cyba;Cybb;Havcr2;Hck;Ly86;Naip2;Ncf1;S1pr3;Slc11a1;Tgfb1;Tlr2;Tnfrsf1a;Tnfrsf1b	25	238	320	18339	6.94889e-13
GO:0006911	phagocytosis, engulfment	biological_process	6	Abca1;C3;Fcer1g;Fcgr1;Fcgr2b;Fcgr3;Itgam;Itgb2;Trem2	9	238	25	18339	1.53075e-11
GO:0006955	immune response	biological_process	4	B2m;Ccl12;Ccl3;Ccl4;Ccl6;Ccl9;Cd86;Ctsh;Ctss;Cxcl10;Fcgr2b;Fyb;H2-D1;H2-K1;Irf8;Oasl2;Tnfrsf1a;Tnfrsf1b;Vav1	19	238	205	18339	2.36898e-11
GO:0016020	membrane	cellular_component	3	Abca1;Adgre1;Alox5ap;Amer2;Anxa3;Apbb1ip;Atp6v0d2;Axl;Bst2;Btk;Cd109;Cd14;Cd22;Cd300c2;Cd37;Cd44;Cd48;Cd52;Cd53;Cd63;Cd72;Cd84;Cd86;Cd9;Clu;Cmtm6;Csf1r;Csf2rb;Csf3r;Ctss;Cxcl16;Cyba;Cybb;Cybrd1;Cyth4;Dock2;Ebi3;Fcer1g;Fcgr1;Fcgr2b;Fcgr3;Fcgr4;Fgr;Flnc;Gbp2;Gbp3;Gfap;Gpnmb;Gpr84;H2-D1;H2-K1;Havcr2;Hck;Hexa;Hexb;Hmha1;Hmox1;Hrk;Hvcn1;Ifitm10;Ctsd;Ifitm3;Ifitm6;Il2rg;Inpp5d;Irgm1;Itgam;Itgax;Itgb2;I…	127	238	6078	18339	8.33013e-11
GO:0006909	phagocytosis	biological_process	5	Anxa3;Axl;Hck;Irf8;Itgam;Itgb2;Ncf2;Ncf4;Pld4;Slc11a1;Vav1	11	238	56	18339	1.24324e-10
GO:0042590	antigen processing and presentation of exogenous peptide antigen via MHC class I	biological_process	7	Fcer1g;Fcgr1;Fcgr3;H2-K1;Ifi30	5	238	5	18339	3.53085e-10
GO:0045730	respiratory burst	biological_process	5	Cyba;Cybb;Ncf1;Ncf2;Ncf4;Slc11a1	6	238	9	18339	3.64796e-10
GO:0005764	lysosome	cellular_component	11	Apoe;Cd63;Ctsh;Ctsl;Ctss;Ctsz;Dnase2a;Grn;Gusb;Hck;Hexa;Hexb;Ifi30;Ifitm10;Ctsd;Ifitm3;Ifitm6;Irgm1;Laptm5;Mt1;Prdx6;Slc11a1;Slc15a3;Unc93b1	22	238	346	18339	9.33975e-10
GO:0050766	positive regulation of phagocytosis	biological_process	8	C3;Cyba;Dock2;Fcer1g;Fcgr1;Fcgr2b;Fcgr3;Pros1;Slc11a1	9	238	44	18339	4.28648e-09
GO:0019864	IgG binding	molecular_function	7	Fcer1g;Fcgr1;Fcgr2b;Fcgr3;Fcgr4	5	238	7	18339	7.25859e-09
GO:0071346	cellular response to interferon-gamma	biological_process	7	Capg;Ccl12;Ccl3;Ccl4;Ccl6;Ccl9;Gbp2;Gbp3;Irf8;Irgm1;Vim	11	238	84	18339	1.12718e-08
GO:0007229	integrin-mediated signaling pathway	biological_process	8	Fcer1g;Fermt3;Fgr;Itgam;Itgax;Itgb2;Itgb5;Plek;Tyrobp;Vav1	10	238	70	18339	2.2511e-08
GO:0001798	positive regulation of type IIa hypersensitivity	biological_process	10	C3;Fcer1g;Fcgr1;Fcgr3	4	238	4	18339	2.76659e-08
GO:0001805	positive regulation of type III hypersensitivity	biological_process	9	Btk;Fcer1g;Fcgr1;Fcgr3	4	238	4	18339	2.76659e-08
GO:0005515	protein binding	molecular_function	4	A2m;Abca1;Alox5ap;Amer2;Apbb1ip;Apobec1;Apoe;B2m;Bcl3;Btk;C1qa;C3;Ccl3;Ccl4;Cd22;Cd300c2;Cd44;Cd48;Cd63;Cd9;Cebpa;Cebpd;Clu;Cotl1;Csf1r;Csf2rb;Csf3r;Ctsl;Cyba;Cybb;Desi1;Ebi3;Fcer1g;Fcgr2b;Fermt3;Fgr;Fyb;Gadd45gip1;Gfap;H2-D1;H2-K1;Havcr2;Hck;Hcls1;Hook3;Ifi204;Ina;Inpp5d;Irf7;Irf8;Itgb2;Itgb5;Jun;Lcn2;Lcp1;Leprot;Lgals3bp;Lgals3;Lgals9;Lox;Lpl;Ly86;Naip2;Ncf1;Ncf2;Ncf4;Oas1a;Pdcd1;Pdlim4;Plaur;P…	99	238	4666	18339	3.19767e-08
GO:0007166	cell surface receptor signaling pathway	biological_process	7	Adgre1;Cd22;Cd37;Cd53;Cd63;Cd86;Cd9;Fcer1g;Fcgr1;Fcgr2b;Fcgr3;Lag3;Osmr;Tnfrsf1a;Tnfrsf1b	15	238	193	18339	3.48425e-08
GO:0006935	chemotaxis	biological_process	5	Ccl12;Ccl3;Ccl4;Ccl6;Ccl9;Cmtm6;Cxcl10;Cxcl16;Dock2;Lgals9;Nckap1l;Rac2	12	238	122	18339	6.37668e-08
GO:0032760	positive regulation of tumor necrosis factor production	biological_process	9	Ccl3;Ccl4;Cd14;Clu;Cyba;Fcer1g;Lgals9;Tlr2;Tnfrsf1a	9	238	59	18339	6.41562e-08
GO:0070374	positive regulation of ERK1 and ERK2 cascade	biological_process	12	Axl;C3;Ccl12;Ccl3;Ccl4;Ccl6;Ccl9;Cd44;Chil1;Csf1r;Gpnmb;Havcr2;Jun;Tgfb1;Tlr2;Trem2	16	238	236	18339	8.19725e-08
GO:0043020	NADPH oxidase complex	cellular_component	8	Cyba;Cybb;Ncf1;Ncf2;Ncf4	5	238	10	18339	8.4367e-08
GO:0048245	eosinophil chemotaxis	biological_process	7	Ccl12;Ccl3;Ccl4;Ccl6;Ccl9;Lgals3	6	238	19	18339	1.0567e-07
GO:0019882	antigen processing and presentation	biological_process	4	Ctss;H2-D1;H2-K1;Psmb8;Rab32;Rab3c;Unc93b1	7	238	33	18339	1.81922e-07
GO:0042742	defense response to bacterium	biological_process	7	Anxa3;Bcl3;Fcer1g;Fcgr1;H2-K1;Irf8;Lyz2;Naip2;Ncf1;Slc11a1;Tnfrsf1a	11	238	110	18339	1.92448e-07
GO:0045576	mast cell activation	biological_process	6	Cd48;Fcer1g;Fcgr2b;Fcgr3;Fyb	5	238	12	18339	2.59575e-07
GO:0009617	response to bacterium	biological_process	7	Cd14;Fcgr1;Fcgr2b;Irf8;Ncf1;Slc11a1;Tlr2	7	238	35	18339	2.80101e-07
GO:0071222	cellular response to lipopolysaccharide	biological_process	8	Abca1;Axl;Cd14;Cd86;Cxcl10;Cxcl16;Fcgr4;Gbp2;Havcr2;Irf8;Tnfrsf1b	11	238	118	18339	3.94342e-07
GO:0016064	immunoglobulin mediated immune response	biological_process	8	C4b;Fcer1g;Fcgr2b;Inpp5d;Irf7	5	238	13	18339	4.1735e-07
GO:0008009	chemokine activity	molecular_function	8	Ccl12;Ccl3;Ccl4;Ccl6;Ccl9;Cxcl10;Cxcl16	7	238	38	18339	5.08549e-07
GO:0051607	defense response to virus	biological_process	5	Apobec1;Bst2;Cd86;Cxcl10;Ifitm3;Ifitm6;Irf7;Itgax;Oas1a;Oasl2;Ptprc;Trim30a;Unc93b1	12	238	148	18339	5.32543e-07
GO:0005125	cytokine activity	molecular_function	6	Ccl12;Ccl3;Ccl4;Ccl6;Ccl9;Cmtm6;Cxcl10;Cxcl16;Ebi3;Grn;Spp1;Tgfb1;Timp1	13	238	183	18339	8.14944e-07
GO:0048247	lymphocyte chemotaxis	biological_process	6	Ccl12;Ccl3;Ccl4;Ccl6;Ccl9;Cxcl16	6	238	26	18339	8.30953e-07
GO:0045766	positive regulation of angiogenesis	biological_process	12	Anxa3;C3;Cela1;Chil1;Ctsh;Cybb;Hmox1;Hspb1;Itgb2;Lgals3;Tnfrsf1a	11	238	131	18339	1.12789e-06
GO:0050830	defense response to Gram-positive bacterium	biological_process	8	Fgr;Gbp2;Gbp3;Havcr2;Hck;Lyz2;Myo1f;Ncf1;Tlr2	9	238	82	18339	1.15492e-06
GO:0045121	membrane raft	cellular_component	5	Abca1;Btk;Cd14;Cd48;Fcer1g;Fcgr1;Fcgr2b;H2-D1;Ifitm10;Ctsd;Itgb2;Mal;Sdc4;Tlr2;Tnfrsf1a;Tnfrsf1b	15	238	262	18339	1.7972e-06
GO:0016175	superoxide-generating NADPH oxidase activity	molecular_function	7	Cyba;Cybb;Ncf1;Ncf2	4	238	8	18339	1.85877e-06
GO:0001812	positive regulation of type I hypersensitivity	biological_process	11	Btk;Fcer1g;Fcgr3	3	238	3	18339	2.15865e-06
GO:0043066	negative regulation of apoptotic process	biological_process	9	Avp;Axl;Bcl2a1b;Bcl2a1d;Bcl3;Cd44;Clu;Csf1r;Ctsh;Hck;Jun;Lgals3;Naip2;Nckap1l;Pdcd1;Plaur;Socs3;Spp1;Timp1;Tnfrsf1a;Ucp2;Ufm1	22	238	538	18339	2.18313e-06
GO:0002548	monocyte chemotaxis	biological_process	6	Ccl12;Ccl3;Ccl4;Ccl6;Ccl9;Lgals3	6	238	31	18339	2.51694e-06
GO:0042832	defense response to protozoan	biological_process	7	Bcl3;Cd37;Gbp2;Gbp3;Irf8;Slc11a1	6	238	31	18339	2.51694e-06
GO:0005102	receptor binding	molecular_function	5	A2m;Abca1;Apoe;Baat;Mrpl50;Btk;Cd86;Fgr;Fyb;Gusb;H2-D1;H2-K1;H2-Q4;H2-Q6;Hck;Itgb5;Leprot;Lgals9;Lpl;Plaur;Tyrobp	19	238	423	18339	2.88631e-06
GO:0034138	toll-like receptor 3 signaling pathway	biological_process	9	Cd86;Havcr2;Lgals9;Unc93b1	4	238	9	18339	3.31168e-06
GO:0042612	MHC class I protein complex	cellular_component	8	B2m;H2-D1;H2-K1;H2-Q4;H2-Q6	4	238	10	18339	5.46322e-06
GO:0071276	cellular response to cadmium ion	biological_process	8	Hmox1;Jun;Mt1;Mt2;Ncf1	5	238	22	18339	7.76168e-06
GO:0042554	superoxide anion generation	biological_process	7	Cyba;Cybb;Ncf1;Ncf2	4	238	11	18339	8.4976e-06
GO:0019770	IgG receptor activity	molecular_function	7	Fcgr1;Fcgr3;Fcgr4	3	238	4	18339	8.55159e-06
GO:0048020	CCR chemokine receptor binding	molecular_function	8	Ccl12;Ccl3;Ccl4;Ccl6;Ccl9	5	238	23	18339	9.81314e-06
GO:0070098	chemokine-mediated signaling pathway	biological_process	9	Ccl12;Ccl3;Ccl4;Ccl6;Ccl9;Cxcl10	6	238	40	18339	1.1901e-05
GO:0050729	positive regulation of inflammatory response	biological_process	8	Ccl3;Ccl4;Ccl6;Ccl9;Ctss;Tlr2;Tnfrsf1a	7	238	61	18339	1.36431e-05
GO:0001818	negative regulation of cytokine production	biological_process	7	Axl;Btk;Gpnmb;Slc11a1	4	238	13	18339	1.80385e-05
GO:0042535	positive regulation of tumor necrosis factor biosynthetic process	biological_process	9	Cybb;Fcgr3;Hspb1;Tlr2	4	238	13	18339	1.80385e-05
GO:0042130	negative regulation of T cell proliferation	biological_process	9	Cd86;Gpnmb;Havcr2;Ptpn6;Sdc4;Tgfb1	6	238	44	18339	2.09587e-05
GO:0019863	IgE binding	molecular_function	7	Fcer1g;Fcgr4;Lgals3	3	238	5	18339	2.11736e-05
GO:0045621	positive regulation of lymphocyte differentiation	biological_process	10	Il2rg;Inpp5d;Nckap1l	3	238	5	18339	2.11736e-05
GO:0006958	complement activation, classical pathway	biological_process	10	C1qa;C1qb;C1qc;C3;Serping1	5	238	27	18339	2.25669e-05
GO:0042608	T cell receptor binding	molecular_function	6	Dock2;H2-D1;H2-K1;H2-Q4;H2-Q6	4	238	14	18339	2.4997e-05
GO:0019886	antigen processing and presentation of exogenous peptide antigen via MHC class II	biological_process	7	Fcer1g;Fcgr2b;Ifi30;Unc93b1	4	238	14	18339	2.4997e-05
GO:0046982	protein heterodimerization activity	molecular_function	6	Alox5ap;Atf3;Axl;Bcl2a1b;Bcl2a1d;Cebpa;Cebpd;Cyba;Cybb;H2-D1;H2-K1;H2-Q4;H2-Q6;Hexa;Hexb;Ina;Itgam;Itgb2;Jun;Tgfb1;Tlr2	20	238	545	18339	3.07582e-05
GO:0045335	phagocytic vesicle	cellular_component	12	Abca1;Capg;Cybb;Irgm1;Pld4;Rab32;Vim	7	238	69	18339	3.08979e-05
GO:0005886	plasma membrane	cellular_component	5	Abca1;Adgre1;Amer2;Anxa3;Apbb1ip;Apoe;Axl;B2m;Bcl3;Bst2;Btk;Cd109;Cd14;Cd22;Cd300c2;Cd44;Cd48;Cd52;Cd53;Cd63;Cd84;Cd86;Cd9;Csf1r;Cyba;Cybb;Cyth4;Fcer1g;Fcgr1;Fcgr2b;Fcgr3;Fcgr4;Fgr;Flnc;Fyb;Gpnmb;Gpr84;H2-D1;H2-K1;H2-Q4;H2-Q6;Hck;Hcls1;Hmha1;Hspb1;Hvcn1;Ifitm10;Ctsd;Ifitm3;Ifitm6;Inpp5d;Irgm1;Itgam;Itgb2;Lcp1;Lilrb4a;Lpl;Ly9;Mal;Ncf1;P2ry6;Pdcd1;Plaur;Ptprc;Rab3c;Rac2;Rhoj;S1pr3;Slc11a1;Slc14a1;S…	73	238	3628	18339	3.83413e-05
GO:0004896	cytokine receptor activity	molecular_function	6	Cd44;Csf2rb;Csf3r;Ebi3;Il2rg;Osmr	6	238	49	18339	3.93317e-05
GO:0050665	hydrogen peroxide biosynthetic process	biological_process	6	Cyba;Cybb;Ncf1	3	238	6	18339	4.19406e-05
GO:1900426	positive regulation of defense response to bacterium	biological_process	9	Cyba;Havcr2;Lgals9	3	238	6	18339	4.19406e-05
GO:0042158	lipoprotein biosynthetic process	biological_process	7	Abca1;Apobec1;Apoe	3	238	6	18339	4.19406e-05
GO:0070891	lipoteichoic acid binding	molecular_function	5	Cd14;Tlr2;Trem2	3	238	6	18339	4.19406e-05
GO:0043615	astrocyte cell migration	biological_process	9	Ccl12;Ccl3;Hexb	3	238	6	18339	4.19406e-05
GO:0009615	response to virus	biological_process	7	Bcl3;Bst2;Ifitm3;Ifitm6;Lcn2;Oas1a;Oasl2	6	238	50	18339	4.42143e-05
GO:0043525	positive regulation of neuron apoptotic process	biological_process	11	Ccl3;Ctsz;Egr1;Hrk;Jun;Ncf2;Tnfrsf1a	7	238	73	18339	4.46556e-05
GO:0050853	B cell receptor signaling pathway	biological_process	8	Btk;Klhl6;Nckap1l;Ptpn6;Ptprc	5	238	32	18339	5.33917e-05
GO:0032930	positive regulation of superoxide anion generation	biological_process	9	Cyba;Itgam;Itgb2;Tgfb1	4	238	17	18339	5.76391e-05
GO:0005178	integrin binding	molecular_function	6	Cd9;Fermt3;Gfap;Gpnmb;Itgb5;Lcp1;S1pr3;Thbs4	8	238	104	18339	6.31249e-05
GO:0000982	transcription factor activity, RNA polymerase II proximal promoter sequence-specific DNA binding	molecular_function	6	Atf3;Egr1;Irf7;Jun;Spi1	5	238	34	18339	7.22323e-05
GO:0046977	TAP binding	molecular_function	5	H2-D1;H2-K1;H2-Q4;H2-Q6	3	238	7	18339	7.26919e-05
GO:0001916	positive regulation of T cell mediated cytotoxicity	biological_process	7	B2m;H2-D1;H2-K1;Ptprc	4	238	18	18339	7.33546e-05
GO:0010977	negative regulation of neuron projection development	biological_process	8	Apoe;B2m;Ctsz;Gfap;H2-D1;H2-K1;Vim	7	238	79	18339	7.43817e-05
GO:0016021	integral component of membrane	cellular_component	6	Abca1;Adgre1;Alox5ap;Axl;Bst2;Cd22;Cd300c2;Cd37;Cd44;Cd53;Cd63;Cd72;Cd84;Cd86;Cd9;Cmtm6;Csf1r;Csf2rb;Csf3r;Cxcl16;Cybb;Cybrd1;Fcer1g;Fcgr1;Fcgr2b;Fcgr3;Fcgr4;Gpnmb;Gpr84;H2-D1;H2-K1;Havcr2;Hrk;Hvcn1;Ifitm10;Ctsd;Ifitm3;Ifitm6;Il2rg;Itgam;Itgax;Itgb2;Itgb5;Lag3;Laptm5;Leprot;Lilr4b;Lilrb4a;Lpcat2;Ly9;Mal;Ms4a6d;Nckap1l;Osmr;P2ry6;Pdcd1;Pigyl;Pld4;Ptprc;S1pr3;Scara3;Sdc4;Shisa7;Isoc2b;Siglecf;Slc11…	82	238	4304	18339	7.47152e-05
GO:0006898	receptor-mediated endocytosis	biological_process	8	Apoe;Cd14;Cxcl16;Fcgr1;Fcgr2b;Ifitm3;Ifitm6	6	238	55	18339	7.64174e-05
GO:0007155	cell adhesion	biological_process	4	Cd22;Cd44;Cd63;Cd84;Cd9;Csf3r;Fermt3;Gpnmb;Itgam;Itgax;Itgb2;Itgb5;Lgals3bp;Ly9;Siglecf;Spp1;Thbs4;Tnfrsf12a	18	238	491	18339	7.83135e-05
GO:0042127	regulation of cell proliferation	biological_process	5	Apobec1;Btk;Cebpa;Cela1;Cxcl10;Fgr;Hck;Jun;Plau;Tgfb1;Tnfrsf1a;Tnfrsf1b	12	238	245	18339	8.98697e-05
GO:0010628	positive regulation of gene expression	biological_process	8	Atf3;Avp;Cd44;Clu;Ctsh;Egr1;Il2rg;Lcn2;Lgals9;Mmp12;Plaur;Slc11a1;Tgfb1;Tlr2;Tnfrsf1a;Vim	16	238	416	18339	0.000113408
GO:0006801	superoxide metabolic process	biological_process	6	Cyba;Cybb;Ncf1;Ncf2	4	238	20	18339	0.000113799
GO:0001774	microglial cell activation	biological_process	7	Clu;Itgam;Jun;Tlr2	4	238	20	18339	0.000113799
GO:0006691	leukotriene metabolic process	biological_process	9	Alox5ap;Ncf1;Tlr2	3	238	8	18339	0.000115192
GO:0016176	superoxide-generating NADPH oxidase activator activity	molecular_function	5	Ncf1;Ncf2;Ncf4	3	238	8	18339	0.000115192
GO:0001848	complement binding	molecular_function	5	C4a;C4b;Serping1	3	238	8	18339	0.000115192
GO:0006956	complement activation	biological_process	5	C3;C4a;C4b	3	238	8	18339	0.000115192
GO:0001784	phosphotyrosine residue binding	molecular_function	7	Fgr;Hck;Ptpn6;Socs3;Vav1	5	238	39	18339	0.000141776
GO:0044216	other organism cell	cellular_component	8	C4a;C4b	2	238	2	18339	0.000167725
GO:0001869	negative regulation of complement activation, lectin pathway	biological_process	8	A2m;Serping1	2	238	2	18339	0.000167725
GO:2000521	negative regulation of immunological synapse formation	biological_process	8	Havcr2;Lgals3	2	238	2	18339	0.000167725
GO:0010819	regulation of T cell chemotaxis	biological_process	8	Cxcl10;Lgals9	2	238	2	18339	0.000167725
GO:1900221	regulation of amyloid-beta clearance	biological_process	6	Apoe;Clu	2	238	2	18339	0.000167725
GO:2001189	negative regulation of T cell activation via T cell receptor contact with antigen bound to MHC molecule on antigen presenting cell	biological_process	11	Havcr2;Lgals3	2	238	2	18339	0.000167725
GO:0001788	antibody-dependent cellular cytotoxicity	biological_process	5	Fcgr1;Fcgr3	2	238	2	18339	0.000167725
GO:0050798	activated T cell proliferation	biological_process	8	Itgam;Itgax;Itgb2	3	238	9	18339	0.000171132
GO:0008284	positive regulation of cell proliferation	biological_process	5	Atf3;Avp;Clu;Csf1r;Ctsh;Cxcl10;Gadd45gip1;Hck;Hcls1;Jun;Lgals3;Osmr;Plau;Ptpn6;Rac2;Tgfb1;Timp1	17	238	477	18339	0.000173417
GO:0002474	antigen processing and presentation of peptide antigen via MHC class I	biological_process	6	B2m;H2-D1;H2-K1;H2-Q4;H2-Q6	4	238	23	18339	0.000201721
GO:0034341	response to interferon-gamma	biological_process	6	Bst2;Cxcl16;Ifitm3;Ifitm6;Slc11a1	4	238	23	18339	0.000201721
GO:0007159	leukocyte cell-cell adhesion	biological_process	7	Fermt3;Itgam;Itgb2;Ptprc	4	238	24	18339	0.000239612
GO:0071223	cellular response to lipoteichoic acid	biological_process	7	Cd14;Tlr2;Trem2	3	238	10	18339	0.000242133
GO:0042060	wound healing	biological_process	6	Lox;Mmp12;Plau;Sdc4;Slc11a1;Tgfb1	6	238	69	18339	0.000271706
GO:0030031	cell projection assembly	biological_process	6	Capg;Nckap1l;Rac2;Rhoj	4	238	25	18339	0.000282363
GO:0032720	negative regulation of tumor necrosis factor production	biological_process	9	Axl;Gpnmb;Havcr2;Trim30a;Tspo	5	238	45	18339	0.000282411
GO:0030217	T cell differentiation	biological_process	9	Bcl2a1d;Egr1;Ptprc;Tgfb1;Vav1	5	238	45	18339	0.000282411
GO:0031225	anchored component of membrane	cellular_component	6	Bst2;Cd109;Cd14;Cd48;Cd52;Lpl;Plaur;Sprn	8	238	130	18339	0.000298393
GO:0016477	cell migration	biological_process	7	Cd44;Cd63;Fgr;Hck;Lcp1;Nckap1l;Rac2;Rhoj;Sdc4;St14;Tgfb1	11	238	240	18339	0.000312358
GO:0071294	cellular response to zinc ion	biological_process	8	Hvcn1;Mt1;Mt2	3	238	11	18339	0.000329746
GO:0030881	beta-2-microglobulin binding	molecular_function	5	H2-D1;H2-K1;H2-Q4;H2-Q6	3	238	11	18339	0.000329746
GO:0097242	amyloid-beta clearance	biological_process	5	C3;Itgam;Itgb2	3	238	11	18339	0.000329746
GO:0032729	positive regulation of interferon-gamma production	biological_process	8	Bcl3;Cd14;Havcr2;Irf8;Slc11a1	5	238	48	18339	0.000383497
GO:0008305	integrin complex	cellular_component	8	Itgam;Itgax;Itgb2;Itgb5	4	238	27	18339	0.000383846
GO:0030335	positive regulation of cell migration	biological_process	9	Csf1r;Ctsh;Cxcl10;Cxcl16;Fermt3;Fgr;Gpnmb;Myo1f;Plau;Tgfb1	10	238	207	18339	0.000385857
GO:0002250	adaptive immune response	biological_process	5	Adgre1;Btk;Cd84;Cd86;Havcr2;Lilrb4a;Ly9;Unc93b1	8	238	136	18339	0.000404598
GO:0071347	cellular response to interleukin-1	biological_process	8	Ccl12;Ccl3;Ccl4;Ccl6;Ccl9	5	238	49	18339	0.000422606
GO:0034101	erythrocyte homeostasis	biological_process	5	Axl;Hmox1;Nckap1l	3	238	12	18339	0.000435455
GO:1904469	positive regulation of tumor necrosis factor secretion	NA	NA	Cd84;Havcr2;Tlr2	3	238	12	18339	0.000435455
GO:0032700	negative regulation of interleukin-17 production	biological_process	8	Nckap1l;Tgfb1;Tlr2	3	238	12	18339	0.000435455
GO:0045088	regulation of innate immune response	biological_process	6	Fgr;Irf7;Myo1f	3	238	12	18339	0.000435455
GO:0002237	response to molecule of bacterial origin	biological_process	6	B2m;Cd14;Tlr2	3	238	12	18339	0.000435455
GO:0045103	intermediate filament-based process	biological_process	5	Gfap;Vim	2	238	3	18339	0.000498858
GO:0019767	IgE receptor activity	molecular_function	7	Fcer1g;Fcgr4	2	238	3	18339	0.000498858
GO:0034988	Fc-gamma receptor I complex binding	molecular_function	7	Fgr;Lgals3	2	238	3	18339	0.000498858
GO:0034103	regulation of tissue remodeling	biological_process	6	Gpnmb;Thbs4	2	238	3	18339	0.000498858
GO:0043312	neutrophil degranulation	biological_process	9	Anxa3;Myo1f	2	238	3	18339	0.000498858
GO:0071727	cellular response to triacyl bacterial lipopeptide	biological_process	9	Cd14;Tlr2	2	238	3	18339	0.000498858
GO:0002246	wound healing involved in inflammatory response	biological_process	8	Cd44;Hmox1	2	238	3	18339	0.000498858
GO:0002924	negative regulation of humoral immune response mediated by circulating immunoglobulin	biological_process	11	Fcgr2b;Ptpn6	2	238	3	18339	0.000498858
GO:0002485	antigen processing and presentation of endogenous peptide antigen via MHC class I via ER pathway, TAP-dependent	biological_process	9	H2-D1;H2-K1	2	238	3	18339	0.000498858
GO:0032403	protein complex binding	molecular_function	5	Arpc1b;Capg;Cd63;Cebpa;Clu;Ctsh;Ctsl;Fyb;Hcls1;Itgb2;Nckap1l;Pros1;Tlr2;Tnfrsf1a	14	238	383	18339	0.000504314
GO:0031663	lipopolysaccharide-mediated signaling pathway	biological_process	8	Ccl12;Cd14;Tgfb1;Trem2	4	238	29	18339	0.000509015
GO:0071404	cellular response to low-density lipoprotein particle stimulus	biological_process	8	Cd9;Fcer1g;Itgb2	3	238	13	18339	0.00056068
GO:0051603	proteolysis involved in cellular protein catabolic process	biological_process	8	Ctsh;Ctsl;Ctss;Ctsz;Psmb8	5	238	53	18339	0.000609794
GO:0031012	extracellular matrix	cellular_component	3	Apoe;Clu;Hspb1;Ifitm10;Ctsd;Lgals3bp;Lgals3;Lpl;Mmp12;Tgfb1;Thbs4;Timp1;Vim	12	238	303	18339	0.000628483
GO:0032715	negative regulation of interleukin-6 production	biological_process	8	Havcr2;Nckap1l;Tnfrsf1a;Trim30a	4	238	31	18339	0.000660775
GO:0050765	negative regulation of phagocytosis	biological_process	8	Fcgr2b;Tgfb1;Tlr2	3	238	14	18339	0.000706776
GO:0007263	nitric oxide mediated signal transduction	biological_process	9	Apoe;Mt1;Mt2	3	238	14	18339	0.000706776
GO:0048246	macrophage chemotaxis	biological_process	6	Ccl12;Ccl3;Lgals3	3	238	14	18339	0.000706776
GO:0001775	cell activation	biological_process	5	Tgfb1;Timp1;Tlr2	3	238	14	18339	0.000706776
GO:0008630	intrinsic apoptotic signaling pathway in response to DNA damage	biological_process	9	Bcl2a1b;Bcl2a1d;Hmox1;Tnfrsf1a;Tnfrsf1b	5	238	55	18339	0.000723854
GO:0030246	carbohydrate binding	molecular_function	4	C4a;C4b;Cd22;Cd72;Gusb;Hexb;Lgals3;Lgals9;Siglecf	9	238	186	18339	0.000742271
GO:0071356	cellular response to tumor necrosis factor	biological_process	8	Ccl12;Ccl3;Ccl4;Ccl6;Ccl9;Cebpa	6	238	84	18339	0.000784066
GO:2000249	regulation of actin cytoskeleton reorganization	biological_process	8	Csf1r;Ctsl;Tgfb1	3	238	15	18339	0.000875035
GO:0042730	fibrinolysis	biological_process	9	Plau;Pros1;Serping1	3	238	15	18339	0.000875035
GO:0060252	positive regulation of glial cell proliferation	biological_process	11	Gfap;Tspo;Vim	3	238	15	18339	0.000875035
GO:0008360	regulation of cell shape	biological_process	9	Ccl12;Ccl3;Csf1r;Ermn;Fgr;Hck;Hexb;Rhoj	8	238	153	18339	0.000881082
GO:0048839	inner ear development	biological_process	10	C1qb;Cebpa;Cebpd;H2-K1;Ifi204	5	238	58	18339	0.000923885
GO:0050715	positive regulation of cytokine secretion	biological_process	9	Cd14;Cd300c2;Fgr;Tlr2	4	238	34	18339	0.00094471
GO:0001772	immunological synapse	cellular_component	7	Cd37;Cd53;Havcr2;Lgals3	4	238	34	18339	0.00094471
GO:0030984	kininogen binding	molecular_function	5	Ctsh;Ctsl	2	238	4	18339	0.000989164
GO:0034154	toll-like receptor 7 signaling pathway	biological_process	9	Havcr2;Unc93b1	2	238	4	18339	0.000989164
GO:0045185	maintenance of protein location	biological_process	6	Lgals3;Lgals9	2	238	4	18339	0.000989164
GO:0014005	microglia development	biological_process	11	Itgam;Tlr2	2	238	4	18339	0.000989164
GO:0030886	negative regulation of myeloid dendritic cell activation	biological_process	8	Cd37;Havcr2	2	238	4	18339	0.000989164
GO:0071726	cellular response to diacyl bacterial lipopeptide	biological_process	9	Cd14;Tlr2	2	238	4	18339	0.000989164
GO:0043315	positive regulation of neutrophil degranulation	biological_process	11	Itgam;Itgb2	2	238	4	18339	0.000989164
GO:0045123	cellular extravasation	biological_process	5	Itgam;Itgb2	2	238	4	18339	0.000989164
GO:0017038	protein import	biological_process	5	Apoe;Clu	2	238	4	18339	0.000989164
GO:0001851	complement component C3b binding	molecular_function	6	Itgam;Itgb2	2	238	4	18339	0.000989164
GO:2001199	negative regulation of dendritic cell differentiation	biological_process	10	Tmem176a;Tmem176b	2	238	4	18339	0.000989164
GO:0032815	negative regulation of natural killer cell activation	biological_process	8	Havcr2;Lgals9	2	238	4	18339	0.000989164
GO:0051365	cellular response to potassium ion starvation	biological_process	9	Hrk;Jun	2	238	4	18339	0.000989164
GO:1902949	positive regulation of tau-protein kinase activity	biological_process	12	Clu;Egr1	2	238	4	18339	0.000989164
GO:0071677	positive regulation of mononuclear cell migration	biological_process	7	Lgals3;Tgfb1	2	238	4	18339	0.000989164
GO:0048002	antigen processing and presentation of peptide antigen	biological_process	5	Ctss;Slc11a1	2	238	4	18339	0.000989164
GO:0042110	T cell activation	biological_process	6	Cd48;Dock2;Tgfb1;Vav1	4	238	36	18339	0.00117585
GO:0034097	response to cytokine	biological_process	6	Cxcl16;Jun;Osmr;Serpina3f;Serpina3n;Serpina3m;Timp1	5	238	62	18339	0.00125115
GO:0050868	negative regulation of T cell activation	biological_process	8	Gpnmb;Lag3;Tgfb1	3	238	17	18339	0.00128291
GO:0042157	lipoprotein metabolic process	biological_process	6	Abca1;Apobec1;Apoe	3	238	17	18339	0.00128291
GO:0045579	positive regulation of B cell differentiation	biological_process	11	Il2rg;Inpp5d;Nckap1l	3	238	17	18339	0.00128291
GO:0035458	cellular response to interferon-beta	biological_process	8	Gbp2;Gbp3;Ifi204;Irgm1	4	238	38	18339	0.00144394
GO:1901216	positive regulation of neuron death	biological_process	8	Clu;Egr1;Fcgr2b;Itgam	4	238	38	18339	0.00144394
GO:0030889	negative regulation of B cell proliferation	biological_process	9	Btk;Fcgr2b;Inpp5d	3	238	18	18339	0.00152483
GO:0034113	heterotypic cell-cell adhesion	biological_process	7	Itgax;Itgb2;Ptprc	3	238	18	18339	0.00152483
GO:0045071	negative regulation of viral genome replication	biological_process	9	Bst2;Ifitm3;Ifitm6;Oas1a;Oasl2	4	238	39	18339	0.00159276
GO:0019221	cytokine-mediated signaling pathway	biological_process	8	Ccl12;Cebpa;Csf1r;Csf2rb;Ptpn6;Socs3;Tnfrsf1a	7	238	131	18339	0.00162253
GO:0002283	neutrophil activation involved in immune response	biological_process	8	Fcer1g;Tyrobp	2	238	5	18339	0.00163449
GO:0030670	phagocytic vesicle membrane	cellular_component	13	Anxa3;Slc11a1	2	238	5	18339	0.00163449
GO:0006742	NADP catabolic process	biological_process	11	Ncf1;Ncf2	2	238	5	18339	0.00163449
GO:0032732	positive regulation of interleukin-1 production	biological_process	8	Havcr2;Lgals9	2	238	5	18339	0.00163449
GO:0004563	beta-N-acetylhexosaminidase activity	molecular_function	8	Hexa;Hexb	2	238	5	18339	0.00163449
GO:0043120	tumor necrosis factor binding	molecular_function	6	A2m;Tnfrsf1a	2	238	5	18339	0.00163449
GO:0090209	negative regulation of triglyceride metabolic process	biological_process	10	Apobec1;Apoe	2	238	5	18339	0.00163449
GO:0043154	negative regulation of cysteine-type endopeptidase activity involved in apoptotic process	biological_process	13	Avp;Bcl2a1d;Cd44;Naip2;Tnfrsf1b	5	238	66	18339	0.00165706
GO:0007040	lysosome organization	biological_process	6	Abca1;Hexa;Hexb;Hook3	4	238	40	18339	0.00175191
GO:0032496	response to lipopolysaccharide	biological_process	7	Cxcl10;Jun;Lgals9;Ncf2;Slc11a1;Tnfrsf1a;Tnfrsf1b	7	238	133	18339	0.00176967
GO:0002224	toll-like receptor signaling pathway	biological_process	8	Cd86;Tlr2;Unc93b1	3	238	19	18339	0.00179349
GO:0018108	peptidyl-tyrosine phosphorylation	biological_process	9	Btk;Csf1r;Fgr;Hck;Ptpn6	5	238	68	18339	0.00189279
GO:0050728	negative regulation of inflammatory response	biological_process	8	Apoe;Cd44;Lgals9;Socs3;Tnfrsf1a;Tnfrsf1b	6	238	100	18339	0.0019371
GO:0010033	response to organic substance	biological_process	5	Btk;Jun;Spp1;Tgfb1;Timp1	5	238	69	18339	0.00201943
GO:0005797	Golgi medial cisterna	cellular_component	13	H2-D1;H2-K1;H2-Q4;H2-Q6	3	238	20	18339	0.0020899
GO:0055072	iron ion homeostasis	biological_process	11	B2m;Hmox1;Lcn2;Slc11a1	4	238	42	18339	0.00210271
GO:0010466	negative regulation of peptidase activity	biological_process	10	A2m;Cd109;Cst7;Serpina3f;Serpina3n;Serpina3m;Serping1;Timp1	6	238	102	18339	0.00214186
GO:0042803	protein homodimerization activity	molecular_function	6	A2m;Alox5ap;Apoe;Atf3;Bcl2a1b;Bcl2a1d;C1qb;Cebpa;Cebpd;Csf1r;Fcer1g;Hexb;Hmox1;Hspb1;Jun;Lcn2;Pdlim4;Plek;Prdx6;Rida;Slc11a1;Tgfb1	22	238	871	18339	0.00225075
GO:0008201	heparin binding	molecular_function	6	Apoe;Cxcl10;Gpnmb;Itgam;Lpl;Ptprc;Thbs4	7	238	140	18339	0.00236779
GO:0019955	cytokine binding	molecular_function	5	Cd44;Csf1r;Osmr	3	238	21	18339	0.00241503
GO:0032489	regulation of Cdc42 protein signal transduction	biological_process	12	Abca1;Apoe	2	238	6	18339	0.00243077
GO:0034162	toll-like receptor 9 signaling pathway	biological_process	9	Havcr2;Unc93b1	2	238	6	18339	0.00243077
GO:0050794	regulation of cellular process	biological_process	4	Mt1;Mt2	2	238	6	18339	0.00243077
GO:0010273	detoxification of copper ion	biological_process	5	Mt1;Mt2	2	238	6	18339	0.00243077
GO:0034372	very-low-density lipoprotein particle remodeling	biological_process	8	Apoe;Lpl	2	238	6	18339	0.00243077
GO:0010818	T cell chemotaxis	biological_process	7	Cxcl10;Cxcl16	2	238	6	18339	0.00243077
GO:0071219	cellular response to molecule of bacterial origin	biological_process	6	Cd14;Fcgr2b	2	238	6	18339	0.00243077
GO:0002819	regulation of adaptive immune response	biological_process	6	Cd48;Irf7	2	238	6	18339	0.00243077
GO:0097386	glial cell projection	cellular_component	6	Gfap;Lgals3	2	238	6	18339	0.00243077
GO:0071224	cellular response to peptidoglycan	biological_process	8	Tlr2;Trem2	2	238	6	18339	0.00243077
GO:0043305	negative regulation of mast cell degranulation	biological_process	11	Cd84;Hmox1	2	238	6	18339	0.00243077
GO:0004630	phospholipase D activity	molecular_function	8	Hmox1;Pld4	2	238	6	18339	0.00243077
GO:0071723	lipopeptide binding	molecular_function	5	Cd14;Tlr2	2	238	6	18339	0.00243077
GO:0030203	glycosaminoglycan metabolic process	biological_process	7	Hexa;Hexb	2	238	6	18339	0.00243077
GO:0034987	immunoglobulin receptor binding	molecular_function	6	Fcgr3;Fgr	2	238	6	18339	0.00243077
GO:0045588	positive regulation of gamma-delta T cell differentiation	biological_process	12	Nckap1l;Ptprc	2	238	6	18339	0.00243077
GO:0005581	collagen trimer	cellular_component	3	C1qa;C1qb;C1qc;Lox;Scara3	5	238	72	18339	0.00243653
GO:0006952	defense response	biological_process	5	Cxcl10;Fcgr2b;Irgm1;Tgfb1;Tnfrsf1a	5	238	73	18339	0.00258851
GO:0030414	peptidase inhibitor activity	molecular_function	5	A2m;Cd109;Cst7;Serpina3f;Serpina3n;Serpina3m;Serping1;Timp1	6	238	106	18339	0.00259995
GO:0050777	negative regulation of immune response	biological_process	6	Fcgr2b;Inpp5d;Tgfb1	3	238	22	18339	0.00276977
GO:0070971	endoplasmic reticulum exit site	cellular_component	11	H2-D1;H2-K1;H2-Q4;H2-Q6	3	238	23	18339	0.00315498
GO:0001530	lipopolysaccharide binding	molecular_function	5	Cd14;Tlr2;Trem2	3	238	23	18339	0.00315498
GO:0044853	plasma membrane raft	cellular_component	7	Itgam;Itgb2;Mal	3	238	23	18339	0.00315498
GO:0060441	epithelial tube branching involved in lung morphogenesis	biological_process	8	Ctsl;Ctsz;Ifitm10;Ctsd	3	238	23	18339	0.00315498
GO:0032722	positive regulation of chemokine production	biological_process	8	Havcr2;Lgals9;Tlr2	3	238	23	18339	0.00315498
GO:0035325	Toll-like receptor binding	molecular_function	6	Tlr2;Unc93b1	2	238	7	18339	0.00337399
GO:0006689	ganglioside catabolic process	biological_process	9	Hexa;Hexb	2	238	7	18339	0.00337399
GO:2000562	negative regulation of CD4-positive, alpha-beta T cell proliferation	biological_process	11	Cd44;Lgals9	2	238	7	18339	0.00337399
GO:0034380	high-density lipoprotein particle assembly	biological_process	7	Abca1;Apoe	2	238	7	18339	0.00337399
GO:0005114	type II transforming growth factor beta receptor binding	molecular_function	8	Cd44;Tgfb1	2	238	7	18339	0.00337399
GO:0002467	germinal center formation	biological_process	7	Bcl3;Klhl6	2	238	7	18339	0.00337399
GO:0030214	hyaluronan catabolic process	biological_process	9	Cd44;Tgfb1	2	238	7	18339	0.00337399
GO:0001766	membrane raft polarization	biological_process	7	Dock2;Mal	2	238	7	18339	0.00337399
GO:0042552	myelination	biological_process	10	Hexa;Hexb;Mal;Tgfb1	4	238	48	18339	0.00344057
GO:0001836	release of cytochrome c from mitochondria	biological_process	7	Bcl2a1b;Bcl2a1d;Jun	3	238	24	18339	0.00357146
GO:0004197	cysteine-type endopeptidase activity	molecular_function	8	Ctsh;Ctsl;Ctss;Ctsz	4	238	49	18339	0.00370883
GO:0001540	amyloid-beta binding	molecular_function	6	Apoe;Clu;Fcgr2b;Itgb2	4	238	50	18339	0.00399093
GO:0042098	T cell proliferation	biological_process	7	Dock2;Ebi3;Ptprc	3	238	25	18339	0.00401997
GO:0031102	neuron projection regeneration	biological_process	7	Apoe;Gfap	2	238	8	18339	0.00446026
GO:0045646	regulation of erythrocyte differentiation	biological_process	7	B2m;Spi1	2	238	8	18339	0.00446026
GO:2000144	positive regulation of DNA-templated transcription, initiation	biological_process	11	Cebpa;Jun	2	238	8	18339	0.00446026
GO:0001849	complement component C1q binding	molecular_function	6	C4a;C4b	2	238	8	18339	0.00446026
GO:0050764	regulation of phagocytosis	biological_process	7	Fgr;Hck	2	238	8	18339	0.00446026
GO:0072540	T-helper 17 cell lineage commitment	biological_process	14	Ly9;Tgfb1	2	238	8	18339	0.00446026
GO:0032689	negative regulation of interferon-gamma production	biological_process	8	Axl;Havcr2;Lgals9	3	238	26	18339	0.00450123
GO:0042605	peptide antigen binding	molecular_function	5	H2-D1;H2-K1;H2-Q4;H2-Q6	3	238	26	18339	0.00450123
GO:0004553	hydrolase activity, hydrolyzing O-glycosyl compounds	molecular_function	6	Gusb;Hexa;Hexb	3	238	26	18339	0.00450123
GO:1902895	positive regulation of pri-miRNA transcription by RNA polymerase II	biological_process	14	Jun;Spi1;Tgfb1	3	238	26	18339	0.00450123
GO:0070527	platelet aggregation	biological_process	7	Fermt3;Plek;Ptpn6	3	238	26	18339	0.00450123
GO:0002102	podosome	cellular_component	9	Fermt3;Lcp1;Ncf1	3	238	26	18339	0.00450123
GO:0043065	positive regulation of apoptotic process	biological_process	9	Bcl2a1b;Bcl2a1d;Clu;Hmox1;Hrk;Inpp5d;Jun;Pdcd1;Tgfb1;Tnfrsf12a;Tspo	11	238	336	18339	0.00459461
GO:0016787	hydrolase activity	molecular_function	4	Apobec1;Aspg;Baat;Mrpl50;Cela1;Ctsh;Ctsl;Ctss;Ctsz;Desi1;Dnase2a;Gbp2;Gbp3;Gusb;Hexa;Hexb;Ifitm10;Ctsd;Inpp5d;Irgm1;Lpl;Lyz2;Mmp12;Padi2;Plau;Pld4;Prdx6;Psmb8;Ptpn6;Ptprc;Rida;St14;Usp18	31	238	1467	18339	0.0048582
GO:0071407	cellular response to organic cyclic compound	biological_process	7	Ccl12;Cebpa;P2ry6;Tgfb1	4	238	53	18339	0.00492353
GO:0031410	cytoplasmic vesicle	cellular_component	9	Btk;Clu;Ctsl;Ctsz;Gbp2;Gbp3;Gpnmb;Hck;Ifitm3;Ifitm6;Irgm1;Rab32;Rab3c;Rab6b;Rhoj;Syngr2;Tlr2;Trp53inp2;Unc93b1	18	238	708	18339	0.00520859
GO:0002244	hematopoietic progenitor cell differentiation	biological_process	7	Cebpd;Pld4;Ptpn6;Ptprc;Tgfb1	5	238	86	18339	0.00524143
GO:0045662	negative regulation of myoblast differentiation	biological_process	10	Ccl9;Cxcl10;Tgfb1	3	238	28	18339	0.00556461
GO:0004866	endopeptidase inhibitor activity	molecular_function	6	A2m;C3;Cd109	3	238	28	18339	0.00556461
GO:0042582	azurophil granule	cellular_component	13	Hexa;Hexb	2	238	9	18339	0.00568573
GO:0030853	negative regulation of granulocyte differentiation	biological_process	11	C1qc;Inpp5d	2	238	9	18339	0.00568573
GO:0002281	macrophage activation involved in immune response	biological_process	8	Havcr2;Tyrobp	2	238	9	18339	0.00568573
GO:0020005	symbiont-containing vacuole membrane	cellular_component	8	Gbp2;Gbp3	2	238	9	18339	0.00568573
GO:1901224	positive regulation of NIK/NF-kappaB signaling	biological_process	10	Cd14;Havcr2;Tlr2	3	238	29	18339	0.00614795
GO:2001243	negative regulation of intrinsic apoptotic signaling pathway	biological_process	10	Bcl2a1b;Bcl2a1d;Plaur	3	238	29	18339	0.00614795
GO:0043027	cysteine-type endopeptidase inhibitor activity involved in apoptotic process	molecular_function	8	Avp;Bcl2a1d;Naip2	3	238	29	18339	0.00614795
GO:0090023	positive regulation of neutrophil chemotaxis	biological_process	9	Nckap1l;Rac2;Thbs4	3	238	29	18339	0.00614795
GO:0045807	positive regulation of endocytosis	biological_process	7	Apoe;Cd14;Cd63	3	238	29	18339	0.00614795
GO:0001968	fibronectin binding	molecular_function	5	Ctss;Sdc4;Thbs4	3	238	30	18339	0.00676646
GO:0001819	positive regulation of cytokine production	biological_process	7	Havcr2;Lgals9;Slc11a1	3	238	30	18339	0.00676646
GO:1902430	negative regulation of amyloid-beta formation	biological_process	11	Apoe;Clu	2	238	10	18339	0.00704663
GO:0090197	positive regulation of chemokine secretion	biological_process	10	Csf1r;Lpl	2	238	10	18339	0.00704663
GO:0036094	small molecule binding	molecular_function	4	Apod;Lcn2	2	238	10	18339	0.00704663
GO:0033700	phospholipid efflux	biological_process	9	Abca1;Apoe	2	238	10	18339	0.00704663
GO:0043922	negative regulation by host of viral transcription	biological_process	11	Ccl4;Jun	2	238	10	18339	0.00704663
GO:0060020	Bergmann glial cell differentiation	biological_process	9	Gfap;Vim	2	238	10	18339	0.00704663
GO:0019953	sexual reproduction	biological_process	4	Hexa;Hexb	2	238	10	18339	0.00704663
GO:0035456	response to interferon-beta	biological_process	7	Bst2;Ifitm3;Ifitm6	2	238	10	18339	0.00704663
GO:0044406	adhesion of symbiont to host	biological_process	4	Gbp2;Gbp3	2	238	10	18339	0.00704663
GO:0035457	cellular response to interferon-alpha	biological_process	8	Axl;Ifi204	2	238	10	18339	0.00704663
GO:0048771	tissue remodeling	biological_process	5	Cela1;Thbs4	2	238	10	18339	0.00704663
GO:0106003	amyloid-beta complex	NA	NA	Apoe;Tlr2	2	238	10	18339	0.00704663
GO:0035646	endosome to melanosome transport	biological_process	9	Cd63;Rab32	2	238	10	18339	0.00704663
GO:0005794	Golgi apparatus	cellular_component	9	Abca1;Apoe;B2m;Bst2;Cd14;Cd44;Cyba;Cybb;Gbp2;Gbp3;H2-D1;H2-K1;H2-Q4;H2-Q6;Hck;Hook3;Irgm1;Leprot;Lpcat2;Mal;Ncf1;Rab32;Rab6b;Scara3;Spp1;Tlr2;Tnfrsf1a	26	238	1202	18339	0.00730959
GO:0008233	peptidase activity	molecular_function	5	Cela1;Ctsh;Ctsl;Ctss;Ctsz;Desi1;Ifitm10;Ctsd;Klk6;Mmp12;Plau;Psmb8;St14;Usp18	13	238	463	18339	0.00767373
GO:0045591	positive regulation of regulatory T cell differentiation	biological_process	12	Lgals9;Tgfb1	2	238	11	18339	0.00853927
GO:0045577	regulation of B cell differentiation	biological_process	10	Ptpn6;Ptprc	2	238	11	18339	0.00853927
GO:0031103	axon regeneration	biological_process	8	Apoe;Jun	2	238	11	18339	0.00853927
GO:0006826	iron ion transport	biological_process	9	B2m;Slc11a1	2	238	11	18339	0.00853927
GO:0030851	granulocyte differentiation	biological_process	9	Cebpa;Spi1	2	238	11	18339	0.00853927
GO:0060100	positive regulation of phagocytosis, engulfment	biological_process	5	Fcgr1;Nckap1l	2	238	11	18339	0.00853927
GO:0070528	protein kinase C signaling	biological_process	8	Avp;Plek	2	238	11	18339	0.00853927
GO:0006910	phagocytosis, recognition	biological_process	6	Fcgr1;Fcgr3	2	238	11	18339	0.00853927
GO:0009607	response to biotic stimulus	biological_process	4	Ifitm10;Ctsd;Ifitm3;Ifitm6	2	238	11	18339	0.00853927
GO:0060700	regulation of ribonuclease activity	biological_process	10	Oas1a;Oasl2	2	238	11	18339	0.00853927
GO:0042129	regulation of T cell proliferation	biological_process	8	Lgals3;Rac2	2	238	11	18339	0.00853927
GO:0060340	positive regulation of type I interferon-mediated signaling pathway	biological_process	10	Irf7;Mmp12	2	238	11	18339	0.00853927
GO:0001763	morphogenesis of a branching structure	biological_process	5	Ermn;Tgfb1	2	238	11	18339	0.00853927
GO:0042627	chylomicron	cellular_component	7	Apoe;Lpl	2	238	11	18339	0.00853927
GO:0051400	BH domain binding	molecular_function	6	Bcl2a1b;Bcl2a1d	2	238	11	18339	0.00853927
GO:0001730	2'-5'-oligoadenylate synthetase activity	molecular_function	8	Oas1a;Oasl2	2	238	11	18339	0.00853927
GO:0004867	serine-type endopeptidase inhibitor activity	molecular_function	7	A2m;Cd109;Serpina3f;Serpina3n;Serpina3m;Serping1;Wfdc17	5	238	97	18339	0.00865283
GO:0005925	focal adhesion	cellular_component	6	Cyba;Hck;Itgb5;Lcp1;Ptprc;Sdc4	6	238	136	18339	0.00870437
GO:0003924	GTPase activity	molecular_function	9	Gbp2;Gbp3;Gnal;Irgm1;Rab32;Rab3c;Rab6b;Rac2;Rhoj	9	238	270	18339	0.00891393
GO:0008285	negative regulation of cell proliferation	biological_process	5	Cd37;Cd9;Cebpa;Csf1r;Hmox1;Ifitm3;Ifitm6;Inpp5d;Jun;Slfn2;Tgfb1;Tlr2	11	238	371	18339	0.00938636
GO:0042102	positive regulation of T cell proliferation	biological_process	8	Cd86;Havcr2;Nckap1l;Ptprc	4	238	64	18339	0.0095669
GO:0014068	positive regulation of phosphatidylinositol 3-kinase signaling	biological_process	12	Fgr;Hcls1;Ncf1;Ptpn6	4	238	64	18339	0.0095669
GO:0034614	cellular response to reactive oxygen species	biological_process	7	Btk;Jun;Ncf1	3	238	34	18339	0.0096017
GO:0060395	SMAD protein signal transduction	biological_process	10	Hexa;Jun;Tgfb1;Vim	4	238	65	18339	0.0100928
GO:0035455	response to interferon-alpha	biological_process	7	Bst2;Ifitm3;Ifitm6	2	238	12	18339	0.01016
GO:0042834	peptidoglycan binding	molecular_function	6	Tlr2;Trem2	2	238	12	18339	0.01016
GO:0045059	positive thymic T cell selection	biological_process	12	Dock2;Ptprc	2	238	12	18339	0.01016
GO:0043691	reverse cholesterol transport	biological_process	8	Abca1;Apoe	2	238	12	18339	0.01016
GO:0045745	positive regulation of G-protein coupled receptor protein signaling pathway	biological_process	10	C3;Klk6	2	238	12	18339	0.01016
GO:0031953	negative regulation of protein autophosphorylation	biological_process	11	Jun;Ptprc	2	238	12	18339	0.01016
GO:0032740	positive regulation of interleukin-17 production	biological_process	8	Ly9;Tgfb1	2	238	12	18339	0.01016
GO:0008191	metalloendopeptidase inhibitor activity	molecular_function	7	Bst2;Timp1	2	238	12	18339	0.01016
GO:0042277	peptide binding	molecular_function	5	Ctsl;H2-D1;H2-K1;H2-Q4;H2-Q6;Ifitm10;Ctsd	5	238	103	18339	0.0110461
GO:0008289	lipid binding	molecular_function	4	Amer2;Apod;Apoe;Btk;C3;Cyth4;Fyb;Ncf1;Ncf4	9	238	281	18339	0.0113738
GO:0005783	endoplasmic reticulum	cellular_component	9	Alox5ap;Apod;Apoe;Chil1;Clu;Ctsz;Cybb;Dhrs1;Grn;Gusb;H2-D1;H2-K1;H2-Q4;H2-Q6;Hmox1;Ifitm3;Ifitm6;Irgm1;Lpcat2;Mal;P4ha3;Pigyl;Pld4;Rab32;Scara3;Tbxas1;Thbs4;Tspo;Ufm1;Unc93b1	28	238	1371	18339	0.0113998
GO:0043117	positive regulation of vascular permeability	biological_process	9	Ccl4;Tgfb1	2	238	13	18339	0.0119054
GO:0070997	neuron death	biological_process	6	Klk6;Plau	2	238	13	18339	0.0119054
GO:2000484	positive regulation of interleukin-8 secretion	biological_process	10	Cd14;Tlr2	2	238	13	18339	0.0119054
GO:0003823	antigen binding	molecular_function	4	Cd48;Tgfb1	2	238	13	18339	0.0119054
GO:0033630	positive regulation of cell adhesion mediated by integrin	biological_process	6	Nckap1l;Ptpn6	2	238	13	18339	0.0119054
GO:0007035	vacuolar acidification	biological_process	13	Atp6v0d2;Slc11a1	2	238	13	18339	0.0119054
GO:0071280	cellular response to copper ion	biological_process	8	Mt1;Mt2	2	238	13	18339	0.0119054
GO:0002523	leukocyte migration involved in inflammatory response	biological_process	5	Itgam;Itgb2	2	238	13	18339	0.0119054
GO:0031529	ruffle organization	biological_process	6	Csf1r;Plek	2	238	13	18339	0.0119054
GO:0050731	positive regulation of peptidyl-tyrosine phosphorylation	biological_process	10	Cd44;Hcls1;Tgfb1;Thbs4;Trem2	5	238	105	18339	0.0119349
GO:0009725	response to hormone	biological_process	5	Hcls1;Lox;Timp1	3	238	37	18339	0.0121185
GO:0043491	protein kinase B signaling	biological_process	8	Axl;Ccl12;Tgfb1	3	238	37	18339	0.0121185
GO:0097192	extrinsic apoptotic signaling pathway in absence of ligand	biological_process	9	Bcl2a1b;Bcl2a1d;Lcn2	3	238	37	18339	0.0121185
GO:0099568	cytoplasmic region	NA	NA	Itgb2	1	238	1	18339	0.0129778
GO:1903141	negative regulation of establishment of endothelial barrier	biological_process	12	S1pr3	1	238	1	18339	0.0129778
GO:0071656	negative regulation of granulocyte colony-stimulating factor production	biological_process	8	Havcr2	1	238	1	18339	0.0129778
GO:0002434	immune complex clearance	biological_process	5	Fcgr2b	1	238	1	18339	0.0129778
GO:0043322	negative regulation of natural killer cell degranulation	biological_process	8	Lgals9	1	238	1	18339	0.0129778
GO:0032685	negative regulation of granulocyte macrophage colony-stimulating factor production	biological_process	8	Cd84	1	238	1	18339	0.0129778
GO:0051139	metal ion:proton antiporter activity	molecular_function	10	Slc11a1	1	238	1	18339	0.0129778
GO:1904013	xenon atom binding	NA	NA	Rida	1	238	1	18339	0.0129778
GO:0032462	regulation of protein homooligomerization	biological_process	8	Apoe	1	238	1	18339	0.0129778
GO:0032632	interleukin-3 production	biological_process	6	Slc11a1	1	238	1	18339	0.0129778
GO:0031895	V1B vasopressin receptor binding	molecular_function	8	Avp	1	238	1	18339	0.0129778
GO:0006530	asparagine catabolic process	biological_process	8	Aspg	1	238	1	18339	0.0129778
GO:0010952	positive regulation of peptidase activity	biological_process	10	Ctsh	1	238	1	18339	0.0129778
GO:0050725	positive regulation of interleukin-1 beta biosynthetic process	biological_process	10	Egr1	1	238	1	18339	0.0129778
GO:0045029	UDP-activated nucleotide receptor activity	molecular_function	10	P2ry6	1	238	1	18339	0.0129778
GO:0060751	branch elongation involved in mammary gland duct branching	biological_process	9	Tgfb1	1	238	1	18339	0.0129778
GO:0048757	pigment granule maturation	biological_process	7	Cd63	1	238	1	18339	0.0129778
GO:1902998	positive regulation of neurofibrillary tangle assembly	biological_process	8	Clu	1	238	1	18339	0.0129778
GO:0052817	very long chain acyl-CoA hydrolase activity	molecular_function	10	Baat;Mrpl50	1	238	1	18339	0.0129778
GO:0002519	natural killer cell tolerance induction	biological_process	5	Havcr2	1	238	1	18339	0.0129778
GO:0098759	cellular response to interleukin-8	biological_process	8	Egr1	1	238	1	18339	0.0129778
GO:0070392	detection of lipoteichoic acid	biological_process	8	Trem2	1	238	1	18339	0.0129778
GO:1903002	positive regulation of lipid transport across blood brain barrier	biological_process	8	Apoe	1	238	1	18339	0.0129778
GO:0004131	cytosine deaminase activity	molecular_function	7	Apobec1	1	238	1	18339	0.0129778
GO:0060309	elastin catabolic process	biological_process	8	Cela1	1	238	1	18339	0.0129778
GO:0019785	ISG15-specific protease activity	molecular_function	9	Usp18	1	238	1	18339	0.0129778
GO:0031323	regulation of cellular metabolic process	biological_process	5	Hexb	1	238	1	18339	0.0129778
GO:0097450	astrocyte end-foot	cellular_component	8	Gfap	1	238	1	18339	0.0129778
GO:0017129	triglyceride binding	molecular_function	5	Lpl	1	238	1	18339	0.0129778
GO:0008426	protein kinase C inhibitor activity	molecular_function	8	Hspb1	1	238	1	18339	0.0129778
GO:1901624	negative regulation of lymphocyte chemotaxis	biological_process	8	Padi2	1	238	1	18339	0.0129778
GO:0002652	regulation of tolerance induction dependent upon immune response	biological_process	6	Havcr2	1	238	1	18339	0.0129778
GO:1900147	regulation of Schwann cell migration	biological_process	10	Vim	1	238	1	18339	0.0129778
GO:0002838	negative regulation of immune response to tumor cell	biological_process	7	Havcr2	1	238	1	18339	0.0129778
GO:1905898	positive regulation of response to endoplasmic reticulum stress	NA	NA	Fcgr2b	1	238	1	18339	0.0129778
GO:0005011	macrophage colony-stimulating factor receptor activity	molecular_function	10	Csf1r	1	238	1	18339	0.0129778
GO:0036284	tubulobulbar complex	cellular_component	5	Arpc1b	1	238	1	18339	0.0129778
GO:0031715	C5L2 anaphylatoxin chemotactic receptor binding	molecular_function	8	C3	1	238	1	18339	0.0129778
GO:1901565	organonitrogen compound catabolic process	biological_process	6	Rida	1	238	1	18339	0.0129778
GO:0070839	divalent metal ion export	biological_process	9	Slc11a1	1	238	1	18339	0.0129778
GO:1904012	platinum binding	NA	NA	Rida	1	238	1	18339	0.0129778
GO:0034238	macrophage fusion	biological_process	7	Cd44	1	238	1	18339	0.0129778
GO:0030108	HLA-A specific activating MHC class I receptor activity	molecular_function	8	Ctsh	1	238	1	18339	0.0129778
GO:0048030	disaccharide binding	molecular_function	6	Lgals3	1	238	1	18339	0.0129778
GO:0052816	long-chain acyl-CoA hydrolase activity	molecular_function	9	Baat;Mrpl50	1	238	1	18339	0.0129778
GO:0072303	positive regulation of glomerular metanephric mesangial cell proliferation	biological_process	8	Egr1	1	238	1	18339	0.0129778
GO:1902847	regulation of neuronal signal transduction	biological_process	8	Clu	1	238	1	18339	0.0129778
GO:0031905	early endosome lumen	cellular_component	11	Pdlim4	1	238	1	18339	0.0129778
GO:1901628	positive regulation of postsynaptic membrane organization	biological_process	5	Apoe	1	238	1	18339	0.0129778
GO:1903911	positive regulation of receptor clustering	NA	NA	Tgfb1	1	238	1	18339	0.0129778
GO:0044228	host cell surface	cellular_component	10	Axl	1	238	1	18339	0.0129778
GO:0016892	endoribonuclease activity, producing 3'-phosphomonoesters	molecular_function	9	Rida	1	238	1	18339	0.0129778
GO:0002923	regulation of humoral immune response mediated by circulating immunoglobulin	biological_process	10	Ptprc	1	238	1	18339	0.0129778
GO:0019772	low-affinity IgG receptor activity	molecular_function	8	Fcgr2b	1	238	1	18339	0.0129778
GO:0009817	defense response to fungus, incompatible interaction	biological_process	7	Tgfb1	1	238	1	18339	0.0129778
GO:0032667	regulation of interleukin-23 production	biological_process	7	Tgfb1	1	238	1	18339	0.0129778
GO:1990777	lipoprotein particle	NA	NA	Apoe	1	238	1	18339	0.0129778
GO:0034777	recycling endosome lumen	cellular_component	11	Pdlim4	1	238	1	18339	0.0129778
GO:0010813	neuropeptide catabolic process	biological_process	9	Ctsh	1	238	1	18339	0.0129778
GO:0043378	positive regulation of CD8-positive, alpha-beta T cell differentiation	biological_process	13	Nckap1l	1	238	1	18339	0.0129778
GO:1905855	positive regulation of heparan sulfate binding	NA	NA	Apoe	1	238	1	18339	0.0129778
GO:0032712	negative regulation of interleukin-3 production	biological_process	8	Havcr2	1	238	1	18339	0.0129778
GO:0098562	cytoplasmic side of membrane	cellular_component	6	Rasal3	1	238	1	18339	0.0129778
GO:2000097	regulation of smooth muscle cell-matrix adhesion	biological_process	8	Plau	1	238	1	18339	0.0129778
GO:0032829	regulation of CD4-positive, CD25-positive, alpha-beta regulatory T cell differentiation	biological_process	12	Tgfb1	1	238	1	18339	0.0129778
GO:0071247	cellular response to chromate	biological_process	7	Mt1	1	238	1	18339	0.0129778
GO:1905892	negative regulation of cellular response to thapsigargin	NA	NA	Clu	1	238	1	18339	0.0129778
GO:0031904	endosome lumen	cellular_component	11	Cd63	1	238	1	18339	0.0129778
GO:0001013	RNA polymerase I regulatory region DNA binding	molecular_function	9	Cebpa	1	238	1	18339	0.0129778
GO:2000502	negative regulation of natural killer cell chemotaxis	biological_process	9	Ccl12	1	238	1	18339	0.0129778
GO:0002644	negative regulation of tolerance induction	biological_process	6	Pdcd1	1	238	1	18339	0.0129778
GO:0032943	mononuclear cell proliferation	biological_process	6	Tgfb1	1	238	1	18339	0.0129778
GO:0099641	anterograde axonal protein transport	NA	NA	Hspb1	1	238	1	18339	0.0129778
GO:0032996	Bcl3-Bcl10 complex	cellular_component	7	Bcl3	1	238	1	18339	0.0129778
GO:1904714	regulation of chaperone-mediated autophagy	NA	NA	Gfap	1	238	1	18339	0.0129778
GO:0060753	regulation of mast cell chemotaxis	biological_process	7	Rac2	1	238	1	18339	0.0129778
GO:0045342	MHC class II biosynthetic process	biological_process	7	Slc11a1	1	238	1	18339	0.0129778
GO:0046633	alpha-beta T cell proliferation	biological_process	8	Dock2	1	238	1	18339	0.0129778
GO:0002152	bile acid conjugation	biological_process	10	Baat;Mrpl50	1	238	1	18339	0.0129778
GO:1903579	negative regulation of ATP metabolic process	biological_process	14	Tspo	1	238	1	18339	0.0129778
GO:0034127	regulation of MyD88-independent toll-like receptor signaling pathway	biological_process	10	Irf7	1	238	1	18339	0.0129778
GO:1903769	negative regulation of cell proliferation in bone marrow	NA	NA	Lgals3	1	238	1	18339	0.0129778
GO:1905895	negative regulation of cellular response to tunicamycin	NA	NA	Clu	1	238	1	18339	0.0129778
GO:0090366	positive regulation of mRNA modification	biological_process	12	Apobec1	1	238	1	18339	0.0129778
GO:0030377	urokinase plasminogen activator receptor activity	molecular_function	5	Plaur	1	238	1	18339	0.0129778
GO:0009635	response to herbicide	biological_process	5	Lcn2	1	238	1	18339	0.0129778
GO:1905860	positive regulation of heparan sulfate proteoglycan binding	NA	NA	Apoe	1	238	1	18339	0.0129778
GO:0015707	nitrite transport	biological_process	8	Slc11a1	1	238	1	18339	0.0129778
GO:0043091	L-arginine import	biological_process	9	Slc11a1	1	238	1	18339	0.0129778
GO:0052063	induction by symbiont of defense-related host nitric oxide production	biological_process	10	Tlr2	1	238	1	18339	0.0129778
GO:0046911	metal chelating activity	molecular_function	7	Apoe	1	238	1	18339	0.0129778
GO:0120003	hinge region between urothelial plaques of apical plasma membrane	NA	NA	Mal	1	238	1	18339	0.0129778
GO:0004796	thromboxane-A synthase activity	molecular_function	6	Tbxas1	1	238	1	18339	0.0129778
GO:0032499	detection of peptidoglycan	biological_process	8	Trem2	1	238	1	18339	0.0129778
GO:0033216	ferric iron import	biological_process	11	B2m	1	238	1	18339	0.0129778
GO:0060588	negative regulation of lipoprotein lipid oxidation	biological_process	10	Apod	1	238	1	18339	0.0129778
GO:0002460	adaptive immune response based on somatic recombination of immune receptors built from immunoglobulin superfamily domains	biological_process	6	Tgfb1	1	238	1	18339	0.0129778
GO:0006876	cellular cadmium ion homeostasis	biological_process	11	Slc11a1	1	238	1	18339	0.0129778
GO:0072110	glomerular mesangial cell proliferation	biological_process	13	Egr1	1	238	1	18339	0.0129778
GO:0060400	negative regulation of growth hormone receptor signaling pathway	biological_process	12	Leprot	1	238	1	18339	0.0129778
GO:1901630	negative regulation of presynaptic membrane organization	biological_process	5	Apoe	1	238	1	18339	0.0129778
GO:0002668	negative regulation of T cell anergy	biological_process	8	Cd86	1	238	1	18339	0.0129778
GO:0003106	negative regulation of glomerular filtration by angiotensin	biological_process	16	Cyba	1	238	1	18339	0.0129778
GO:1901163	regulation of trophoblast cell migration	biological_process	10	Mmp12	1	238	1	18339	0.0129778
GO:0010877	lipid transport involved in lipid storage	biological_process	6	Apoe	1	238	1	18339	0.0129778
GO:0060305	regulation of cell diameter	biological_process	7	Plek	1	238	1	18339	0.0129778
GO:0050857	positive regulation of antigen receptor-mediated signaling pathway	biological_process	9	Ptprc	1	238	1	18339	0.0129778
GO:0019730	antimicrobial humoral response	biological_process	6	Bcl3	1	238	1	18339	0.0129778
GO:1905313	transforming growth factor beta receptor signaling pathway involved in heart development	NA	NA	Tgfb1	1	238	1	18339	0.0129778
GO:0060448	dichotomous subdivision of terminal units involved in lung branching	biological_process	9	Ctsh	1	238	1	18339	0.0129778
GO:0001811	negative regulation of type I hypersensitivity	biological_process	11	Fcgr2b	1	238	1	18339	0.0129778
GO:2000350	positive regulation of CD40 signaling pathway	biological_process	10	Trem2	1	238	1	18339	0.0129778
GO:0005602	complement component C1 complex	cellular_component	5	C1qb	1	238	1	18339	0.0129778
GO:0098761	cellular response to interleukin-7	biological_process	8	Btk	1	238	1	18339	0.0129778
GO:0030845	phospholipase C-inhibiting G-protein coupled receptor signaling pathway	biological_process	9	Plek	1	238	1	18339	0.0129778
GO:0031774	leukotriene receptor binding	molecular_function	7	Fcgr1	1	238	1	18339	0.0129778
GO:1903082	positive regulation of C-C chemokine receptor CCR7 signaling pathway	biological_process	12	Trem2	1	238	1	18339	0.0129778
GO:0098737	protein insertion into plasma membrane	biological_process	8	Mal	1	238	1	18339	0.0129778
GO:0047963	glycine N-choloyltransferase activity	molecular_function	7	Baat;Mrpl50	1	238	1	18339	0.0129778
GO:0010625	positive regulation of Schwann cell proliferation	biological_process	12	Gfap	1	238	1	18339	0.0129778
GO:0050931	pigment cell differentiation	biological_process	7	Cd63	1	238	1	18339	0.0129778
GO:0030487	inositol-4,5-bisphosphate 5-phosphatase activity	molecular_function	10	Inpp5d	1	238	1	18339	0.0129778
GO:0051651	maintenance of location in cell	biological_process	5	Apoe	1	238	1	18339	0.0129778
GO:0033233	regulation of protein sumoylation	biological_process	11	Egr1	1	238	1	18339	0.0129778
GO:0014895	smooth muscle hypertrophy	biological_process	8	Cyba	1	238	1	18339	0.0129778
GO:0051580	regulation of neurotransmitter uptake	biological_process	9	Gfap	1	238	1	18339	0.0129778
GO:1990402	embryonic liver development	biological_process	8	Tgfb1	1	238	1	18339	0.0129778
GO:0010925	positive regulation of inositol-polyphosphate 5-phosphatase activity	biological_process	11	Plek	1	238	1	18339	0.0129778
GO:0042892	chloramphenicol transport	biological_process	7	Tlr2	1	238	1	18339	0.0129778
GO:1905890	regulation of cellular response to very-low-density lipoprotein particle stimulus	NA	NA	Apoe	1	238	1	18339	0.0129778
GO:0015485	cholesterol binding	molecular_function	7	Apod;Apoe;Tspo	3	238	38	18339	0.0130334
GO:0005887	integral component of plasma membrane	cellular_component	7	Abca1;Axl;Cd22;Cd37;Cd53;Cd63;Cd72;Cd9;Csf1r;Cybb;Fcer1g;Fcgr2b;Gpnmb;Gpr84;Hvcn1;Osmr;Plaur;Ptprc;S1pr3;Slc14a1;St14;Tnfrsf1a;Tnfrsf1b	23	238	1078	18339	0.0132607
GO:0010875	positive regulation of cholesterol efflux	biological_process	10	Abca1;Apoe	2	238	14	18339	0.0137718
GO:0010839	negative regulation of keratinocyte proliferation	biological_process	7	Cd109;Ctsl	2	238	14	18339	0.0137718
GO:0043537	negative regulation of blood vessel endothelial cell migration	biological_process	13	Apoe;Tgfb1	2	238	14	18339	0.0137718
GO:0045060	negative thymic T cell selection	biological_process	12	Dock2;Ptprc	2	238	14	18339	0.0137718
GO:0019433	triglyceride catabolic process	biological_process	9	Apoe;Lpl	2	238	14	18339	0.0137718
GO:0014911	positive regulation of smooth muscle cell migration	biological_process	11	Egr1;P2ry6;Plau	3	238	39	18339	0.0139868
GO:0043410	positive regulation of MAPK cascade	biological_process	11	Axl;Cd84;Csf1r;Ptprc;Tnfrsf1a;Tnfrsf1b	6	238	151	18339	0.0140718
GO:0016798	hydrolase activity, acting on glycosyl bonds	molecular_function	5	Gusb;Hexa;Hexb;Lyz2	4	238	72	18339	0.0143009
GO:0043547	positive regulation of GTPase activity	biological_process	15	Ccl12;Ccl3;Ccl4;Ccl6;Ccl9;Vav1	6	238	152	18339	0.0144963
GO:0031623	receptor internalization	biological_process	7	Cd9;Fcer1g;Itgb2	3	238	40	18339	0.0149788
GO:0032956	regulation of actin cytoskeleton organization	biological_process	7	Bst2;Fgr;Myo1f;Rhoj	4	238	73	18339	0.0149799
GO:0030225	macrophage differentiation	biological_process	9	Cebpa;Spi1	2	238	15	18339	0.0157559
GO:0031639	plasminogen activation	biological_process	9	Plau;St14	2	238	15	18339	0.0157559
GO:0034185	apolipoprotein binding	molecular_function	5	Abca1;Lpl	2	238	15	18339	0.0157559
GO:0030195	negative regulation of blood coagulation	biological_process	8	Apoe;Pros1	2	238	15	18339	0.0157559
GO:2000679	positive regulation of transcription regulatory region DNA binding	biological_process	8	Lgals9;Tgfb1	2	238	15	18339	0.0157559
GO:0051044	positive regulation of membrane protein ectodomain proteolysis	biological_process	8	Apoe;Tnfrsf1b	2	238	15	18339	0.0157559
GO:0043306	positive regulation of mast cell degranulation	biological_process	11	Fcer1g;Fgr	2	238	15	18339	0.0157559
GO:0006968	cellular defense response	biological_process	6	B2m;Ncf1	2	238	15	18339	0.0157559
GO:0097191	extrinsic apoptotic signaling pathway	biological_process	8	Tgfb1;Tnfrsf12a;Tnfrsf1b	3	238	41	18339	0.0160096
GO:0048812	neuron projection morphogenesis	biological_process	7	Clu;Nckap1l;Rac2;Thbs4	4	238	76	18339	0.0171377
GO:0001047	core promoter binding	molecular_function	9	AI607873;Ifi204;Mmp12;Spi1	4	238	76	18339	0.0171377
GO:0015629	actin cytoskeleton	cellular_component	10	Arpc1b;Fgr;Flnc;Fyb;Gbp2;Lcp1;Pdlim4	7	238	204	18339	0.0173799
GO:0051092	positive regulation of NF-kappaB transcription factor activity	biological_process	14	Cd84;Clu;Itgb2;Tgfb1;Tlr2	5	238	116	18339	0.0176986
GO:0007264	small GTPase mediated signal transduction	biological_process	8	Dock2;Hmox1;Rac2;Rhoj;Vav1	5	238	116	18339	0.0176986
GO:0030595	leukocyte chemotaxis	biological_process	5	Ccl3;Ccl4	2	238	16	18339	0.0178544
GO:0051279	regulation of release of sequestered calcium ion into cytosol	biological_process	15	Cyba;Ptpn6	2	238	16	18339	0.0178544
GO:0050732	negative regulation of peptidyl-tyrosine phosphorylation	biological_process	10	Ptpn6;Ptprc	2	238	16	18339	0.0178544
GO:0034361	very-low-density lipoprotein particle	cellular_component	8	Apoe;Lpl	2	238	16	18339	0.0178544
GO:0043524	negative regulation of neuron apoptotic process	biological_process	11	Apoe;Axl;Ccl12;Hmox1;Jun;Mt1	6	238	160	18339	0.0182176
GO:0048661	positive regulation of smooth muscle cell proliferation	biological_process	6	Cyba;Egr1;Hmox1;Jun	4	238	78	18339	0.0186786
GO:0002020	protease binding	molecular_function	6	A2m;Cst7;Lcn2;Timp1;Tnfrsf1a	5	238	118	18339	0.0189137
GO:0006508	proteolysis	biological_process	6	Cela1;Ctsh;Ctsl;Ctss;Ctsz;Desi1;Ifitm10;Ctsd;Klk6;Mmp12;Plau;Psmb8;St14;Usp18	13	238	522	18339	0.0191544
GO:0046426	negative regulation of JAK-STAT cascade	biological_process	10	Bcl3;Leprot;Socs3	3	238	44	18339	0.0193362
GO:0050776	regulation of immune response	biological_process	5	Fcer1g;Fcgr1;Fcgr3	3	238	44	18339	0.0193362
GO:0030676	Rac guanyl-nucleotide exchange factor activity	molecular_function	6	Dock2;Vav1	2	238	17	18339	0.0200639
GO:0050832	defense response to fungus	biological_process	7	Cotl1;Ncf1	2	238	17	18339	0.0200639
GO:2000406	positive regulation of T cell migration	biological_process	8	Cxcl10;Lgals9	2	238	17	18339	0.0200639
GO:0048029	monosaccharide binding	molecular_function	5	Lgals3;Siglecf	2	238	17	18339	0.0200639
GO:0014002	astrocyte development	biological_process	9	Gfap;Vim	2	238	17	18339	0.0200639
GO:0000302	response to reactive oxygen species	biological_process	6	Apod;Prdx6	2	238	17	18339	0.0200639
GO:0032481	positive regulation of type I interferon production	biological_process	8	Cd14;Irf7	2	238	17	18339	0.0200639
GO:0048545	response to steroid hormone	biological_process	6	Lox;Spp1	2	238	17	18339	0.0200639
GO:0008053	mitochondrial fusion	biological_process	6	Bcl2a1b;Bcl2a1d	2	238	17	18339	0.0200639
GO:0005884	actin filament	cellular_component	11	Hck;Inpp5d;Lcp1;Rac2	4	238	80	18339	0.0203028
GO:0030218	erythrocyte differentiation	biological_process	6	Dnase2a;Hcls1;Spi1	3	238	45	18339	0.0205234
GO:0045429	positive regulation of nitric oxide biosynthetic process	biological_process	9	Clu;Itgb2;Tlr2	3	238	45	18339	0.0205234
GO:0048471	perinuclear region of cytoplasm	cellular_component	9	Abca1;Apod;Btk;Clu;Cybb;Hmox1;Lcp1;Pdlim4;Prdx6;Rab3c;Spp1;Tnfrsf1b;Tppp;Vim	14	238	584	18339	0.0206173
GO:0004713	protein tyrosine kinase activity	molecular_function	8	Axl;Btk;Csf1r;Fgr;Hck	5	238	121	18339	0.0208372
GO:0090280	positive regulation of calcium ion import	biological_process	9	Ccl12;Lgals3	2	238	18	18339	0.0223813
GO:0043032	positive regulation of macrophage activation	biological_process	8	Havcr2;Lgals9	2	238	18	18339	0.0223813
GO:0017127	cholesterol transporter activity	molecular_function	7	Abca1;Apoe	2	238	18	18339	0.0223813
GO:0006164	purine nucleotide biosynthetic process	biological_process	10	Oas1a;Oasl2	2	238	18	18339	0.0223813
GO:0051090	regulation of DNA binding transcription factor activity	biological_process	12	Hck;Hmox1	2	238	18	18339	0.0223813
GO:0050860	negative regulation of T cell receptor signaling pathway	biological_process	10	Lgals3;Ptpn6	2	238	18	18339	0.0223813
GO:0019838	growth factor binding	molecular_function	5	A2m;Csf1r;Osmr	3	238	47	18339	0.0230156
GO:0008234	cysteine-type peptidase activity	molecular_function	7	Ctsh;Ctsl;Ctss;Ctsz;Usp18	5	238	126	18339	0.0243187
GO:1990830	cellular response to leukemia inhibitory factor	NA	NA	Ina;Laptm5;Padi2;Socs3;Spp1	5	238	126	18339	0.0243187
GO:0033138	positive regulation of peptidyl-serine phosphorylation	biological_process	10	Avp;Cd44;Hcls1;Tgfb1	4	238	85	18339	0.0247345
GO:0005086	ARF guanyl-nucleotide exchange factor activity	molecular_function	4	Cyth4;Ncf4	2	238	19	18339	0.0248034
GO:0034364	high-density lipoprotein particle	cellular_component	7	Abca1;Apoe	2	238	19	18339	0.0248034
GO:0043011	myeloid dendritic cell differentiation	biological_process	9	Spi1;Tgfb1	2	238	19	18339	0.0248034
GO:0044130	negative regulation of growth of symbiont in host	biological_process	8	Irf8;Tlr2	2	238	19	18339	0.0248034
GO:1901214	regulation of neuron death	biological_process	7	Clu;Ctsz	2	238	19	18339	0.0248034
GO:0004602	glutathione peroxidase activity	molecular_function	7	Alox5ap;Prdx6	2	238	19	18339	0.0248034
GO:0006882	cellular zinc ion homeostasis	biological_process	11	Mt1;Mt2	2	238	19	18339	0.0248034
GO:0017124	SH3 domain binding	molecular_function	6	Cyba;Hcls1;Inpp5d;Ncf1;Ptpn6	5	238	127	18339	0.0250572
GO:0038083	peptidyl-tyrosine autophosphorylation	biological_process	10	Btk;Fgr;Hck	3	238	49	18339	0.0256648
GO:0045597	positive regulation of cell differentiation	biological_process	8	Clu;Jun;Socs3	3	238	49	18339	0.0256648
GO:0034687	integrin alphaL-beta2 complex	cellular_component	9	Itgb2	1	238	2	18339	0.0257879
GO:1901253	negative regulation of intracellular transport of viral material	biological_process	9	Bst2	1	238	2	18339	0.0257879
GO:0010920	negative regulation of inositol phosphate biosynthetic process	biological_process	8	Plek	1	238	2	18339	0.0257879
GO:0035354	Toll-like receptor 1-Toll-like receptor 2 protein complex	cellular_component	7	Tlr2	1	238	2	18339	0.0257879
GO:0032607	interferon-alpha production	biological_process	7	Irf7	1	238	2	18339	0.0257879
GO:0002790	peptide secretion	biological_process	7	Abca1	1	238	2	18339	0.0257879
GO:0060242	contact inhibition	biological_process	5	Tspo	1	238	2	18339	0.0257879
GO:0002920	regulation of humoral immune response	biological_process	6	Cd37	1	238	2	18339	0.0257879
GO:0001970	positive regulation of activation of membrane attack complex	biological_process	8	C3	1	238	2	18339	0.0257879
GO:0030369	ICAM-3 receptor activity	molecular_function	6	Itgb2	1	238	2	18339	0.0257879
GO:0032998	Fc-epsilon receptor I complex	cellular_component	8	Fcer1g	1	238	2	18339	0.0257879
GO:0045082	positive regulation of interleukin-10 biosynthetic process	biological_process	9	Bcl3	1	238	2	18339	0.0257879
GO:0004452	isopentenyl-diphosphate delta-isomerase activity	molecular_function	7	Idi1	1	238	2	18339	0.0257879
GO:0038195	urokinase plasminogen activator signaling pathway	biological_process	8	Plaur	1	238	2	18339	0.0257879
GO:0071283	cellular response to iron(III) ion	biological_process	9	B2m	1	238	2	18339	0.0257879
GO:0002362	CD4-positive, CD25-positive, alpha-beta regulatory T cell lineage commitment	biological_process	12	Tgfb1	1	238	2	18339	0.0257879
GO:0004051	arachidonate 5-lipoxygenase activity	molecular_function	7	Alox5ap	1	238	2	18339	0.0257879
GO:0032805	positive regulation of low-density lipoprotein particle receptor catabolic process	biological_process	9	Apoe	1	238	2	18339	0.0257879
GO:0042495	detection of triacyl bacterial lipopeptide	biological_process	10	Tlr2	1	238	2	18339	0.0257879
GO:0002344	B cell affinity maturation	biological_process	10	Btk	1	238	2	18339	0.0257879
GO:0033257	Bcl3/NF-kappaB2 complex	cellular_component	8	Bcl3	1	238	2	18339	0.0257879
GO:1905049	negative regulation of metallopeptidase activity	NA	NA	Timp1	1	238	2	18339	0.0257879
GO:0004392	heme oxygenase (decyclizing) activity	molecular_function	6	Hmox1	1	238	2	18339	0.0257879
GO:0034447	very-low-density lipoprotein particle clearance	biological_process	6	Apoe	1	238	2	18339	0.0257879
GO:0070946	neutrophil mediated killing of gram-positive bacterium	biological_process	8	Ncf1	1	238	2	18339	0.0257879
GO:1903147	negative regulation of autophagy of mitochondrion	biological_process	9	Tspo	1	238	2	18339	0.0257879
GO:0002711	positive regulation of T cell mediated immunity	biological_process	9	Ptprc	1	238	2	18339	0.0257879
GO:0038096	Fc-gamma receptor signaling pathway involved in phagocytosis	biological_process	6	Fcgr2b	1	238	2	18339	0.0257879
GO:0070947	neutrophil mediated killing of fungus	biological_process	7	Ncf1	1	238	2	18339	0.0257879
GO:0071506	cellular response to mycophenolic acid	biological_process	7	Egr1	1	238	2	18339	0.0257879
GO:0001820	serotonin secretion	biological_process	6	Fcgr3	1	238	2	18339	0.0257879
GO:0017004	cytochrome complex assembly	biological_process	9	Cyba	1	238	2	18339	0.0257879
GO:0031664	regulation of lipopolysaccharide-mediated signaling pathway	biological_process	9	Cd84	1	238	2	18339	0.0257879
GO:0032764	negative regulation of mast cell cytokine production	biological_process	9	Hmox1	1	238	2	18339	0.0257879
GO:0004531	deoxyribonuclease II activity	molecular_function	10	Dnase2a	1	238	2	18339	0.0257879
GO:0004067	asparaginase activity	molecular_function	7	Aspg	1	238	2	18339	0.0257879
GO:1905906	regulation of amyloid fibril formation	NA	NA	Apoe	1	238	2	18339	0.0257879
GO:0031894	V1A vasopressin receptor binding	molecular_function	8	Avp	1	238	2	18339	0.0257879
GO:0045523	interleukin-27 receptor binding	molecular_function	7	Ebi3	1	238	2	18339	0.0257879
GO:0140031	phosphorylation-dependent protein binding	NA	NA	Ptpn6	1	238	2	18339	0.0257879
GO:0071593	lymphocyte aggregation	biological_process	9	Rac2	1	238	2	18339	0.0257879
GO:2000316	regulation of T-helper 17 type immune response	biological_process	8	Lgals9	1	238	2	18339	0.0257879
GO:0035355	Toll-like receptor 2-Toll-like receptor 6 protein complex	cellular_component	7	Tlr2	1	238	2	18339	0.0257879
GO:0046915	transition metal ion transmembrane transporter activity	molecular_function	10	Slc11a1	1	238	2	18339	0.0257879
GO:0032831	positive regulation of CD4-positive, CD25-positive, alpha-beta regulatory T cell differentiation	biological_process	13	Il2rg	1	238	2	18339	0.0257879
GO:0001846	opsonin binding	molecular_function	5	Itgam	1	238	2	18339	0.0257879
GO:0004465	lipoprotein lipase activity	molecular_function	8	Lpl	1	238	2	18339	0.0257879
GO:0050785	advanced glycation end-product receptor activity	molecular_function	5	Lgals3	1	238	2	18339	0.0257879
GO:0098976	excitatory chemical synaptic transmission	NA	NA	Pdlim4	1	238	2	18339	0.0257879
GO:0005900	oncostatin-M receptor complex	cellular_component	8	Osmr	1	238	2	18339	0.0257879
GO:0046631	alpha-beta T cell activation	biological_process	7	Dock2	1	238	2	18339	0.0257879
GO:1904434	positive regulation of ferrous iron binding	NA	NA	B2m	1	238	2	18339	0.0257879
GO:0010810	regulation of cell-substrate adhesion	biological_process	6	Rac2	1	238	2	18339	0.0257879
GO:0019049	evasion or tolerance of host defenses by virus	biological_process	7	Tgfb1	1	238	2	18339	0.0257879
GO:0090556	phosphatidylserine-translocating ATPase activity	molecular_function	13	Abca1	1	238	2	18339	0.0257879
GO:0061771	response to caloric restriction	NA	NA	Apoe	1	238	2	18339	0.0257879
GO:0036461	BLOC-2 complex binding	molecular_function	6	Rab32	1	238	2	18339	0.0257879
GO:0045659	negative regulation of neutrophil differentiation	biological_process	12	Inpp5d	1	238	2	18339	0.0257879
GO:0001604	urotensin II receptor activity	molecular_function	7	Gpr84	1	238	2	18339	0.0257879
GO:0035026	leading edge cell differentiation	biological_process	8	Jun	1	238	2	18339	0.0257879
GO:0034124	regulation of MyD88-dependent toll-like receptor signaling pathway	biological_process	10	Irf7	1	238	2	18339	0.0257879
GO:0052815	medium-chain acyl-CoA hydrolase activity	molecular_function	9	Baat;Mrpl50	1	238	2	18339	0.0257879
GO:0002764	immune response-regulating signaling pathway	biological_process	6	Ctsh	1	238	2	18339	0.0257879
GO:0002431	Fc receptor mediated stimulatory signaling pathway	biological_process	7	Fcer1g	1	238	2	18339	0.0257879
GO:2001204	regulation of osteoclast development	biological_process	11	Tyrobp	1	238	2	18339	0.0257879
GO:0002268	follicular dendritic cell differentiation	biological_process	7	Bcl3	1	238	2	18339	0.0257879
GO:0030171	voltage-gated proton channel activity	molecular_function	11	Hvcn1	1	238	2	18339	0.0257879
GO:0006788	heme oxidation	biological_process	9	Hmox1	1	238	2	18339	0.0257879
GO:0002588	positive regulation of antigen processing and presentation of peptide antigen via MHC class II	biological_process	8	Trem2	1	238	2	18339	0.0257879
GO:0005185	neurohypophyseal hormone activity	molecular_function	8	Avp	1	238	2	18339	0.0257879
GO:0061756	leukocyte adhesion to vascular endothelial cell	NA	NA	Itgam	1	238	2	18339	0.0257879
GO:0005497	androgen binding	molecular_function	6	Tspo	1	238	2	18339	0.0257879
GO:1904440	positive regulation of ferrous iron import across plasma membrane	NA	NA	B2m	1	238	2	18339	0.0257879
GO:2000363	positive regulation of prostaglandin-E synthase activity	biological_process	7	Itgam	1	238	2	18339	0.0257879
GO:0032701	negative regulation of interleukin-18 production	biological_process	8	Cd84	1	238	2	18339	0.0257879
GO:0034188	apolipoprotein A-I receptor activity	molecular_function	5	Abca1	1	238	2	18339	0.0257879
GO:2000866	positive regulation of estradiol secretion	biological_process	14	Spp1	1	238	2	18339	0.0257879
GO:2000182	regulation of progesterone biosynthetic process	biological_process	8	Egr1	1	238	2	18339	0.0257879
GO:0090241	negative regulation of histone H4 acetylation	biological_process	12	Spi1	1	238	2	18339	0.0257879
GO:1990622	CHOP-ATF3 complex	NA	NA	Atf3	1	238	2	18339	0.0257879
GO:0090729	toxin activity	NA	NA	Gnal	1	238	2	18339	0.0257879
GO:0033181	plasma membrane proton-transporting V-type ATPase complex	cellular_component	7	Atp6v0d2	1	238	2	18339	0.0257879
GO:0010848	regulation of chromatin disassembly	biological_process	9	Padi2	1	238	2	18339	0.0257879
GO:0042497	triacyl lipopeptide binding	molecular_function	6	Tlr2	1	238	2	18339	0.0257879
GO:1905005	regulation of epithelial to mesenchymal transition involved in endocardial cushion formation	NA	NA	Tgfb1	1	238	2	18339	0.0257879
GO:0071918	urea transmembrane transport	biological_process	6	Slc14a1	1	238	2	18339	0.0257879
GO:2000098	negative regulation of smooth muscle cell-matrix adhesion	biological_process	8	Apod	1	238	2	18339	0.0257879
GO:0036413	histone H3-R26 citrullination	biological_process	12	Padi2	1	238	2	18339	0.0257879
GO:0010823	negative regulation of mitochondrion organization	biological_process	7	Tspo	1	238	2	18339	0.0257879
GO:0016231	beta-N-acetylglucosaminidase activity	molecular_function	9	Hexb	1	238	2	18339	0.0257879
GO:0070664	negative regulation of leukocyte proliferation	biological_process	6	Ccl12	1	238	2	18339	0.0257879
GO:0032823	regulation of natural killer cell differentiation	biological_process	10	Lgals9	1	238	2	18339	0.0257879
GO:0071226	cellular response to molecule of fungal origin	biological_process	6	Btk	1	238	2	18339	0.0257879
GO:0001909	leukocyte mediated cytotoxicity	biological_process	4	Ncf1	1	238	2	18339	0.0257879
GO:0002540	leukotriene production involved in inflammatory response	biological_process	7	Alox5ap	1	238	2	18339	0.0257879
GO:0034684	integrin alphav-beta5 complex	cellular_component	9	Itgb5	1	238	2	18339	0.0257879
GO:0008049	male courtship behavior	biological_process	8	Hexb	1	238	2	18339	0.0257879
GO:0032765	positive regulation of mast cell cytokine production	biological_process	10	Fcer1g	1	238	2	18339	0.0257879
GO:0060376	positive regulation of mast cell differentiation	biological_process	11	Itgam	1	238	2	18339	0.0257879
GO:0042496	detection of diacyl bacterial lipopeptide	biological_process	10	Tlr2	1	238	2	18339	0.0257879
GO:0035692	macrophage migration inhibitory factor receptor complex	cellular_component	6	Cd44	1	238	2	18339	0.0257879
GO:0042498	diacyl lipopeptide binding	molecular_function	6	Tlr2	1	238	2	18339	0.0257879
GO:0033277	abortive mitotic cell cycle	biological_process	7	Ptpn6	1	238	2	18339	0.0257879
GO:2000473	positive regulation of hematopoietic stem cell migration	biological_process	10	Ptprc	1	238	2	18339	0.0257879
GO:0009240	isopentenyl diphosphate biosynthetic process	biological_process	7	Idi1	1	238	2	18339	0.0257879
GO:0006931	substrate-dependent cell migration, cell attachment to substrate	biological_process	9	Tnfrsf12a	1	238	2	18339	0.0257879
GO:1904437	positive regulation of transferrin receptor binding	NA	NA	B2m	1	238	2	18339	0.0257879
GO:0015891	siderophore transport	biological_process	7	Lcn2	1	238	2	18339	0.0257879
GO:0060390	regulation of SMAD protein import into nucleus	biological_process	11	Tgfb1	1	238	2	18339	0.0257879
GO:0006528	asparagine metabolic process	biological_process	7	Aspg	1	238	2	18339	0.0257879
GO:1990682	CSF1-CSF1R complex	NA	NA	Csf1r	1	238	2	18339	0.0257879
GO:1902622	regulation of neutrophil migration	biological_process	8	Rac2	1	238	2	18339	0.0257879
GO:0051916	granulocyte colony-stimulating factor binding	molecular_function	6	Csf3r	1	238	2	18339	0.0257879
GO:0015929	hexosaminidase activity	molecular_function	7	Hexb	1	238	2	18339	0.0257879
GO:0002378	immunoglobulin biosynthetic process	biological_process	6	Ptprc	1	238	2	18339	0.0257879
GO:0061518	microglial cell proliferation	biological_process	10	Clu	1	238	2	18339	0.0257879
GO:1903573	negative regulation of response to endoplasmic reticulum stress	biological_process	7	Clu	1	238	2	18339	0.0257879
GO:0032623	interleukin-2 production	biological_process	6	Slc11a1	1	238	2	18339	0.0257879
GO:0070560	protein secretion by platelet	biological_process	8	Plek	1	238	2	18339	0.0257879
GO:0038145	macrophage colony-stimulating factor signaling pathway	biological_process	9	Csf1r	1	238	2	18339	0.0257879
GO:1902995	positive regulation of phospholipid efflux	biological_process	11	Apoe	1	238	2	18339	0.0257879
GO:0002679	respiratory burst involved in defense response	biological_process	5	Ncf1	1	238	2	18339	0.0257879
GO:0051897	positive regulation of protein kinase B signaling	biological_process	10	Axl;Chil1;Hcls1;Tgfb1	4	238	87	18339	0.026658
GO:0031489	myosin V binding	molecular_function	7	Rab3c;Rab6b	2	238	20	18339	0.0273271
GO:0048255	mRNA stabilization	biological_process	11	Apobec1;Slc11a1	2	238	20	18339	0.0273271
GO:0035634	response to stilbenoid	biological_process	8	Idi1;Usp18	2	238	20	18339	0.0273271
GO:0032755	positive regulation of interleukin-6 production	biological_process	8	Cyba;Fcer1g;Tlr2	3	238	51	18339	0.0284708
GO:0030141	secretory granule	cellular_component	11	Avp;Ctsl;Klk6;Lyz2;Tgfb1	5	238	132	18339	0.0289652
GO:0042493	response to drug	biological_process	5	Apobec1;Cybb;Jun;Lcn2;Nckap1l	5	238	133	18339	0.0297904
GO:0042531	positive regulation of tyrosine phosphorylation of STAT protein	biological_process	11	Csf1r;Hcls1;Tnfrsf1a	3	238	52	18339	0.0299324
GO:0050850	positive regulation of calcium-mediated signaling	biological_process	11	Ccl4;Trem2	2	238	21	18339	0.0299494
GO:0034612	response to tumor necrosis factor	biological_process	7	Cd14;Cxcl16	2	238	21	18339	0.0299494
GO:0045109	intermediate filament organization	biological_process	7	Gfap;Vim	2	238	21	18339	0.0299494
GO:0048266	behavioral response to pain	biological_process	5	Thbs4;Tspo	2	238	21	18339	0.0299494
GO:0043235	receptor complex	cellular_component	5	Axl;Csf1r;Gpr84;Itgb2;Itgb5;Tnfrsf1a	6	238	180	18339	0.0302586
GO:0005525	GTP binding	molecular_function	9	Gbp2;Gbp3;Gnal;Irgm1;Rab32;Rab3c;Rab6b;Rac2;Rhoj	9	238	336	18339	0.0318004
GO:0045453	bone resorption	biological_process	7	Ctss;Rac2	2	238	22	18339	0.0326674
GO:0002687	positive regulation of leukocyte migration	biological_process	6	Ccl12;Tlr2	2	238	22	18339	0.0326674
GO:0043539	protein serine/threonine kinase activator activity	molecular_function	7	Lgals9;Tgfb1	2	238	22	18339	0.0326674
GO:0005031	tumor necrosis factor-activated receptor activity	molecular_function	7	Tnfrsf1a;Tnfrsf1b	2	238	22	18339	0.0326674
GO:0006693	prostaglandin metabolic process	biological_process	10	Tbxas1;Tnfrsf1a	2	238	22	18339	0.0326674
GO:0045954	positive regulation of natural killer cell mediated cytotoxicity	biological_process	7	Lag3;Vav1	2	238	22	18339	0.0326674
GO:0098586	cellular response to virus	biological_process	8	Lgals9;Mmp12	2	238	22	18339	0.0326674
GO:0071837	HMG box domain binding	molecular_function	6	Cebpa;Jun	2	238	23	18339	0.0354781
GO:0048260	positive regulation of receptor-mediated endocytosis	biological_process	8	B2m;Clu	2	238	23	18339	0.0354781
GO:0032355	response to estradiol	biological_process	8	Grn;Tgfb1	2	238	23	18339	0.0354781
GO:0046488	phosphatidylinositol metabolic process	biological_process	9	Csf1r;Plek	2	238	23	18339	0.0354781
GO:0043395	heparan sulfate proteoglycan binding	molecular_function	7	Itgam;Ptprc	2	238	23	18339	0.0354781
GO:0030866	cortical actin cytoskeleton organization	biological_process	7	Nckap1l;Plek	2	238	23	18339	0.0354781
GO:0004715	non-membrane spanning protein tyrosine kinase activity	molecular_function	9	Btk;Fgr;Hck	3	238	56	18339	0.0361668
GO:0000045	autophagosome assembly	biological_process	8	Ifitm10;Ctsd;Irgm1;Trp53inp2	3	238	56	18339	0.0361668
GO:0001501	skeletal system development	biological_process	7	Hexa;Hexb;Lgals3;Tgfb1	4	238	96	18339	0.0364013
GO:0044297	cell body	cellular_component	5	Fcgr2b;Gfap;Tlr2;Vim	4	238	97	18339	0.0375947
GO:0042802	identical protein binding	molecular_function	5	AI607873;Apoe;Atf3;B2m;Btk;Ccl4;Cd84;Desi1;Flnc;Gfap;Hook3;Hspb1;Hvcn1;Ifi204;Jun;Lcp1;Lyz2;Sdc4;Tgfb1;Tnfrsf1a;Tyrobp;Vim	22	238	1131	18339	0.0379549
GO:0032735	positive regulation of interleukin-12 production	biological_process	8	Irf8;Tlr2	2	238	24	18339	0.0383787
GO:2000778	positive regulation of interleukin-6 secretion	biological_process	9	Lgals9;Unc93b1	2	238	24	18339	0.0383787
GO:0045089	positive regulation of innate immune response	biological_process	7	Havcr2;Lgals9	2	238	24	18339	0.0383787
GO:0070328	triglyceride homeostasis	biological_process	9	Apoe;Lpl	2	238	24	18339	0.0383787
GO:0050718	positive regulation of interleukin-1 beta secretion	biological_process	11	Ccl3;Tlr2	2	238	24	18339	0.0383787
GO:0045780	positive regulation of bone resorption	biological_process	9	Fcgr4;Spp1	2	238	24	18339	0.0383787
GO:0015267	channel activity	molecular_function	6	Bcl2a1b;Bcl2a1d	2	238	24	18339	0.0383787
GO:0033344	cholesterol efflux	biological_process	8	Abca1;Apoe	2	238	24	18339	0.0383787
GO:0043325	phosphatidylinositol-3,4-bisphosphate binding	molecular_function	9	Ncf1;Plek	2	238	24	18339	0.0383787
GO:0016209	antioxidant activity	molecular_function	3	Apoe;Prdx6	2	238	24	18339	0.0383787
GO:0045648	positive regulation of erythrocyte differentiation	biological_process	8	Inpp5d;Nckap1l	2	238	24	18339	0.0383787
GO:0032733	positive regulation of interleukin-10 production	biological_process	8	Fcer1g;Tlr2	2	238	24	18339	0.0383787
GO:0036488	CHOP-C/EBP complex	cellular_component	10	Cebpa	1	238	3	18339	0.0384324
GO:0035651	AP-3 adaptor complex binding	molecular_function	6	Rab32	1	238	3	18339	0.0384324
GO:0014064	positive regulation of serotonin secretion	biological_process	8	Lgals3	1	238	3	18339	0.0384324
GO:0004924	oncostatin-M receptor activity	molecular_function	7	Osmr	1	238	3	18339	0.0384324
GO:0034365	discoidal high-density lipoprotein particle	cellular_component	8	Apoe	1	238	3	18339	0.0384324
GO:0060672	epithelial cell morphogenesis involved in placental branching	biological_process	9	St14	1	238	3	18339	0.0384324
GO:0032493	response to bacterial lipoprotein	biological_process	7	Tlr2	1	238	3	18339	0.0384324
GO:0002481	antigen processing and presentation of exogenous protein antigen via MHC class Ib, TAP-dependent	biological_process	8	B2m	1	238	3	18339	0.0384324
GO:2000405	negative regulation of T cell migration	biological_process	8	Apod	1	238	3	18339	0.0384324
GO:0019865	immunoglobulin binding	molecular_function	6	Fcgr2b	1	238	3	18339	0.0384324
GO:1904036	negative regulation of epithelial cell apoptotic process	NA	NA	Hmox1	1	238	3	18339	0.0384324
GO:0002859	negative regulation of natural killer cell mediated cytotoxicity directed against tumor cell target	biological_process	8	Havcr2	1	238	3	18339	0.0384324
GO:1901740	negative regulation of myoblast fusion	biological_process	9	Cxcl10	1	238	3	18339	0.0384324
GO:0002277	myeloid dendritic cell activation involved in immune response	biological_process	8	Dock2	1	238	3	18339	0.0384324
GO:0002238	response to molecule of fungal origin	biological_process	6	Tlr2	1	238	3	18339	0.0384324
GO:0019884	antigen processing and presentation of exogenous antigen	biological_process	5	Fcgr1	1	238	3	18339	0.0384324
GO:0002291	T cell activation via T cell receptor contact with antigen bound to MHC molecule on antigen presenting cell	biological_process	9	Apbb1ip	1	238	3	18339	0.0384324
GO:0031726	CCR1 chemokine receptor binding	molecular_function	9	Ccl4	1	238	3	18339	0.0384324
GO:1990542	mitochondrial transmembrane transport	biological_process	6	Ucp2	1	238	3	18339	0.0384324
GO:0004566	beta-glucuronidase activity	molecular_function	7	Gusb	1	238	3	18339	0.0384324
GO:2000822	regulation of behavioral fear response	biological_process	6	Apoe	1	238	3	18339	0.0384324
GO:0048499	synaptic vesicle membrane organization	biological_process	5	Syngr2	1	238	3	18339	0.0384324
GO:1901666	positive regulation of NAD+ ADP-ribosyltransferase activity	biological_process	7	Tgfb1	1	238	3	18339	0.0384324
GO:1903984	positive regulation of TRAIL-activated apoptotic signaling pathway	NA	NA	Atf3	1	238	3	18339	0.0384324
GO:0002752	cell surface pattern recognition receptor signaling pathway	biological_process	8	Tlr2	1	238	3	18339	0.0384324
GO:0031344	regulation of cell projection organization	biological_process	6	Ermn	1	238	3	18339	0.0384324
GO:0097487	multivesicular body, internal vesicle	cellular_component	12	Cd63	1	238	3	18339	0.0384324
GO:0032608	interferon-beta production	biological_process	7	Irf7	1	238	3	18339	0.0384324
GO:0050855	regulation of B cell receptor signaling pathway	biological_process	9	Ptprc	1	238	3	18339	0.0384324
GO:0098869	cellular oxidant detoxification	NA	NA	Prdx6	1	238	3	18339	0.0384324
GO:1905907	negative regulation of amyloid fibril formation	NA	NA	Clu	1	238	3	18339	0.0384324
GO:2000392	regulation of lamellipodium morphogenesis	biological_process	8	Cd44	1	238	3	18339	0.0384324
GO:0045066	regulatory T cell differentiation	biological_process	10	Tgfb1	1	238	3	18339	0.0384324
GO:0002638	negative regulation of immunoglobulin production	biological_process	8	Fcgr2b	1	238	3	18339	0.0384324
GO:0070383	DNA cytosine deamination	biological_process	11	Apobec1	1	238	3	18339	0.0384324
GO:2001044	regulation of integrin-mediated signaling pathway	biological_process	9	Timp1	1	238	3	18339	0.0384324
GO:1900126	negative regulation of hyaluronan biosynthetic process	biological_process	11	Tgfb1	1	238	3	18339	0.0384324
GO:0032273	positive regulation of protein polymerization	biological_process	8	Tppp	1	238	3	18339	0.0384324
GO:0034769	basement membrane disassembly	biological_process	7	Ctss	1	238	3	18339	0.0384324
GO:0033864	positive regulation of NAD(P)H oxidase activity	biological_process	7	Cyba	1	238	3	18339	0.0384324
GO:0035813	regulation of renal sodium excretion	biological_process	8	Avp	1	238	3	18339	0.0384324
GO:0021885	forebrain cell migration	biological_process	8	Axl	1	238	3	18339	0.0384324
GO:0047192	1-alkylglycerophosphocholine O-acetyltransferase activity	molecular_function	9	Lpcat2	1	238	3	18339	0.0384324
GO:0006710	androgen catabolic process	biological_process	6	Spp1	1	238	3	18339	0.0384324
GO:0070232	regulation of T cell apoptotic process	biological_process	12	Lgals3	1	238	3	18339	0.0384324
GO:0019959	interleukin-8 binding	molecular_function	8	A2m	1	238	3	18339	0.0384324
GO:0016505	peptidase activator activity involved in apoptotic process	molecular_function	6	Ctsh	1	238	3	18339	0.0384324
GO:0061113	pancreas morphogenesis	biological_process	9	Cela1	1	238	3	18339	0.0384324
GO:0001915	negative regulation of T cell mediated cytotoxicity	biological_process	7	Ptprc	1	238	3	18339	0.0384324
GO:0071674	mononuclear cell migration	biological_process	5	Lgals3	1	238	3	18339	0.0384324
GO:2000107	negative regulation of leukocyte apoptotic process	biological_process	11	Hcls1	1	238	3	18339	0.0384324
GO:0044729	hemi-methylated DNA-binding	molecular_function	9	Egr1	1	238	3	18339	0.0384324
GO:0034594	phosphatidylinositol trisphosphate phosphatase activity	molecular_function	9	Inpp5d	1	238	3	18339	0.0384324
GO:0051250	negative regulation of lymphocyte activation	biological_process	7	Axl	1	238	3	18339	0.0384324
GO:0002369	T cell cytokine production	biological_process	8	Slc11a1	1	238	3	18339	0.0384324
GO:1901509	regulation of endothelial tube morphogenesis	biological_process	10	Cxcl10	1	238	3	18339	0.0384324
GO:0032289	central nervous system myelin formation	biological_process	12	Tlr2	1	238	3	18339	0.0384324
GO:0019976	interleukin-2 binding	molecular_function	6	Il2rg	1	238	3	18339	0.0384324
GO:0070358	actin polymerization-dependent cell motility	biological_process	7	Nckap1l	1	238	3	18339	0.0384324
GO:0061035	regulation of cartilage development	biological_process	9	Tgfb1	1	238	3	18339	0.0384324
GO:0055096	low-density lipoprotein particle mediated signaling	biological_process	8	Lpl	1	238	3	18339	0.0384324
GO:0038094	Fc-gamma receptor signaling pathway	biological_process	9	Fcer1g	1	238	3	18339	0.0384324
GO:0002125	maternal aggressive behavior	biological_process	6	Avp	1	238	3	18339	0.0384324
GO:0017077	oxidative phosphorylation uncoupler activity	molecular_function	5	Ucp2	1	238	3	18339	0.0384324
GO:0002554	serotonin secretion by platelet	biological_process	8	Fcer1g	1	238	3	18339	0.0384324
GO:0015265	urea channel activity	molecular_function	8	Slc14a1	1	238	3	18339	0.0384324
GO:0061418	regulation of transcription from RNA polymerase II promoter in response to hypoxia	biological_process	14	Egr1	1	238	3	18339	0.0384324
GO:0006663	platelet activating factor biosynthetic process	biological_process	10	Lpcat2	1	238	3	18339	0.0384324
GO:0071403	cellular response to high density lipoprotein particle stimulus	biological_process	8	Abca1	1	238	3	18339	0.0384324
GO:1900625	positive regulation of monocyte aggregation	biological_process	8	Cd44	1	238	3	18339	0.0384324
GO:1903828	negative regulation of cellular protein localization	NA	NA	Trp53inp2	1	238	3	18339	0.0384324
GO:0034395	regulation of transcription from RNA polymerase II promoter in response to iron	biological_process	13	Hmox1	1	238	3	18339	0.0384324
GO:0070821	tertiary granule membrane	cellular_component	13	Slc11a1	1	238	3	18339	0.0384324
GO:2001180	negative regulation of interleukin-10 secretion	biological_process	10	Cd84	1	238	3	18339	0.0384324
GO:0002826	negative regulation of T-helper 1 type immune response	biological_process	9	Havcr2	1	238	3	18339	0.0384324
GO:1902950	regulation of dendritic spine maintenance	biological_process	8	Fcgr2b	1	238	3	18339	0.0384324
GO:0051788	response to misfolded protein	biological_process	6	Clu	1	238	3	18339	0.0384324
GO:0038095	Fc-epsilon receptor signaling pathway	biological_process	9	Fcer1g	1	238	3	18339	0.0384324
GO:0002513	tolerance induction to self antigen	biological_process	5	Tgfb1	1	238	3	18339	0.0384324
GO:0071603	endothelial cell-cell adhesion	biological_process	8	Thbs4	1	238	3	18339	0.0384324
GO:0032651	regulation of interleukin-1 beta production	biological_process	8	S1pr3	1	238	3	18339	0.0384324
GO:0045916	negative regulation of complement activation	biological_process	7	Serping1	1	238	3	18339	0.0384324
GO:0060263	regulation of respiratory burst	biological_process	6	Rac2	1	238	3	18339	0.0384324
GO:0071801	regulation of podosome assembly	biological_process	7	Hck	1	238	3	18339	0.0384324
GO:0010866	regulation of triglyceride biosynthetic process	biological_process	9	C3	1	238	3	18339	0.0384324
GO:0070487	monocyte aggregation	biological_process	9	Cd44	1	238	3	18339	0.0384324
GO:0046209	nitric oxide metabolic process	biological_process	5	Tlr2	1	238	3	18339	0.0384324
GO:0036151	phosphatidylcholine acyl-chain remodeling	biological_process	10	Lpcat2	1	238	3	18339	0.0384324
GO:0090310	negative regulation of methylation-dependent chromatin silencing	biological_process	14	Apobec1	1	238	3	18339	0.0384324
GO:0016324	apical plasma membrane	cellular_component	6	Atp6v0d2;Bst2;Cd44;Cd9;Cyba;Mal;Osmr;P2ry6	8	238	295	18339	0.0391804
GO:0045785	positive regulation of cell adhesion	biological_process	5	Apbb1ip;Cd63;Vav1	3	238	58	18339	0.0395146
GO:0005080	protein kinase C binding	molecular_function	8	Hspb1;Plek;Sdc4	3	238	59	18339	0.0412455
GO:0005518	collagen binding	molecular_function	6	Ctss;Mmp12;Thbs4	3	238	59	18339	0.0412455
GO:0045672	positive regulation of osteoclast differentiation	biological_process	11	Ccl3;Csf1r	2	238	25	18339	0.0413664
GO:0050750	low-density lipoprotein particle receptor binding	molecular_function	7	Apoe;Clu	2	238	25	18339	0.0413664
GO:0005795	Golgi stack	cellular_component	11	Lpcat2;Lyz2	2	238	25	18339	0.0413664
GO:0030099	myeloid cell differentiation	biological_process	7	Cebpa;Irf8	2	238	25	18339	0.0413664
GO:0010332	response to gamma radiation	biological_process	7	Apobec1;Ptprc	2	238	25	18339	0.0413664
GO:0031532	actin cytoskeleton reorganization	biological_process	7	Pdlim4;Plek;Rac2	3	238	60	18339	0.043014
GO:0019915	lipid storage	biological_process	6	Hexa;Hexb	2	238	26	18339	0.0444385
GO:0032728	positive regulation of interferon-beta production	biological_process	9	Irf7;Tlr2	2	238	26	18339	0.0444385
GO:0008047	enzyme activator activity	molecular_function	4	Alox5ap;Apobec1	2	238	26	18339	0.0444385
GO:0030198	extracellular matrix organization	biological_process	6	Bcl3;Gfap;Lgals3;Thbs4	4	238	103	18339	0.045224
GO:0004252	serine-type endopeptidase activity	molecular_function	8	Cela1;Ctsh;Klk6;Plau;St14	5	238	150	18339	0.0461111
GO:0000902	cell morphogenesis	biological_process	7	Clu;Nckap1l;Rac2;Unc93b1	4	238	104	18339	0.0465735
GO:0043236	laminin binding	molecular_function	5	Ctss;Lgals3	2	238	27	18339	0.0475923
GO:0043552	positive regulation of phosphatidylinositol 3-kinase activity	biological_process	10	Fgr;Tgfb1	2	238	27	18339	0.0475923
GO:0030742	GTP-dependent protein binding	molecular_function	5	Rab32;Rab3c	2	238	27	18339	0.0475923
GO:0031982	vesicle	cellular_component	4	Rab32;Rab3c;Rhoj;Spp1;Sprn	5	238	153	18339	0.0494491
GO:0003705	transcription factor activity, RNA polymerase II distal enhancer sequence-specific binding	molecular_function	6	Cebpa;Jun;Spi1	3	238	64	18339	0.0504604
GO:0043130	ubiquitin binding	molecular_function	6	Hspb1;Trp53inp2;Ubtd1	3	238	64	18339	0.0504604
GO:0000060	protein import into nucleus, translocation	biological_process	7	Bcl3;Tgfb1	2	238	28	18339	0.0508252
GO:0090554	phosphatidylcholine-translocating ATPase activity	molecular_function	13	Abca1	1	238	4	18339	0.0509135
GO:0070100	negative regulation of chemokine-mediated signaling pathway	biological_process	11	Padi2	1	238	4	18339	0.0509135
GO:0034186	apolipoprotein A-I binding	molecular_function	6	Abca1	1	238	4	18339	0.0509135
GO:0002730	regulation of dendritic cell cytokine production	biological_process	7	Tlr2	1	238	4	18339	0.0509135
GO:0032497	detection of lipopolysaccharide	biological_process	8	Trem2	1	238	4	18339	0.0509135
GO:1900425	negative regulation of defense response to bacterium	biological_process	9	Havcr2	1	238	4	18339	0.0509135
GO:0019103	pyrimidine nucleotide binding	molecular_function	6	P2ry6	1	238	4	18339	0.0509135
GO:0051142	positive regulation of NK T cell proliferation	biological_process	11	Rasal3	1	238	4	18339	0.0509135
GO:0031727	CCR2 chemokine receptor binding	molecular_function	9	Ccl12	1	238	4	18339	0.0509135
GO:0033632	regulation of cell-cell adhesion mediated by integrin	biological_process	7	Fermt3	1	238	4	18339	0.0509135
GO:2000345	regulation of hepatocyte proliferation	biological_process	7	Plau	1	238	4	18339	0.0509135
GO:0035650	AP-1 adaptor complex binding	molecular_function	6	Rab32	1	238	4	18339	0.0509135
GO:1900746	regulation of vascular endothelial growth factor signaling pathway	biological_process	11	Cd63	1	238	4	18339	0.0509135
GO:0032849	positive regulation of cellular pH reduction	biological_process	14	Avp	1	238	4	18339	0.0509135
GO:0004656	procollagen-proline 4-dioxygenase activity	molecular_function	9	P4ha3	1	238	4	18339	0.0509135
GO:2000669	negative regulation of dendritic cell apoptotic process	biological_process	12	Axl	1	238	4	18339	0.0509135
GO:0045085	negative regulation of interleukin-2 biosynthetic process	biological_process	9	Lag3	1	238	4	18339	0.0509135
GO:0045347	negative regulation of MHC class II biosynthetic process	biological_process	9	Spi1	1	238	4	18339	0.0509135
GO:0005372	water transmembrane transporter activity	molecular_function	6	Slc14a1	1	238	4	18339	0.0509135
GO:0070574	cadmium ion transmembrane transport	biological_process	7	Slc11a1	1	238	4	18339	0.0509135
GO:0060228	phosphatidylcholine-sterol O-acyltransferase activator activity	molecular_function	5	Apoe	1	238	4	18339	0.0509135
GO:0030029	actin filament-based process	biological_process	5	Flnc	1	238	4	18339	0.0509135
GO:0097411	hypoxia-inducible factor-1alpha signaling pathway	biological_process	7	Cybb	1	238	4	18339	0.0509135
GO:0097418	neurofibrillary tangle	cellular_component	8	Clu	1	238	4	18339	0.0509135
GO:0002455	humoral immune response mediated by circulating immunoglobulin	biological_process	9	Bcl3	1	238	4	18339	0.0509135
GO:0060155	platelet dense granule organization	biological_process	7	Abca1	1	238	4	18339	0.0509135
GO:0060279	positive regulation of ovulation	biological_process	9	Plau	1	238	4	18339	0.0509135
GO:0006933	negative regulation of cell adhesion involved in substrate-bound cell migration	biological_process	9	Ptprc	1	238	4	18339	0.0509135
GO:0043372	positive regulation of CD4-positive, alpha-beta T cell differentiation	biological_process	13	Nckap1l	1	238	4	18339	0.0509135
GO:0046848	hydroxyapatite binding	molecular_function	4	Apoe	1	238	4	18339	0.0509135
GO:0051425	PTB domain binding	molecular_function	6	Inpp5d	1	238	4	18339	0.0509135
GO:0072719	cellular response to cisplatin	biological_process	6	Hmox1	1	238	4	18339	0.0509135
GO:0043167	ion binding	molecular_function	4	Rida	1	238	4	18339	0.0509135
GO:0072606	interleukin-8 secretion	biological_process	8	Chil1	1	238	4	18339	0.0509135
GO:0032511	late endosome to vacuole transport via multivesicular body sorting pathway	biological_process	8	Leprot	1	238	4	18339	0.0509135
GO:0051970	negative regulation of transmission of nerve impulse	biological_process	8	Avp	1	238	4	18339	0.0509135
GO:0045415	negative regulation of interleukin-8 biosynthetic process	biological_process	9	Bcl3	1	238	4	18339	0.0509135
GO:0034382	chylomicron remnant clearance	biological_process	7	Apoe	1	238	4	18339	0.0509135
GO:0009405	pathogenesis	biological_process	4	Gnal	1	238	4	18339	0.0509135
GO:0000293	ferric-chelate reductase activity	molecular_function	7	Cybrd1	1	238	4	18339	0.0509135
GO:0098574	cytoplasmic side of lysosomal membrane	cellular_component	13	Gfap	1	238	4	18339	0.0509135
GO:1900226	negative regulation of NLRP3 inflammasome complex assembly	biological_process	8	Trim30a	1	238	4	18339	0.0509135
GO:0001835	blastocyst hatching	biological_process	11	Grn	1	238	4	18339	0.0509135
GO:0033269	internode region of axon	cellular_component	9	Ermn	1	238	4	18339	0.0509135
GO:0034714	type III transforming growth factor beta receptor binding	molecular_function	8	Tgfb1	1	238	4	18339	0.0509135
GO:0001878	response to yeast	biological_process	8	Ncf1	1	238	4	18339	0.0509135
GO:0035022	positive regulation of Rac protein signal transduction	biological_process	12	Dock2	1	238	4	18339	0.0509135
GO:0042159	lipoprotein catabolic process	biological_process	8	Apoe	1	238	4	18339	0.0509135
GO:0033026	negative regulation of mast cell apoptotic process	biological_process	8	Fcer1g	1	238	4	18339	0.0509135
GO:2001184	positive regulation of interleukin-12 secretion	biological_process	10	Unc93b1	1	238	4	18339	0.0509135
GO:2000427	positive regulation of apoptotic cell clearance	biological_process	9	C3	1	238	4	18339	0.0509135
GO:0042536	negative regulation of tumor necrosis factor biosynthetic process	biological_process	9	Bcl3	1	238	4	18339	0.0509135
GO:0007621	negative regulation of female receptivity	biological_process	9	Avp	1	238	4	18339	0.0509135
GO:0032374	regulation of cholesterol transport	biological_process	8	Apoe	1	238	4	18339	0.0509135
GO:0032741	positive regulation of interleukin-18 production	biological_process	8	Tlr2	1	238	4	18339	0.0509135
GO:0033030	negative regulation of neutrophil apoptotic process	biological_process	8	Fcgr2b	1	238	4	18339	0.0509135
GO:0061041	regulation of wound healing	biological_process	7	Tnfrsf12a	1	238	4	18339	0.0509135
GO:0097350	neutrophil clearance	biological_process	6	Axl	1	238	4	18339	0.0509135
GO:0050779	RNA destabilization	biological_process	10	Tnfrsf1b	1	238	4	18339	0.0509135
GO:0070053	thrombospondin receptor activity	molecular_function	5	Sdc4	1	238	4	18339	0.0509135
GO:1903202	negative regulation of oxidative stress-induced cell death	biological_process	8	Hspb1	1	238	4	18339	0.0509135
GO:0001781	neutrophil apoptotic process	biological_process	6	Itgam	1	238	4	18339	0.0509135
GO:0032687	negative regulation of interferon-alpha production	biological_process	9	Havcr2	1	238	4	18339	0.0509135
GO:0005001	transmembrane receptor protein tyrosine phosphatase activity	molecular_function	10	Ptpn6	1	238	4	18339	0.0509135
GO:0036041	long-chain fatty acid binding	molecular_function	6	Rida	1	238	4	18339	0.0509135
GO:0032640	tumor necrosis factor production	biological_process	7	Tlr2	1	238	4	18339	0.0509135
GO:0071504	cellular response to heparin	biological_process	8	Egr1	1	238	4	18339	0.0509135
GO:0035189	Rb-E2F complex	cellular_component	10	Cebpa	1	238	4	18339	0.0509135
GO:0045963	negative regulation of dopamine metabolic process	biological_process	10	Itgam	1	238	4	18339	0.0509135
GO:0002292	T cell differentiation involved in immune response	biological_process	9	Fcer1g	1	238	4	18339	0.0509135
GO:0045590	negative regulation of regulatory T cell differentiation	biological_process	12	Cd44	1	238	4	18339	0.0509135
GO:0002865	negative regulation of acute inflammatory response to antigenic stimulus	biological_process	8	Fcgr2b	1	238	4	18339	0.0509135
GO:0038165	oncostatin-M-mediated signaling pathway	biological_process	9	Osmr	1	238	4	18339	0.0509135
GO:0002309	T cell proliferation involved in immune response	biological_process	9	Slc11a1	1	238	4	18339	0.0509135
GO:0045064	T-helper 2 cell differentiation	biological_process	13	Bcl3	1	238	4	18339	0.0509135
GO:0033280	response to vitamin D	biological_process	9	Spp1	1	238	4	18339	0.0509135
GO:1903553	positive regulation of extracellular exosome assembly	biological_process	8	Sdc4	1	238	4	18339	0.0509135
GO:0070326	very-low-density lipoprotein particle receptor binding	molecular_function	7	Apoe	1	238	4	18339	0.0509135
GO:0048549	positive regulation of pinocytosis	biological_process	8	Axl	1	238	4	18339	0.0509135
GO:0032286	central nervous system myelin maintenance	biological_process	12	Clu	1	238	4	18339	0.0509135
GO:2000503	positive regulation of natural killer cell chemotaxis	biological_process	9	Ccl4	1	238	4	18339	0.0509135
GO:1990845	adaptive thermogenesis	NA	NA	Ucp2	1	238	4	18339	0.0509135
GO:0004464	leukotriene-C4 synthase activity	molecular_function	6	Alox5ap	1	238	4	18339	0.0509135
GO:0042167	heme catabolic process	biological_process	9	Hmox1	1	238	4	18339	0.0509135
GO:0019834	phospholipase A2 inhibitor activity	molecular_function	7	Anxa3	1	238	4	18339	0.0509135
GO:0048248	CXCR3 chemokine receptor binding	molecular_function	9	Cxcl10	1	238	4	18339	0.0509135
GO:0016807	cysteine-type carboxypeptidase activity	molecular_function	9	Ctsl	1	238	4	18339	0.0509135
GO:0044212	transcription regulatory region DNA binding	molecular_function	8	Atf3;Cebpa;Cebpd;Egr1;Irf7;Irf8;Jun	7	238	258	18339	0.0517529
GO:0006869	lipid transport	biological_process	5	Abca1;Apod;Apoe;Tspo	4	238	108	18339	0.0521941
GO:0032482	Rab protein signal transduction	biological_process	10	Rab32;Rab3c;Rab6b	3	238	65	18339	0.0524137
GO:0045669	positive regulation of osteoblast differentiation	biological_process	9	Cebpa;Cebpd;Ifi204	3	238	65	18339	0.0524137
GO:0005765	lysosomal membrane	cellular_component	12	Atp6v0d2;Cd63;Cybrd1;Slc15a3	4	238	109	18339	0.0536546
GO:0004177	aminopeptidase activity	molecular_function	8	Ctsh;Ctsl	2	238	29	18339	0.0541346
GO:0010800	positive regulation of peptidyl-threonine phosphorylation	biological_process	10	Chil1;Tgfb1	2	238	29	18339	0.0541346
GO:0070371	ERK1 and ERK2 cascade	biological_process	10	Avp;Ctsh	2	238	29	18339	0.0541346
GO:0051928	positive regulation of calcium ion transport	biological_process	11	Ccl4;Tspo	2	238	29	18339	0.0541346
GO:0001938	positive regulation of endothelial cell proliferation	biological_process	7	Cyba;Jun;Thbs4	3	238	66	18339	0.0544031
GO:0009968	negative regulation of signal transduction	biological_process	8	Axl;Csf1r;Inpp5d;Socs3	4	238	110	18339	0.0551371
GO:0001078	transcriptional repressor activity, RNA polymerase II proximal promoter sequence-specific DNA binding	molecular_function	7	AI607873;Atf3;Ifi204;Irf8;Spi1	5	238	158	18339	0.0553213
GO:0005200	structural constituent of cytoskeleton	molecular_function	4	Arpc1b;Gfap;Vim	3	238	67	18339	0.0564282
GO:0010951	negative regulation of endopeptidase activity	biological_process	11	Serpina3f;Serpina3n;Serpina3m;Serping1;Timp1	3	238	67	18339	0.0564282
GO:0032967	positive regulation of collagen biosynthetic process	biological_process	8	Tgfb1;Vim	2	238	30	18339	0.0575181
GO:0010008	endosome membrane	cellular_component	11	Cd63;Ncf4;Slc11a1	3	238	68	18339	0.0584888
GO:0050852	T cell receptor signaling pathway	biological_process	8	Bcl2a1d;Btk;Ptprc	3	238	68	18339	0.0584888
GO:0007186	G-protein coupled receptor signaling pathway	biological_process	8	Abca1;Adgre1;Apoe;Ccl12;Ccl3;Ccl4;Ccl6;Ccl9;Cxcl10;Gnal;Gpr84;P2ry6;Rac2;S1pr3;Vav1	15	238	739	18339	0.0587081
GO:0001666	response to hypoxia	biological_process	5	Egr1;Hmox1;Plau;Ucp2	4	238	113	18339	0.0597166
GO:0003725	double-stranded RNA binding	molecular_function	7	Oas1a;Oasl2;Vim	3	238	69	18339	0.0605846
GO:0033674	positive regulation of kinase activity	biological_process	10	Axl;Cd44;Csf1r	3	238	69	18339	0.0605846
GO:0043029	T cell homeostasis	biological_process	6	Nckap1l;Tgfb1	2	238	31	18339	0.0609731
GO:0048169	regulation of long-term neuronal synaptic plasticity	biological_process	11	Egr1;Fcgr2b	2	238	31	18339	0.0609731
GO:0043392	negative regulation of DNA binding	biological_process	7	Hmox1;Jun	2	238	31	18339	0.0609731
GO:0042771	intrinsic apoptotic signaling pathway in response to DNA damage by p53 class mediator	biological_process	10	Bcl3;Ifi204	2	238	31	18339	0.0609731
GO:2000379	positive regulation of reactive oxygen species metabolic process	biological_process	7	Plau;Tspo	2	238	31	18339	0.0609731
GO:0043536	positive regulation of blood vessel endothelial cell migration	biological_process	13	Hspb1;Tgfb1	2	238	31	18339	0.0609731
GO:0005902	microvillus	cellular_component	6	Ctsl;Lyz2;Tgfb1	3	238	70	18339	0.0627151
GO:0016042	lipid catabolic process	biological_process	6	Aspg;Lpl;Pld4;Prdx6	4	238	115	18339	0.0628787
GO:0060179	male mating behavior	biological_process	7	Grn	1	238	5	18339	0.0632332
GO:0034134	toll-like receptor 2 signaling pathway	biological_process	9	Tlr2	1	238	5	18339	0.0632332
GO:0045098	type III intermediate filament	cellular_component	12	Vim	1	238	5	18339	0.0632332
GO:1903862	positive regulation of oxidative phosphorylation	NA	NA	Gadd45gip1	1	238	5	18339	0.0632332
GO:0060033	anatomical structure regression	biological_process	5	Spi1	1	238	5	18339	0.0632332
GO:0071569	protein ufmylation	biological_process	10	Ufm1	1	238	5	18339	0.0632332
GO:0002374	cytokine secretion involved in immune response	biological_process	6	Tlr2	1	238	5	18339	0.0632332
GO:0010940	positive regulation of necrotic cell death	biological_process	8	Tspo	1	238	5	18339	0.0632332
GO:0034363	intermediate-density lipoprotein particle	cellular_component	8	Apoe	1	238	5	18339	0.0632332
GO:0008329	signaling pattern recognition receptor activity	molecular_function	5	Tlr2	1	238	5	18339	0.0632332
GO:0002553	histamine secretion by mast cell	biological_process	10	Btk	1	238	5	18339	0.0632332
GO:1902041	regulation of extrinsic apoptotic signaling pathway via death domain receptors	biological_process	10	Lgals3	1	238	5	18339	0.0632332
GO:2001181	positive regulation of interleukin-10 secretion	biological_process	10	Lgals9	1	238	5	18339	0.0632332
GO:0044027	hypermethylation of CpG island	biological_process	14	Spi1	1	238	5	18339	0.0632332
GO:0052548	regulation of endopeptidase activity	biological_process	9	Psmb8	1	238	5	18339	0.0632332
GO:0016814	hydrolase activity, acting on carbon-nitrogen (but not peptide) bonds, in cyclic amidines	molecular_function	6	Apobec1	1	238	5	18339	0.0632332
GO:0071221	cellular response to bacterial lipopeptide	biological_process	8	Tlr2	1	238	5	18339	0.0632332
GO:0018101	protein citrullination	biological_process	10	Padi2	1	238	5	18339	0.0632332
GO:0060965	negative regulation of gene silencing by miRNA	biological_process	13	Tgfb1	1	238	5	18339	0.0632332
GO:2001268	negative regulation of cysteine-type endopeptidase activity involved in apoptotic signaling pathway	biological_process	14	Plaur	1	238	5	18339	0.0632332
GO:0034384	high-density lipoprotein particle clearance	biological_process	6	Apoe	1	238	5	18339	0.0632332
GO:0046886	positive regulation of hormone biosynthetic process	biological_process	7	Egr1	1	238	5	18339	0.0632332
GO:1901164	negative regulation of trophoblast cell migration	biological_process	11	Timp1	1	238	5	18339	0.0632332
GO:0050859	negative regulation of B cell receptor signaling pathway	biological_process	10	Ptpn6	1	238	5	18339	0.0632332
GO:0019885	antigen processing and presentation of endogenous peptide antigen via MHC class I	biological_process	7	B2m	1	238	5	18339	0.0632332
GO:0030321	transepithelial chloride transport	biological_process	9	P2ry6	1	238	5	18339	0.0632332
GO:0051098	regulation of binding	biological_process	5	Tgfb1	1	238	5	18339	0.0632332
GO:0044849	estrous cycle	biological_process	7	Egr1	1	238	5	18339	0.0632332
GO:0015333	peptide:proton symporter activity	molecular_function	10	Slc15a3	1	238	5	18339	0.0632332
GO:0042637	catagen	biological_process	12	Ctsl	1	238	5	18339	0.0632332
GO:0002175	protein localization to paranode region of axon	biological_process	7	Mal	1	238	5	18339	0.0632332
GO:0001768	establishment of T cell polarity	biological_process	7	Dock2	1	238	5	18339	0.0632332
GO:0015840	urea transport	biological_process	6	Slc14a1	1	238	5	18339	0.0632332
GO:1902714	negative regulation of interferon-gamma secretion	biological_process	10	Lgals9	1	238	5	18339	0.0632332
GO:0004859	phospholipase inhibitor activity	molecular_function	6	Anxa3	1	238	5	18339	0.0632332
GO:0042105	alpha-beta T cell receptor complex	cellular_component	8	Ptpn6	1	238	5	18339	0.0632332
GO:1990111	spermatoproteasome complex	cellular_component	8	Psmb8	1	238	5	18339	0.0632332
GO:0042482	positive regulation of odontogenesis	biological_process	11	Tgfb1	1	238	5	18339	0.0632332
GO:0036414	histone citrullination	biological_process	11	Padi2	1	238	5	18339	0.0632332
GO:0002573	myeloid leukocyte differentiation	biological_process	8	Spi1	1	238	5	18339	0.0632332
GO:1903232	melanosome assembly	biological_process	8	Rab32	1	238	5	18339	0.0632332
GO:0016667	oxidoreductase activity, acting on a sulfur group of donors	molecular_function	5	Ifi30	1	238	5	18339	0.0632332
GO:1902952	positive regulation of dendritic spine maintenance	biological_process	9	Apoe	1	238	5	18339	0.0632332
GO:0033031	positive regulation of neutrophil apoptotic process	biological_process	8	Cd44	1	238	5	18339	0.0632332
GO:0045637	regulation of myeloid cell differentiation	biological_process	8	Csf3r	1	238	5	18339	0.0632332
GO:0030011	maintenance of cell polarity	biological_process	6	Nckap1l	1	238	5	18339	0.0632332
GO:0048525	negative regulation of viral process	biological_process	6	Oas1a	1	238	5	18339	0.0632332
GO:0015204	urea transmembrane transporter activity	molecular_function	7	Slc14a1	1	238	5	18339	0.0632332
GO:0016641	oxidoreductase activity, acting on the CH-NH2 group of donors, oxygen as acceptor	molecular_function	6	Lox	1	238	5	18339	0.0632332
GO:0003847	1-alkyl-2-acetylglycerophosphocholine esterase activity	molecular_function	7	Aspg	1	238	5	18339	0.0632332
GO:0036006	cellular response to macrophage colony-stimulating factor stimulus	biological_process	8	Csf1r	1	238	5	18339	0.0632332
GO:0070695	FHF complex	cellular_component	9	Hook3	1	238	5	18339	0.0632332
GO:0048403	brain-derived neurotrophic factor binding	molecular_function	7	A2m	1	238	5	18339	0.0632332
GO:0032613	interleukin-10 production	biological_process	6	Tlr2	1	238	5	18339	0.0632332
GO:0072656	maintenance of protein location in mitochondrion	biological_process	8	Tspo	1	238	5	18339	0.0632332
GO:0034123	positive regulation of toll-like receptor signaling pathway	biological_process	10	Tlr2	1	238	5	18339	0.0632332
GO:0051964	negative regulation of synapse assembly	biological_process	8	Tlr2	1	238	5	18339	0.0632332
GO:0010543	regulation of platelet activation	biological_process	7	Fcer1g	1	238	5	18339	0.0632332
GO:0045541	negative regulation of cholesterol biosynthetic process	biological_process	11	Apoe	1	238	5	18339	0.0632332
GO:0097113	AMPA glutamate receptor clustering	biological_process	8	Apoe	1	238	5	18339	0.0632332
GO:0035976	transcription factor AP-1 complex	cellular_component	10	Jun	1	238	5	18339	0.0632332
GO:0015889	cobalamin transport	biological_process	6	Tcn2	1	238	5	18339	0.0632332
GO:0000303	response to superoxide	biological_process	7	Ucp2	1	238	5	18339	0.0632332
GO:0043084	penile erection	biological_process	7	Avp	1	238	5	18339	0.0632332
GO:0019068	virion assembly	biological_process	7	Apoe	1	238	5	18339	0.0632332
GO:0034137	positive regulation of toll-like receptor 2 signaling pathway	biological_process	11	Cyba	1	238	5	18339	0.0632332
GO:0010936	negative regulation of macrophage cytokine production	biological_process	9	Tgfb1	1	238	5	18339	0.0632332
GO:0010385	double-stranded methylated DNA binding	molecular_function	9	Egr1	1	238	5	18339	0.0632332
GO:0019966	interleukin-1 binding	molecular_function	6	A2m	1	238	5	18339	0.0632332
GO:1990441	negative regulation of transcription from RNA polymerase II promoter in response to endoplasmic reticulum stress	biological_process	14	Jun	1	238	5	18339	0.0632332
GO:0004668	protein-arginine deiminase activity	molecular_function	7	Padi2	1	238	5	18339	0.0632332
GO:0045351	type I interferon biosynthetic process	biological_process	8	Irf7	1	238	5	18339	0.0632332
GO:1990592	protein K69-linked ufmylation	biological_process	12	Ufm1	1	238	5	18339	0.0632332
GO:0051525	NFAT protein binding	molecular_function	6	Spi1	1	238	5	18339	0.0632332
GO:0002906	negative regulation of mature B cell apoptotic process	biological_process	9	Cd44	1	238	5	18339	0.0632332
GO:0005384	manganese ion transmembrane transporter activity	molecular_function	11	Slc11a1	1	238	5	18339	0.0632332
GO:0010572	positive regulation of platelet activation	biological_process	8	Plek	1	238	5	18339	0.0632332
GO:0020037	heme binding	molecular_function	6	Cyba;Cybb;Hmox1;Tbxas1	4	238	116	18339	0.0644923
GO:0008375	acetylglucosaminyltransferase activity	molecular_function	7	Hexa;Hexb	2	238	32	18339	0.0644972
GO:0031226	intrinsic component of plasma membrane	cellular_component	7	Cd63;Tlr2	2	238	32	18339	0.0644972
GO:0071345	cellular response to cytokine stimulus	biological_process	7	Csf1r;Hcls1	2	238	32	18339	0.0644972
GO:0007565	female pregnancy	biological_process	5	A2m;Lgals9	2	238	32	18339	0.0644972
GO:0006915	apoptotic process	biological_process	7	Btk;Chil1;Dnase2a;Hmox1;Hrk;Inpp5d;Lcn2;Naip2;Ncf1;Pdcd1;Tnfrsf12a;Tnfrsf1a	12	238	564	18339	0.0647797
GO:0007179	transforming growth factor beta receptor signaling pathway	biological_process	10	Itgb5;Jun;Tgfb1	3	238	72	18339	0.0670792
GO:0042632	cholesterol homeostasis	biological_process	9	Abca1;Apoe;Lpl	3	238	72	18339	0.0670792
GO:0042981	regulation of apoptotic process	biological_process	8	Bcl3;Clu;Egr1;Hrk;Tgfb1;Tnfrsf1a;Tnfrsf1b	7	238	275	18339	0.067966
GO:2001238	positive regulation of extrinsic apoptotic signaling pathway	biological_process	10	Ptprc;Tnfrsf12a	2	238	33	18339	0.0680882
GO:0071944	cell periphery	cellular_component	5	Adgre1;Clu;Ptprc	3	238	73	18339	0.0693121
GO:0001725	stress fiber	cellular_component	12	Cyba;Lcp1;Pdlim4	3	238	73	18339	0.0693121
GO:0007596	blood coagulation	biological_process	6	C3;Pros1;Serping1	3	238	74	18339	0.0715782
GO:0006904	vesicle docking involved in exocytosis	biological_process	7	Plek;Rab3c	2	238	34	18339	0.0717436
GO:0070207	protein homotrimerization	biological_process	10	Alox5ap;Lcn2	2	238	34	18339	0.0717436
GO:0007616	long-term memory	biological_process	7	Apoe;Egr1	2	238	34	18339	0.0717436
GO:0030833	regulation of actin filament polymerization	biological_process	10	Arpc1b;Hcls1	2	238	34	18339	0.0717436
GO:0032870	cellular response to hormone stimulus	biological_process	7	Jun;Ncf2	2	238	34	18339	0.0717436
GO:0007169	transmembrane receptor protein tyrosine kinase signaling pathway	biological_process	9	Btk;Csf1r;Fgr;Hck	4	238	121	18339	0.0728818
GO:0070062	extracellular exosome	cellular_component	7	Cd63;Cd86;Cd9	3	238	75	18339	0.0738774
GO:0051054	positive regulation of DNA metabolic process	biological_process	10	Anxa3	1	238	6	18339	0.0753937
GO:0045650	negative regulation of macrophage differentiation	biological_process	11	C1qc	1	238	6	18339	0.0753937
GO:0010757	negative regulation of plasminogen activation	biological_process	11	Ctsz	1	238	6	18339	0.0753937
GO:0032367	intracellular cholesterol transport	biological_process	8	Abca1	1	238	6	18339	0.0753937
GO:0097006	regulation of plasma lipoprotein particle levels	biological_process	5	Apoe	1	238	6	18339	0.0753937
GO:0071813	lipoprotein particle binding	molecular_function	6	Apoe	1	238	6	18339	0.0753937
GO:0014910	regulation of smooth muscle cell migration	biological_process	10	Plau	1	238	6	18339	0.0753937
GO:0006360	transcription by RNA polymerase I	biological_process	11	Cebpa	1	238	6	18339	0.0753937
GO:0075044	autophagy of host cells involved in interaction with symbiont	biological_process	8	Irgm1	1	238	6	18339	0.0753937
GO:0097427	microtubule bundle	cellular_component	11	Tppp	1	238	6	18339	0.0753937
GO:0030913	paranodal junction assembly	biological_process	12	Cd9	1	238	6	18339	0.0753937
GO:0047499	calcium-independent phospholipase A2 activity	molecular_function	9	Prdx6	1	238	6	18339	0.0753937
GO:0035509	negative regulation of myosin-light-chain-phosphatase activity	biological_process	12	Nckap1l	1	238	6	18339	0.0753937
GO:2001236	regulation of extrinsic apoptotic signaling pathway	biological_process	9	Ptprc	1	238	6	18339	0.0753937
GO:0046696	lipopolysaccharide receptor complex	cellular_component	7	Cd14	1	238	6	18339	0.0753937
GO:0016936	galactoside binding	molecular_function	5	Lgals9	1	238	6	18339	0.0753937
GO:0042698	ovulation cycle	biological_process	6	Axl	1	238	6	18339	0.0753937
GO:0060442	branching involved in prostate gland morphogenesis	biological_process	9	Cd44	1	238	6	18339	0.0753937
GO:0033625	positive regulation of integrin activation	biological_process	8	Plek	1	238	6	18339	0.0753937
GO:0031394	positive regulation of prostaglandin biosynthetic process	biological_process	12	Avp	1	238	6	18339	0.0753937
GO:0047184	1-acylglycerophosphocholine O-acyltransferase activity	molecular_function	8	Lpcat2	1	238	6	18339	0.0753937
GO:0002606	positive regulation of dendritic cell antigen processing and presentation	biological_process	7	Slc11a1	1	238	6	18339	0.0753937
GO:0004720	protein-lysine 6-oxidase activity	molecular_function	7	Lox	1	238	6	18339	0.0753937
GO:0048237	rough endoplasmic reticulum lumen	cellular_component	11	Lyz2	1	238	6	18339	0.0753937
GO:0072675	osteoclast fusion	biological_process	11	Cd109	1	238	6	18339	0.0753937
GO:0060762	regulation of branching involved in mammary gland duct morphogenesis	biological_process	9	Tgfb1	1	238	6	18339	0.0753937
GO:0016554	cytidine to uridine editing	biological_process	11	Apobec1	1	238	6	18339	0.0753937
GO:0070290	N-acylphosphatidylethanolamine-specific phospholipase D activity	molecular_function	8	Pld4	1	238	6	18339	0.0753937
GO:0060742	epithelial cell differentiation involved in prostate gland development	biological_process	8	Plaur	1	238	6	18339	0.0753937
GO:0006824	cobalt ion transport	biological_process	9	Tcn2	1	238	6	18339	0.0753937
GO:0033157	regulation of intracellular protein transport	biological_process	7	Lcp1	1	238	6	18339	0.0753937
GO:0090382	phagosome maturation	biological_process	5	Rab32	1	238	6	18339	0.0753937
GO:1990712	HFE-transferrin receptor complex	NA	NA	B2m	1	238	6	18339	0.0753937
GO:0050819	negative regulation of coagulation	biological_process	7	Pros1	1	238	6	18339	0.0753937
GO:0016202	regulation of striated muscle tissue development	biological_process	10	Tgfb1	1	238	6	18339	0.0753937
GO:0097114	NMDA glutamate receptor clustering	biological_process	8	Apoe	1	238	6	18339	0.0753937
GO:1900122	positive regulation of receptor binding	biological_process	8	B2m	1	238	6	18339	0.0753937
GO:1990254	keratin filament binding	molecular_function	7	Vim	1	238	6	18339	0.0753937
GO:0038033	positive regulation of endothelial cell chemotaxis by VEGF-activated vascular endothelial growth factor receptor signaling pathway	biological_process	7	Hspb1	1	238	6	18339	0.0753937
GO:0015036	disulfide oxidoreductase activity	molecular_function	6	Ifi30	1	238	6	18339	0.0753937
GO:0007182	common-partner SMAD protein phosphorylation	biological_process	9	Tgfb1	1	238	6	18339	0.0753937
GO:0030854	positive regulation of granulocyte differentiation	biological_process	11	Hcls1	1	238	6	18339	0.0753937
GO:0048298	positive regulation of isotype switching to IgA isotypes	biological_process	11	Tgfb1	1	238	6	18339	0.0753937
GO:0002925	positive regulation of humoral immune response mediated by circulating immunoglobulin	biological_process	11	Ptprc	1	238	6	18339	0.0753937
GO:0051101	regulation of DNA binding	biological_process	6	Tgfb1	1	238	6	18339	0.0753937
GO:0010815	bradykinin catabolic process	biological_process	9	Ctsh	1	238	6	18339	0.0753937
GO:0033004	negative regulation of mast cell activation	biological_process	8	Cd84	1	238	6	18339	0.0753937
GO:0070723	response to cholesterol	biological_process	8	Tgfb1	1	238	6	18339	0.0753937
GO:0045409	negative regulation of interleukin-6 biosynthetic process	biological_process	9	Inpp5d	1	238	6	18339	0.0753937
GO:0033162	melanosome membrane	cellular_component	12	Rab32	1	238	6	18339	0.0753937
GO:0031293	membrane protein intracellular domain proteolysis	biological_process	8	Tgfb1	1	238	6	18339	0.0753937
GO:0032269	negative regulation of cellular protein metabolic process	biological_process	8	Apoe	1	238	6	18339	0.0753937
GO:0031536	positive regulation of exit from mitosis	biological_process	10	Tgfb1	1	238	6	18339	0.0753937
GO:0043237	laminin-1 binding	molecular_function	6	Thbs4	1	238	6	18339	0.0753937
GO:0032585	multivesicular body membrane	cellular_component	12	Cd63	1	238	6	18339	0.0753937
GO:1903140	regulation of establishment of endothelial barrier	biological_process	11	Tnfrsf1a	1	238	6	18339	0.0753937
GO:0070234	positive regulation of T cell apoptotic process	biological_process	13	Pdcd1	1	238	6	18339	0.0753937
GO:1901098	positive regulation of autophagosome maturation	biological_process	8	Irgm1	1	238	6	18339	0.0753937
GO:0050778	positive regulation of immune response	biological_process	6	Fcer1g	1	238	6	18339	0.0753937
GO:0042306	regulation of protein import into nucleus	biological_process	9	Tgfb1	1	238	6	18339	0.0753937
GO:0060744	mammary gland branching involved in thelarche	biological_process	8	Tgfb1	1	238	6	18339	0.0753937
GO:0060708	spongiotrophoblast differentiation	biological_process	8	Socs3	1	238	6	18339	0.0753937
GO:1902262	apoptotic process involved in blood vessel morphogenesis	biological_process	10	Spi1	1	238	6	18339	0.0753937
GO:0016556	mRNA modification	biological_process	10	Apobec1	1	238	6	18339	0.0753937
GO:0006875	cellular metal ion homeostasis	biological_process	9	Mt1	1	238	6	18339	0.0753937
GO:0072593	reactive oxygen species metabolic process	biological_process	5	Cyba;Vav1	2	238	35	18339	0.0754612
GO:0006629	lipid metabolic process	biological_process	5	Apod;Apoe;Aspg;Baat;Mrpl50;C3;Lpcat2;Lpl;Pld4;Prdx6;Tbxas1	10	238	460	18339	0.0779178
GO:0051015	actin filament binding	molecular_function	7	Arpc1b;Capg;Ermn;Flnc;Lcp1	5	238	175	18339	0.0781663
GO:0031234	extrinsic component of cytoplasmic side of plasma membrane	cellular_component	7	Btk;Fgr;Hck	3	238	77	18339	0.0785732
GO:0016485	protein processing	biological_process	7	Ctsl;Ctss;Klk6	3	238	77	18339	0.0785732
GO:0055088	lipid homeostasis	biological_process	7	Apoe;Cebpa	2	238	36	18339	0.0792388
GO:1903955	positive regulation of protein targeting to mitochondrion	NA	NA	Itgax;Leprot;Rac2	3	238	78	18339	0.0809689
GO:0000165	MAPK cascade	biological_process	9	Ccl12;Slc11a1;Tgfb1	3	238	78	18339	0.0809689
GO:0045444	fat cell differentiation	biological_process	7	Cebpa;Cebpd;Psmb8	3	238	78	18339	0.0809689
GO:0003779	actin binding	molecular_function	6	Arpc1b;Capg;Cotl1;Ermn;Flnc;Hcls1;Lcp1;Myo1f	8	238	345	18339	0.0814451
GO:0005770	late endosome	cellular_component	10	Apoe;Cd63;Irgm1;Slc11a1	4	238	126	18339	0.0817982
GO:0010634	positive regulation of epithelial cell migration	biological_process	11	Ctsh;Jun	2	238	37	18339	0.0830742
GO:0045595	regulation of cell differentiation	biological_process	7	Cela1;Socs3	2	238	37	18339	0.0830742
GO:0048662	negative regulation of smooth muscle cell proliferation	biological_process	6	Apod;Hmox1	2	238	37	18339	0.0830742
GO:0060999	positive regulation of dendritic spine development	biological_process	10	Apoe;Grn	2	238	37	18339	0.0830742
GO:0000979	RNA polymerase II core promoter sequence-specific DNA binding	molecular_function	11	Egr1;Irf7	2	238	37	18339	0.0830742
GO:0005768	endosome	cellular_component	9	Apoe;Atp6v0d2;Bst2;Cd63;Cyba;Grn;Ifitm3;Ifitm6;Irgm1;Leprot;Ncf4;Pdlim4;Unc93b1	12	238	589	18339	0.0831675
GO:0030307	positive regulation of cell growth	biological_process	7	Avp;Cxcl16;Cyba	3	238	79	18339	0.0833961
GO:0005882	intermediate filament	cellular_component	11	Gfap;Ina;Vim	3	238	80	18339	0.0858543
GO:0007160	cell-matrix adhesion	biological_process	6	Cd63;Itgb2;Itgb5	3	238	80	18339	0.0858543
GO:0007249	I-kappaB kinase/NF-kappaB signaling	biological_process	8	Bcl3;Btk	2	238	38	18339	0.0869654
GO:0016235	aggresome	cellular_component	8	Clu;Fgr	2	238	38	18339	0.0869654
GO:0042289	MHC class II protein binding	molecular_function	7	Lag3	1	238	7	18339	0.087397
GO:0009313	oligosaccharide catabolic process	biological_process	7	Hexb	1	238	7	18339	0.087397
GO:0060261	positive regulation of transcription initiation from RNA polymerase II promoter	biological_process	12	Irf8	1	238	7	18339	0.087397
GO:0045661	regulation of myoblast differentiation	biological_process	9	Cd53	1	238	7	18339	0.087397
GO:0060054	positive regulation of epithelial cell proliferation involved in wound healing	biological_process	7	Mmp12	1	238	7	18339	0.087397
GO:0045545	syndecan binding	molecular_function	5	Gpnmb	1	238	7	18339	0.087397
GO:0010544	negative regulation of platelet activation	biological_process	8	Apoe	1	238	7	18339	0.087397
GO:0071800	podosome assembly	biological_process	6	Ncf1	1	238	7	18339	0.087397
GO:0006857	oligopeptide transport	biological_process	7	Slc15a3	1	238	7	18339	0.087397
GO:0070542	response to fatty acid	biological_process	6	Tlr2	1	238	7	18339	0.087397
GO:0048864	stem cell development	biological_process	8	Ptprc	1	238	7	18339	0.087397
GO:0048539	bone marrow development	biological_process	6	Ptprc	1	238	7	18339	0.087397
GO:0019530	taurine metabolic process	biological_process	6	Baat;Mrpl50	1	238	7	18339	0.087397
GO:1903799	negative regulation of production of miRNAs involved in gene silencing by miRNA	NA	NA	Tgfb1	1	238	7	18339	0.087397
GO:0044351	macropinocytosis	biological_process	9	Dock2	1	238	7	18339	0.087397
GO:0042168	heme metabolic process	biological_process	8	Hmox1	1	238	7	18339	0.087397
GO:0050869	negative regulation of B cell activation	biological_process	8	Inpp5d	1	238	7	18339	0.087397
GO:0044770	cell cycle phase transition	biological_process	7	Ptprc	1	238	7	18339	0.087397
GO:0072655	establishment of protein localization to mitochondrion	biological_process	9	Tspo	1	238	7	18339	0.087397
GO:0050891	multicellular organismal water homeostasis	biological_process	6	Avp	1	238	7	18339	0.087397
GO:0034351	negative regulation of glial cell apoptotic process	biological_process	11	Ccl12	1	238	7	18339	0.087397
GO:0097208	alveolar lamellar body	cellular_component	13	Ctsh	1	238	7	18339	0.087397
GO:0010886	positive regulation of cholesterol storage	biological_process	9	Lpl	1	238	7	18339	0.087397
GO:1900121	negative regulation of receptor binding	biological_process	8	B2m	1	238	7	18339	0.087397
GO:0045616	regulation of keratinocyte differentiation	biological_process	10	Cd109	1	238	7	18339	0.087397
GO:0070324	thyroid hormone binding	molecular_function	5	Ctsh	1	238	7	18339	0.087397
GO:0071281	cellular response to iron ion	biological_process	8	B2m	1	238	7	18339	0.087397
GO:0071638	negative regulation of monocyte chemotactic protein-1 production	biological_process	9	Apod	1	238	7	18339	0.087397
GO:0031232	extrinsic component of external side of plasma membrane	cellular_component	7	Apoe	1	238	7	18339	0.087397
GO:0042118	endothelial cell activation	biological_process	6	Cxcl10	1	238	7	18339	0.087397
GO:0002320	lymphoid progenitor cell differentiation	biological_process	8	Spi1	1	238	7	18339	0.087397
GO:0072557	IPAF inflammasome complex	cellular_component	7	Naip2	1	238	7	18339	0.087397
GO:0050688	regulation of defense response to virus	biological_process	6	Cd37	1	238	7	18339	0.087397
GO:0010039	response to iron ion	biological_process	7	Cybrd1	1	238	7	18339	0.087397
GO:0051280	negative regulation of release of sequestered calcium ion into cytosol	biological_process	16	Tgfb1	1	238	7	18339	0.087397
GO:0048639	positive regulation of developmental growth	biological_process	7	C3	1	238	7	18339	0.087397
GO:0060335	positive regulation of interferon-gamma-mediated signaling pathway	biological_process	10	Irgm1	1	238	7	18339	0.087397
GO:0017176	phosphatidylinositol N-acetylglucosaminyltransferase activity	molecular_function	8	Pigyl	1	238	7	18339	0.087397
GO:0045656	negative regulation of monocyte differentiation	biological_process	11	Inpp5d	1	238	7	18339	0.087397
GO:1990266	neutrophil migration	biological_process	7	Itgb2	1	238	7	18339	0.087397
GO:0044794	positive regulation by host of viral process	biological_process	7	Apoe	1	238	7	18339	0.087397
GO:0034366	spherical high-density lipoprotein particle	cellular_component	8	Clu	1	238	7	18339	0.087397
GO:0051645	Golgi localization	biological_process	6	Hook3	1	238	7	18339	0.087397
GO:0004126	cytidine deaminase activity	molecular_function	7	Apobec1	1	238	7	18339	0.087397
GO:1903980	positive regulation of microglial cell activation	NA	NA	Itgam	1	238	7	18339	0.087397
GO:0043619	regulation of transcription from RNA polymerase II promoter in response to oxidative stress	biological_process	14	Hmox1	1	238	7	18339	0.087397
GO:0031730	CCR5 chemokine receptor binding	molecular_function	9	Ccl4	1	238	7	18339	0.087397
GO:0010890	positive regulation of sequestering of triglyceride	biological_process	9	Lpl	1	238	7	18339	0.087397
GO:0006309	apoptotic DNA fragmentation	biological_process	10	Dnase2a	1	238	7	18339	0.087397
GO:0051045	negative regulation of membrane protein ectodomain proteolysis	biological_process	8	Timp1	1	238	7	18339	0.087397
GO:0030425	dendrite	cellular_component	7	Anxa3;Apod;Apoe;Avp;C4a;C4b;Cyba;Cybb;Hspb1;Ncf1	10	238	471	18339	0.0877882
GO:0045893	positive regulation of transcription, DNA-templated	biological_process	12	Bcl3;Cebpa;Egr1;Irf7;Irf8;Jun;Klhl6;Ncf1;Spi1;Spp1;Tgfb1;Trp53inp2	12	238	598	18339	0.0905182
GO:0006641	triglyceride metabolic process	biological_process	8	Apobec1;Apoe	2	238	39	18339	0.0909102
GO:0045786	negative regulation of cell cycle	biological_process	6	Cebpa;Tgfb1	2	238	39	18339	0.0909102
GO:0005777	peroxisome	cellular_component	10	Baat;Mrpl50;Idi1;Rida;Vim	4	238	132	18339	0.0931723
GO:0051930	regulation of sensory perception of pain	biological_process	9	Ctss;Fcgr4	2	238	40	18339	0.0949066
GO:0043407	negative regulation of MAP kinase activity	biological_process	13	Apoe;Ptpn6	2	238	41	18339	0.0989526
GO:0048469	cell maturation	biological_process	8	Btk;Cebpa	2	238	41	18339	0.0989526
GO:0010642	negative regulation of platelet-derived growth factor receptor signaling pathway	biological_process	12	Apod	1	238	8	18339	0.0992451
GO:0044877	macromolecular complex binding	molecular_function	4	Fcgr2b	1	238	8	18339	0.0992451
GO:0045986	negative regulation of smooth muscle contraction	biological_process	10	Ncf1	1	238	8	18339	0.0992451
GO:0046475	glycerophospholipid catabolic process	biological_process	8	Prdx6	1	238	8	18339	0.0992451
GO:0085029	extracellular matrix assembly	biological_process	7	Tgfb1	1	238	8	18339	0.0992451
GO:0050691	regulation of defense response to virus by host	biological_process	7	Mmp12	1	238	8	18339	0.0992451
GO:0010828	positive regulation of glucose transport	biological_process	10	C3	1	238	8	18339	0.0992451
GO:0007341	penetration of zona pellucida	biological_process	7	Hexb	1	238	8	18339	0.0992451
GO:0045124	regulation of bone resorption	biological_process	8	Csf1r	1	238	8	18339	0.0992451
GO:0061299	retina vasculature morphogenesis in camera-type eye	biological_process	9	Rhoj	1	238	8	18339	0.0992451
GO:0038036	sphingosine-1-phosphate receptor activity	molecular_function	8	S1pr3	1	238	8	18339	0.0992451
GO:0007406	negative regulation of neuroblast proliferation	biological_process	10	Tgfb1	1	238	8	18339	0.0992451
GO:0031346	positive regulation of cell projection organization	biological_process	7	Lcn2	1	238	8	18339	0.0992451
GO:0070307	lens fiber cell development	biological_process	9	Vim	1	238	8	18339	0.0992451
GO:0050544	arachidonic acid binding	molecular_function	8	Alox5ap	1	238	8	18339	0.0992451
GO:0002446	neutrophil mediated immunity	biological_process	7	Myo1f	1	238	8	18339	0.0992451
GO:0015833	peptide transport	biological_process	6	Slc15a3	1	238	8	18339	0.0992451
GO:0014909	smooth muscle cell migration	biological_process	9	Plau	1	238	8	18339	0.0992451
GO:0045217	cell-cell junction maintenance	biological_process	7	Csf1r	1	238	8	18339	0.0992451
GO:0060339	negative regulation of type I interferon-mediated signaling pathway	biological_process	10	Mmp12	1	238	8	18339	0.0992451
GO:0071243	cellular response to arsenic-containing substance	biological_process	6	Hmox1	1	238	8	18339	0.0992451
GO:0004445	inositol-polyphosphate 5-phosphatase activity	molecular_function	10	Inpp5d	1	238	8	18339	0.0992451
GO:0015197	peptide transporter activity	molecular_function	5	Slc15a3	1	238	8	18339	0.0992451
GO:0045657	positive regulation of monocyte differentiation	biological_process	11	Jun	1	238	8	18339	0.0992451
GO:0042116	macrophage activation	biological_process	6	Slc11a1	1	238	8	18339	0.0992451
GO:0003810	protein-glutamine gamma-glutamyltransferase activity	molecular_function	7	Tgm1	1	238	8	18339	0.0992451
GO:0045814	negative regulation of gene expression, epigenetic	biological_process	9	Spi1	1	238	8	18339	0.0992451
GO:0007183	SMAD protein complex assembly	biological_process	10	Tgfb1	1	238	8	18339	0.0992451
GO:0071394	cellular response to testosterone stimulus	biological_process	9	Spp1	1	238	8	18339	0.0992451
GO:0051353	positive regulation of oxidoreductase activity	biological_process	6	Lgals9	1	238	8	18339	0.0992451
GO:0045589	regulation of regulatory T cell differentiation	biological_process	11	Tgfb1	1	238	8	18339	0.0992451
GO:0060907	positive regulation of macrophage cytokine production	biological_process	10	Tlr2	1	238	8	18339	0.0992451
GO:0050810	regulation of steroid biosynthetic process	biological_process	8	Tspo	1	238	8	18339	0.0992451
GO:0032009	early phagosome	cellular_component	13	Unc93b1	1	238	8	18339	0.0992451
GO:0031258	lamellipodium membrane	cellular_component	8	Cd44	1	238	8	18339	0.0992451
GO:0031017	exocrine pancreas development	biological_process	8	Cela1	1	238	8	18339	0.0992451
GO:0006687	glycosphingolipid metabolic process	biological_process	7	Hexb	1	238	8	18339	0.0992451
GO:0016528	sarcoplasm	cellular_component	8	Flnc	1	238	8	18339	0.0992451
GO:0032036	myosin heavy chain binding	molecular_function	7	Axl	1	238	8	18339	0.0992451
GO:0001961	positive regulation of cytokine-mediated signaling pathway	biological_process	10	Axl	1	238	8	18339	0.0992451
GO:0050702	interleukin-1 beta secretion	biological_process	9	Abca1	1	238	8	18339	0.0992451
GO:0090207	regulation of triglyceride metabolic process	biological_process	9	Apoe	1	238	8	18339	0.0992451
GO:2001028	positive regulation of endothelial cell chemotaxis	biological_process	6	Hspb1	1	238	8	18339	0.0992451
GO:0031666	positive regulation of lipopolysaccharide-mediated signaling pathway	biological_process	10	Ly86	1	238	8	18339	0.0992451
GO:0003179	heart valve morphogenesis	biological_process	10	Tgfb1	1	238	8	18339	0.0992451
GO:1903800	positive regulation of production of miRNAs involved in gene silencing by miRNA	NA	NA	Tgfb1	1	238	8	18339	0.0992451
GO:1900272	negative regulation of long-term synaptic potentiation	biological_process	12	Apoe	1	238	8	18339	0.0992451
GO:0002821	positive regulation of adaptive immune response	biological_process	7	Cd44	1	238	8	18339	0.0992451
GO:0033081	regulation of T cell differentiation in thymus	biological_process	11	Lgals9	1	238	8	18339	0.0992451
GO:0002726	positive regulation of T cell cytokine production	biological_process	10	B2m	1	238	8	18339	0.0992451
GO:0002675	positive regulation of acute inflammatory response	biological_process	9	Alox5ap	1	238	8	18339	0.0992451
GO:1904417	positive regulation of xenophagy	NA	NA	Tlr2	1	238	8	18339	0.0992451
GO:0033622	integrin activation	biological_process	8	Fermt3	1	238	8	18339	0.0992451
GO:0051152	positive regulation of smooth muscle cell differentiation	biological_process	10	Tgfb1	1	238	8	18339	0.0992451
GO:0035988	chondrocyte proliferation	biological_process	5	Grn	1	238	8	18339	0.0992451
GO:0048642	negative regulation of skeletal muscle tissue development	biological_process	12	Tgfb1	1	238	8	18339	0.0992451
GO:0010873	positive regulation of cholesterol esterification	biological_process	11	Apoe	1	238	8	18339	0.0992451
GO:0006544	glycine metabolic process	biological_process	9	Baat;Mrpl50	1	238	8	18339	0.0992451
GO:0007167	enzyme linked receptor protein signaling pathway	biological_process	8	Axl	1	238	8	18339	0.0992451
GO:0070493	thrombin-activated receptor signaling pathway	biological_process	9	Plek	1	238	8	18339	0.0992451
GO:0001960	negative regulation of cytokine-mediated signaling pathway	biological_process	10	Ptprc	1	238	8	18339	0.0992451
GO:0071310	cellular response to organic substance	biological_process	6	Cyba;Egr1	2	238	42	18339	0.103046
GO:0009055	electron transfer activity	molecular_function	3	Cyba;Cybb	2	238	42	18339	0.103046
GO:0045773	positive regulation of axon extension	biological_process	10	Apoe;Tnfrsf12a	2	238	42	18339	0.103046
GO:0008203	cholesterol metabolic process	biological_process	8	Abca1;Apoe;Cebpa	3	238	87	18339	0.103894
GO:0000976	transcription regulatory region sequence-specific DNA binding	molecular_function	9	Atf3;Egr1;Klhl6	3	238	87	18339	0.103894
GO:0031941	filamentous actin	cellular_component	12	Myo1f;Pdlim4	2	238	43	18339	0.107186
GO:0051781	positive regulation of cell division	biological_process	7	Tgfb1;Thbs4	2	238	43	18339	0.107186
GO:0034446	substrate adhesion-dependent cell spreading	biological_process	9	Axl;Fermt3	2	238	43	18339	0.107186
GO:0001934	positive regulation of protein phosphorylation	biological_process	10	C3;Csf1r;Gpnmb;Plaur;Tgfb1	5	238	194	18339	0.108814
GO:0004888	transmembrane signaling receptor activity	molecular_function	5	Adgre1;Axl;Csf1r;Fcer1g;Lag3;Trem2	6	238	252	18339	0.110822
GO:0060586	multicellular organismal iron ion homeostasis	biological_process	6	Slc11a1	1	238	9	18339	0.11094
GO:0055091	phospholipid homeostasis	biological_process	9	Abca1	1	238	9	18339	0.11094
GO:0032480	negative regulation of type I interferon production	biological_process	8	Havcr2	1	238	9	18339	0.11094
GO:0030644	cellular chloride ion homeostasis	biological_process	10	Tbxas1	1	238	9	18339	0.11094
GO:0006032	chitin catabolic process	biological_process	8	Chil1	1	238	9	18339	0.11094
GO:0055123	digestive system development	biological_process	7	Cela1	1	238	9	18339	0.11094
GO:0003841	1-acylglycerol-3-phosphate O-acyltransferase activity	molecular_function	9	Lpcat2	1	238	9	18339	0.11094
GO:0048096	chromatin-mediated maintenance of transcription	biological_process	13	Padi2	1	238	9	18339	0.11094
GO:0016410	N-acyltransferase activity	molecular_function	7	Baat;Mrpl50	1	238	9	18339	0.11094
GO:0006957	complement activation, alternative pathway	biological_process	6	C3	1	238	9	18339	0.11094
GO:0033619	membrane protein proteolysis	biological_process	7	Ctsh	1	238	9	18339	0.11094
GO:1902166	negative regulation of intrinsic apoptotic signaling pathway in response to DNA damage by p53 class mediator	biological_process	12	Cd44	1	238	9	18339	0.11094
GO:0031000	response to caffeine	biological_process	7	Gnal	1	238	9	18339	0.11094
GO:1900165	negative regulation of interleukin-6 secretion	biological_process	9	Cd84	1	238	9	18339	0.11094
GO:0060670	branching involved in labyrinthine layer morphogenesis	biological_process	8	Socs3	1	238	9	18339	0.11094
GO:0043304	regulation of mast cell degranulation	biological_process	10	Rac2	1	238	9	18339	0.11094
GO:0032488	Cdc42 protein signal transduction	biological_process	11	Rhoj	1	238	9	18339	0.11094
GO:0032463	negative regulation of protein homooligomerization	biological_process	9	Clu	1	238	9	18339	0.11094
GO:0000506	glycosylphosphatidylinositol-N-acetylglucosaminyltransferase (GPI-GnT) complex	cellular_component	11	Pigyl	1	238	9	18339	0.11094
GO:0010225	response to UV-C	biological_process	8	Bcl3	1	238	9	18339	0.11094
GO:0044267	cellular protein metabolic process	biological_process	6	Hexb	1	238	9	18339	0.11094
GO:0097028	dendritic cell differentiation	biological_process	8	Trem2	1	238	9	18339	0.11094
GO:0048251	elastic fiber assembly	biological_process	8	Lox	1	238	9	18339	0.11094
GO:0046598	positive regulation of viral entry into host cell	biological_process	9	Trim30a	1	238	9	18339	0.11094
GO:0031419	cobalamin binding	molecular_function	6	Tcn2	1	238	9	18339	0.11094
GO:0006707	cholesterol catabolic process	biological_process	9	Apoe	1	238	9	18339	0.11094
GO:0034454	microtubule anchoring at centrosome	biological_process	9	Hook3	1	238	9	18339	0.11094
GO:0048762	mesenchymal cell differentiation	biological_process	8	Plaur	1	238	9	18339	0.11094
GO:0008354	germ cell migration	biological_process	6	Tgfb1	1	238	9	18339	0.11094
GO:0032731	positive regulation of interleukin-1 beta production	biological_process	9	Hspb1	1	238	9	18339	0.11094
GO:0033179	proton-transporting V-type ATPase, V0 domain	cellular_component	7	Atp6v0d2	1	238	9	18339	0.11094
GO:0031209	SCAR complex	cellular_component	9	Nckap1l	1	238	9	18339	0.11094
GO:0001520	outer dense fiber	cellular_component	11	Ctsh	1	238	9	18339	0.11094
GO:0019372	lipoxygenase pathway	biological_process	9	Alox5ap	1	238	9	18339	0.11094
GO:1902741	positive regulation of interferon-alpha secretion	biological_process	11	Mmp12	1	238	9	18339	0.11094
GO:0061614	pri-miRNA transcription by RNA polymerase II	biological_process	12	Spi1	1	238	9	18339	0.11094
GO:0034374	low-density lipoprotein particle remodeling	biological_process	7	Apoe	1	238	9	18339	0.11094
GO:0010737	protein kinase A signaling	biological_process	8	Lcp1	1	238	9	18339	0.11094
GO:0015909	long-chain fatty acid transport	biological_process	11	Apoe	1	238	9	18339	0.11094
GO:0030836	positive regulation of actin filament depolymerization	biological_process	11	Plek	1	238	9	18339	0.11094
GO:0010838	positive regulation of keratinocyte proliferation	biological_process	7	Tgm1	1	238	9	18339	0.11094
GO:0004568	chitinase activity	molecular_function	7	Chil1	1	238	9	18339	0.11094
GO:0043394	proteoglycan binding	molecular_function	6	Ctss	1	238	9	18339	0.11094
GO:0051920	peroxiredoxin activity	molecular_function	6	Prdx6	1	238	9	18339	0.11094
GO:0010447	response to acidic pH	biological_process	6	Ctss	1	238	9	18339	0.11094
GO:0071467	cellular response to pH	biological_process	6	Hvcn1	1	238	9	18339	0.11094
GO:2001046	positive regulation of integrin-mediated signaling pathway	biological_process	10	Cd63	1	238	9	18339	0.11094
GO:0019934	cGMP-mediated signaling	biological_process	10	Apoe	1	238	9	18339	0.11094
GO:0097512	cardiac myofibril	cellular_component	11	Hspb1	1	238	9	18339	0.11094
GO:0042088	T-helper 1 type immune response	biological_process	7	Bcl3	1	238	9	18339	0.11094
GO:0032494	response to peptidoglycan	biological_process	7	Tlr2	1	238	9	18339	0.11094
GO:0002862	negative regulation of inflammatory response to antigenic stimulus	biological_process	7	Fcgr2b	1	238	9	18339	0.11094
GO:0045080	positive regulation of chemokine biosynthetic process	biological_process	9	Egr1	1	238	9	18339	0.11094
GO:0043030	regulation of macrophage activation	biological_process	7	Cd84	1	238	9	18339	0.11094
GO:0003084	positive regulation of systemic arterial blood pressure	biological_process	10	Avp	1	238	9	18339	0.11094
GO:0045907	positive regulation of vasoconstriction	biological_process	11	Avp;Tbxas1	2	238	44	18339	0.111369
GO:0007568	aging	biological_process	5	Apod;Apoe	2	238	44	18339	0.111369
GO:0030890	positive regulation of B cell proliferation	biological_process	9	Nckap1l;Ptprc	2	238	44	18339	0.111369
GO:0061077	chaperone-mediated protein folding	biological_process	8	Clu;Hspb1	2	238	44	18339	0.111369
GO:0006879	cellular iron ion homeostasis	biological_process	11	Hmox1;Slc11a1	2	238	44	18339	0.111369
GO:0035556	intracellular signal transduction	biological_process	7	Btk;Hmha1;Hmox1;Hspb1;Inpp5d;Plek;Ptpn6;Socs3;Vav1	9	238	435	18339	0.11442
GO:0005578	proteinaceous extracellular matrix	cellular_component	5	Lgals3bp;Lgals3;Lox;Mmp12;Tgfb1;Thbs4;Timp1	7	238	314	18339	0.115466
GO:0005044	scavenger receptor activity	molecular_function	5	Cxcl16;Lgals3bp	2	238	45	18339	0.115594
GO:0019901	protein kinase binding	molecular_function	7	Cd44;Fgr;Hcls1;Hspb1;Itgb2;Ptpn6;Ptprc;Rac2;Rhoj;Vim	10	238	501	18339	0.118384
GO:0033209	tumor necrosis factor-mediated signaling pathway	biological_process	9	Tnfrsf1a;Tnfrsf1b	2	238	46	18339	0.11986
GO:0070301	cellular response to hydrogen peroxide	biological_process	8	Axl;Lcn2	2	238	46	18339	0.11986
GO:0007599	hemostasis	biological_process	6	Pros1;Serping1	2	238	46	18339	0.11986
GO:0030424	axon	cellular_component	7	Anxa3;C4a;C4b;Hspb1;Tgfb1;Tnfrsf1a;Tnfrsf1b;Vim	8	238	379	18339	0.12142
GO:0002315	marginal zone B cell differentiation	biological_process	10	Bcl3	1	238	10	18339	0.122484
GO:0008061	chitin binding	molecular_function	5	Chil1	1	238	10	18339	0.122484
GO:0001771	immunological synapse formation	biological_process	6	Dock2	1	238	10	18339	0.122484
GO:0097449	astrocyte projection	cellular_component	7	Gfap	1	238	10	18339	0.122484
GO:1902176	negative regulation of oxidative stress-induced intrinsic apoptotic signaling pathway	biological_process	11	Hspb1	1	238	10	18339	0.122484
GO:0070257	positive regulation of mucus secretion	biological_process	8	Cyba	1	238	10	18339	0.122484
GO:0019370	leukotriene biosynthetic process	biological_process	9	Alox5ap	1	238	10	18339	0.122484
GO:0060135	maternal process involved in female pregnancy	biological_process	6	Havcr2	1	238	10	18339	0.122484
GO:0051451	myoblast migration	biological_process	9	Thbs4	1	238	10	18339	0.122484
GO:1902004	positive regulation of amyloid-beta formation	biological_process	11	Clu	1	238	10	18339	0.122484
GO:1904706	negative regulation of vascular smooth muscle cell proliferation	NA	NA	Hmox1	1	238	10	18339	0.122484
GO:0022027	interkinetic nuclear migration	biological_process	12	Hook3	1	238	10	18339	0.122484
GO:0043652	engulfment of apoptotic cell	biological_process	7	Rac2	1	238	10	18339	0.122484
GO:0034713	type I transforming growth factor beta receptor binding	molecular_function	8	Tgfb1	1	238	10	18339	0.122484
GO:2000727	positive regulation of cardiac muscle cell differentiation	biological_process	10	Tgfb1	1	238	10	18339	0.122484
GO:0006308	DNA catabolic process	biological_process	8	Dnase2a	1	238	10	18339	0.122484
GO:0102991	myristoyl-CoA hydrolase activity	NA	NA	Baat;Mrpl50	1	238	10	18339	0.122484
GO:0032432	actin filament bundle	cellular_component	11	Lcp1	1	238	10	18339	0.122484
GO:0030098	lymphocyte differentiation	biological_process	8	Spi1	1	238	10	18339	0.122484
GO:0042982	amyloid precursor protein metabolic process	biological_process	6	Apoe	1	238	10	18339	0.122484
GO:0032940	secretion by cell	biological_process	5	Axl	1	238	10	18339	0.122484
GO:0042119	neutrophil activation	biological_process	7	Fcgr4	1	238	10	18339	0.122484
GO:0000137	Golgi cis cisterna	cellular_component	13	Lyz2	1	238	10	18339	0.122484
GO:0002639	positive regulation of immunoglobulin production	biological_process	8	Cd37	1	238	10	18339	0.122484
GO:0019911	structural constituent of myelin sheath	molecular_function	4	Mal	1	238	10	18339	0.122484
GO:0070306	lens fiber cell differentiation	biological_process	8	Tgfb1	1	238	10	18339	0.122484
GO:0060337	type I interferon signaling pathway	biological_process	8	Ifitm3;Ifitm6	1	238	10	18339	0.122484
GO:0000050	urea cycle	biological_process	8	Cebpa	1	238	10	18339	0.122484
GO:0050707	regulation of cytokine secretion	biological_process	8	Tlr2	1	238	10	18339	0.122484
GO:0008656	cysteine-type endopeptidase activator activity involved in apoptotic process	molecular_function	7	Ctsh	1	238	10	18339	0.122484
GO:0002827	positive regulation of T-helper 1 type immune response	biological_process	9	Slc11a1	1	238	10	18339	0.122484
GO:0000737	DNA catabolic process, endonucleolytic	biological_process	9	Dnase2a	1	238	10	18339	0.122484
GO:0005885	Arp2/3 protein complex	cellular_component	11	Arpc1b	1	238	10	18339	0.122484
GO:0060052	neurofilament cytoskeleton organization	biological_process	7	Ina	1	238	10	18339	0.122484
GO:0097421	liver regeneration	biological_process	9	Hmox1	1	238	10	18339	0.122484
GO:0005883	neurofilament	cellular_component	9	Ina	1	238	10	18339	0.122484
GO:0035313	wound healing, spreading of epidermal cells	biological_process	9	Mmp12	1	238	10	18339	0.122484
GO:0007191	adenylate cyclase-activating dopamine receptor signaling pathway	biological_process	12	Gnal	1	238	10	18339	0.122484
GO:0033628	regulation of cell adhesion mediated by integrin	biological_process	6	Plau	1	238	10	18339	0.122484
GO:0010762	regulation of fibroblast migration	biological_process	10	Sdc4	1	238	10	18339	0.122484
GO:0032464	positive regulation of protein homooligomerization	biological_process	9	Clu	1	238	10	18339	0.122484
GO:0033146	regulation of intracellular estrogen receptor signaling pathway	biological_process	10	Ufm1	1	238	10	18339	0.122484
GO:0042379	chemokine receptor binding	molecular_function	7	Cxcl16	1	238	10	18339	0.122484
GO:1900016	negative regulation of cytokine production involved in inflammatory response	biological_process	8	Apod	1	238	10	18339	0.122484
GO:0045741	positive regulation of epidermal growth factor-activated receptor activity	biological_process	12	Ncf1	1	238	10	18339	0.122484
GO:0030216	keratinocyte differentiation	biological_process	9	St14;Tgm1	2	238	47	18339	0.124164
GO:0003690	double-stranded DNA binding	molecular_function	8	AI607873;Egr1;Ifi204;Jun	4	238	147	18339	0.124627
GO:0042995	cell projection	cellular_component	5	Apbb1ip;Cd44;Fermt3;Fgr;Gfap;Hck;Hmha1;Irgm1;Lcp1;Pdlim4;Rhoj;Spp1;Tlr2;Ttc30b;Vim	15	238	834	18339	0.126836
GO:0045111	intermediate filament cytoskeleton	cellular_component	10	Gfap;Ina	2	238	48	18339	0.128505
GO:0010862	positive regulation of pathway-restricted SMAD protein phosphorylation	biological_process	10	Lgals9;Tgfb1	2	238	48	18339	0.128505
GO:0043025	neuronal cell body	cellular_component	6	Anxa3;Apod;Apoe;C4a;C4b;Cyba;Cybb;Ermn;Ncf1;Tgfb1;Tnfrsf1b	11	238	574	18339	0.128587
GO:0043231	intracellular membrane-bounded organelle	cellular_component	8	Abca1;Bcl3;Cd86;Cebpa;Clu;Csf1r;Ctsh;Ctss;Ctsz;Gusb;Hmox1;Ifi30;Rhoj;Slc14a1;Slc15a3	15	238	839	18339	0.131345
GO:0005635	nuclear envelope	cellular_component	11	Alox5ap;Apoe;Cybb;Rac2	4	238	150	18339	0.1314
GO:0006874	cellular calcium ion homeostasis	biological_process	10	Apoe;Hexb;Tgfb1	3	238	97	18339	0.13197
GO:0009749	response to glucose	biological_process	9	Egr1;Ncf2	2	238	49	18339	0.132881
GO:0005507	copper ion binding	molecular_function	8	Lox;Mt1	2	238	49	18339	0.132881
GO:0030838	positive regulation of actin filament polymerization	biological_process	11	Nckap1l;Rac2	2	238	49	18339	0.132881
GO:0051496	positive regulation of stress fiber assembly	biological_process	10	Pdlim4;Sdc4	2	238	49	18339	0.132881
GO:0030101	natural killer cell activation	biological_process	6	Itgb2	1	238	11	18339	0.133878
GO:0008503	benzodiazepine receptor activity	molecular_function	6	Tspo	1	238	11	18339	0.133878
GO:0016242	negative regulation of macroautophagy	biological_process	9	Hmox1	1	238	11	18339	0.133878
GO:0034116	positive regulation of heterotypic cell-cell adhesion	biological_process	7	Cd44	1	238	11	18339	0.133878
GO:0032060	bleb assembly	biological_process	7	Prdx6	1	238	11	18339	0.133878
GO:0002262	myeloid cell homeostasis	biological_process	4	Nckap1l	1	238	11	18339	0.133878
GO:0004966	galanin receptor activity	molecular_function	8	Gpr84	1	238	11	18339	0.133878
GO:0016045	detection of bacterium	biological_process	8	Naip2	1	238	11	18339	0.133878
GO:0030193	regulation of blood coagulation	biological_process	7	Serping1	1	238	11	18339	0.133878
GO:0003796	lysozyme activity	molecular_function	7	Lyz2	1	238	11	18339	0.133878
GO:0034142	toll-like receptor 4 signaling pathway	biological_process	9	Cd14	1	238	11	18339	0.133878
GO:0010744	positive regulation of macrophage derived foam cell differentiation	biological_process	10	Lpl	1	238	11	18339	0.133878
GO:0008347	glial cell migration	biological_process	8	Tspo	1	238	11	18339	0.133878
GO:0016998	cell wall macromolecule catabolic process	biological_process	6	Lyz2	1	238	11	18339	0.133878
GO:0006497	protein lipidation	biological_process	8	Abca1	1	238	11	18339	0.133878
GO:0001913	T cell mediated cytotoxicity	biological_process	5	Ctsh	1	238	11	18339	0.133878
GO:0032591	dendritic spine membrane	cellular_component	9	Shisa7;Isoc2b	1	238	11	18339	0.133878
GO:0030828	positive regulation of cGMP biosynthetic process	biological_process	14	Apoe	1	238	11	18339	0.133878
GO:0045236	CXCR chemokine receptor binding	molecular_function	8	Cxcl10	1	238	11	18339	0.133878
GO:0032825	positive regulation of natural killer cell differentiation	biological_process	11	Axl	1	238	11	18339	0.133878
GO:0044754	autolysosome	cellular_component	13	Irgm1	1	238	11	18339	0.133878
GO:0010656	negative regulation of muscle cell apoptotic process	biological_process	10	Hmox1	1	238	11	18339	0.133878
GO:0060253	negative regulation of glial cell proliferation	biological_process	11	Tspo	1	238	11	18339	0.133878
GO:0080111	DNA demethylation	biological_process	11	Apobec1	1	238	11	18339	0.133878
GO:0019538	protein metabolic process	biological_process	5	Tgm1	1	238	11	18339	0.133878
GO:0042308	negative regulation of protein import into nucleus	biological_process	6	Apod	1	238	11	18339	0.133878
GO:0008206	bile acid metabolic process	biological_process	9	Baat;Mrpl50	1	238	11	18339	0.133878
GO:0051901	positive regulation of mitochondrial depolarization	biological_process	7	Tspo	1	238	11	18339	0.133878
GO:0006796	phosphate-containing compound metabolic process	biological_process	6	Tgfb1	1	238	11	18339	0.133878
GO:0046785	microtubule polymerization	biological_process	8	Tppp	1	238	11	18339	0.133878
GO:2000009	negative regulation of protein localization to cell surface	biological_process	5	Leprot	1	238	11	18339	0.133878
GO:1990440	positive regulation of transcription from RNA polymerase II promoter in response to endoplasmic reticulum stress	biological_process	15	Atf3	1	238	11	18339	0.133878
GO:0005041	low-density lipoprotein receptor activity	molecular_function	6	Cxcl16	1	238	11	18339	0.133878
GO:0006699	bile acid biosynthetic process	biological_process	9	Baat;Mrpl50	1	238	11	18339	0.133878
GO:0014049	positive regulation of glutamate secretion	biological_process	8	Avp	1	238	11	18339	0.133878
GO:0051639	actin filament network formation	biological_process	8	Lcp1	1	238	11	18339	0.133878
GO:0046641	positive regulation of alpha-beta T cell proliferation	biological_process	10	Ptprc	1	238	11	18339	0.133878
GO:0030330	DNA damage response, signal transduction by p53 class mediator	biological_process	9	Bcl3	1	238	11	18339	0.133878
GO:0034375	high-density lipoprotein particle remodeling	biological_process	7	Apoe	1	238	11	18339	0.133878
GO:0071639	positive regulation of monocyte chemotactic protein-1 production	biological_process	9	Cd84	1	238	11	18339	0.133878
GO:0030897	HOPS complex	cellular_component	5	Hook3	1	238	11	18339	0.133878
GO:0010884	positive regulation of lipid storage	biological_process	8	C3	1	238	11	18339	0.133878
GO:0090136	epithelial cell-cell adhesion	biological_process	7	Itgb5	1	238	11	18339	0.133878
GO:0004175	endopeptidase activity	molecular_function	7	Ctsh;Ifitm10;Ctsd;Psmb8	3	238	98	18339	0.134912
GO:0001843	neural tube closure	biological_process	12	Sdc4;St14;Tgfb1	3	238	98	18339	0.134912
GO:0030324	lung development	biological_process	8	Cebpa;Chil1;Lox	3	238	99	18339	0.137876
GO:0090090	negative regulation of canonical Wnt signaling pathway	biological_process	11	Amer2;Apoe;Egr1	3	238	100	18339	0.140863
GO:0071277	cellular response to calcium ion	biological_process	8	Alox5ap;Jun	2	238	51	18339	0.141733
GO:0042267	natural killer cell mediated cytotoxicity	biological_process	5	Ptpn6	1	238	12	18339	0.145125
GO:0090181	regulation of cholesterol metabolic process	biological_process	9	Apoe	1	238	12	18339	0.145125
GO:0045806	negative regulation of endocytosis	biological_process	7	Lgals3	1	238	12	18339	0.145125
GO:0050921	positive regulation of chemotaxis	biological_process	5	Tgfb1	1	238	12	18339	0.145125
GO:0060068	vagina development	biological_process	8	Axl	1	238	12	18339	0.145125
GO:0022617	extracellular matrix disassembly	biological_process	6	Lcp1	1	238	12	18339	0.145125
GO:0035497	cAMP response element binding	molecular_function	9	Jun	1	238	12	18339	0.145125
GO:0045945	positive regulation of transcription by RNA polymerase III	biological_process	13	Cebpa	1	238	12	18339	0.145125
GO:0032233	positive regulation of actin filament bundle assembly	biological_process	11	Plek	1	238	12	18339	0.145125
GO:0021879	forebrain neuron differentiation	biological_process	10	Csf1r	1	238	12	18339	0.145125
GO:0006024	glycosaminoglycan biosynthetic process	biological_process	8	Hexa	1	238	12	18339	0.145125
GO:0046703	natural killer cell lectin-like receptor binding	molecular_function	6	Ptpn6	1	238	12	18339	0.145125
GO:0044233	ER-mitochondrion membrane contact site	cellular_component	13	Rab32	1	238	12	18339	0.145125
GO:0048406	nerve growth factor binding	molecular_function	7	A2m	1	238	12	18339	0.145125
GO:0019239	deaminase activity	molecular_function	4	Rida	1	238	12	18339	0.145125
GO:0031235	intrinsic component of the cytoplasmic side of the plasma membrane	cellular_component	7	Rasal3	1	238	12	18339	0.145125
GO:0071285	cellular response to lithium ion	biological_process	8	Cebpa	1	238	12	18339	0.145125
GO:0007252	I-kappaB phosphorylation	biological_process	9	Tlr2	1	238	12	18339	0.145125
GO:0032801	receptor catabolic process	biological_process	6	Tgfb1	1	238	12	18339	0.145125
GO:0042581	specific granule	cellular_component	12	Anxa3	1	238	12	18339	0.145125
GO:0033089	positive regulation of T cell differentiation in thymus	biological_process	12	Il2rg	1	238	12	18339	0.145125
GO:0061179	negative regulation of insulin secretion involved in cellular response to glucose stimulus	biological_process	13	Ucp2	1	238	12	18339	0.145125
GO:0032897	negative regulation of viral transcription	biological_process	10	Ifitm3;Ifitm6	1	238	12	18339	0.145125
GO:0048667	cell morphogenesis involved in neuron differentiation	biological_process	11	Hexa	1	238	12	18339	0.145125
GO:0031065	positive regulation of histone deacetylation	biological_process	11	Tgfb1	1	238	12	18339	0.145125
GO:0010941	regulation of cell death	biological_process	6	Jun	1	238	12	18339	0.145125
GO:0071498	cellular response to fluid shear stress	biological_process	6	Spp1	1	238	12	18339	0.145125
GO:0042405	nuclear inclusion body	cellular_component	8	Ifi204	1	238	12	18339	0.145125
GO:0043129	surfactant homeostasis	biological_process	8	Ctsh	1	238	12	18339	0.145125
GO:0045028	G-protein coupled purinergic nucleotide receptor activity	molecular_function	8	P2ry6	1	238	12	18339	0.145125
GO:2000117	negative regulation of cysteine-type endopeptidase activity	biological_process	12	Cst7	1	238	12	18339	0.145125
GO:0005741	mitochondrial outer membrane	cellular_component	13	Bcl2a1b;Bcl2a1d;Rab32;Tspo	4	238	156	18339	0.145387
GO:0019899	enzyme binding	molecular_function	5	A2m;Alox5ap;Cotl1;Hmox1;Jun;Lgals9;Plaur;Tgfb1	8	238	397	18339	0.14614
GO:0005776	autophagosome	cellular_component	10	Irgm1;Trp53inp2	2	238	52	18339	0.146205
GO:0001669	acrosomal vesicle	cellular_component	12	Ctsh;Hexb;Ncf2	3	238	102	18339	0.146901
GO:0030036	actin cytoskeleton organization	biological_process	6	Dock2;Pdlim4;Rac2;Rhoj	4	238	157	18339	0.147773
GO:0006469	negative regulation of protein kinase activity	biological_process	11	Hspb1;Ptprc;Socs3	3	238	103	18339	0.149951
GO:0005762	mitochondrial large ribosomal subunit	cellular_component	13	Baat;Mrpl50;Mrpl36	2	238	53	18339	0.150706
GO:0035914	skeletal muscle cell differentiation	biological_process	7	Atf3;Egr1	2	238	54	18339	0.155234
GO:0016790	thiolester hydrolase activity	molecular_function	6	Baat;Mrpl50	1	238	13	18339	0.156227
GO:0099738	cell cortex region	NA	NA	Ctsz	1	238	13	18339	0.156227
GO:2001256	regulation of store-operated calcium entry	biological_process	11	Cd84	1	238	13	18339	0.156227
GO:0042805	actinin binding	molecular_function	6	Pdlim4	1	238	13	18339	0.156227
GO:0030520	intracellular estrogen receptor signaling pathway	biological_process	9	Padi2	1	238	13	18339	0.156227
GO:1903428	positive regulation of reactive oxygen species biosynthetic process	biological_process	7	Cyba	1	238	13	18339	0.156227
GO:0090331	negative regulation of platelet aggregation	biological_process	9	Cd9	1	238	13	18339	0.156227
GO:0032727	positive regulation of interferon-alpha production	biological_process	9	Irf7	1	238	13	18339	0.156227
GO:0048304	positive regulation of isotype switching to IgG isotypes	biological_process	11	Ptprc	1	238	13	18339	0.156227
GO:0030816	positive regulation of cAMP metabolic process	biological_process	14	Cxcl10	1	238	13	18339	0.156227
GO:0044319	wound healing, spreading of cells	biological_process	8	Cd44	1	238	13	18339	0.156227
GO:0034362	low-density lipoprotein particle	cellular_component	7	Apoe	1	238	13	18339	0.156227
GO:0045744	negative regulation of G-protein coupled receptor protein signaling pathway	biological_process	10	Plek	1	238	13	18339	0.156227
GO:0010469	regulation of receptor activity	biological_process	8	Plau	1	238	13	18339	0.156227
GO:0060674	placenta blood vessel development	biological_process	7	Socs3	1	238	13	18339	0.156227
GO:0048156	tau protein binding	molecular_function	6	Apoe	1	238	13	18339	0.156227
GO:0019432	triglyceride biosynthetic process	biological_process	8	Lpl	1	238	13	18339	0.156227
GO:0060389	pathway-restricted SMAD protein phosphorylation	biological_process	9	Tgfb1	1	238	13	18339	0.156227
GO:0051246	regulation of protein metabolic process	biological_process	6	Apoe	1	238	13	18339	0.156227
GO:0051131	chaperone-mediated protein complex assembly	biological_process	9	Clu	1	238	13	18339	0.156227
GO:0042532	negative regulation of tyrosine phosphorylation of STAT protein	biological_process	11	Socs3	1	238	13	18339	0.156227
GO:0055089	fatty acid homeostasis	biological_process	9	Apoe	1	238	13	18339	0.156227
GO:2001259	positive regulation of cation channel activity	biological_process	10	Ctss	1	238	13	18339	0.156227
GO:0061045	negative regulation of wound healing	biological_process	8	Cd109	1	238	13	18339	0.156227
GO:0005319	lipid transporter activity	molecular_function	5	Apoe	1	238	13	18339	0.156227
GO:0032693	negative regulation of interleukin-10 production	biological_process	8	Fcgr2b	1	238	13	18339	0.156227
GO:0032570	response to progesterone	biological_process	7	Tgfb1	1	238	13	18339	0.156227
GO:0045651	positive regulation of macrophage differentiation	biological_process	11	Hcls1	1	238	13	18339	0.156227
GO:0051764	actin crosslink formation	biological_process	8	Lcp1	1	238	13	18339	0.156227
GO:0006828	manganese ion transport	biological_process	9	Slc11a1	1	238	13	18339	0.156227
GO:0045944	positive regulation of transcription by RNA polymerase II	biological_process	13	Atf3;Bcl3;Ccl3;Cebpa;Cebpd;Cela1;Egr1;Hcls1;Hexb;Irf7;Irf8;Jun;Mmp12;Slc11a1;Spi1;Tgfb1;Tlr2;Tnfrsf1a	18	238	1072	18339	0.158593
GO:0019900	kinase binding	molecular_function	6	Cebpa;Gfap;Vim	3	238	106	18339	0.159222
GO:0007626	locomotory behavior	biological_process	4	Avp;Hexa;Hexb	3	238	106	18339	0.159222
GO:0015992	proton transport	biological_process	8	Atp6v0d2;Hvcn1	2	238	55	18339	0.159788
GO:0004714	transmembrane receptor protein tyrosine kinase activity	molecular_function	9	Axl;Csf1r	2	238	55	18339	0.159788
GO:0007219	Notch signaling pathway	biological_process	8	Cebpa;S1pr3;Tgfb1	3	238	107	18339	0.162351
GO:0008283	cell proliferation	biological_process	4	Csf1r;Ncf1;Ptpn6;Tgfb1;Tnfrsf1b	5	238	222	18339	0.162867
GO:0007338	single fertilization	biological_process	6	Cd9;Hexb	2	238	56	18339	0.164366
GO:0046914	transition metal ion binding	molecular_function	7	Rida	1	238	14	18339	0.167185
GO:0051895	negative regulation of focal adhesion assembly	biological_process	11	Apod	1	238	14	18339	0.167185
GO:0045824	negative regulation of innate immune response	biological_process	7	Havcr2	1	238	14	18339	0.167185
GO:0016540	protein autoprocessing	biological_process	8	Ctsl	1	238	14	18339	0.167185
GO:0006044	N-acetylglucosamine metabolic process	biological_process	8	Hexb	1	238	14	18339	0.167185
GO:0031638	zymogen activation	biological_process	8	Ctsh	1	238	14	18339	0.167185
GO:0032438	melanosome organization	biological_process	7	Rab32	1	238	14	18339	0.167185
GO:0030224	monocyte differentiation	biological_process	9	Jun	1	238	14	18339	0.167185
GO:0070700	BMP receptor binding	molecular_function	8	Tgfb1	1	238	14	18339	0.167185
GO:0071850	mitotic cell cycle arrest	biological_process	8	Gadd45gip1	1	238	14	18339	0.167185
GO:0050884	neuromuscular process controlling posture	biological_process	8	Hexa	1	238	14	18339	0.167185
GO:0071803	positive regulation of podosome assembly	biological_process	8	Lcp1	1	238	14	18339	0.167185
GO:0071380	cellular response to prostaglandin E stimulus	biological_process	9	P2ry6	1	238	14	18339	0.167185
GO:0031100	animal organ regeneration	biological_process	8	Tgfb1	1	238	14	18339	0.167185
GO:1990001	inhibition of cysteine-type endopeptidase activity involved in apoptotic process	biological_process	14	Naip2	1	238	14	18339	0.167185
GO:0019887	protein kinase regulator activity	molecular_function	5	Rac2	1	238	14	18339	0.167185
GO:0009268	response to pH	biological_process	5	Hvcn1	1	238	14	18339	0.167185
GO:0071391	cellular response to estrogen stimulus	biological_process	9	Naip2	1	238	14	18339	0.167185
GO:0043149	stress fiber assembly	biological_process	8	Itgb5	1	238	14	18339	0.167185
GO:0043518	negative regulation of DNA damage response, signal transduction by p53 class mediator	biological_process	11	Cd44	1	238	14	18339	0.167185
GO:0072562	blood microparticle	cellular_component	6	Apoe	1	238	14	18339	0.167185
GO:0060391	positive regulation of SMAD protein import into nucleus	biological_process	12	Tgfb1	1	238	14	18339	0.167185
GO:0002755	MyD88-dependent toll-like receptor signaling pathway	biological_process	9	Tlr2	1	238	14	18339	0.167185
GO:0045104	intermediate filament cytoskeleton organization	biological_process	6	Ina	1	238	14	18339	0.167185
GO:0051016	barbed-end actin filament capping	biological_process	13	Capg	1	238	14	18339	0.167185
GO:2000060	positive regulation of protein ubiquitination involved in ubiquitin-dependent protein catabolic process	biological_process	12	Clu	1	238	14	18339	0.167185
GO:0001558	regulation of cell growth	biological_process	6	Cd44;Csf2rb	2	238	57	18339	0.168968
GO:0008654	phospholipid biosynthetic process	biological_process	6	Hexb;Lpcat2	2	238	57	18339	0.168968
GO:0010942	positive regulation of cell death	biological_process	7	Egr1;Ucp2	2	238	57	18339	0.168968
GO:0016491	oxidoreductase activity	molecular_function	4	Cyba;Cybb;Cybrd1;Dhrs1;Hmox1;Ifi30;Lox;P4ha3;Prdx6;Tbxas1	10	238	544	18339	0.171264
GO:0098609	cell-cell adhesion	biological_process	5	Cd53;Itgam;Itgb2	3	238	110	18339	0.171846
GO:0031252	cell leading edge	cellular_component	5	Itgb5;Vim	2	238	58	18339	0.173591
GO:0006970	response to osmotic stress	biological_process	5	Apobec1	1	238	15	18339	0.178001
GO:0032703	negative regulation of interleukin-2 production	biological_process	8	Havcr2	1	238	15	18339	0.178001
GO:0051000	positive regulation of nitric-oxide synthase activity	biological_process	8	Apoe	1	238	15	18339	0.178001
GO:0007342	fusion of sperm to egg plasma membrane involved in single fertilization	biological_process	7	Cd9	1	238	15	18339	0.178001
GO:0016290	palmitoyl-CoA hydrolase activity	molecular_function	9	Baat;Mrpl50	1	238	15	18339	0.178001
GO:0097038	perinuclear endoplasmic reticulum	cellular_component	11	Cyba	1	238	15	18339	0.178001
GO:1902230	negative regulation of intrinsic apoptotic signaling pathway in response to DNA damage	biological_process	11	Clu	1	238	15	18339	0.178001
GO:0046697	decidualization	biological_process	8	Ctsl	1	238	15	18339	0.178001
GO:0090543	Flemming body	cellular_component	6	Capg	1	238	15	18339	0.178001
GO:0035994	response to muscle stretch	biological_process	6	Jun	1	238	15	18339	0.178001
GO:0032695	negative regulation of interleukin-12 production	biological_process	8	Tlr2	1	238	15	18339	0.178001
GO:1902043	positive regulation of extrinsic apoptotic signaling pathway via death domain receptors	biological_process	11	Mal	1	238	15	18339	0.178001
GO:0050918	positive chemotaxis	biological_process	6	Lgals3	1	238	15	18339	0.178001
GO:0046889	positive regulation of lipid biosynthetic process	biological_process	7	Apoe	1	238	15	18339	0.178001
GO:0030819	positive regulation of cAMP biosynthetic process	biological_process	14	Avp	1	238	15	18339	0.178001
GO:0043923	positive regulation by host of viral transcription	biological_process	12	Jun	1	238	15	18339	0.178001
GO:1903543	positive regulation of exosomal secretion	biological_process	9	Sdc4	1	238	15	18339	0.178001
GO:0035641	locomotory exploration behavior	biological_process	5	Apoe	1	238	15	18339	0.178001
GO:0050872	white fat cell differentiation	biological_process	8	Cebpa	1	238	15	18339	0.178001
GO:0042101	T cell receptor complex	cellular_component	7	Apbb1ip	1	238	15	18339	0.178001
GO:0045779	negative regulation of bone resorption	biological_process	9	Inpp5d	1	238	15	18339	0.178001
GO:0030865	cortical cytoskeleton organization	biological_process	6	Rhoj	1	238	15	18339	0.178001
GO:0016471	vacuolar proton-transporting V-type ATPase complex	cellular_component	12	Atp6v0d2	1	238	15	18339	0.178001
GO:0007625	grooming behavior	biological_process	5	Avp	1	238	15	18339	0.178001
GO:0022626	cytosolic ribosome	cellular_component	11	Apod	1	238	15	18339	0.178001
GO:0030516	regulation of axon extension	biological_process	9	Apoe	1	238	15	18339	0.178001
GO:0042744	hydrogen peroxide catabolic process	biological_process	6	Prdx6	1	238	15	18339	0.178001
GO:0042953	lipoprotein transport	biological_process	5	Apobec1	1	238	15	18339	0.178001
GO:0034122	negative regulation of toll-like receptor signaling pathway	biological_process	10	Trim30a	1	238	15	18339	0.178001
GO:0002021	response to dietary excess	biological_process	5	Apoe	1	238	15	18339	0.178001
GO:0061029	eyelid development in camera-type eye	biological_process	11	Jun	1	238	15	18339	0.178001
GO:0052689	carboxylic ester hydrolase activity	molecular_function	6	Baat;Mrpl50;Lpl	2	238	59	18339	0.178235
GO:0050829	defense response to Gram-negative bacterium	biological_process	8	Lyz2;Slc11a1	2	238	59	18339	0.178235
GO:0006986	response to unfolded protein	biological_process	6	Hspb1;Thbs4	2	238	59	18339	0.178235
GO:0001525	angiogenesis	biological_process	10	Ccl12;Hmox1;Jun;Plau;Tnfrsf12a	5	238	230	18339	0.179999
GO:0000978	RNA polymerase II proximal promoter sequence-specific DNA binding	molecular_function	11	AI607873;Atf3;Cebpa;Cebpd;Ifi204;Irf8;Jun;Spi1	8	238	421	18339	0.182602
GO:0008217	regulation of blood pressure	biological_process	8	Cyba;Hmox1	2	238	60	18339	0.182898
GO:0050885	neuromuscular process controlling balance	biological_process	8	Hexa;Hexb	2	238	60	18339	0.182898
GO:0006979	response to oxidative stress	biological_process	5	Apoe;Hmox1;Prdx6	3	238	114	18339	0.184745
GO:0016705	oxidoreductase activity, acting on paired donors, with incorporation or reduction of molecular oxygen	molecular_function	5	P4ha3;Tbxas1	2	238	61	18339	0.187579
GO:0030175	filopodium	cellular_component	6	Ermn;Lcp1	2	238	61	18339	0.187579
GO:0045177	apical part of cell	cellular_component	5	Ctsl;Ifitm3;Ifitm6;Spp1	3	238	115	18339	0.18801
GO:0034314	Arp2/3 complex-mediated actin nucleation	biological_process	13	Arpc1b	1	238	16	18339	0.188678
GO:0016702	oxidoreductase activity, acting on single donors with incorporation of molecular oxygen, incorporation of two atoms of oxygen	molecular_function	6	P4ha3	1	238	16	18339	0.188678
GO:0043403	skeletal muscle tissue regeneration	biological_process	7	Plau	1	238	16	18339	0.188678
GO:0045742	positive regulation of epidermal growth factor receptor signaling pathway	biological_process	13	Plaur	1	238	16	18339	0.188678
GO:0060707	trophoblast giant cell differentiation	biological_process	8	Socs3	1	238	16	18339	0.188678
GO:0046873	metal ion transmembrane transporter activity	molecular_function	9	Slc11a1	1	238	16	18339	0.188678
GO:0001779	natural killer cell differentiation	biological_process	9	Axl	1	238	16	18339	0.188678
GO:0045019	negative regulation of nitric oxide biosynthetic process	biological_process	8	Tspo	1	238	16	18339	0.188678
GO:0007034	vacuolar transport	biological_process	6	Atp6v0d2	1	238	16	18339	0.188678
GO:2000147	positive regulation of cell motility	biological_process	8	Csf1r	1	238	16	18339	0.188678
GO:0048747	muscle fiber development	biological_process	10	Flnc	1	238	16	18339	0.188678
GO:0070498	interleukin-1-mediated signaling pathway	biological_process	9	Egr1	1	238	16	18339	0.188678
GO:0043196	varicosity	cellular_component	9	Tnfrsf1b	1	238	16	18339	0.188678
GO:2000648	positive regulation of stem cell proliferation	biological_process	6	Ptprc	1	238	16	18339	0.188678
GO:0061351	neural precursor cell proliferation	biological_process	5	Grn	1	238	16	18339	0.188678
GO:0006833	water transport	biological_process	6	Slc14a1	1	238	16	18339	0.188678
GO:0043229	intracellular organelle	cellular_component	7	Tspo	1	238	16	18339	0.188678
GO:0044344	cellular response to fibroblast growth factor stimulus	biological_process	8	Cd44	1	238	16	18339	0.188678
GO:0008299	isoprenoid biosynthetic process	biological_process	6	Idi1	1	238	16	18339	0.188678
GO:0031224	intrinsic component of membrane	cellular_component	5	Tgm1	1	238	16	18339	0.188678
GO:0010763	positive regulation of fibroblast migration	biological_process	11	Tgfb1	1	238	16	18339	0.188678
GO:0005856	cytoskeleton	cellular_component	9	Apbb1ip;Arpc1b;Cotl1;Dock2;Ermn;Fcgr2b;Fgr;Flnc;Hck;Hook3;Hspb1;Inpp5d;Lcp1;Pbxip1;Pdlim4;Rac2;Rhoj;Tppp;Vim	19	238	1174	18339	0.189348
GO:0000502	proteasome complex	cellular_component	7	Hspb1;Psmb8	2	238	62	18339	0.192276
GO:1901215	negative regulation of neuron death	biological_process	8	Apoe;Gpnmb	2	238	62	18339	0.192276
GO:0007188	adenylate cyclase-modulating G-protein coupled receptor signaling pathway	biological_process	10	Gnal;Gpr84	2	238	63	18339	0.196988
GO:0005975	carbohydrate metabolic process	biological_process	5	Chil1;Gusb;Hexa;Hexb	4	238	177	18339	0.198408
GO:0031362	anchored component of external side of plasma membrane	cellular_component	8	Cd14	1	238	17	18339	0.199216
GO:0030705	cytoskeleton-dependent intracellular transport	biological_process	6	Hook3	1	238	17	18339	0.199216
GO:0048172	regulation of short-term neuronal synaptic plasticity	biological_process	11	Shisa7;Isoc2b	1	238	17	18339	0.199216
GO:0001516	prostaglandin biosynthetic process	biological_process	10	Tbxas1	1	238	17	18339	0.199216
GO:0045055	regulated exocytosis	biological_process	7	Syngr2	1	238	17	18339	0.199216
GO:0051693	actin filament capping	biological_process	12	Capg	1	238	17	18339	0.199216
GO:0007250	activation of NF-kappaB-inducing kinase activity	biological_process	13	Chil1	1	238	17	18339	0.199216
GO:0042711	maternal behavior	biological_process	8	Avp	1	238	17	18339	0.199216
GO:0042993	positive regulation of transcription factor import into nucleus	biological_process	7	Hcls1	1	238	17	18339	0.199216
GO:0032270	positive regulation of cellular protein metabolic process	biological_process	8	Tgfb1	1	238	17	18339	0.199216
GO:0033270	paranode region of axon	cellular_component	9	Ermn	1	238	17	18339	0.199216
GO:0007606	sensory perception of chemical stimulus	biological_process	8	Gnal	1	238	17	18339	0.199216
GO:1901379	regulation of potassium ion transmembrane transport	biological_process	8	Cd63	1	238	17	18339	0.199216
GO:0030140	trans-Golgi network transport vesicle	cellular_component	12	Lyz2	1	238	17	18339	0.199216
GO:0002690	positive regulation of leukocyte chemotaxis	biological_process	7	Cxcl10	1	238	17	18339	0.199216
GO:0072358	cardiovascular system development	biological_process	7	Apoe	1	238	17	18339	0.199216
GO:0007015	actin filament organization	biological_process	7	Ermn;Rac2;Rhoj	3	238	119	18339	0.201212
GO:0001085	RNA polymerase II transcription factor binding	molecular_function	6	Hcls1;Spi1	2	238	64	18339	0.201715
GO:0000980	RNA polymerase II distal enhancer sequence-specific DNA binding	molecular_function	11	Jun;Spi1	2	238	64	18339	0.201715
GO:0036464	cytoplasmic ribonucleoprotein granule	cellular_component	9	Ctsh;Ina	2	238	64	18339	0.201715
GO:0097190	apoptotic signaling pathway	biological_process	7	Tnfrsf1a;Tnfrsf1b	2	238	64	18339	0.201715
GO:0005096	GTPase activator activity	molecular_function	5	Dock2;Hmha1;Jun;Nckap1l;Rasal3	5	238	241	18339	0.204589
GO:0007612	learning	biological_process	6	Jun;Tlr2	2	238	65	18339	0.206455
GO:0048146	positive regulation of fibroblast proliferation	biological_process	6	Jun;Tgfb1	2	238	65	18339	0.206455
GO:0046777	protein autophosphorylation	biological_process	9	Btk;Csf1r;Fgr;Hck	4	238	181	18339	0.209116
GO:0042310	vasoconstriction	biological_process	9	Avp	1	238	18	18339	0.209618
GO:0051770	positive regulation of nitric-oxide synthase biosynthetic process	biological_process	9	Tlr2	1	238	18	18339	0.209618
GO:0007190	activation of adenylate cyclase activity	biological_process	16	Gnal	1	238	18	18339	0.209618
GO:0047617	acyl-CoA hydrolase activity	molecular_function	8	Baat;Mrpl50	1	238	18	18339	0.209618
GO:0017015	regulation of transforming growth factor beta receptor signaling pathway	biological_process	11	Tgfb1	1	238	18	18339	0.209618
GO:0005548	phospholipid transporter activity	molecular_function	6	Abca1	1	238	18	18339	0.209618
GO:0031954	positive regulation of protein autophosphorylation	biological_process	11	Gpnmb	1	238	18	18339	0.209618
GO:0001891	phagocytic cup	cellular_component	7	Lcp1	1	238	18	18339	0.209618
GO:0042346	positive regulation of NF-kappaB import into nucleus	biological_process	11	Tlr2	1	238	18	18339	0.209618
GO:0042026	protein refolding	biological_process	8	B2m	1	238	18	18339	0.209618
GO:1903077	negative regulation of protein localization to plasma membrane	biological_process	7	Tgfb1	1	238	18	18339	0.209618
GO:0033160	positive regulation of protein import into nucleus, translocation	biological_process	7	Tnfrsf1a	1	238	18	18339	0.209618
GO:0010633	negative regulation of epithelial cell migration	biological_process	11	Cd63	1	238	18	18339	0.209618
GO:0001975	response to amphetamine	biological_process	7	Gnal	1	238	18	18339	0.209618
GO:0008509	anion transmembrane transporter activity	molecular_function	7	Abca1	1	238	18	18339	0.209618
GO:0019001	guanyl nucleotide binding	molecular_function	7	Gnal	1	238	18	18339	0.209618
GO:2000045	regulation of G1/S transition of mitotic cell cycle	biological_process	9	Ptpn6	1	238	18	18339	0.209618
GO:0032753	positive regulation of interleukin-4 production	biological_process	8	Havcr2	1	238	18	18339	0.209618
GO:0090026	positive regulation of monocyte chemotaxis	biological_process	8	Cxcl10	1	238	18	18339	0.209618
GO:0017091	AU-rich element binding	molecular_function	7	Apobec1	1	238	18	18339	0.209618
GO:0035066	positive regulation of histone acetylation	biological_process	11	Tgfb1	1	238	18	18339	0.209618
GO:0072657	protein localization to membrane	biological_process	5	Rab32	1	238	18	18339	0.209618
GO:0005212	structural constituent of eye lens	molecular_function	4	Vim	1	238	18	18339	0.209618
GO:0032587	ruffle membrane	cellular_component	8	Fgr;Plek	2	238	66	18339	0.211206
GO:0009611	response to wounding	biological_process	5	Gfap;Lcp1	2	238	66	18339	0.211206
GO:0006633	fatty acid biosynthetic process	biological_process	9	Lpl;Tbxas1	2	238	66	18339	0.211206
GO:0001649	osteoblast differentiation	biological_process	7	Spp1;Trp53inp2	2	238	67	18339	0.215969
GO:0045727	positive regulation of translation	biological_process	9	Bcl3;Vim	2	238	67	18339	0.215969
GO:0047485	protein N-terminus binding	molecular_function	5	Alox5ap;Clu;Tgfb1	3	238	124	18339	0.218008
GO:0046718	viral entry into host cell	biological_process	7	Axl	1	238	19	18339	0.219886
GO:2000251	positive regulation of actin cytoskeleton reorganization	biological_process	9	Hck	1	238	19	18339	0.219886
GO:0043292	contractile fiber	cellular_component	9	Hspb1	1	238	19	18339	0.219886
GO:0031668	cellular response to extracellular stimulus	biological_process	6	Axl	1	238	19	18339	0.219886
GO:0070269	pyroptosis	biological_process	7	Naip2	1	238	19	18339	0.219886
GO:0008553	proton-exporting ATPase activity, phosphorylative mechanism	molecular_function	15	Atp6v0d2	1	238	19	18339	0.219886
GO:0035855	megakaryocyte development	biological_process	9	Ptpn6	1	238	19	18339	0.219886
GO:0030220	platelet formation	biological_process	8	Ptpn6	1	238	19	18339	0.219886
GO:0030574	collagen catabolic process	biological_process	6	Ctss	1	238	19	18339	0.219886
GO:0090201	negative regulation of release of cytochrome c from mitochondria	biological_process	9	Avp	1	238	19	18339	0.219886
GO:0022408	negative regulation of cell-cell adhesion	biological_process	6	Tgfb1	1	238	19	18339	0.219886
GO:0046961	proton-transporting ATPase activity, rotational mechanism	molecular_function	16	Atp6v0d2	1	238	19	18339	0.219886
GO:0008156	negative regulation of DNA replication	biological_process	11	Tgfb1	1	238	19	18339	0.219886
GO:0004520	endodeoxyribonuclease activity	molecular_function	8	Dnase2a	1	238	19	18339	0.219886
GO:0031418	L-ascorbic acid binding	molecular_function	6	P4ha3	1	238	19	18339	0.219886
GO:0004622	lysophospholipase activity	molecular_function	8	Aspg	1	238	19	18339	0.219886
GO:0009314	response to radiation	biological_process	5	Jun	1	238	19	18339	0.219886
GO:0007189	adenylate cyclase-activating G-protein coupled receptor signaling pathway	biological_process	11	Abca1;Gnal	2	238	68	18339	0.220741
GO:0001932	regulation of protein phosphorylation	biological_process	9	Hspb1;Socs3	2	238	68	18339	0.220741
GO:0005730	nucleolus	cellular_component	11	AI607873;Atf3;Capg;Cebpa;Ctsl;Hmox1;Hn1;Ifi204;Ncf2;Ptpn6;Slc14a1;Sprn	12	238	719	18339	0.225562
GO:0043209	myelin sheath	cellular_component	5	Ermn;Gfap;Ina;Tppp	4	238	188	18339	0.228234
GO:0048037	cofactor binding	molecular_function	4	C3	1	238	20	18339	0.230021
GO:0050431	transforming growth factor beta binding	molecular_function	6	Cd109	1	238	20	18339	0.230021
GO:0001894	tissue homeostasis	biological_process	6	Trp53inp2	1	238	20	18339	0.230021
GO:0000242	pericentriolar material	cellular_component	10	Hook3	1	238	20	18339	0.230021
GO:0007259	JAK-STAT cascade	biological_process	8	Socs3	1	238	20	18339	0.230021
GO:0061024	membrane organization	biological_process	5	Lpcat2	1	238	20	18339	0.230021
GO:0050880	regulation of blood vessel size	biological_process	8	Avp	1	238	20	18339	0.230021
GO:1900745	positive regulation of p38MAPK cascade	biological_process	13	Ncf1	1	238	20	18339	0.230021
GO:0050730	regulation of peptidyl-tyrosine phosphorylation	biological_process	9	Itgb2	1	238	20	18339	0.230021
GO:0006259	DNA metabolic process	biological_process	8	Dnase2a	1	238	20	18339	0.230021
GO:0043277	apoptotic cell clearance	biological_process	6	Axl	1	238	20	18339	0.230021
GO:0043034	costamere	cellular_component	11	Sdc4	1	238	20	18339	0.230021
GO:0030837	negative regulation of actin filament polymerization	biological_process	11	Tlr2	1	238	20	18339	0.230021
GO:0005791	rough endoplasmic reticulum	cellular_component	10	Cybb;Ncf1	2	238	70	18339	0.23031
GO:0097110	scaffold protein binding	molecular_function	5	Trem2;Vim	2	238	70	18339	0.23031
GO:0034976	response to endoplasmic reticulum stress	biological_process	6	Thbs4;Ufm1	2	238	70	18339	0.23031
GO:0006606	protein import into nucleus	biological_process	6	Mmp12;Sprn	2	238	70	18339	0.23031
GO:0001889	liver development	biological_process	8	Cebpa;Jun	2	238	70	18339	0.23031
GO:0048306	calcium-dependent protein binding	molecular_function	5	A2m;Anxa3	2	238	70	18339	0.23031
GO:0004871	signal transducer activity	molecular_function	4	Adgre1;Avp;Axl;Csf1r;Gnal;Gpr84;P2ry6;Rac2;Rhoj;S1pr3	10	238	585	18339	0.23042
GO:0005506	iron ion binding	molecular_function	8	Lcn2;P4ha3;Tbxas1	3	238	129	18339	0.235083
GO:0050839	cell adhesion molecule binding	molecular_function	5	Itgb2;Ptpn6	2	238	71	18339	0.235105
GO:0031594	neuromuscular junction	cellular_component	4	Syngr2;Thbs4	2	238	71	18339	0.235105
GO:0050679	positive regulation of epithelial cell proliferation	biological_process	6	Grn;Tgfb1	2	238	71	18339	0.235105
GO:0046330	positive regulation of JNK cascade	biological_process	13	Fcgr2b;Ncf1	2	238	71	18339	0.235105
GO:0019898	extrinsic component of membrane	cellular_component	5	Mal;Ncf1	2	238	72	18339	0.239906
GO:0050680	negative regulation of epithelial cell proliferation	biological_process	6	Rida;Tgfb1	2	238	72	18339	0.239906
GO:0030041	actin filament polymerization	biological_process	9	Hcls1	1	238	21	18339	0.240024
GO:0014003	oligodendrocyte development	biological_process	9	Tgfb1	1	238	21	18339	0.240024
GO:0035307	positive regulation of protein dephosphorylation	biological_process	10	Tgfb1	1	238	21	18339	0.240024
GO:0008340	determination of adult lifespan	biological_process	7	Inpp5d	1	238	21	18339	0.240024
GO:0010592	positive regulation of lamellipodium assembly	biological_process	9	Rac2	1	238	21	18339	0.240024
GO:0048026	positive regulation of mRNA splicing, via spliceosome	biological_process	13	Prdx6	1	238	21	18339	0.240024
GO:0019835	cytolysis	biological_process	4	Lyz2	1	238	21	18339	0.240024
GO:0071539	protein localization to centrosome	biological_process	9	Hook3	1	238	21	18339	0.240024
GO:0005839	proteasome core complex	cellular_component	8	Psmb8	1	238	21	18339	0.240024
GO:0051899	membrane depolarization	biological_process	6	Jun	1	238	21	18339	0.240024
GO:0043409	negative regulation of MAPK cascade	biological_process	11	Ptpn6	1	238	21	18339	0.240024
GO:0015026	coreceptor activity	molecular_function	5	Cd22	1	238	21	18339	0.240024
GO:0002286	T cell activation involved in immune response	biological_process	8	Lcp1	1	238	21	18339	0.240024
GO:0004298	threonine-type endopeptidase activity	molecular_function	8	Psmb8	1	238	21	18339	0.240024
GO:0031424	keratinization	biological_process	10	Tgm1	1	238	21	18339	0.240024
GO:0006754	ATP biosynthetic process	biological_process	11	Tgfb1	1	238	21	18339	0.240024
GO:0051393	alpha-actinin binding	molecular_function	7	Pdlim4	1	238	21	18339	0.240024
GO:0035327	transcriptionally active chromatin	cellular_component	12	Padi2	1	238	21	18339	0.240024
GO:0046856	phosphatidylinositol dephosphorylation	biological_process	10	Inpp5d	1	238	21	18339	0.240024
GO:0046597	negative regulation of viral entry into host cell	biological_process	9	Ifitm3;Ifitm6	1	238	21	18339	0.240024
GO:1901741	positive regulation of myoblast fusion	biological_process	9	Cd53	1	238	21	18339	0.240024
GO:0005829	cytosol	cellular_component	9	AI607873;Alox5ap;Anxa3;Apbb1ip;B2m;Baat;Mrpl50;Bcl3;Btk;Cd44;Ctsh;Fgr;Flnc;Gbp2;Gbp3;Hcls1;Hmox1;Ifi204;Ifi30;Inpp5d;Irf7;Jun;Lcn2;Lcp1;Lgals9;Mt1;Ncf1;Ncf2;Ncf4;Nckap1l;Oas1a;Oasl2;Prdx6;Rab3c;Rab6b;Rac2;Rida;Sprn;Tnfrsf1a;Tppp;Trp53inp2;Usp18;Vim	42	238	2904	18339	0.244483
GO:0007266	Rho protein signal transduction	biological_process	10	Rac2;Rhoj	2	238	73	18339	0.244711
GO:0007005	mitochondrion organization	biological_process	5	Cebpa;Rab32	2	238	74	18339	0.249521
GO:0031434	mitogen-activated protein kinase kinase binding	molecular_function	8	Axl;Csf1r	2	238	74	18339	0.249521
GO:0048714	positive regulation of oligodendrocyte differentiation	biological_process	10	Tlr2	1	238	22	18339	0.249898
GO:0097193	intrinsic apoptotic signaling pathway	biological_process	8	Clu	1	238	22	18339	0.249898
GO:0031018	endocrine pancreas development	biological_process	8	Clu	1	238	22	18339	0.249898
GO:0035924	cellular response to vascular endothelial growth factor stimulus	biological_process	8	Hspb1	1	238	22	18339	0.249898
GO:0010043	response to zinc ion	biological_process	7	Hvcn1	1	238	22	18339	0.249898
GO:0031295	T cell costimulation	biological_process	5	Cd86	1	238	22	18339	0.249898
GO:0030162	regulation of proteolysis	biological_process	7	Plaur	1	238	22	18339	0.249898
GO:0031334	positive regulation of protein complex assembly	biological_process	7	Tgfb1	1	238	22	18339	0.249898
GO:0045022	early endosome to late endosome transport	biological_process	7	Hook3	1	238	22	18339	0.249898
GO:0002028	regulation of sodium ion transport	biological_process	9	Tgfb1	1	238	22	18339	0.249898
GO:0004190	aspartic-type endopeptidase activity	molecular_function	8	Ifitm10;Ctsd	1	238	22	18339	0.249898
GO:0030992	intraciliary transport particle B	cellular_component	6	Ttc30b	1	238	22	18339	0.249898
GO:0045671	negative regulation of osteoclast differentiation	biological_process	11	Inpp5d	1	238	22	18339	0.249898
GO:0006928	movement of cell or subcellular component	biological_process	5	Cd9	1	238	22	18339	0.249898
GO:0005057	signal transducer activity, downstream of receptor	molecular_function	5	Fcgr2b	1	238	22	18339	0.249898
GO:0030506	ankyrin binding	molecular_function	6	Flnc	1	238	22	18339	0.249898
GO:0007165	signal transduction	biological_process	6	Adgre1;Apbb1ip;Avp;Cd48;Cd86;Fcer1g;Fyb;Gnal;Gpnmb;Gpr84;Hmha1;P2ry6;Rasal3;S1pr3;Socs3;Tlr2;Tnfrsf1a	17	238	1090	18339	0.250594
GO:0072659	protein localization to plasma membrane	biological_process	6	Fcer1g;Fyb;Tnfrsf1a	3	238	134	18339	0.252384
GO:0008236	serine-type peptidase activity	molecular_function	7	Cela1;Plau;St14	3	238	135	18339	0.255867
GO:0019904	protein domain specific binding	molecular_function	5	Apobec1;Capg;Cebpa;Gusb;Plaur;Vim	6	238	330	18339	0.258566
GO:0016601	Rac protein signal transduction	biological_process	10	Rac2	1	238	23	18339	0.259645
GO:1904646	cellular response to amyloid-beta	NA	NA	Fcgr2b	1	238	23	18339	0.259645
GO:0051787	misfolded protein binding	molecular_function	5	Clu	1	238	23	18339	0.259645
GO:0071549	cellular response to dexamethasone stimulus	biological_process	11	Tgfb1	1	238	23	18339	0.259645
GO:0097225	sperm midpiece	cellular_component	9	Cd52	1	238	23	18339	0.259645
GO:0031674	I band	cellular_component	12	Hspb1	1	238	23	18339	0.259645
GO:0021772	olfactory bulb development	biological_process	13	Csf1r	1	238	23	18339	0.259645
GO:0016049	cell growth	biological_process	5	Tgfb1	1	238	23	18339	0.259645
GO:0031683	G-protein beta/gamma-subunit complex binding	molecular_function	6	Gnal	1	238	23	18339	0.259645
GO:2000311	regulation of AMPA receptor activity	biological_process	10	Shisa7;Isoc2b	1	238	23	18339	0.259645
GO:0042307	positive regulation of protein import into nucleus	biological_process	6	Tgfb1	1	238	23	18339	0.259645
GO:0061098	positive regulation of protein tyrosine kinase activity	biological_process	11	Csf1r	1	238	23	18339	0.259645
GO:0097150	neuronal stem cell population maintenance	biological_process	10	Hook3	1	238	23	18339	0.259645
GO:0045332	phospholipid translocation	biological_process	9	Abca1	1	238	23	18339	0.259645
GO:0090190	positive regulation of branching involved in ureteric bud morphogenesis	biological_process	10	Tgfb1	1	238	23	18339	0.259645
GO:2000179	positive regulation of neural precursor cell proliferation	biological_process	6	Ctsz	1	238	23	18339	0.259645
GO:0031072	heat shock protein binding	molecular_function	5	Itgam;Itgb2	2	238	77	18339	0.263962
GO:0048844	artery morphogenesis	biological_process	10	Apoe	1	238	24	18339	0.269265
GO:0030301	cholesterol transport	biological_process	7	Abca1	1	238	24	18339	0.269265
GO:0045582	positive regulation of T cell differentiation	biological_process	11	Ptprc	1	238	24	18339	0.269265
GO:0050905	neuromuscular process	biological_process	7	Hexb	1	238	24	18339	0.269265
GO:0010499	proteasomal ubiquitin-independent protein catabolic process	biological_process	10	Psmb8	1	238	24	18339	0.269265
GO:0070412	R-SMAD binding	molecular_function	6	Jun	1	238	24	18339	0.269265
GO:0010575	positive regulation of vascular endothelial growth factor production	biological_process	8	C3	1	238	24	18339	0.269265
GO:0035904	aorta development	biological_process	10	Lox	1	238	24	18339	0.269265
GO:0031430	M band	cellular_component	13	Hspb1	1	238	24	18339	0.269265
GO:0009987	cellular process	biological_process	3	Jun	1	238	24	18339	0.269265
GO:0035094	response to nicotine	biological_process	7	Hmox1	1	238	24	18339	0.269265
GO:0051894	positive regulation of focal adhesion assembly	biological_process	11	Sdc4	1	238	24	18339	0.269265
GO:0018149	peptide cross-linking	biological_process	8	Tgm1	1	238	24	18339	0.269265
GO:0045216	cell-cell junction organization	biological_process	6	Tgfb1	1	238	24	18339	0.269265
GO:0005540	hyaluronic acid binding	molecular_function	6	Cd44	1	238	24	18339	0.269265
GO:0042311	vasodilation	biological_process	9	Apoe	1	238	24	18339	0.269265
GO:0097440	apical dendrite	cellular_component	8	Clu	1	238	24	18339	0.269265
GO:0008528	G-protein coupled peptide receptor activity	molecular_function	6	Gpr84	1	238	24	18339	0.269265
GO:0006520	cellular amino acid metabolic process	biological_process	6	Aspg	1	238	24	18339	0.269265
GO:0009612	response to mechanical stimulus	biological_process	5	Jun	1	238	24	18339	0.269265
GO:0030295	protein kinase activator activity	molecular_function	6	Nckap1l	1	238	24	18339	0.269265
GO:0030279	negative regulation of ossification	biological_process	7	Tgfb1	1	238	24	18339	0.269265
GO:0005773	vacuole	cellular_component	9	Ctsl	1	238	24	18339	0.269265
GO:0032588	trans-Golgi network membrane	cellular_component	11	Pld4	1	238	24	18339	0.269265
GO:0043950	positive regulation of cAMP-mediated signaling	biological_process	12	Cxcl10	1	238	24	18339	0.269265
GO:0002931	response to ischemia	biological_process	5	Egr1	1	238	24	18339	0.269265
GO:0051591	response to cAMP	biological_process	7	Jun	1	238	24	18339	0.269265
GO:0008083	growth factor activity	molecular_function	6	Tgfb1;Thbs4;Timp1	3	238	140	18339	0.273376
GO:0005769	early endosome	cellular_component	10	Apoe;Atp6v0d2;Havcr2;Rab32	4	238	204	18339	0.2734
GO:0043087	regulation of GTPase activity	biological_process	14	Rasal3;Vav1	2	238	79	18339	0.273593
GO:0004709	MAP kinase kinase kinase activity	molecular_function	10	Axl;Csf1r	2	238	80	18339	0.278407
GO:0001726	ruffle	cellular_component	6	Lcp1;Tnfrsf12a	2	238	80	18339	0.278407
GO:0060828	regulation of canonical Wnt signaling pathway	biological_process	10	Amer2	1	238	25	18339	0.278761
GO:0045859	regulation of protein kinase activity	biological_process	10	Fgr	1	238	25	18339	0.278761
GO:0001944	vasculature development	biological_process	7	Spi1	1	238	25	18339	0.278761
GO:0035335	peptidyl-tyrosine dephosphorylation	biological_process	9	Ptpn6	1	238	25	18339	0.278761
GO:0005761	mitochondrial ribosome	cellular_component	12	Gadd45gip1	1	238	25	18339	0.278761
GO:0060122	inner ear receptor cell stereocilium organization	biological_process	6	Sdc4	1	238	25	18339	0.278761
GO:0004623	phospholipase A2 activity	molecular_function	8	Prdx6	1	238	25	18339	0.278761
GO:0006094	gluconeogenesis	biological_process	9	Atf3	1	238	25	18339	0.278761
GO:0042104	positive regulation of activated T cell proliferation	biological_process	9	Cd86	1	238	25	18339	0.278761
GO:0043086	negative regulation of catalytic activity	biological_process	5	Timp1	1	238	25	18339	0.278761
GO:0071480	cellular response to gamma radiation	biological_process	8	Egr1	1	238	25	18339	0.278761
GO:0007204	positive regulation of cytosolic calcium ion concentration	biological_process	12	Avp;Ccl3;Cd52	3	238	143	18339	0.283943
GO:0030509	BMP signaling pathway	biological_process	13	Egr1;Tgfb1	2	238	82	18339	0.288027
GO:0006891	intra-Golgi vesicle-mediated transport	biological_process	7	Rab6b	1	238	26	18339	0.288133
GO:0050768	negative regulation of neurogenesis	biological_process	10	Hook3	1	238	26	18339	0.288133
GO:0048488	synaptic vesicle endocytosis	biological_process	10	Grn	1	238	26	18339	0.288133
GO:0043542	endothelial cell migration	biological_process	10	Itgb2	1	238	26	18339	0.288133
GO:1900182	positive regulation of protein localization to nucleus	biological_process	5	Tgfb1	1	238	26	18339	0.288133
GO:0042056	chemoattractant activity	molecular_function	3	Lgals3	1	238	26	18339	0.288133
GO:0032757	positive regulation of interleukin-8 production	biological_process	8	Tlr2	1	238	26	18339	0.288133
GO:0005184	neuropeptide hormone activity	molecular_function	7	Avp	1	238	26	18339	0.288133
GO:0006953	acute-phase response	biological_process	8	Serpina3f;Serpina3n;Serpina3m	1	238	26	18339	0.288133
GO:0034451	centriolar satellite	cellular_component	10	Hook3	1	238	26	18339	0.288133
GO:0007093	mitotic cell cycle checkpoint	biological_process	10	Tgfb1	1	238	26	18339	0.288133
GO:0005901	caveola	cellular_component	7	Hck;Hmox1	2	238	83	18339	0.292833
GO:0055114	oxidation-reduction process	biological_process	5	Cyba;Cybb;Cybrd1;Dhrs1;Hmox1;Ifi30;Lox;P4ha3;Prdx6;Tbxas1	10	238	626	18339	0.296182
GO:0050770	regulation of axonogenesis	biological_process	9	Vim	1	238	27	18339	0.297385
GO:0090314	positive regulation of protein targeting to membrane	biological_process	9	Itgam	1	238	27	18339	0.297385
GO:0033554	cellular response to stress	biological_process	5	Jun	1	238	27	18339	0.297385
GO:0071158	positive regulation of cell cycle arrest	biological_process	9	Tgfb1	1	238	27	18339	0.297385
GO:0015078	hydrogen ion transmembrane transporter activity	molecular_function	10	Atp6v0d2	1	238	27	18339	0.297385
GO:2001234	negative regulation of apoptotic signaling pathway	biological_process	9	Hspb1	1	238	27	18339	0.297385
GO:1902042	negative regulation of extrinsic apoptotic signaling pathway via death domain receptors	biological_process	11	Hmox1	1	238	27	18339	0.297385
GO:0005719	nuclear euchromatin	cellular_component	14	Jun	1	238	27	18339	0.297385
GO:0046580	negative regulation of Ras protein signal transduction	biological_process	11	Rasal3	1	238	27	18339	0.297385
GO:0090200	positive regulation of release of cytochrome c from mitochondria	biological_process	9	Plaur	1	238	27	18339	0.297385
GO:0008152	metabolic process	biological_process	3	Gusb;Hexa;Hexb;Lpcat2;Lyz2;Prdx6;Shisa7;Isoc2b	7	238	417	18339	0.298458
GO:0010976	positive regulation of neuron projection development	biological_process	8	Apoe;Grn;Hspb1	3	238	148	18339	0.301627
GO:0045765	regulation of angiogenesis	biological_process	11	Tnfrsf12a	1	238	28	18339	0.306517
GO:0001578	microtubule bundle formation	biological_process	7	Tppp	1	238	28	18339	0.306517
GO:0043548	phosphatidylinositol 3-kinase binding	molecular_function	5	Axl	1	238	28	18339	0.306517
GO:0048018	receptor ligand activity	molecular_function	6	Gpnmb	1	238	28	18339	0.306517
GO:0015991	ATP hydrolysis coupled proton transport	biological_process	11	Atp6v0d2	1	238	28	18339	0.306517
GO:0043488	regulation of mRNA stability	biological_process	10	Vim	1	238	28	18339	0.306517
GO:0016239	positive regulation of macroautophagy	biological_process	8	Hmox1	1	238	28	18339	0.306517
GO:0030001	metal ion transport	biological_process	7	Slc11a1	1	238	28	18339	0.306517
GO:0002092	positive regulation of receptor internalization	biological_process	9	Cd63	1	238	28	18339	0.306517
GO:0001892	embryonic placenta development	biological_process	5	Cebpa	1	238	28	18339	0.306517
GO:0055010	ventricular cardiac muscle tissue morphogenesis	biological_process	12	Tgfb1	1	238	28	18339	0.306517
GO:0032456	endocytic recycling	biological_process	7	Fcgr2b	1	238	28	18339	0.306517
GO:2000378	negative regulation of reactive oxygen species metabolic process	biological_process	7	Trim30a	1	238	28	18339	0.306517
GO:0006914	autophagy	biological_process	6	Irgm1;Trim30a;Trp53inp2	3	238	150	18339	0.308718
GO:0001077	transcriptional activator activity, RNA polymerase II proximal promoter sequence-specific DNA binding	molecular_function	7	Cebpa;Cebpd;Egr1;Jun;Spi1	5	238	284	18339	0.309119
GO:0030316	osteoclast differentiation	biological_process	9	Csf1r	1	238	29	18339	0.315531
GO:0050840	extracellular matrix binding	molecular_function	4	Spp1	1	238	29	18339	0.315531
GO:0031214	biomineral tissue development	biological_process	8	Spp1	1	238	29	18339	0.315531
GO:0009409	response to cold	biological_process	5	Ucp2	1	238	29	18339	0.315531
GO:0042470	melanosome	cellular_component	12	Rab32	1	238	29	18339	0.315531
GO:0001816	cytokine production	biological_process	5	S1pr3	1	238	29	18339	0.315531
GO:0048535	lymph node development	biological_process	6	Tgfb1	1	238	29	18339	0.315531
GO:0042073	intraciliary transport	biological_process	7	Ttc30b	1	238	29	18339	0.315531
GO:0006695	cholesterol biosynthetic process	biological_process	9	Apoe	1	238	29	18339	0.315531
GO:0001782	B cell homeostasis	biological_process	6	Nckap1l	1	238	29	18339	0.315531
GO:0043113	receptor clustering	biological_process	6	Itgb2	1	238	29	18339	0.315531
GO:0004601	peroxidase activity	molecular_function	6	Prdx6	1	238	29	18339	0.315531
GO:0001933	negative regulation of protein phosphorylation	biological_process	10	Cd109;Tgfb1	2	238	88	18339	0.316782
GO:0005198	structural molecule activity	molecular_function	3	Gfap;Ina;Vim	3	238	154	18339	0.322915
GO:0006637	acyl-CoA metabolic process	biological_process	7	Baat;Mrpl50	1	238	30	18339	0.324428
GO:0010975	regulation of neuron projection development	biological_process	7	Klk6	1	238	30	18339	0.324428
GO:0016236	macroautophagy	biological_process	7	Trp53inp2	1	238	30	18339	0.324428
GO:0030863	cortical cytoskeleton	cellular_component	11	Inpp5d	1	238	30	18339	0.324428
GO:0042113	B cell activation	biological_process	6	Cd86	1	238	30	18339	0.324428
GO:0032281	AMPA glutamate receptor complex	cellular_component	9	Shisa7;Isoc2b	1	238	30	18339	0.324428
GO:2001244	positive regulation of intrinsic apoptotic signaling pathway	biological_process	10	Clu	1	238	30	18339	0.324428
GO:0051881	regulation of mitochondrial membrane potential	biological_process	6	Ucp2	1	238	30	18339	0.324428
GO:0006611	protein export from nucleus	biological_process	6	Tgfb1	1	238	30	18339	0.324428
GO:0004806	triglyceride lipase activity	molecular_function	7	Lpl	1	238	30	18339	0.324428
GO:0045892	negative regulation of transcription, DNA-templated	biological_process	12	Atf3;Bcl3;Cebpa;Cebpd;Jun;Pbxip1;Spi1;Tgfb1	8	238	501	18339	0.32598
GO:0005085	guanyl-nucleotide exchange factor activity	molecular_function	3	Cyth4;Dock2;Vav1	3	238	156	18339	0.330017
GO:0001937	negative regulation of endothelial cell proliferation	biological_process	7	Apoe	1	238	31	18339	0.333209
GO:0006890	retrograde vesicle-mediated transport, Golgi to ER	biological_process	7	Rab6b	1	238	31	18339	0.333209
GO:0033613	activating transcription factor binding	molecular_function	6	Jun	1	238	31	18339	0.333209
GO:0004364	glutathione transferase activity	molecular_function	6	Alox5ap	1	238	31	18339	0.333209
GO:0043122	regulation of I-kappaB kinase/NF-kappaB signaling	biological_process	9	Hspb1	1	238	31	18339	0.333209
GO:0006506	GPI anchor biosynthetic process	biological_process	9	Pigyl	1	238	31	18339	0.333209
GO:0043388	positive regulation of DNA binding	biological_process	7	Plaur	1	238	31	18339	0.333209
GO:0045777	positive regulation of blood pressure	biological_process	9	Ncf2	1	238	31	18339	0.333209
GO:0031069	hair follicle morphogenesis	biological_process	11	Ctsl	1	238	31	18339	0.333209
GO:0005543	phospholipid binding	molecular_function	5	Apoe;Trem2	2	238	92	18339	0.335809
GO:0051959	dynein light intermediate chain binding	molecular_function	6	Hook3	1	238	32	18339	0.341877
GO:0042100	B cell proliferation	biological_process	7	Ptprc	1	238	32	18339	0.341877
GO:0070372	regulation of ERK1 and ERK2 cascade	biological_process	11	Ptpn6	1	238	32	18339	0.341877
GO:0010498	proteasomal protein catabolic process	biological_process	9	Psmb8	1	238	32	18339	0.341877
GO:0048856	anatomical structure development	biological_process	4	Amer2	1	238	32	18339	0.341877
GO:0048015	phosphatidylinositol-mediated signaling	biological_process	9	Csf1r	1	238	32	18339	0.341877
GO:0045930	negative regulation of mitotic cell cycle	biological_process	8	Tgfb1	1	238	32	18339	0.341877
GO:0071902	positive regulation of protein serine/threonine kinase activity	biological_process	12	Csf1r	1	238	32	18339	0.341877
GO:0098839	postsynaptic density membrane	NA	NA	Hspb1	1	238	32	18339	0.341877
GO:2000134	negative regulation of G1/S transition of mitotic cell cycle	biological_process	10	Gpnmb	1	238	32	18339	0.341877
GO:0001837	epithelial to mesenchymal transition	biological_process	10	Tgfb1	1	238	32	18339	0.341877
GO:0004869	cysteine-type endopeptidase inhibitor activity	molecular_function	7	Cst7	1	238	32	18339	0.341877
GO:0006631	fatty acid metabolic process	biological_process	9	Baat;Mrpl50;C3;Tbxas1	3	238	160	18339	0.344212
GO:0010629	negative regulation of gene expression	biological_process	8	Havcr2;Lgals9;Tgfb1;Tnfrsf1a	4	238	230	18339	0.349316
GO:0030168	platelet activation	biological_process	6	Axl	1	238	33	18339	0.350433
GO:0051281	positive regulation of release of sequestered calcium ion into cytosol	biological_process	16	Cxcl10	1	238	33	18339	0.350433
GO:0051209	release of sequestered calcium ion into cytosol	biological_process	14	Ptprc	1	238	33	18339	0.350433
GO:0048514	blood vessel morphogenesis	biological_process	9	Lox	1	238	33	18339	0.350433
GO:0019903	protein phosphatase binding	molecular_function	7	Csf1r;Pdlim4	2	238	96	18339	0.354678
GO:0004725	protein tyrosine phosphatase activity	molecular_function	9	Ptpn6;Ptprc	2	238	96	18339	0.354678
GO:0016746	transferase activity, transferring acyl groups	molecular_function	5	Baat;Mrpl50;Lpcat2;Tgm1	3	238	163	18339	0.354844
GO:0035035	histone acetyltransferase binding	molecular_function	6	Egr1	1	238	34	18339	0.358879
GO:0031902	late endosome membrane	cellular_component	11	Cd63	1	238	34	18339	0.358879
GO:0048147	negative regulation of fibroblast proliferation	biological_process	6	Ifi30	1	238	34	18339	0.358879
GO:0017157	regulation of exocytosis	biological_process	7	Rab3c	1	238	34	18339	0.358879
GO:0005834	heterotrimeric G-protein complex	cellular_component	7	Gnal	1	238	34	18339	0.358879
GO:0008219	cell death	biological_process	5	Hmox1	1	238	34	18339	0.358879
GO:0004180	carboxypeptidase activity	molecular_function	8	Ctsz	1	238	34	18339	0.358879
GO:0005604	basement membrane	cellular_component	6	Thbs4;Timp1	2	238	97	18339	0.359366
GO:0008134	transcription factor binding	molecular_function	5	AI607873;Bcl3;Cebpa;Egr1;Ifi204;Jun	6	238	375	18339	0.36023
GO:0012505	endomembrane system	cellular_component	5	Rab32;Rab3c;Rab6b	3	238	166	18339	0.365454
GO:0043627	response to estrogen	biological_process	7	Hmox1	1	238	35	18339	0.367214
GO:0007032	endosome organization	biological_process	5	Hook3	1	238	35	18339	0.367214
GO:0042327	positive regulation of phosphorylation	biological_process	9	Nckap1l	1	238	35	18339	0.367214
GO:0046627	negative regulation of insulin receptor signaling pathway	biological_process	12	Socs3	1	238	35	18339	0.367214
GO:0005154	epidermal growth factor receptor binding	molecular_function	7	Cd44	1	238	35	18339	0.367214
GO:0050873	brown fat cell differentiation	biological_process	8	Cebpa	1	238	35	18339	0.367214
GO:0019897	extrinsic component of plasma membrane	cellular_component	7	St14	1	238	35	18339	0.367214
GO:0051721	protein phosphatase 2A binding	molecular_function	8	Vim	1	238	35	18339	0.367214
GO:0005622	intracellular	cellular_component	5	Apod;Bst2;Cotl1;Cybb;Gfap;Hspb1;Lgals9;Mrpl36;Rab6b;Rac2;Rhoj;Trim30a	12	238	815	18339	0.36882
GO:0004872	receptor activity	molecular_function	3	Cd48;Itgb2;Itgb5;Tlr2	4	238	238	18339	0.372872
GO:0014070	response to organic cyclic compound	biological_process	6	Ncf2	1	238	36	18339	0.375442
GO:0021549	cerebellum development	biological_process	12	Fcgr2b	1	238	36	18339	0.375442
GO:0030177	positive regulation of Wnt signaling pathway	biological_process	10	Tlr2	1	238	36	18339	0.375442
GO:0046658	anchored component of plasma membrane	cellular_component	8	Cd48	1	238	36	18339	0.375442
GO:0048477	oogenesis	biological_process	7	Hexb	1	238	37	18339	0.383564
GO:0007566	embryo implantation	biological_process	5	Grn	1	238	37	18339	0.383564
GO:0042169	SH2 domain binding	molecular_function	6	Ptpn6	1	238	37	18339	0.383564
GO:0033077	T cell differentiation in thymus	biological_process	10	B2m	1	238	37	18339	0.383564
GO:0043434	response to peptide hormone	biological_process	6	Serpina3f;Serpina3n;Serpina3m	1	238	37	18339	0.383564
GO:0044183	protein binding involved in protein folding	molecular_function	5	Hspb1	1	238	37	18339	0.383564
GO:0035091	phosphatidylinositol binding	molecular_function	6	Ncf1;Ncf4	2	238	103	18339	0.387221
GO:0005840	ribosome	cellular_component	9	Baat;Mrpl50;Gadd45gip1;Mrpl36	3	238	173	18339	0.390089
GO:0007492	endoderm development	biological_process	6	Tgfb1	1	238	38	18339	0.39158
GO:0060325	face morphogenesis	biological_process	7	Tgfb1	1	238	38	18339	0.39158
GO:0042542	response to hydrogen peroxide	biological_process	7	Hmox1	1	238	38	18339	0.39158
GO:0032266	phosphatidylinositol-3-phosphate binding	molecular_function	8	Ncf4	1	238	38	18339	0.39158
GO:0032526	response to retinoic acid	biological_process	6	Ctsh	1	238	38	18339	0.39158
GO:0007154	cell communication	biological_process	5	Ctsl	1	238	38	18339	0.39158
GO:0048863	stem cell differentiation	biological_process	7	A2m	1	238	38	18339	0.39158
GO:0006605	protein targeting	biological_process	6	Syngr2	1	238	39	18339	0.399492
GO:0015914	phospholipid transport	biological_process	8	Abca1	1	238	39	18339	0.399492
GO:0008333	endosome to lysosome transport	biological_process	8	Hook3	1	238	39	18339	0.399492
GO:0005547	phosphatidylinositol-3,4,5-trisphosphate binding	molecular_function	8	Btk	1	238	39	18339	0.399492
GO:0016358	dendrite development	biological_process	7	Fcgr2b	1	238	39	18339	0.399492
GO:2001235	positive regulation of apoptotic signaling pathway	biological_process	9	Ctsh	1	238	39	18339	0.399492
GO:0001205	transcriptional activator activity, RNA polymerase II distal enhancer sequence-specific DNA binding	molecular_function	7	Spi1	1	238	39	18339	0.399492
GO:0016311	dephosphorylation	biological_process	7	Ptpn6;Ptprc	2	238	107	18339	0.405495
GO:0007010	cytoskeleton organization	biological_process	5	Ccl12;Dock2	2	238	107	18339	0.405495
GO:0034198	cellular response to amino acid starvation	biological_process	9	Atf3	1	238	40	18339	0.407302
GO:0005801	cis-Golgi network	cellular_component	9	Hook3	1	238	40	18339	0.407302
GO:0032012	regulation of ARF protein signal transduction	biological_process	11	Cyth4	1	238	40	18339	0.407302
GO:0002062	chondrocyte differentiation	biological_process	7	Tgfb1	1	238	40	18339	0.407302
GO:0006612	protein targeting to membrane	biological_process	7	Ncf1	1	238	41	18339	0.415011
GO:0009306	protein secretion	biological_process	6	Rab3c	1	238	41	18339	0.415011
GO:0010718	positive regulation of epithelial to mesenchymal transition	biological_process	12	Tgfb1	1	238	41	18339	0.415011
GO:0030163	protein catabolic process	biological_process	7	Ifitm10;Ctsd	1	238	41	18339	0.415011
GO:1990841	promoter-specific chromatin binding	NA	NA	Egr1	1	238	41	18339	0.415011
GO:0001974	blood vessel remodeling	biological_process	6	Axl	1	238	41	18339	0.415011
GO:0045787	positive regulation of cell cycle	biological_process	6	Tgm1	1	238	41	18339	0.415011
GO:0071363	cellular response to growth factor stimulus	biological_process	7	Tgfb1	1	238	41	18339	0.415011
GO:0043021	ribonucleoprotein complex binding	molecular_function	4	Apobec1	1	238	41	18339	0.415011
GO:0004857	enzyme inhibitor activity	molecular_function	4	Timp1	1	238	41	18339	0.415011
GO:0009887	animal organ morphogenesis	biological_process	8	Tgfb1;Tgm1	2	238	110	18339	0.419029
GO:0000122	negative regulation of transcription by RNA polymerase II	biological_process	12	Atf3;Cebpa;Cela1;Egr1;Hcls1;Irf8;Jun;Mmp12;Spi1;Tgfb1;Zfp748	11	238	772	18339	0.419332
GO:0005667	transcription factor complex	cellular_component	7	Cebpa;Hcls1;Jun;Spi1	4	238	254	18339	0.419722
GO:0005911	cell-cell junction	cellular_component	4	Cd53;Ptpn6;Vav1	3	238	182	18339	0.421402
GO:0031267	small GTPase binding	molecular_function	7	Abca1	1	238	42	18339	0.42262
GO:0051020	GTPase binding	molecular_function	6	Lcp1	1	238	42	18339	0.42262
GO:0007628	adult walking behavior	biological_process	6	Hexa	1	238	42	18339	0.42262
GO:0030879	mammary gland development	biological_process	9	Tgfb1	1	238	42	18339	0.42262
GO:0045471	response to ethanol	biological_process	7	Apobec1	1	238	42	18339	0.42262
GO:2001237	negative regulation of extrinsic apoptotic signaling pathway	biological_process	10	Lgals3	1	238	42	18339	0.42262
GO:0006644	phospholipid metabolic process	biological_process	7	Aspg	1	238	42	18339	0.42262
GO:0051091	positive regulation of DNA binding transcription factor activity	biological_process	13	Anxa3;Fcgr2b	2	238	112	18339	0.427965
GO:0016197	endosomal transport	biological_process	6	Abca1	1	238	43	18339	0.43013
GO:0005160	transforming growth factor beta receptor binding	molecular_function	7	Tgfb1	1	238	43	18339	0.43013
GO:0030199	collagen fibril organization	biological_process	7	Lox	1	238	43	18339	0.43013
GO:0031397	negative regulation of protein ubiquitination	biological_process	12	Tspo	1	238	43	18339	0.43013
GO:0010811	positive regulation of cell-substrate adhesion	biological_process	6	Spp1	1	238	43	18339	0.43013
GO:0050714	positive regulation of protein secretion	biological_process	8	Tgfb1	1	238	43	18339	0.43013
GO:0090307	mitotic spindle assembly	biological_process	9	Naip2	1	238	43	18339	0.43013
GO:0010595	positive regulation of endothelial cell migration	biological_process	12	Anxa3	1	238	43	18339	0.43013
GO:0071300	cellular response to retinoic acid	biological_process	7	Abca1	1	238	43	18339	0.43013
GO:0043966	histone H3 acetylation	biological_process	10	Spi1	1	238	44	18339	0.437543
GO:0048536	spleen development	biological_process	6	Bcl3	1	238	44	18339	0.437543
GO:0035019	somatic stem cell population maintenance	biological_process	10	Spi1	1	238	44	18339	0.437543
GO:0031648	protein destabilization	biological_process	10	Ctsh	1	238	44	18339	0.437543
GO:0071560	cellular response to transforming growth factor beta stimulus	biological_process	8	Tgfb1	1	238	44	18339	0.437543
GO:0010508	positive regulation of autophagy	biological_process	8	Trp53inp2	1	238	44	18339	0.437543
GO:0001658	branching involved in ureteric bud morphogenesis	biological_process	8	Cd44	1	238	44	18339	0.437543
GO:0051726	regulation of cell cycle	biological_process	6	Jun;Ptprc	2	238	115	18339	0.441232
GO:0030154	cell differentiation	biological_process	6	Axl;Btk;Csf1r;Fgr;Hck;Ina;Lgals3;Pbxip1;Psmb8;Ptpn6;Spi1;Tmem176b;Tnfrsf12a	13	238	937	18339	0.442893
GO:0045740	positive regulation of DNA replication	biological_process	11	Jun	1	238	45	18339	0.44486
GO:0043473	pigmentation	biological_process	4	Cd63	1	238	45	18339	0.44486
GO:0007163	establishment or maintenance of cell polarity	biological_process	5	Rhoj	1	238	46	18339	0.452082
GO:0030855	epithelial cell differentiation	biological_process	7	Cd63	1	238	46	18339	0.452082
GO:0016459	myosin complex	cellular_component	11	Myo1f	1	238	46	18339	0.452082
GO:0001657	ureteric bud development	biological_process	7	Tgfb1	1	238	46	18339	0.452082
GO:0030331	estrogen receptor binding	molecular_function	9	Padi2	1	238	46	18339	0.452082
GO:0016323	basolateral plasma membrane	cellular_component	6	Cd44;P2ry6;St14	3	238	192	18339	0.455542
GO:0001786	phosphatidylserine binding	molecular_function	6	Axl	1	238	47	18339	0.459211
GO:0007162	negative regulation of cell adhesion	biological_process	5	Myo1f	1	238	47	18339	0.459211
[truncated: 239 more rows]
