# Supplementary material for: RNA-seq and network analysis reveal unique glial gene expression signatures during prion infection
Source: Mol Brain. 2020 May 7;13:71. doi: 10.1186/s13041-020-00610-8 (PMC7206698; doi:10.1186/s13041-020-00610-8)
Supplement: Supplementary file 9 — Additional file 9: Dataset 4. Mouse genes increased or decreased in uninfected PLX5622-treated mice relative to uninfected untreated mice. [file 13041_2020_610_MOESM9_ESM.xlsx]

## Sheet: Decreased in PLX5622 controls
Fold change in PLX5622-treated mice relaitve to untreated mice
gene id	gene name	Description	fc	log2(fc)	p value	q value	regulation	significant	Predominate cellular expression under basal conditions (Zhange et al.)*
MSTRG.19380	Pnmal2	Mus musculus PNMA-like 2 (Pnmal2), mRNA	15.0244	-3.90923	0.0219713	0.771466	up	yes	Neuron
MSTRG.10790	Csf1r	PREDICTED: Mus musculus colony stimulating factor 1 receptor (Csf1r), transcript variant X5, misc_RNA	6.96763	-2.80067	2.74605e-06	0.00163443	up	yes	Microglia
MSTRG.14344	Ctss	PREDICTED: Mus musculus cathepsin S (Ctss), transcript variant X1, mRNA	6.61062	-2.72479	3.13613e-06	0.00178885	up	yes	Microglia
MSTRG.23492	Cx3cr1	PREDICTED: Mus musculus chemokine (C-X3-C motif) receptor 1 (Cx3cr1), transcript variant X1, mRNA	6.60922	-2.72448	1.01521e-07	0.000199057	up	yes	Microglia
MSTRG.16049	C1qa	Mus musculus complement component 1, q subcomponent, alpha polypeptide (C1qa), mRNA	6.5644	-2.71466	3.3786e-07	0.000384368	up	yes	Microglia
MSTRG.24104	Timm8a1	Mus musculus translocase of inner mitochondrial membrane 8A1 (Timm8a1), mRNA	6.08609	-2.60552	0.00164779	0.190053	up	yes	All
MSTRG.14018	P2ry12	PREDICTED: Mus musculus purinergic receptor P2Y, G-protein coupled 12 (P2ry12), transcript variant X1, mRNA	5.89359	-2.55915	1.25685e-07	0.000210632	up	yes	Microglia
MSTRG.17317	Selplg	PREDICTED: Mus musculus selectin, platelet (p-selectin) ligand (Selplg), transcript variant X1, mRNA	5.4526	-2.44694	6.38844e-08	0.000151765	up	yes	Microglia
MSTRG.15916	Laptm5	Mus musculus lysosomal-associated protein transmembrane 5 (Laptm5), mRNA	5.32427	-2.41258	1.75774e-06	0.00128241	up	yes	Microglia
MSTRG.14170	Fcrls	Mus musculus Fc receptor-like S, scavenger receptor (Fcrls), mRNA	5.17735	-2.37221	2.0974e-08	7.31107e-05	up	yes	Microglia
MSTRG.23404	Epm2aip1	Mus musculus EPM2A (laforin) interacting protein 1 (Epm2aip1), mRNA	4.9034	-2.29378	0.0366871	0.872229	up	yes	Neuron/Astrocyte
MSTRG.19658	Tyrobp	Mus musculus TYRO protein tyrosine kinase binding protein (Tyrobp), mRNA	4.76429	-2.25226	2.22072e-06	0.00145142	up	yes	Microglia
MSTRG.17314	Tmem119	PREDICTED: Mus musculus transmembrane protein 119 (Tmem119), transcript variant X1, mRNA	4.70346	-2.23372	2.25026e-09	2.35317e-05	up	yes	Microglia
MSTRG.1222	Fcer1g	Mus musculus Fc receptor, IgE, high affinity I, gamma polypeptide (Fcer1g), mRNA	4.65894	-2.22	6.29484e-06	0.00278143	up	yes	Microglia
MSTRG.5700	Ly86	Mus musculus lymphocyte antigen 86 (Ly86), mRNA	4.58595	-2.19722	5.51732e-07	0.000540904	up	yes	Microglia
MSTRG.16048	C1qc	PREDICTED: Mus musculus complement component 1, q subcomponent, C chain (C1qc), transcript variant X1, mRNA	4.58132	-2.19576	0.00352783	0.318032	up	yes	Microglia
MSTRG.20729	Itgam	Mus musculus integrin alpha M (Itgam), transcript variant 2, mRNA	4.07501	-2.0268	3.55307e-07	0.000384368	up	yes	Microglia
MSTRG.8771	0610012G03Rik	Mus musculus RIKEN cDNA 0610012G03 gene (0610012G03Rik), long non-coding RNA	3.63701	-1.86275	0.0494582	0.872229	up	yes	All
MSTRG.9981	Trem2	Mus musculus triggering receptor expressed on myeloid cells 2 (Trem2), transcript variant 1, mRNA	3.58168	-1.84064	5.9398e-07	0.000550289	up	yes	Microglia
MSTRG.16047	C1qb	Mus musculus complement component 1, q subcomponent, beta polypeptide (C1qb), mRNA	3.37288	-1.75398	0.000842796	0.122408	up	yes	Microglia
MSTRG.6265	Hexb	Mus musculus hexosaminidase B (Hexb), mRNA	3.32191	-1.73201	1.10334e-08	5.76898e-05	up	yes	Microglia
MSTRG.11031	Unc93b1	PREDICTED: Mus musculus unc-93 homolog B1 (C. elegans) (Unc93b1), transcript variant X1, mRNA	3.19565	-1.67611	4.01652e-07	0.000406472	up	yes	Microglia
MSTRG.18540	Paip2b	PREDICTED: Mus musculus poly(A) binding protein interacting protein 2B (Paip2b), transcript variant X1, mRNA	3.11515	-1.6393	0.0108481	0.594492	up	yes	Oligo/Neuron
MSTRG.5395	Pld4	PREDICTED: Mus musculus phospholipase D family, member 4 (Pld4), transcript variant X1, mRNA	3.0665	-1.61659	1.93212e-06	0.00134699	up	yes	Microglia
MSTRG.19979	Siglech	Mus musculus sialic acid binding Ig-like lectin H (Siglech), transcript variant 3, mRNA	3.05189	-1.6097	2.41119e-06	0.00154375	up	yes	Microglia
MSTRG.859	Nucks1	Mus musculus nuclear casein kinase and cyclin-dependent kinase substrate 1 (Nucks1), transcript variant 2, mRNA	2.93893	-1.55529	0.0197455	0.749668	up	yes	Neuron/Oligo
MSTRG.1214	Fcgr3	PREDICTED: Mus musculus Fc receptor, IgG, low affinity III (Fcgr3), transcript variant X4, mRNA	2.91447	-1.54323	5.73333e-05	0.0155057	up	yes	Microglia
MSTRG.2498	Lyz2	Mus musculus lysozyme 2 (Lyz2), mRNA	2.90511	-1.53859	1.44189e-05	0.00514034	up	yes	Microglia
MSTRG.15600	Kti12	Mus musculus KTI12 homolog, chromatin associated (Kti12), mRNA	2.88123	-1.52668	0.0302331	0.868566	up	yes	All
MSTRG.10090	Adgre1	Mus musculus adhesion G protein-coupled receptor E1 (Adgre1), transcript variant 1, mRNA	2.7495	-1.45917	2.93328e-07	0.000379307	up	yes	Microglia
MSTRG.10782	Cd74	Mus musculus CD74 antigen (invariant polypeptide of major histocompatibility complex, class II antigen-associated) (Cd74), transcript variant 2, mRNA	2.69718	-1.43145	1.22056e-05	0.00445249	up	yes	Microglia
MSTRG.14555	Amigo1	Mus musculus adhesion molecule with Ig like domain 1 (Amigo1), transcript variant 3, mRNA	2.67075	-1.41725	0.00231	0.239172	up	yes	Neuron/Astrocyte
MSTRG.9726	H2-Aa	Mus musculus histocompatibility 2, class II antigen A, alpha (H2-Aa), mRNA	2.61345	-1.38596	0.000295251	0.0541035	up	yes	Microglia
MSTRG.8438	Nckap1l	Mus musculus NCK associated protein 1 like (Nckap1l), mRNA	2.60475	-1.38114	5.53433e-08	0.000151765	up	yes	Microglia
MSTRG.5383	Tmem179	Mus musculus transmembrane protein 179 (Tmem179), mRNA	2.58963	-1.37275	0.0483967	0.872229	up	yes	Neuron/Oligo
MSTRG.11879	Mrc1	Mus musculus mannose receptor, C type 1 (Mrc1), mRNA	2.58677	-1.37115	5.26468e-11	1.65163e-06	up	yes	Microglia
MSTRG.4254	Kcnj16	Mus musculus potassium inwardly-rectifying channel, subfamily J, member 16 (Kcnj16), transcript variant 2, mRNA	2.57138	-1.36254	0.0338136	0.872229	up	yes	Astrocyte
MSTRG.13040	Adra1d	Mus musculus adrenergic receptor, alpha 1d (Adra1d), mRNA	2.54386	-1.34702	0.0196282	0.749119	up	yes	All
MSTRG.12574	Spi1	PREDICTED: Mus musculus spleen focus forming virus (SFFV) proviral integration oncogene (Spi1), transcript variant X2, mRNA	2.48186	-1.31142	5.96387e-07	0.000550289	up	yes	Microglia
MSTRG.8366	Bin2	PREDICTED: Mus musculus bridging integrator 2 (Bin2), transcript variant X2, mRNA	2.46775	-1.30319	6.0431e-08	0.000151765	up	yes	Microglia
MSTRG.7047	Amer2	Mus musculus APC membrane recruitment 2 (Amer2), transcript variant 2, mRNA	2.44714	-1.2911	0.0236791	0.792439	up	yes	Astrocyte/Neuron
MSTRG.6727	Stab1	PREDICTED: Mus musculus stabilin 1 (Stab1), transcript variant X1, misc_RNA	2.44147	-1.28775	8.36389e-08	0.000174928	up	yes	Microglia
MSTRG.2049	Itgb2	Mus musculus integrin beta 2 (Itgb2), mRNA	2.42306	-1.27683	3.84188e-07	0.000401759	up	yes	Microglia
MSTRG.7953	Itgb2	PREDICTED: Mus musculus cytohesin 4 (Cyth4), transcript variant X1, mRNA	2.41643	-1.27288	6.3052e-05	0.0163477	up	yes	Microglia
MSTRG.23669	Gpr34	Mus musculus G protein-coupled receptor 34 (Gpr34), mRNA	2.3981	-1.26189	0.00138344	0.171272	up	yes	Microglia
MSTRG.14527	Cd53	Mus musculus CD53 antigen (Cd53), mRNA	2.39004	-1.25703	4.04207e-06	0.0022247	up	yes	Microglia
MSTRG.6055	Zfp748	Mus musculus zinc finger protein 748 (Zfp748), mRNA	2.37327	-1.24688	0.0144889	0.683074	up	yes	All
MSTRG.17633	Ncf1	PREDICTED: Mus musculus neutrophil cytosolic factor 1 (Ncf1), transcript variant X1, misc_RNA	2.364	-1.24123	8.54393e-06	0.00348104	up	yes	Microglia
MSTRG.15391	Tmem261	Mus musculus distal membrane arm assembly complex 1 (Dmac1), mRNA	2.35624	-1.23649	0.0280095	0.851402	up	yes	All
MSTRG.6862	Fbxo34	PREDICTED: Mus musculus F-box protein 34 (Fbxo34), transcript variant X6, mRNA	2.34847	-1.23172	0.0221369	0.771466	up	yes	All
MSTRG.8846	Hcls1	Mus musculus hematopoietic cell specific Lyn substrate 1 (Hcls1), mRNA	2.34758	-1.23117	4.30386e-09	3.37552e-05	up	yes	Microglia
MSTRG.14017	P2ry13	Mus musculus purinergic receptor P2Y, G-protein coupled 13 (P2ry13), mRNA	2.24915	-1.16938	0.0386474	0.872229	up	yes	Microglia
MSTRG.22061	Kcng4	Mus musculus potassium voltage-gated channel, subfamily G, member 4 (Kcng4), transcript variant 1, mRNA	2.22583	-1.15434	0.000463187	0.0769872	up	yes	Astrocyte
MSTRG.9725	H2-Ab1	Mus musculus histocompatibility 2, class II antigen A, beta 1 (H2-Ab1), mRNA	2.21417	-1.14677	5.82323e-05	0.0156142	up	yes	Microglia/Oligo
MSTRG.9727	H2-Eb1	Mus musculus histocompatibility 2, class II antigen E beta (H2-Eb1), mRNA	2.2136	-1.14639	1.5696e-05	0.00553274	up	yes	Microglia
MSTRG.12991	Sirpa	Mus musculus signal-regulatory protein alpha (Sirpa), transcript variant 7, mRNA	2.21353	-1.14635	0.019613	0.749119	up	yes	Microglia
MSTRG.625	Inpp5d	PREDICTED: Mus musculus inositol polyphosphate-5-phosphatase D (Inpp5d), transcript variant X6, mRNA	2.20583	-1.14132	1.42488e-06	0.00114618	up	yes	Microglia
MSTRG.18953	Ptpn6	Mus musculus protein tyrosine phosphatase, non-receptor type 6 (Ptpn6), transcript variant 1, mRNA	2.17522	-1.12116	1.3225e-06	0.00109183	up	yes	Microglia
MSTRG.12059	Ppp1r26	Mus musculus protein phosphatase 1, regulatory subunit 26 (Ppp1r26), mRNA	2.14789	-1.10292	0.00809221	0.509511	up	yes	Not determined
MSTRG.2116	Hmha1	PREDICTED: Mus musculus histocompatibility (minor) HA-1 (Hmha1), transcript variant X3, mRNA	2.10605	-1.07454	1.56358e-08	6.52097e-05	up	yes	Microglia
MSTRG.5412	Tmem121	PREDICTED: Mus musculus transmembrane protein 121 (Tmem121), transcript variant X1, mRNA	2.09709	-1.06839	0.00717117	0.483815	up	yes	Astrocyte/Neuron/Oligo
MSTRG.20322	Slco2b1	PREDICTED: Mus musculus solute carrier organic anion transporter family, member 2b1 (Slco2b1), transcript variant X3, mRNA	2.05024	-1.03579	7.94927e-05	0.0199508	up	yes	Microglia
MSTRG.16278	Slc2a5	PREDICTED: Mus musculus solute carrier family 2 (facilitated glucose transporter), member 5 (Slc2a5), transcript variant X2, mRNA	2.01828	-1.01313	3.03716e-10	4.76409e-06	up	yes	Microglia
*Oligo = Oligodendrocytes, All = Astrocyte, Neuron, Oligo, Microglia
Zhang et al. 2015. An RNA-Sequencing Transcriptome and Splicing Database of Glia, Neurons, and Vascular Cells of the Cerebral Cortex. Journal of Neuroscience. 35(2):864-866. DOI: https://doi.org/10.1523/JNEUROSCI.4506-14.2015
Yellow highlighted q vaules suggest a higher probability that these might be false changes

## Sheet: Increased in PLX5622 controls
Fold change in PLX5622-treated mice relaitve to untreated mice
gene id	gene name	Description	fc	log2(fc)	p value	q value	regulation	significant	Predominate cellular expression under basal conditions (Zhange et al.)*
MSTRG.20893	Cend1	Mus musculus cell cycle exit and neuronal differentiation 1 (Cend1), mRNA	2.00783	1.00564	0.0439517	0.872229	down	yes	Neuron
MSTRG.13284	Trp53inp2	PREDICTED: Mus musculus transformation related protein 53 inducible nuclear protein 2 (Trp53inp2), transcript variant X1, mRNA	2.01851	1.01329	0.0394562	0.872229	down	yes	Oligo
MSTRG.14463	Tspan2	Mus musculus tetraspanin 2 (Tspan2), transcript variant 2, mRNA	2.12177	1.08527	0.0450662	0.872229	down	yes	Oligo
MSTRG.13956	Ufm1	Mus musculus ubiquitin-fold modifier 1 (Ufm1), mRNA	2.37711	1.24921	0.0371149	0.872229	down	yes	All
MSTRG.3214	Rnf187	Ring Finger Protein 187	2.41153	1.26995	0.0468681	0.872229	down	yes	All but highest in Neurons
MSTRG.8615	Crkl	Mus musculus v-crk avian sarcoma virus CT10 oncogene homolog-like (Crkl), transcript variant 2, mRNA	2.45097	1.29335	0.039346	0.872229	down	yes	All
MSTRG.16433	Fzd1	Mus musculus frizzled class receptor 1 (Fzd1), mRNA	2.51025	1.32783	0.0493978	0.872229	down	yes	Astrocyte
MSTRG.13999	Serp1	Mus musculus stress-associated endoplasmic reticulum protein 1 (Serp1), mRNA	2.99844	1.58421	0.0374438	0.872229	down	yes	All
MSTRG.14671	Tram1l1	Mus musculus translocation associated membrane protein 1-like 1 (Tram1l1), mRNA	4.15714	2.05559	0.0476408	0.872229	down	yes	Neuron/Astrocyte/Oligo
MSTRG.20037	Ndnl2	Mus musculus NSE3 homolog, SMC5-SMC6 complex component (Nsmce3), mRNA	5.20899	2.381	0.0125991	0.638546	down	yes	All
MSTRG.4131	Rprml	Mus musculus reprimo-like (Rprml), mRNA	7.62048	2.92988	0.0166485	0.719668	down	yes	Neuron/Oligo
MSTRG.20861	Sprn	Mus musculus shadow of prion protein (Sprn), mRNA	9.61864	3.26583	0.00832174	0.515957	down	yes	Neuron
MSTRG.1260	Kcnj10	PREDICTED: Mus musculus potassium inwardly-rectifying channel, subfamily J, member 10 (Kcnj10), transcript variant X1, mRNA	12.1644	3.6046	0.0168036	0.723095	down	yes	Astrocyte/Oligo
*Oligo = Oligodendrocytes, All = Astrocyte, Neuron, Oligo, Microglia
Zhang et al. 2015. An RNA-Sequencing Transcriptome and Splicing Database of Glia, Neurons, and Vascular Cells of the Cerebral Cortex. Journal of Neuroscience. 35(2):864-866. DOI: https://doi.org/10.1523/JNEUROSCI.4506-14.2015
Yellow highlighted q vaules suggest a higher probability that these might be false changes
