# Supplementary material for: RNA-seq and network analysis reveal unique glial gene expression signatures during prion infection
Source: Mol Brain. 2020 May 7;13:71. doi: 10.1186/s13041-020-00610-8 (PMC7206698; doi:10.1186/s13041-020-00610-8)
Supplement: Supplementary file 10 — Additional file 10: Dataset 5. Mouse genes increased or decreased in prion-infected PLX5622-treated mice at various time points relative to prion-infected untreated mice. [file 13041_2020_610_MOESM10_ESM.xlsx]

## Sheet: Up in MG ablated 80dpi
gene_id	gene_name	Description	Fold Change	log2(fc)	pval	qval	regulation	significant	Predominate cellular expression under basal conditions (Zhang et al.)*	Increased in Astrocyte subtype during activation
MSTRG.22863	Fem1b	Mus musculus feminization 1 homolog b (C. elegans) (Fem1b), mRNA. This gene encodes an ankyrin repeat protein that belongs to the death receptor-associated family of proteins and plays a role in mediating apoptosis.	8.04617	3.0083	0.0388702	0.949731	up	yes	Neuron
MSTRG.4789	Lrrn3	Mus musculus leucine rich repeat protein 3, neuronal (Lrrn3), transcript variant 1, mRNA	5.96328	2.57611	0.0102815	0.900256	up	yes	Oligo
MSTRG.16670	LOC108169038	PREDICTED: Mus musculus uncharacterized LOC108169038 (LOC108169038), ncRNA	4.69824	2.23212	0.000140146	0.107891	up	yes	Not determined
MSTRG.4104	Gfap	Mus musculus glial fibrillary acidic protein (Gfap), transcript variant 1, mRNA	4.22139	2.07772	0.000683896	0.245797	up	yes	Astrocyte	Pan-Associated
MSTRG.21028	Ing1	Mus musculus inhibitor of growth family, member 1 (Ing1), transcript variant 5, mRNA	3.91958	1.9707	0.013114	0.949731	up	yes	All
MSTRG.5265	Serpina3f;Serpina3n;Serpina3m	Mus musculus serine (or cysteine) peptidase inhibitor, clade A, member 3F (Serpina3f), transcript variant 2, mRNA;Mus musculus serine (or cysteine) peptidase inhibitor, clade A, member 3M (Serpina3m), mRNA;Mus musculus serine (or cysteine) peptidase inhibitor, clade A, member 3N (Serpina3n), mRNA	3.47066	1.79521	0.00041157	0.174566	up	yes	Astrocyte/Neuron/Oligo	Pan-Associated
MSTRG.1397	C130074G19Rik	Mus musculus RIKEN cDNA C130074G19 gene (C130074G19Rik), mRNA	3.13803	1.64986	0.0079494	0.806231	up	yes	All
MSTRG.21982	Exosc6	Mus musculus exosome component 6 (Exosc6), mRNA	3.12642	1.64451	0.0159868	0.949731	up	yes	All
MSTRG.9744	C4b	Mus musculus complement component 4B (Chido blood group) (C4b), mRNA	2.87887	1.5255	0.000158593	0.116425	up	yes	Astrocyte	A1-Associated
MSTRG.4681	Id2	Mus musculus inhibitor of DNA binding 2 (Id2), mRNA	2.80829	1.48969	0.027433	0.949731	up	yes	Microglia/Astrocyte
MSTRG.7367	Slitrk5	PREDICTED: Mus musculus SLIT and NTRK-like family, member 5 (Slitrk5), transcript variant X3, mRNA	2.74795	1.45835	0.00800922	0.806231	up	yes	Neuron
MSTRG.15275	Tmem246	PREDICTED: Mus musculus transmembrane protein 246 (Tmem246), transcript variant X1, mRNA	2.73972	1.45403	0.0256379	0.949731	up	yes	Astrocyte/neuron/Oligo
MSTRG.10042	Tnfaip8l1	Mus musculus tumor necrosis factor, alpha-induced protein 8-like 1 (Tnfaip8l1), mRNA	2.60194	1.37959	4.17595e-07	0.00215124	up	yes	All
MSTRG.11871	Vim	Mus musculus vimentin (Vim), mRNA	2.58779	1.37172	0.00975609	0.881728	up	yes	Astrocyte	Pan-Associated
MSTRG.5964	Gas1	Mus musculus growth arrest specific 1 (Gas1), mRNA	2.51608	1.33117	0.025624	0.949731	up	yes	Astrocyte
MSTRG.19734	Nudt19	PREDICTED: Mus musculus nudix (nucleoside diphosphate linked moiety X)-type motif 19 (Nudt19), transcript variant X1, misc_RNA	2.35407	1.23516	0.0202751	0.949731	up	yes	All
MSTRG.9120	Mrps6;Slc5a3	Mus musculus solute carrier family 5 (inositol transporters), member 3 (Slc5a3), mRNA;Mus musculus mitochondrial ribosomal protein S6 (Mrps6), mRNA	2.34825	1.23158	0.0139766	0.949731	up	yes	All
MSTRG.14287	S100a8	Mus musculus S100 calcium binding protein A8 (calgranulin A) (S100a8), mRNA	2.3144	1.21064	0.0229232	0.949731	up	yes	Microglia
MSTRG.1714	A830082N09Rik	Mus musculus RIKEN cDNA A830082N09 gene (A830082N09Rik), long non-coding RNA	2.30663	1.20578	0.036754	0.949731	up	yes	Neuron
MSTRG.14896	Negr1	PREDICTED: Mus musculus neuronal growth regulator 1 (Negr1), transcript variant X2, mRNA	2.19415	1.13366	0.0262233	0.949731	up	yes	Neuron
MSTRG.16169	Pdpn	Mus musculus podoplanin (Pdpn), transcript variant 1, mRNA	2.11604	1.08137	0.0168886	0.949731	up	yes	Astrocyte
MSTRG.23384	Ngp	Mus musculus neutrophilic granule protein (Ngp), mRNA	2.08921	1.06296	0.0166594	0.949731	up	yes	Microglia
MSTRG.15060	Lyrm2	Mus musculus LYR motif containing 2 (Lyrm2), mRNA	2.04179	1.02983	0.00550693	0.690665	up	yes	All
*Oligo = Oligodendrocytes, All = Astrocyte, Neuron, Oligo, Microglia
Zhang et al. 2015. An RNA-Sequencing Transcriptome and Splicing Database of Glia, Neurons, and Vascular Cells of the Cerebral Cortex. Journal of Neuroscience. 35(2):864-866. DOI: https://doi.org/10.1523/JNEUROSCI.4506-14.2015

## Sheet: Down in MG ablated 80dpi
gene_id	gene_name	Description	Fold Change	log2(fc)	pval	qval	regulation	significant	Predominate cellular expression under basal conditions (Zhange et al.)*
MSTRG.20008	Ndn	Mus musculus necdin (Ndn), mRNA	46.2074	-5.53005	0.0112356	0.920567	down	yes	Neuron
MSTRG.23492	Cx3cr1	PREDICTED: Mus musculus chemokine (C-X3-C motif) receptor 1 (Cx3cr1), transcript variant X1, mRNA	6.29315	-2.65378	0.000811227	0.248259	down	yes	Microglia
MSTRG.8295	Arf3	Mus musculus ADP-ribosylation factor 3 (Arf3), transcript variant 1, mRNA	5.09535	-2.34918	0.0285219	0.949731	down	yes	Neuron
MSTRG.10790	Csf1r	PREDICTED: Mus musculus colony stimulating factor 1 receptor (Csf1r), transcript variant X5, misc_RNA	4.34938	-2.12081	0.000719406	0.247068	down	yes	Microglia
MSTRG.14018	P2ry12	PREDICTED: Mus musculus purinergic receptor P2Y, G-protein coupled 12 (P2ry12), transcript variant X1, mRNA	4.13117	-2.04655	6.73476e-05	0.0704968	down	yes	Microglia
MSTRG.8001	Josd1	Mus musculus Josephin domain containing 1 (Josd1), mRNA	4.07144	-2.02554	2.79401e-06	0.010795	down	yes	All
MSTRG.4780	Arl4a	Mus musculus ADP-ribosylation factor-like 4A (Arl4a), transcript variant 1, mRNA	3.67728	-1.87864	0.0346641	0.949731	down	yes	All
MSTRG.17317	Selplg	PREDICTED: Mus musculus selectin, platelet (p-selectin) ligand (Selplg), transcript variant X1, mRNA	3.6487	-1.86738	0.00238408	0.449327	down	yes	Microglia
MSTRG.23269	Wdr82	PREDICTED: Mus musculus WD repeat domain containing 82 (Wdr82), transcript variant X1, mRNA	3.47365	-1.79645	0.00214287	0.435749	down	yes	All
MSTRG.15916	Laptm5	Mus musculus lysosomal-associated protein transmembrane 5 (Laptm5), mRNA	3.45781	-1.78986	0.00104518	0.281814	down	yes	Microglia
MSTRG.17314	Mrc1	PREDICTED: Mus musculus transmembrane protein 119 (Tmem119), transcript variant X1, mRNA	3.33864	-1.73926	0.000997497	0.281298	down	yes	Microglia
MSTRG.14170	Fcrls	Mus musculus Fc receptor-like S, scavenger receptor (Fcrls), mRNA	3.29645	-1.72091	0.00067194	0.245797	down	yes	Microglia
MSTRG.14588	Olfm3	Mus musculus olfactomedin 3 (Olfm3), transcript variant 2, mRNA	3.2058	-1.68069	9.45477e-08	0.000730593	down	yes	Neuron
MSTRG.20729	Itgam	Mus musculus integrin alpha M (Itgam), transcript variant 2, mRNA	3.07358	-1.61992	0.000454101	0.184682	down	yes	Microglia
MSTRG.19979	Siglech	Mus musculus sialic acid binding Ig-like lectin H (Siglech), transcript variant 3, mRNA	3.00729	-1.58847	1.16124e-05	0.0343728	down	yes	Microglia
MSTRG.14344	Ctss	PREDICTED: Mus musculus cathepsin S (Ctss), transcript variant X1, mRNA	2.95297	-1.56217	0.0107881	0.914732	down	yes	Microglia
MSTRG.16047	C1qb	Mus musculus complement component 1, q subcomponent, beta polypeptide (C1qb), mRNA	2.92985	-1.55083	0.00466833	0.644167	down	yes	Microglia
MSTRG.3076	Rnf130	Mus musculus ring finger protein 130 (Rnf130), transcript variant 2, mRNA	2.77156	-1.4707	0.0123757	0.947736	down	yes	Oligo/Microglia
MSTRG.3873	Zfp652	Mus musculus zinc finger protein 652 (Zfp652), mRNA	2.71543	-1.44118	0.0048663	0.656823	down	yes	All
MSTRG.6265	Hexb	Mus musculus hexosaminidase B (Hexb), mRNA	2.70454	-1.43538	0.00134465	0.327259	down	yes	Microglia
MSTRG.10090	Adgre1	Mus musculus adhesion G protein-coupled receptor E1 (Adgre1), transcript variant 1, mRNA	2.57599	-1.36513	9.55015e-05	0.0894502	down	yes	Microglia
MSTRG.9981	Trem2	Mus musculus triggering receptor expressed on myeloid cells 2 (Trem2), transcript variant 1, mRNA	2.57499	-1.36457	0.0200518	0.949731	down	yes	Microglia
MSTRG.14993	Necab1	Mus musculus N-terminal EF-hand calcium binding protein 1 (Necab1), mRNA	2.57411	-1.36407	0.0186779	0.949731	down	yes	Neuron
MSTRG.6727	Stab1	PREDICTED: Mus musculus stabilin 1 (Stab1), transcript variant X1, misc_RNA	2.54468	-1.34748	7.20012e-11	2.22548e-06	down	yes	Microglia
MSTRG.20322	Slco2b1	PREDICTED: Mus musculus solute carrier organic anion transporter family, member 2b1 (Slco2b1), transcript variant X3, mRNA	2.52265	-1.33494	6.202e-08	0.000638992	down	yes	Microglia
MSTRG.5700	Ly86	Mus musculus lymphocyte antigen 86 (Ly86), mRNA	2.52129	-1.33416	0.0201743	0.949731	down	yes	Microglia
MSTRG.11879	Mrc1	Mus musculus mannose receptor, C type 1 (Mrc1), mRNA	2.50529	-1.32498	1.80193e-06	0.00795654	down	yes	Microglia
MSTRG.7953	Cyth4	PREDICTED: Mus musculus cytohesin 4 (Cyth4), transcript variant X1, mRNA	2.35121	-1.2334	0.000926181	0.267545	down	yes	Microglia
MSTRG.11438	Il33	PREDICTED: Mus musculus interleukin 33 (Il33), transcript variant X2, mRNA	2.33381	-1.22269	0.024547	0.949731	down	yes	Astrocyte
MSTRG.17318	Selplg	PREDICTED: Mus musculus selectin, platelet (p-selectin) ligand (Selplg), mRNA	2.31896	-1.21348	0.0021894	0.436596	down	yes	Microglia
MSTRG.15763	Hpcal4	Mus musculus hippocalcin-like 4 (Hpcal4), mRNA	2.30284	-1.20342	0.0417638	0.949731	down	yes	Neuron/Oligo/Microglia
MSTRG.5395	Pld4	PREDICTED: Mus musculus phospholipase D family, member 4 (Pld4), transcript variant X1, mRNA	2.29555	-1.19884	0.0465392	0.949731	down	yes	Microglia
MSTRG.11031	Unc93b1	PREDICTED: Mus musculus unc-93 homolog B1 (C. elegans) (Unc93b1), transcript variant X1, mRNA	2.28067	-1.18946	0.00612738	0.728931	down	yes	Microglia
MSTRG.8438	Nckap1l	Mus musculus NCK associated protein 1 like (Nckap1l), mRNA	2.27998	-1.18902	1.55689e-05	0.0343728	down	yes	Microglia
MSTRG.23669	Gpr34	Mus musculus G protein-coupled receptor 34 (Gpr34), mRNA	2.2792	-1.18853	0.0343262	0.949731	down	yes	Microglia
MSTRG.110	Ogfrl1;Gm19673	PREDICTED: Mus musculus opioid growth factor receptor-like 1 (Ogfrl1), transcript variant X1, mRNA;PREDICTED: Mus musculus predicted gene, 19673 (Gm19673), ncRNA	2.27192	-1.18391	0.0283354	0.949731	down	yes	Microglia/Neuron
MSTRG.11639	Wbp1l	Mus musculus WW domain binding protein 1 like (Wbp1l), transcript variant 3, mRNA	2.24394	-1.16604	0.0186597	0.949731	down	yes	All
MSTRG.20999	Elavl1	Mus musculus ELAV (embryonic lethal, abnormal vision)-like 1 (Hu antigen R) (Elavl1), mRNA	2.2008	-1.13803	0.0104655	0.908647	down	yes	All
MSTRG.1214	Fcgr3	PREDICTED: Mus musculus Fc receptor, IgG, low affinity III (Fcgr3), transcript variant X4, mRNA	2.13542	-1.09452	0.0128462	0.949731	down	yes	Microglia
MSTRG.7137	Trim35	Mus musculus tripartite motif-containing 35 (Trim35), mRNA	2.09805	-1.06905	0.0184254	0.949731	down	yes	Neuron/Oligo
MSTRG.14527	Cd53	Mus musculus CD53 antigen (Cd53), mRNA	2.08638	-1.061	0.000909792	0.267545	down	yes	Microglia
MSTRG.15253	Tgfbr1	Mus musculus transforming growth factor, beta receptor I (Tgfbr1), transcript variant 3, mRNA	2.07495	-1.05308	0.0286861	0.949731	down	yes	Microglia
MSTRG.23583	Nudt11	Mus musculus nudix (nucleoside diphosphate linked moiety X)-type motif 11 (Nudt11), mRNA	2.07424	1.05258	0.0289039	0.949731	down	yes	Neuron
MSTRG.17533	LOC108169069	PREDICTED: Mus musculus uncharacterized LOC108169069 (LOC108169069), ncRNA	2.06733	-1.04777	0.0164957	0.949731	down	yes	Not determined
MSTRG.8366	Bin2	PREDICTED: Mus musculus bridging integrator 2 (Bin2), transcript variant X2, mRNA	2.05053	-1.036	0.00106266	0.281814	down	yes	Microglia
MSTRG.625	Inpp5d	PREDICTED: Mus musculus inositol polyphosphate-5-phosphatase D (Inpp5d), transcript variant X6, mRNA	2.01843	-1.01323	0.000310933	0.15255	down	yes	Microglia
	*Oligo = Oligodendrocytes, All = Astrocyte, Neuron, Oligo, Microglia
	Zhang et al. 2015. An RNA-Sequencing Transcriptome and Splicing Database of Glia, Neurons, and Vascular Cells of the Cerebral Cortex. Journal of Neuroscience. 35(2):864-866. DOI: https://doi.org/10.1523/JNEUROSCI.4506-14.2015

## Sheet: Up in MG ablated 100dpi
gene_id	gene_name	Description	Fold Change	log2(fc)	pval	qval	regulation	significant	Predominate cellular expression under basal conditions (Zhange et al.)*	Increased in Astrocyte subtype during activation
MSTRG.12321	Rprm	Mus musculus reprimo, TP53 dependent G2 arrest mediator candidate (Rprm), mRNA	6.3639	2.66991	0.0101746	0.26505	up	yes	neuron/oligo
MSTRG.11871	Vim	Mus musculus vimentin (Vim), mRNA	5.72962	2.51844	0.000123973	0.0270351	up	yes	Astrocyte	Pan-Associated
MSTRG.12826	H3f3c	PREDICTED: Mus musculus H3 histone, family 3C (H3f3c), mRNA	5.33062	2.4143	0.0493893	0.498642	up	yes	All
MSTRG.8537	Snn	PREDICTED: Mus musculus stannin (Snn), transcript variant X1, mRNA	5.12307	2.35701	0.0201558	0.350709	up	yes	Microglia
MSTRG.5265	Serpina3n;Serpina3f;Serpina3m	Mus musculus serine (or cysteine) peptidase inhibitor, clade A, member 3F (Serpina3f), transcript variant 2, mRNA;Mus musculus serine (or cysteine) peptidase inhibitor, clade A, member 3M (Serpina3m), mRNA;Mus musculus serine (or cysteine) peptidase inhibitor, clade A, member 3N (Serpina3n), mRNA	4.95785	2.30971	1.11473e-05	0.00661136	up	yes	Astrocyte/Neuron/Oligo	Pan-Associated
MSTRG.4104	Gfap	Mus musculus glial fibrillary acidic protein (Gfap), transcript variant 1, mRNA	4.48782	2.16602	1.68548e-07	0.00104756	up	yes	Astrocyte	Pan-Associated
MSTRG.7465	Osmr	Mus musculus oncostatin M receptor (Osmr), transcript variant 1, mRNA	4.22205	2.07795	1.13959e-05	0.00661136	up	yes	Astrocyte
MSTRG.12668	Cd44	PREDICTED: Mus musculus CD44 antigen (Cd44), transcript variant X4, mRNA	4.19989	2.07035	6.66556e-06	0.00545103	up	yes	Astrocyte	Pan-Associated
MSTRG.5831	S1pr3	Mus musculus sphingosine-1-phosphate receptor 3 (S1pr3), mRNA	4.1483	2.05252	3.04304e-06	0.00344994	up	yes	Astrocyte	A2-Associated
MSTRG.6975	Tgm1	PREDICTED: Mus musculus transglutaminase 1, K polypeptide (Tgm1), transcript variant X2, mRNA	3.44348	1.78387	4.6788e-05	0.0152759	up	yes	All	A2-Associated
MSTRG.8428	Cbx5	PREDICTED: Mus musculus chromobox 5 (Cbx5), transcript variant X5, mRNA	3.36679	1.75137	0.0131643	0.289113	up	yes	Astrocyte
MSTRG.18925	A2m	Mus musculus alpha-2-macroglobulin (A2m), mRNA	3.35978	1.74836	6.29231e-05	0.0176786	up	yes	Astrocyte	A1-Associated
MSTRG.18287	Gpnmb	Mus musculus glycoprotein (transmembrane) nmb (Gpnmb), mRNA	3.324	1.73292	9.05488e-06	0.00631341	up	yes	Oligo
MSTRG.4106	Gfap	Splice variant	3.22523	1.6894	1.51735e-06	0.0031194	up	yes	Astrocyte	Pan-Associated
MSTRG.2285	Timp3	Mus musculus tissue inhibitor of metalloproteinase 3 (Timp3), mRNA	3.08854	1.62692	0.0324464	0.421587	up	yes	Astrocyte
MSTRG.2251	D10Wsu102e	Mus musculus DNA segment, Chr 10, Wayne State University 102, expressed (D10Wsu102e), mRNA	3.02911	1.5989	0.0103619	0.267376	up	yes	All
MSTRG.17553	Ccdc92	PREDICTED: Mus musculus coiled-coil domain containing 92 (Ccdc92), transcript variant X2, mRNA	3.02792	1.59832	0.0308572	0.415116	up	yes	Neuron/Oligo
MSTRG.9744	C4b	Mus musculus complement component 4B (Chido blood group) (C4b), mRNA	2.99809	1.58404	1.23764e-06	0.00290586	up	yes	Astrocyte	A1-Associated
MSTRG.14821	Cyr61	Mus musculus cysteine rich protein 61 (Cyr61), mRNA	2.94359	1.55758	2.93197e-06	0.00344994	up	yes	Astrocyte
MSTRG.10047	Fem1a	Mus musculus feminization 1 homolog a (C. elegans) (Fem1a), mRNA	2.94332	1.55744	0.0495491	0.499166	up	yes	All
MSTRG.12421	Cybrd1	Mus musculus cytochrome b reductase 1 (Cybrd1), mRNA	2.89784	1.53498	9.80823e-06	0.00633603	up	yes	Astrocyte
MSTRG.21193	Zfp703	Mus musculus zinc finger protein 703 (Zfp703), transcript variant 1, mRNA	2.89621	1.53417	0.0325794	0.421674	up	yes	Microglia/Astrocyte
MSTRG.14288	S100a6;S100a7a	Mus musculus S100 calcium binding protein A6 (calcyclin) (S100a6), mRNA;Mus musculus S100 calcium binding protein A7A (S100a7a), mRNA	2.88254	1.52734	1.30595e-05	0.00724707	up	yes	Oligo
MSTRG.18073	Flnc	Mus musculus filamin C, gamma (Flnc), transcript variant 2, mRNA	2.87329	1.52271	1.01944e-05	0.00633603	up	yes	Astrocyte	A2-Associated
MSTRG.19802	Klk6	Mus musculus kallikrein related-peptidase 6 (Klk6), transcript variant 1, mRNA	2.713	1.43989	3.88138e-05	0.0143593	up	yes	Oligo
MSTRG.14636	Cnn3	Mus musculus calponin 3, acidic (Cnn3), mRNA	2.67079	1.41727	0.00215872	0.129757	up	yes	Astrocyte
MSTRG.4384	Socs3	Mus musculus suppressor of cytokine signaling 3 (Socs3), mRNA	2.5825	1.36877	1.7272e-06	0.00315733	up	yes	Microglia
MSTRG.23040	Cd109	Mus musculus CD109 antigen (Cd109), mRNA	2.56118	1.35681	0.000382558	0.0500368	up	yes	All	A2-Associated
MSTRG.5379	Aspg	PREDICTED: Mus musculus asparaginase (Aspg), transcript variant X3, mRNA	2.55033	1.35068	1.24387e-06	0.00290586	up	yes	Astrocyte	Pan-Associated
MSTRG.171	Arid5a	PREDICTED: Mus musculus AT rich interactive domain 5A (MRF1-like) (Arid5a), transcript variant X1, mRNA	2.54381	1.34699	1.0002e-05	0.00633603	up	yes	Astrocyte/Neuron/Microglia
MSTRG.10649	Fgf1	PREDICTED: Mus musculus fibroblast growth factor 1 (Fgf1), transcript variant X13, mRNA	2.52924	1.33871	0.00827206	0.245055	up	yes	Astrocyte
MSTRG.19452	Bcl3	Mus musculus B cell leukemia/lymphoma 3 (Bcl3), mRNA	2.52087	1.33392	3.59898e-06	0.00372462	up	yes	Microglia
MSTRG.10675	Dcp2	Mus musculus decapping mRNA 2 (Dcp2), mRNA	2.51738	1.33192	0.048266	0.494031	up	yes	Neuron/Astrocyte
MSTRG.6984	Dhrs1	PREDICTED: Mus musculus dehydrogenase/reductase (SDR family) member 1 (Dhrs1), transcript variant X1, misc_RNA	2.50207	1.32312	1.60709e-05	0.00826209	up	yes	Astrocyte
MSTRG.16172	LOC100044633	PREDICTED: Mus musculus trafficking protein particle complex subunit 2 (LOC100044633), mRNA	2.48005	1.31037	0.0333858	0.425798	up	yes	Not determined
MSTRG.11639	Wbp1l	Mus musculus WW domain binding protein 1 like (Wbp1l), transcript variant 3, mRNA	2.46159	1.29959	0.0330709	0.423974	up	yes	All
MSTRG.162	Fam168b	PREDICTED: Mus musculus family with sequence similarity 168, member B (Fam168b), transcript variant X1, mRNA	2.45502	1.29574	0.0165842	0.322106	up	yes	All
MSTRG.12226	Ggta1	PREDICTED: Mus musculus glycoprotein galactosyltransferase alpha 1, 3 (Ggta1), transcript variant X3, mRNA	2.42555	1.27831	3.19696e-05	0.0123082	up	yes	Microglia	A1-Associated
MSTRG.17034	Cxcl5	Mus musculus chemokine (C-X-C motif) ligand 5 (Cxcl5), mRNA	2.40988	1.26896	1.60608e-06	0.0031194	up	yes	All
MSTRG.8441	Glycam1	Mus musculus glycosylation dependent cell adhesion molecule 1 (Glycam1), transcript variant 1, mRNA	2.40104	1.26366	0.000211816	0.0354184	up	yes	All
MSTRG.11843	Gm13293	Mus musculus predicted gene 13293 (Gm13293), long non-coding RNA	2.39909	1.26249	2.39375e-05	0.0105496	up	yes	Not determined
MSTRG.12729	Lin7c	Mus musculus lin-7 homolog C (C. elegans) (Lin7c), mRNA	2.38965	1.2568	0.00922867	0.25675	up	yes	Neuron/Astrocyte/Oligo
MSTRG.16169	Pdpn	Mus musculus podoplanin (Pdpn), transcript variant 1, mRNA	2.37577	1.2484	0.00279713	0.148334	up	yes	Astrocyte
MSTRG.10086	C3	PREDICTED: Mus musculus complement component 3 (C3), transcript variant X1, mRNA	2.36818	1.24378	0.00656277	0.221198	up	yes	Microglia	A1-Associated
MSTRG.12541	Slc43a3	PREDICTED: Mus musculus solute carrier family 43, member 3 (Slc43a3), transcript variant X6, mRNA	2.3676	1.24342	0.000307525	0.0429459	up	yes	All
MSTRG.20925	H19	Mus musculus H19, imprinted maternally expressed transcript (H19), transcript variant 1, long non-coding RNA	2.36433	1.24143	0.000145179	0.0292959	up	yes	All
MSTRG.8583	Cebpd	Mus musculus CCAAT/enhancer binding protein (C/EBP), delta (Cebpd), mRNA	2.32932	1.21991	0.0308119	0.414687	up	yes	Astrocyte/Microglia
MSTRG.21109	Ckap2	Mus musculus cytoskeleton associated protein 2 (Ckap2), mRNA	2.28592	1.19277	0.000100088	0.0244907	up	yes	Astrocyte/Oligo
MSTRG.14298	S100a10	Mus musculus S100 calcium binding protein A10 (calpactin) (S100a10), mRNA	2.28309	1.19099	0.00965322	0.260767	up	yes	Neuron/Microglia	A2-Associated
MSTRG.7126	Pbk	PREDICTED: Mus musculus PDZ binding kinase (Pbk), transcript variant X1, mRNA	2.27177	1.18382	0.00095317	0.0803548	up	yes	Oligo/Astrocyte
MSTRG.20506	Parva	PREDICTED: Mus musculus parvin, alpha (Parva), transcript variant X1, mRNA	2.25995	1.17629	0.0358636	0.440485	up	yes	Astrocyte/Neuron
MSTRG.6230	Lhfpl2	PREDICTED: Mus musculus lipoma HMGIC fusion partner-like 2 (Lhfpl2), transcript variant X5, mRNA	2.25528	1.17331	0.00239626	0.136431	up	yes	All
MSTRG.9745	C4a	Mus musculus complement component 4A (Rodgers blood group) (C4a), mRNA	2.24704	1.16803	4.48244e-05	0.0149781	up	yes	Astrocyte
MSTRG.21780	Mt2	Mus musculus metallothionein 2 (Mt2), mRNA	2.23897	1.16284	0.00322369	0.160031	up	yes	Astrocyte
MSTRG.17701	4933404O12Rik	Mus musculus RIKEN cDNA 4933404O12 gene (4933404O12Rik), long non-coding RNA	2.22006	1.1506	0.0067957	0.225388	up	yes	Astrocyte/Neuron/Oligo
MSTRG.19101	Emp1	Mus musculus epithelial membrane protein 1 (Emp1), transcript variant 2, mRNA	2.18887	1.13018	0.000257271	0.0398178	up	yes	All	A2-Associated
MSTRG.23695	Timp1	Mus musculus tissue inhibitor of metalloproteinase 1 (Timp1), transcript variant 2, mRNA	2.18371	1.12678	1.5585e-05	0.00826209	up	yes	All	Pan-Associated
MSTRG.7963	Lgals1	Mus musculus lectin, galactose binding, soluble 1 (Lgals1), mRNA	2.17535	1.12125	0.000699928	0.068615	up	yes	Microglia
MSTRG.6748	Galnt15	Mus musculus polypeptide N-acetylgalactosaminyltransferase 15 (Galnt15), mRNA	2.17306	1.11973	4.34131e-05	0.0148253	up	yes	All
MSTRG.17676	Hspb1	Mus musculus heat shock protein 1 (Hspb1), mRNA	2.17086	1.11827	0.0479451	0.492543	up	yes	Microglia	Pan-Associated
MSTRG.12160	Lcn2	Mus musculus lipocalin 2 (Lcn2), mRNA	2.14013	1.0977	0.00891148	0.252446	up	yes	Microglia	Pan-Associated
MSTRG.3317	Gm29958	PREDICTED: Mus musculus predicted gene, 29958 (Gm29958), transcript variant X2, mRNA	2.12445	1.08709	0.000109936	0.0252241	up	yes	Not determined
MSTRG.18138	1810058I24Rik	Mus musculus RIKEN cDNA 1810058I24 gene (1810058I24Rik), transcript variant 1, long non-coding RNA	2.12271	1.0859	0.0237167	0.377405	up	yes	All
MSTRG.10960	Slc14a1	Mus musculus solute carrier family 14 (urea transporter), member 1 (Slc14a1), transcript variant 1, mRNA	2.12059	1.08447	1.30912e-06	0.00290586	up	yes	Astrocyte
MSTRG.19011	Kcna1	Mus musculus potassium voltage-gated channel, shaker-related subfamily, member 1 (Kcna1), mRNA	2.10765	1.07563	0.0116425	0.277668	up	yes	Oligo
MSTRG.23269	Wdr82	PREDICTED: Mus musculus WD repeat domain containing 82 (Wdr82), transcript variant X1, mRNA	2.10486	1.07372	0.00988964	0.2629	up	yes	All
MSTRG.9424	Tnfrsf12a	Mus musculus tumor necrosis factor receptor superfamily, member 12a (Tnfrsf12a), transcript variant 1, mRNA	2.10231	1.07197	0.00531176	0.199252	up	yes	Microglia	A2-Associated
MSTRG.3973	Top2a	Mus musculus topoisomerase (DNA) II alpha (Top2a), mRNA	2.08028	1.05677	0.000478728	0.0559284	up	yes	Astrocyte/Oligo
MSTRG.24169	Mid2	Mus musculus midline 2 (Mid2), mRNA	2.07795	1.05516	0.00298253	0.152192	up	yes	Astrocyte/Neuron
MSTRG.2858	Gm40824;Peli1	PREDICTED: Mus musculus predicted gene, 40824 (Gm40824), mRNA;PREDICTED: Mus musculus pellino 1 (Peli1), transcript variant X1, mRNA	2.07382	1.05229	0.000564298	0.0610854	up	yes	All
MSTRG.2119	Sbno2	PREDICTED: Mus musculus strawberry notch homolog 2 (Drosophila) (Sbno2), transcript variant X9, mRNA	2.04992	1.03557	9.54853e-06	0.00631341	up	yes	Microglia	A2-Associated
MSTRG.21781	Mt1	Mus musculus metallothionein 1 (Mt1), mRNA	2.04511	1.03218	0.00345173	0.164518	up	yes	Astrocyte/Oligo/Microglia
MSTRG.4676	Rrm2	Mus musculus ribonucleotide reductase M2 (Rrm2), mRNA	2.04384	1.03128	0.000855087	0.0763583	up	yes	Astrocyte/Oligo
MSTRG.14061	Ptx3	Mus musculus pentraxin related gene (Ptx3), mRNA	2.03867	1.02763	0.000824597	0.074897	up	yes	Astrocyte	A2-Associated
MSTRG.13422	Sdc4	Mus musculus syndecan 4 (Sdc4), mRNA	2.03074	1.02201	1.59645e-05	0.00826209	up	yes	Microglia/Astrocyte
MSTRG.8280	Asb8	Mus musculus ankyrin repeat and SOCS box-containing 8 (Asb8), transcript variant 2, mRNA	2.00581	1.00418	0.0202522	0.351388	up	yes	All
	*Oligo = Oligodendrocytes, All = Astrocyte, Neuron, Oligo, Microglia
	Zhang et al. 2015. An RNA-Sequencing Transcriptome and Splicing Database of Glia, Neurons, and Vascular Cells of the Cerebral Cortex. Journal of Neuroscience. 35(2):864-866. DOI: https://doi.org/10.1523/JNEUROSCI.4506-14.2015

## Sheet: Down in MG ablated 100dpi
gene_id	gene_name	Description	Fold Change	log2(fc)	pval	qval	regulation	significant	Predominate cellular expression under basal conditions (Zhange et al.)*
MSTRG.12046	Fam163b	Mus musculus family with sequence similarity 163, member B (Fam163b), mRNA	4.87442	-2.28523	0.0262005	0.388088	down	yes	Neuron
MSTRG.4567	Rdh14	Mus musculus retinol dehydrogenase 14 (all-trans and 9-cis) (Rdh14), mRNA	4.47163	-2.1608	0.00541929	0.202173	down	yes	All
MSTRG.17317	Selplg	PREDICTED: Mus musculus selectin, platelet (p-selectin) ligand (Selplg), transcript variant X1, mRNA	3.916	-1.96938	2.1591e-06	0.00344994	down	yes	Microglia
MSTRG.10790	Csf1r	PREDICTED: Mus musculus colony stimulating factor 1 receptor (Csf1r), transcript variant X5, misc_RNA	3.81068	-1.93005	4.18572e-06	0.00372462	down	yes	Microglia
MSTRG.5060	Ttc9	Mus musculus tetratricopeptide repeat domain 9 (Ttc9), mRNA	3.75758	-1.9098	0.00907088	0.25464	down	yes	Neuron/Oligo
MSTRG.17314	Tmem119	PREDICTED: Mus musculus transmembrane protein 119 (Tmem119), transcript variant X1, mRNA	3.61746	-1.85498	4.24186e-06	0.00372462	down	yes	Microglia
MSTRG.19979	Siglech	Mus musculus sialic acid binding Ig-like lectin H (Siglech), transcript variant 3, mRNA	3.18803	-1.67266	2.28603e-07	0.00118401	down	yes	Microglia
MSTRG.3215	Hist3h2ba	Mus musculus histone cluster 3, H2ba (Hist3h2ba), mRNA	3.04464	-1.60627	0.01674	0.323429	down	yes	Neuron/Oligo
MSTRG.22847	Larp6	Mus musculus La ribonucleoprotein domain family, member 6 (Larp6), mRNA	3.02141	-1.59522	0.0106991	0.270301	down	yes	Oligo
MSTRG.6244	F2r	Mus musculus coagulation factor II (thrombin) receptor (F2r), mRNA	2.79205	-1.48133	0.0141339	0.298503	down	yes	Astrocyte/Neuron/Oligo
MSTRG.23579		Unknown	2.73193	-1.44992	0.0334714	0.42612	down	yes	Not determined
MSTRG.15916	Laptm5	Mus musculus lysosomal-associated protein transmembrane 5 (Laptm5), mRNA	2.69296	-1.42919	3.66209e-05	0.0138784	down	yes	Microglia
MSTRG.17318	Selplg	PREDICTED: Mus musculus selectin, platelet (p-selectin) ligand (Selplg), mRNA	2.64474	-1.40312	0.000756287	0.0713045	down	yes	Microglia
MSTRG.6727	Stab1	PREDICTED: Mus musculus stabilin 1 (Stab1), transcript variant X1, misc_RNA	2.58202	-1.3685	4.27217e-09	6.27625e-05	down	yes	Microglia
MSTRG.5395	Pld4	PREDICTED: Mus musculus phospholipase D family, member 4 (Pld4), transcript variant X1, mRNA	2.54689	-1.34873	4.15811e-06	0.00372462	down	yes	Microglia
MSTRG.10782	Cd74	Mus musculus CD74 antigen (invariant polypeptide of major histocompatibility complex, class II antigen-associated) (Cd74), transcript variant 2, mRNA	2.53769	-1.34351	0.00979383	0.262466	down	yes	Microglia
MSTRG.11879	Mrc1	Mus musculus mannose receptor, C type 1 (Mrc1), mRNA	2.52912	-1.33863	5.42791e-09	6.27625e-05	down	yes	Microglia
MSTRG.16047	C1qb	Mus musculus complement component 1, q subcomponent, beta polypeptide (C1qb), mRNA	2.52729	-1.33759	0.00551038	0.203363	down	yes	Microglia
MSTRG.12359	Tbr1	Mus musculus T-box brain gene 1 (Tbr1), mRNA	2.42859	-1.28012	0.00809128	0.242501	down	yes	Neuron
MSTRG.917	Syt2	PREDICTED: Mus musculus synaptotagmin II (Syt2), transcript variant X3, mRNA	2.41651	-1.27292	0.0114258	0.276199	down	yes	Neuron
MSTRG.18966	Lag3	PREDICTED: Mus musculus lymphocyte-activation gene 3 (Lag3), transcript variant X1, misc_RNA	2.40925	-1.26858	0.000130802	0.0273226	down	yes	Microglia
MSTRG.6265	Hexb	Mus musculus hexosaminidase B (Hexb), mRNA	2.3371	-1.22472	5.13286e-05	0.0154863	down	yes	Microglia
MSTRG.983	B3galt2	Mus musculus UDP-Gal:betaGlcNAc beta 1,3-galactosyltransferase, polypeptide 2 (B3galt2), mRNA	2.32913	-1.21979	0.0069725	0.22714	down	yes	Neuron/Astrocyte
MSTRG.14018	P2ry12	PREDICTED: Mus musculus purinergic receptor P2Y, G-protein coupled 12 (P2ry12), transcript variant X1, mRNA	2.30997	-1.20788	0.00185494	0.120219	down	yes	Microglia
MSTRG.7953	Cyth4	PREDICTED: Mus musculus cytohesin 4 (Cyth4), transcript variant X1, mRNA	2.23713	-1.16165	1.28696e-05	0.00724707	down	yes	Microglia
MSTRG.11031	Unc93b1	PREDICTED: Mus musculus unc-93 homolog B1 (C. elegans) (Unc93b1), transcript variant X1, mRNA	2.23631	-1.16112	4.31734e-05	0.0148253	down	yes	Microglia
MSTRG.20729	Itgam	Mus musculus integrin alpha M (Itgam), transcript variant 2, mRNA	2.23583	-1.16081	0.000193414	0.0342396	down	yes	Microglia
MSTRG.9981	Trem2	Mus musculus triggering receptor expressed on myeloid cells 2 (Trem2), transcript variant 1, mRNA	2.22172	-1.15167	0.000418539	0.0520261	down	yes	Microglia
MSTRG.9726	H2-Aa	Mus musculus histocompatibility 2, class II antigen A, alpha (H2-Aa), mRNA	2.21914	-1.15	0.00332447	0.162184	down	yes	Microglia
MSTRG.15391	Tmem261	Mus musculus distal membrane arm assembly complex 1 (Dmac1), mRNA	2.20737	-1.14233	0.0253908	0.384148	down	yes	All
MSTRG.2829	Ppp3r1;Cnrip1	Mus musculus cannabinoid receptor interacting protein 1 (Cnrip1), mRNA;Mus musculus protein phosphatase 3, regulatory subunit B, alpha isoform (calcineurin B, type I) (Ppp3r1), mRNA	2.19314	-1.133	0.011369	0.276018	down	yes	Neuron
MSTRG.625	Inpp5d	PREDICTED: Mus musculus inositol polyphosphate-5-phosphatase D (Inpp5d), transcript variant X6, mRNA	2.18866	-1.13004	3.34405e-06	0.00358343	down	yes	Microglia
MSTRG.8366	Bin2	PREDICTED: Mus musculus bridging integrator 2 (Bin2), transcript variant X2, mRNA	2.17632	-1.12189	5.26791e-05	0.0157409	down	yes	Microglia
MSTRG.15791	Maneal	Mus musculus mannosidase, endo-alpha-like (Maneal), mRNA	2.17313	-1.11978	0.0258803	0.386476	down	yes	Oligo/Neuron
MSTRG.20579	Dcun1d3	PREDICTED: Mus musculus DCN1, defective in cullin neddylation 1, domain containing 3 (S. cerevisiae) (Dcun1d3), transcript variant X5, mRNA	2.1688	-1.1169	0.000486565	0.0564197	down	yes	Astrocyte/Neuron/Oligo
MSTRG.16028	Pnrc2	Mus musculus proline-rich nuclear receptor coactivator 2 (Pnrc2), mRNA	2.16827	-1.11654	0.0014804	0.105034	down	yes	All
MSTRG.4473	Cbr2	Mus musculus carbonyl reductase 2 (Cbr2), mRNA	2.15084	-1.1049	8.17717e-06	0.00619789	down	yes	Microglia
MSTRG.14344	Ctss	PREDICTED: Mus musculus cathepsin S (Ctss), transcript variant X1, mRNA	2.14364	-1.10006	0.000378931	0.0500368	down	yes	Microglia
MSTRG.13357	Snhg11	PREDICTED: Mus musculus small nucleolar RNA host gene 11 (Snhg11), transcript variant X1, misc_RNA	2.12943	-1.09047	0.00932407	0.25871	down	yes	Neuron
MSTRG.14170	Fcrls	Mus musculus Fc receptor-like S, scavenger receptor (Fcrls), mRNA	2.11702	-1.08204	0.00129007	0.0966031	down	yes	Microglia
MSTRG.9514	Fbxl16	Mus musculus F-box and leucine-rich repeat protein 16 (Fbxl16), mRNA	2.10996	-1.07721	0.000579332	0.061893	down	yes	Neuron
MSTRG.17633	Ncf1	PREDICTED: Mus musculus neutrophil cytosolic factor 1 (Ncf1), transcript variant X1, misc_RNA	2.10143	-1.07137	2.42393e-06	0.00344994	down	yes	Microglia
MSTRG.7562	Dap	Mus musculus death-associated protein (Dap), mRNA	2.08954	-1.06319	0.0200008	0.350169	down	yes	Microglia
MSTRG.9608	Fgd2	PREDICTED: Mus musculus FYVE, RhoGEF and PH domain containing 2 (Fgd2), transcript variant X6, mRNA	2.06336	-1.04499	3.10845e-06	0.00344994	down	yes	Microglia
MSTRG.16358	Hes5	Mus musculus hes family bHLH transcription factor 5 (Hes5), mRNA	2.05388	-1.03836	0.000764662	0.0717905	down	yes	Astrocyte
MSTRG.2052	Lrrc3	Mus musculus leucine rich repeat containing 3 (Lrrc3), mRNA	2.0487	-1.03471	0.0247063	0.38084	down	yes	Microglia
MSTRG.15806	Csf3r	PREDICTED: Mus musculus colony stimulating factor 3 receptor (granulocyte) (Csf3r), transcript variant X16, mRNA	2.04693	-1.03347	4.81239e-05	0.0154153	down	yes	Microglia
MSTRG.8846	Hcls1	Mus musculus hematopoietic cell specific Lyn substrate 1 (Hcls1), mRNA	2.04634	-1.03305	1.62179e-05	0.00826209	down	yes	Microglia
MSTRG.5700	Ly86	Mus musculus lymphocyte antigen 86 (Ly86), mRNA	2.04372	-1.0312	0.0021015	0.127801	down	yes	Microglia
MSTRG.16278	Slc2a5	PREDICTED: Mus musculus solute carrier family 2 (facilitated glucose transporter), member 5 (Slc2a5), transcript variant X2, mRNA	2.04136	-1.02953	6.05894e-09	6.27625e-05	down	yes	Microglia
MSTRG.14527	Cd53	Mus musculus CD53 antigen (Cd53), mRNA	2.03019	-1.02161	0.000115457	0.0258126	down	yes	Microglia
MSTRG.10090	Adgre1	Mus musculus adhesion G protein-coupled receptor E1 (Adgre1), transcript variant 1, mRNA	2.0225	-1.01614	8.14692e-06	0.00619789	down	yes	Microglia
MSTRG.19714	Chst8	PREDICTED: Mus musculus carbohydrate (N-acetylgalactosamine 4-0) sulfotransferase 8 (Chst8), transcript variant X1, mRNA	2.00008	-1.00005	0.0297027	0.408245	down	yes	Oligo
*Oligo = Oligodendrocytes, All = Astrocyte, Neuron, Oligo, Microglia
Zhang et al. 2015. An RNA-Sequencing Transcriptome and Splicing Database of Glia, Neurons, and Vascular Cells of the Cerebral Cortex. Journal of Neuroscience. 35(2):864-866. DOI: https://doi.org/10.1523/JNEUROSCI.4506-14.2015

## Sheet: Up in MG ablated ~127dpi
gene_id	gene_name	Description	Fold Change	log2(fc)	pval	qval	regulation	significant	Predominate cellular expression under basal conditions (Zhange et al.)*	Increased in Astrocyte subtype during activation
MSTRG.12334	Ermn	Mus musculus ermin, ERM-like protein (Ermn), mRNA	6.00088	2.58517	0.0011724	0.100626	down	yes	Oligo
MSTRG.4780	Arl4a	Mus musculus ADP-ribosylation factor-like 4A (Arl4a), transcript variant 1, mRNA	4.51204	2.17378	0.00480076	0.220697	down	yes	Astrocyte/Neuron/Oligo
MSTRG.11871	Vim	Mus musculus vimentin (Vim), mRNA	3.83696	1.93997	1.05006e-06	0.00115521	down	yes	Astrocyte	Pan-Associated
MSTRG.2024	S100b	Mus musculus S100 protein, beta polypeptide, neural (S100b), mRNA	3.35469	1.74618	0.0288352	0.47016	down	yes	Oligo
MSTRG.23156	Gm32018;Chst2	Mus musculus carbohydrate sulfotransferase 2 (Chst2), mRNA	3.24484	1.69815	0.0236887	0.442027	down	yes	Astrocyte/Neuron/Oligo
MSTRG.8583	Cebpd	Mus musculus CCAAT/enhancer binding protein (C/EBP), delta (Cebpd), mRNA	2.905	1.53854	0.00359396	0.183753	down	yes	Astrocyte/Microglia
MSTRG.13042	Prnp;Prn;Prnd	Mus musculus prion protein (Prnp), transcript variant 1, mRNA;Mus musculus prion protein readthrough transcript (Prn), transcript variant 2, mRNA;Mus musculus prion like protein doppel (Prnd), transcript variant 4, mRNA	2.79583	1.48328	0.0370901	0.516662	down	yes	Astrocyte/Neuron/Oligo
MSTRG.8762	Apod	Mus musculus apolipoprotein D (Apod), transcript variant 1, mRNA	2.76445	1.46699	1.18607e-05	0.0057334	down	yes	Oligo
MSTRG.23040	Cd109	Mus musculus CD109 antigen (Cd109), mRNA	2.74895	1.45888	4.25317e-08	0.000194377	down	yes	All	A2-Associated
MSTRG.5101	Rnf113a2	Mus musculus ring finger protein 113A2 (Rnf113a2), mRNA	2.70982	1.43819	0.0291474	0.471302	down	yes	Astrocyte/Neuron/Oligo
MSTRG.10038	Plin4	PREDICTED: Mus musculus perilipin 4 (Plin4), transcript variant X8, mRNA	2.60282	1.38007	0.00124342	0.104121	down	yes	All
MSTRG.20874	Ifitm2	Mus musculus interferon induced transmembrane protein 2 (Ifitm2), mRNA	2.5402	1.34494	0.0167054	0.38529	down	yes	Neuron/Microglia
MSTRG.14288	S100a6;S100a7a	Mus musculus S100 calcium binding protein A6 (calcyclin) (S100a6), mRNA;Mus musculus S100 calcium binding protein A7A (S100a7a), mRNA	2.48141	1.31116	4.63178e-06	0.00289627	down	yes	Oligo
MSTRG.19802	Klk6	Mus musculus kallikrein related-peptidase 6 (Klk6), transcript variant 1, mRNA	2.47355	1.30659	1.97516e-05	0.00732739	down	yes	Oligo
MSTRG.10424	Aqp4	Mus musculus aquaporin 4 (Aqp4), transcript variant 2, mRNA	2.47131	1.30527	0.021543	0.424526	down	yes	Astrocyte
MSTRG.21780	Mt2	Mus musculus metallothionein 2 (Mt2), mRNA	2.46101	1.29925	0.000530273	0.0608554	down	yes	Astrocyte
MSTRG.16735	Adra2c	Mus musculus adrenergic receptor, alpha 2c (Adra2c), mRNA	2.44057	1.28722	0.0271545	0.460964	down	yes	Neuron
MSTRG.1101	Prdx6	Mus musculus peroxiredoxin 6 (Prdx6), transcript variant 2, mRNA	2.41478	1.27189	0.00137927	0.10898	down	yes	Astrocyte
MSTRG.21781	Mt1	Mus musculus metallothionein 1 (Mt1), mRNA	2.34991	1.23261	0.000459018	0.0557771	down	yes	Astrocyte/Oligo/Microglia
MSTRG.12541	Slc43a3	PREDICTED: Mus musculus solute carrier family 43, member 3 (Slc43a3), transcript variant X6, mRNA	2.33318	1.2223	1.93499e-05	0.0072628	down	yes	All
MSTRG.13535	Fam210b	Mus musculus family with sequence similarity 210, member B (Fam210b), mRNA	2.31167	1.20894	0.0443202	0.553205	down	yes	Astrocyte/Neuron
MSTRG.15224	Igfbpl1	Mus musculus insulin-like growth factor binding protein-like 1 (Igfbpl1), mRNA	2.28687	1.19337	0.0015764	0.118617	down	yes	Neuron
MSTRG.1252	Pea15a	Mus musculus phosphoprotein enriched in astrocytes 15A (Pea15a), transcript variant 2, mRNA	2.26888	1.18198	0.0316218	0.485772	down	yes	All
MSTRG.2272	Tmem263	Mus musculus transmembrane protein 263 (Tmem263), mRNA	2.26613	1.18023	0.0296585	0.474299	down	yes	Astrocyte/Neuron/Oligo
MSTRG.18937	C3ar1	Mus musculus complement component 3a receptor 1 (C3ar1), mRNA	2.26137	1.1772	0.0371854	0.51716	down	yes	Microglia
MSTRG.13440	Mmp9	Mus musculus matrix metallopeptidase 9 (Mmp9), mRNA	2.22643	1.15473	0.0216268	0.4247	down	yes	Microglia
MSTRG.19491	9130221H12Rik	Mus musculus RIKEN cDNA 9130221H12 gene (9130221H12Rik), long non-coding RNA	2.21018	1.14417	0.0113515	0.328041	down	yes	Not determined
MSTRG.11546	Ubtd1	PREDICTED: Mus musculus ubiquitin domain containing 1 (Ubtd1), transcript variant X1, mRNA	2.19566	1.13466	0.021102	0.420248	down	yes	Microglia
MSTRG.7070	Trim13	PREDICTED: Mus musculus tripartite motif-containing 13 (Trim13), transcript variant X1, mRNA	2.18364	1.12674	0.0154234	0.376487	down	yes	Oligo
MSTRG.9599	Cdkn1a	Mus musculus cyclin-dependent kinase inhibitor 1A (P21) (Cdkn1a), transcript variant 1, mRNA	2.17232	1.11924	0.00053962	0.0614324	down	yes	Microglia
MSTRG.14821	Cyr61	Mus musculus cysteine rich protein 61 (Cyr61), mRNA	2.16222	1.11251	1.09878e-05	0.00547744	down	yes	Astrocyte
MSTRG.14297	S100a11	Mus musculus S100 calcium binding protein A11 (S100a11), mRNA	2.16067	1.11148	0.00603331	0.249659	down	yes	All
MSTRG.18073	Flnc	Mus musculus filamin C, gamma (Flnc), transcript variant 2, mRNA	2.13818	1.09638	1.7036e-07	0.000388227	down	yes	Astrocyte	A2-Associated
MSTRG.17895	Rasl11a	Mus musculus RAS-like, family 11, member A (Rasl11a), mRNA	2.08952	1.06317	1.77292e-05	0.0070168	down	yes	Astrocyte
MSTRG.12160	Lcn2	Mus musculus lipocalin 2 (Lcn2), mRNA	2.08867	1.06259	0.00385628	0.190936	down	yes	Microglia	Pan-Associated
MSTRG.4384	Socs3	Mus musculus suppressor of cytokine signaling 3 (Socs3), mRNA	2.08548	1.06038	1.15032e-05	0.00564613	down	yes	Microglia
MSTRG.22350	Col5a3	PREDICTED: Mus musculus collagen, type V, alpha 3 (Col5a3), transcript variant X1, mRNA	2.07086	1.05023	1.19418e-06	0.0011973	down	yes	Astrocyte/Oligo
MSTRG.17676	Hspb1	Mus musculus heat shock protein 1 (Hspb1), mRNA	2.06104	1.04337	0.0270059	0.460181	down	yes	Microglia	Pan-Associated
MSTRG.7465	Osmr	Mus musculus oncostatin M receptor (Osmr), transcript variant 1, mRNA	2.05905	1.04198	0.000362021	0.047925	down	yes	Astrocyte	Pan-Associated
MSTRG.469	Igfbp2	Mus musculus insulin-like growth factor binding protein 2 (Igfbp2), transcript variant 2, mRNA	2.04307	1.03074	2.49841e-05	0.00905789	down	yes	Astrocyte
MSTRG.22418	Acp5	Mus musculus acid phosphatase 5, tartrate resistant (Acp5), transcript variant 3, mRNA	2.03882	1.02773	0.0380317	0.520526	down	yes	Microglia
MSTRG.12537	Serping1	Mus musculus serine (or cysteine) peptidase inhibitor, clade G, member 1 (Serping1), mRNA	2.02637	1.0189	1.5551e-05	0.00644338	down	yes	Neuron/Astrocyte	A1-Associated
MSTRG.14343	Ctsk	PREDICTED: Mus musculus cathepsin K (Ctsk), transcript variant X1, mRNA	2.02525	1.0181	0.0263851	0.454589	down	yes	Oligo
MSTRG.5265	Serpina3n;Serpina3f;Serpina3m	Mus musculus serine (or cysteine) peptidase inhibitor, clade A, member 3F (Serpina3f), transcript variant 2, mRNA;Mus musculus serine (or cysteine) peptidase inhibitor, clade A, member 3M (Serpina3m), mRNA;Mus musculus serine (or cysteine) peptidase inhibitor, clade A, member 3N (Serpina3n), mRNA	2.01941	1.01393	0.0001096	0.0225593	down	yes	Astrocyte/Neuron/Oligo	Pan-Associated
MSTRG.15758	Mfsd2a	Mus musculus major facilitator superfamily domain containing 2A (Mfsd2a), mRNA	2.01646	1.01183	0.00201904	0.136781	down	yes	Oligo
MSTRG.21748	Gm19935	PREDICTED: Mus musculus predicted gene, 19935 (Gm19935), ncRNA	2.00779	1.00561	0.0268275	0.459121	down	yes	Not determined
MSTRG.7963	Lgals1	Mus musculus lectin, galactose binding, soluble 1 (Lgals1), mRNA	2.00526	1.00379	0.000212024	0.0347988	down	yes	Microglia
	*Oligo = Oligodendrocytes, All = Astrocyte, Neuron, Oligo, Microglia
	Zhang et al. 2015. An RNA-Sequencing Transcriptome and Splicing Database of Glia, Neurons, and Vascular Cells of the Cerebral Cortex. Journal of Neuroscience. 35(2):864-866. DOI: https://doi.org/10.1523/JNEUROSCI.4506-14.2015

## Sheet: Down in MG ablated ~127dpi
gene_id	gene_name	Description	Fold Change	log2(fc)	pval	qval	regulation	significant	Predominate cellular expression under basal conditions (Zhange et al.)*
MSTRG.13315	2900097C17Rik	Mus musculus RIKEN cDNA 2900097C17 gene (2900097C17Rik), long non-coding RNA	14.7454	-3.88219	0.0180356	0.398438	up	yes	Neuron
MSTRG.19401	Irf2bp1	Mus musculus interferon regulatory factor 2 binding protein 1 (Irf2bp1), mRNA	4.97015	-2.31329	0.0331553	0.49695	up	yes	Neuron/Oligo
MSTRG.18966	Lag3	PREDICTED: Mus musculus lymphocyte-activation gene 3 (Lag3), transcript variant X1, misc_RNA	3.3673	-1.75159	3.46134e-06	0.00245402	up	yes	Microglia
MSTRG.11879	Mrc1	Mus musculus mannose receptor, C type 1 (Mrc1), mRNA	3.15442	-1.65737	3.1797e-09	5.07226e-05	up	yes	Microglia
MSTRG.2164	Lingo3	PREDICTED: Mus musculus leucine rich repeat and Ig domain containing 3 (Lingo3), transcript variant X1, mRNA	3.15106	-1.65584	0.00326401	0.175607	up	yes	Oligo
MSTRG.21189	Hook3	PREDICTED: Mus musculus hook microtubule tethering protein 3 (Hook3), transcript variant X4, mRNA	2.92911	-1.55046	4.04065e-06	0.0027858	up	yes	Astrocyte/Neuron/Oligo
MSTRG.8295	Arf3	Mus musculus ADP-ribosylation factor 3 (Arf3), transcript variant 1, mRNA	2.89152	-1.53183	0.00974905	0.308881	up	yes	Neuron
MSTRG.10516	Camk4	PREDICTED: Mus musculus calcium/calmodulin-dependent protein kinase IV (Camk4), transcript variant X4, mRNA	2.87816	-1.52515	0.00819198	0.287462	up	yes	Neuron
MSTRG.14018	P2ry12	PREDICTED: Mus musculus purinergic receptor P2Y, G-protein coupled 12 (P2ry12), transcript variant X1, mRNA	2.78332	-1.4768	1.46318e-06	0.00137298	up	yes	Microglia
MSTRG.19979	Siglech	Mus musculus sialic acid binding Ig-like lectin H (Siglech), transcript variant 3, mRNA	2.78001	-1.47509	1.2009e-06	0.0011973	up	yes	Microglia
MSTRG.10790	Csf1r	PREDICTED: Mus musculus colony stimulating factor 1 receptor (Csf1r), transcript variant X5, misc_RNA	2.7696	-1.46968	1.90898e-05	0.007255	up	yes	Microglia
MSTRG.777	Tmem185b	Mus musculus transmembrane protein 185B (Tmem185b), mRNA	2.64188	-1.40157	0.0317783	0.487223	up	yes	Microglia
MSTRG.20730	Itgax	Mus musculus integrin alpha X (Itgax), mRNA	2.5144	-1.33021	3.27713e-06	0.00237622	up	yes	Microglia
MSTRG.9112	Dnajc28	Mus musculus DnaJ heat shock protein family (Hsp40) member C28 (Dnajc28), transcript variant 1, mRNA	2.50975	-1.32755	0.00318809	0.173868	up	yes	All
MSTRG.6727	Stab1	PREDICTED: Mus musculus stabilin 1 (Stab1), transcript variant X1, misc_RNA	2.50598	-1.32538	3.75859e-07	0.000649969	up	yes	Microglia
MSTRG.2828	Plek	Mus musculus pleckstrin (Plek), mRNA	2.40541	-1.26628	0.00226301	0.147045	up	yes	Microglia
MSTRG.22419	Pigyl	Mus musculus phosphatidylinositol glycan anchor biosynthesis, class Y-like (Pigyl), mRNA	2.40216	-1.26433	0.01886	0.403179	up	yes	Oligo
MSTRG.15806	Csf3r	PREDICTED: Mus musculus colony stimulating factor 3 receptor (granulocyte) (Csf3r), transcript variant X16, mRNA	2.34592	-1.23015	5.79839e-08	0.00023124	up	yes	Microglia
MSTRG.6811	Tspan14	Mus musculus tetraspanin 14 (Tspan14), transcript variant 2, mRNA	2.27537	-1.1861	0.00246743	0.152265	up	yes	Microglia
MSTRG.10782	Cd74	Mus musculus CD74 antigen (invariant polypeptide of major histocompatibility complex, class II antigen-associated) (Cd74), transcript variant 2, mRNA	2.26814	-1.18151	1.75725e-06	0.0015128	up	yes	Microglia
MSTRG.13125	Gm561	Mus musculus predicted gene 561 (Gm561), mRNA	2.25372	-1.17231	0.028117	0.4656	up	yes	Neuron/Oligo
MSTRG.14170	Fcrls	Mus musculus Fc receptor-like S, scavenger receptor (Fcrls), mRNA	2.25317	-1.17196	0.00144448	0.112401	up	yes	Microglia
MSTRG.5697	F13a1	Mus musculus coagulation factor XIII, A1 subunit (F13a1), transcript variant 1, mRNA	2.25282	1.17173	2.38095e-06	0.00194774	up	yes	Microglia
MSTRG.17317	Selplg	PREDICTED: Mus musculus selectin, platelet (p-selectin) ligand (Selplg), transcript variant X1, mRNA	2.21471	-1.14712	0.00142149	0.111155	up	yes	Microglia
MSTRG.4308	Hn1	Mus musculus Jupiter microtubule associated homolog 1 (Jpt1), mRNA	2.19211	-1.13232	0.0165935	0.38375	up	yes	Neuron/Microglia
MSTRG.1189	Rgs4	Mus musculus regulator of G-protein signaling 4 (Rgs4), mRNA	2.19186	-1.13216	0.0444508	0.553205	up	yes	Neuron
MSTRG.19787	Siglecf	PREDICTED: Mus musculus sialic acid binding Ig-like lectin F (Siglecf), transcript variant X1, mRNA	2.14444	-1.1006	5.99284e-10	1.91195e-05	up	yes	Microglia
MSTRG.15583	Zyg11b	PREDICTED: Mus musculus zyg-ll family member B, cell cycle regulator (Zyg11b), transcript variant X1, mRNA	2.07856	-1.05559	0.0192843	0.406908	up	yes	Neuron
MSTRG.9726	H2-Aa	Mus musculus histocompatibility 2, class II antigen A, alpha (H2-Aa), mRNA	2.0384	-1.02743	2.85296e-05	0.00978718	up	yes	Microglia
MSTRG.20729	Itgam	Mus musculus integrin alpha M (Itgam), transcript variant 2, mRNA	2.02129	-1.01528	0.00176455	0.124825	up	yes	Microglia
MSTRG.14499	Cttnbp2nl	PREDICTED: Mus musculus CTTNBP2 N-terminal like (Cttnbp2nl), transcript variant X1, mRNA	2.02059	-1.01477	0.0187422	0.403179	up	yes	All
	*Oligo = Oligodendrocytes, All = Astrocyte, Neuron, Oligo, Microglia
	Zhang et al. 2015. An RNA-Sequencing Transcriptome and Splicing Database of Glia, Neurons, and Vascular Cells of the Cerebral Cortex. Journal of Neuroscience. 35(2):864-866. DOI: https://doi.org/10.1523/JNEUROSCI.4506-14.2015
