# Supplementary material for: RNA-seq and network analysis reveal unique glial gene expression signatures during prion infection
Source: Mol Brain. 2020 May 7;13:71. doi: 10.1186/s13041-020-00610-8 (PMC7206698; doi:10.1186/s13041-020-00610-8)
Supplement: Supplementary file 11 — Additional file 11: Dataset 6. Gene Ontology analysis of genes altered during prion infection of PLX5622-treated mice at 80, 100, and ~127 dpi. [file 13041_2020_610_MOESM11_ESM.xlsx]

## Sheet: GO_MG abalted 80dpi
GO_ID	GO_Term	GO_function	GO_class	Genes	*S gene number	TS gene number	B gene number	TB gene number	pvalue
GO:0006911	phagocytosis, engulfment	biological_process	6	Bin2;Fcgr3;Itgam;Trem2	4	64	26	18072	2.01652e-06
GO:0016020	membrane	cellular_component	3	Adgre1;Arl4a;C130074G19Rik;Cd53;Csf1r;Ctss;Cx3cr1;Cyth4;Fcgr3;Gas1;Gfap;Gpr34;Hexb;Inpp5d;Itgam;Josd1;Laptm5;Lrrn3;Mrc1;Mrps6;Slc5a3;Nckap1l;Negr1;Ogfrl1;Gm19673;P2ry12;Pdpn;Pld4;Rnf130;S100a8;Selplg;Slco2b1;Slitrk5;Stab1;Tgfbr1;Tmem119;Tmem246;Trem2;Unc93b1;Wbp1l	38	64	6034	18072	1.75386e-05
GO:0014002	astrocyte development	biological_process	9	Gfap;S100a8;Vim	3	64	17	18072	2.78018e-05
GO:0002282	microglial cell activation involved in immune response	biological_process	9	Cx3cr1;Il33	2	64	3	18072	3.69538e-05
GO:0045103	intermediate filament-based process	biological_process	5	Gfap;Vim	2	64	3	18072	3.69538e-05
GO:0030593	neutrophil chemotaxis	biological_process	7	Fcgr3;Itgam;Nckap1l;S100a8	4	64	59	18072	5.62427e-05
GO:0045648	positive regulation of erythrocyte differentiation	biological_process	8	Id2;Inpp5d;Nckap1l	3	64	24	18072	8.12988e-05
GO:0045621	positive regulation of lymphocyte differentiation	biological_process	10	Inpp5d;Nckap1l	2	64	5	18072	0.000122617
GO:0005886	plasma membrane	cellular_component	5	Adgre1;Arl4a;Cd53;Csf1r;Cx3cr1;Cyth4;Fcgr3;Gas1;Gpr34;Inpp5d;Itgam;Josd1;Lrrn3;Mrc1;Negr1;P2ry12;Pdpn;S100a8;Selplg;Slco2b1;Stab1;Tgfbr1;Tmem119;Trem2;Vim	25	64	3595	18072	0.000313888
GO:0045087	innate immune response	biological_process	5	C1qb;Csf1r;Ly86;S100a8;Trem2;Trim35;Unc93b1	7	64	369	18072	0.000319335
GO:0060020	Bergmann glial cell differentiation	biological_process	9	Gfap;Vim	2	64	10	18072	0.0005455
GO:0090197	positive regulation of chemokine secretion	biological_process	10	Csf1r;Il33	2	64	10	18072	0.0005455
GO:0002376	immune system process	biological_process	3	Adgre1;C1qb;Csf1r;Inpp5d;Ly86;S100a8;Unc93b1	7	64	410	18072	0.000599559
GO:0098609	cell-cell adhesion	biological_process	5	Cd53;Itgam;Negr1;Pdpn	4	64	110	18072	0.00062338
GO:0016021	integral component of membrane	cellular_component	6	Adgre1;C130074G19Rik;Cd53;Csf1r;Cx3cr1;Fcgr3;Gpr34;Itgam;Laptm5;Lrrn3;Mrc1;Mrps6;Slc5a3;Nckap1l;P2ry12;Pdpn;Pld4;Rnf130;Selplg;Slco2b1;Slitrk5;Stab1;Tgfbr1;Tmem119;Tmem246;Trem2;Unc93b1;Wbp1l	27	64	4216	18072	0.000624814
GO:0051272	positive regulation of cellular component movement	biological_process	7	Pdpn;Tgfbr1	2	64	11	18072	0.000665201
GO:0008347	glial cell migration	biological_process	8	Ndn;P2ry12	2	64	12	18072	0.000796419
GO:0045028	G-protein coupled purinergic nucleotide receptor activity	molecular_function	8	Gpr34;P2ry12	2	64	12	18072	0.000796419
GO:0016064	immunoglobulin mediated immune response	biological_process	8	C4b;Inpp5d	2	64	13	18072	0.000939075
GO:0002523	leukocyte migration involved in inflammatory response	biological_process	5	Itgam;S100a8	2	64	13	18072	0.000939075
GO:0005615	extracellular space	cellular_component	5	C1qb;C4b;Ctss;Hexb;Il33;Itgam;Lrrn3;Ngp;Olfm3;S100a8;Serpina3f;Serpina3n;Serpina3m;Slitrk5	12	64	1206	18072	0.000952843
GO:0009986	cell surface	cellular_component	5	Cd53;Csf1r;Ctss;Fcgr3;Itgam;Mrc1;Siglech;Tgfbr1	8	64	603	18072	0.00125194
GO:0060252	positive regulation of glial cell proliferation	biological_process	11	Gfap;Vim	2	64	15	18072	0.00125838
GO:0050729	positive regulation of inflammatory response	biological_process	8	Ctss;Il33;S100a8	3	64	61	18072	0.0013168
GO:0045579	positive regulation of B cell differentiation	biological_process	11	Inpp5d;Nckap1l	2	64	17	18072	0.00162248
GO:2000045	regulation of G1/S transition of mitotic cell cycle	biological_process	9	Id2;Pdpn	2	64	18	18072	0.00182113
GO:0008285	negative regulation of cell proliferation	biological_process	5	Csf1r;Ing1;Inpp5d;Ndn;Pdpn;Trim35	6	64	371	18072	0.00197766
GO:0045109	intermediate filament organization	biological_process	7	Gfap;Vim	2	64	19	18072	0.00203074
GO:0001774	microglial cell activation	biological_process	7	Cx3cr1;Itgam	2	64	20	18072	0.00225124
GO:0016525	negative regulation of angiogenesis	biological_process	11	Cx3cr1;Ngp;Stab1	3	64	81	18072	0.00296867
GO:0044853	plasma membrane raft	cellular_component	7	Itgam;Selplg	2	64	23	18072	0.00297727
GO:0021772	olfactory bulb development	biological_process	13	Csf1r;Id2	2	64	23	18072	0.00297727
GO:0060838	lymphatic endothelial cell fate commitment	biological_process	10	Pdpn	1	64	1	18072	0.00354139
GO:0001621	ADP receptor activity	molecular_function	9	P2ry12	1	64	1	18072	0.00354139
GO:0005011	macrophage colony-stimulating factor receptor activity	molecular_function	10	Csf1r	1	64	1	18072	0.00354139
GO:0071718	sodium-independent icosanoid transport	biological_process	10	Slco2b1	1	64	1	18072	0.00354139
GO:1904714	regulation of chaperone-mediated autophagy	NA	NA	Gfap	1	64	1	18072	0.00354139
GO:1904328	regulation of myofibroblast contraction	NA	NA	Pdpn	1	64	1	18072	0.00354139
GO:2000350	positive regulation of CD40 signaling pathway	biological_process	10	Trem2	1	64	1	18072	0.00354139
GO:0005602	complement component C1 complex	cellular_component	5	C1qb	1	64	1	18072	0.00354139
GO:0016495	C-X3-C chemokine receptor activity	molecular_function	9	Cx3cr1	1	64	1	18072	0.00354139
GO:1903082	positive regulation of C-C chemokine receptor CCR7 signaling pathway	biological_process	12	Trem2	1	64	1	18072	0.00354139
GO:0002881	negative regulation of chronic inflammatory response to non-antigenic stimulus	biological_process	10	Cx3cr1	1	64	1	18072	0.00354139
GO:0070392	detection of lipoteichoic acid	biological_process	8	Trem2	1	64	1	18072	0.00354139
GO:0010625	positive regulation of Schwann cell proliferation	biological_process	12	Gfap	1	64	1	18072	0.00354139
GO:1904139	regulation of microglial cell migration	NA	NA	P2ry12	1	64	1	18072	0.00354139
GO:0030487	inositol-4,5-bisphosphate 5-phosphatase activity	molecular_function	10	Inpp5d	1	64	1	18072	0.00354139
GO:0043378	positive regulation of CD8-positive, alpha-beta T cell differentiation	biological_process	13	Nckap1l	1	64	1	18072	0.00354139
GO:0031323	regulation of cellular metabolic process	biological_process	5	Hexb	1	64	1	18072	0.00354139
GO:0097450	astrocyte end-foot	cellular_component	8	Gfap	1	64	1	18072	0.00354139
GO:0051580	regulation of neurotransmitter uptake	biological_process	9	Gfap	1	64	1	18072	0.00354139
GO:0032499	detection of peptidoglycan	biological_process	8	Trem2	1	64	1	18072	0.00354139
GO:1905223	epicardium morphogenesis	NA	NA	Tgfbr1	1	64	1	18072	0.00354139
GO:1905863	invadopodium organization	NA	NA	Pdpn	1	64	1	18072	0.00354139
GO:1900147	regulation of Schwann cell migration	biological_process	10	Vim	1	64	1	18072	0.00354139
GO:0009897	external side of plasma membrane	cellular_component	6	Adgre1;Fcgr3;Itgam;P2ry12;Pdpn	5	64	297	18072	0.00400648
GO:0048535	lymph node development	biological_process	6	Id2;Pdpn	2	64	28	18072	0.0043979
GO:0012501	programmed cell death	biological_process	6	Gas1;Rnf130	2	64	28	18072	0.0043979
GO:0045930	negative regulation of mitotic cell cycle	biological_process	8	Gas1;Trim35	2	64	32	18072	0.00571853
GO:0000902	cell morphogenesis	biological_process	7	Nckap1l;Pdpn;Unc93b1	3	64	104	18072	0.0059814
GO:0019882	antigen processing and presentation	biological_process	4	Ctss;Unc93b1	2	64	33	18072	0.00607365
GO:2001240	negative regulation of extrinsic apoptotic signaling pathway in absence of ligand	biological_process	11	Cx3cr1;Gas1	2	64	33	18072	0.00607365
GO:0048663	neuron fate commitment	biological_process	10	Id2;Tgfbr1	2	64	34	18072	0.0064386
GO:1901731	positive regulation of platelet aggregation	biological_process	9	Pdpn	1	64	2	18072	0.00707043
GO:0060376	positive regulation of mast cell differentiation	biological_process	11	Itgam	1	64	2	18072	0.00707043
GO:0070488	neutrophil aggregation	biological_process	9	S100a8	1	64	2	18072	0.00707043
GO:0061851	leading edge of lamellipodium	NA	NA	Pdpn	1	64	2	18072	0.00707043
GO:0044216	other organism cell	cellular_component	8	C4b	1	64	2	18072	0.00707043
GO:0001846	opsonin binding	molecular_function	5	Itgam	1	64	2	18072	0.00707043
GO:0003166	bundle of His development	biological_process	11	Id2	1	64	2	18072	0.00707043
GO:0016231	beta-N-acetylglucosaminidase activity	molecular_function	9	Hexb	1	64	2	18072	0.00707043
GO:0001966	thigmotaxis	biological_process	5	Id2	1	64	2	18072	0.00707043
GO:0045659	negative regulation of neutrophil differentiation	biological_process	12	Inpp5d	1	64	2	18072	0.00707043
GO:0015798	myo-inositol transport	biological_process	7	Mrps6;Slc5a3	1	64	2	18072	0.00707043
GO:1903012	positive regulation of bone development	biological_process	10	Tmem119	1	64	2	18072	0.00707043
GO:1990682	CSF1-CSF1R complex	NA	NA	Csf1r	1	64	2	18072	0.00707043
GO:0015929	hexosaminidase activity	molecular_function	7	Hexb	1	64	2	18072	0.00707043
GO:0061518	microglial cell proliferation	biological_process	10	Il33	1	64	2	18072	0.00707043
GO:0002588	positive regulation of antigen processing and presentation of peptide antigen via MHC class II	biological_process	8	Trem2	1	64	2	18072	0.00707043
GO:0061756	leukocyte adhesion to vascular endothelial cell	NA	NA	Itgam	1	64	2	18072	0.00707043
GO:0050902	leukocyte adhesive activation	biological_process	5	Selplg	1	64	2	18072	0.00707043
GO:2000363	positive regulation of prostaglandin-E synthase activity	biological_process	7	Itgam	1	64	2	18072	0.00707043
GO:0001788	antibody-dependent cellular cytotoxicity	biological_process	5	Fcgr3	1	64	2	18072	0.00707043
GO:0038145	macrophage colony-stimulating factor signaling pathway	biological_process	9	Csf1r	1	64	2	18072	0.00707043
GO:0008049	male courtship behavior	biological_process	8	Hexb	1	64	2	18072	0.00707043
GO:0003342	proepicardium development	biological_process	9	Tgfbr1	1	64	2	18072	0.00707043
GO:0007155	cell adhesion	biological_process	4	Cx3cr1;Itgam;Negr1;Pdpn;Selplg;Stab1	6	64	483	18072	0.0071565
GO:0048701	embryonic cranial skeleton morphogenesis	biological_process	11	Gas1;Tgfbr1	2	64	36	18072	0.00719774
GO:0004888	transmembrane signaling receptor activity	molecular_function	5	Adgre1;Csf1r;Mrc1;Trem2	4	64	225	18072	0.00829706
GO:0010718	positive regulation of epithelial to mesenchymal transition	biological_process	12	Pdpn;Tgfbr1	2	64	41	18072	0.00926278
GO:0007409	axonogenesis	biological_process	8	Lrrn3;Ndn;Slitrk5	3	64	122	18072	0.00927101
GO:0006935	chemotaxis	biological_process	5	Cx3cr1;Nckap1l;S100a8	3	64	123	18072	0.00947911
GO:0009925	basal plasma membrane	cellular_component	7	P2ry12;Slco2b1	2	64	42	18072	0.00970389
GO:2000392	regulation of lamellipodium morphogenesis	biological_process	8	Pdpn	1	64	3	18072	0.0105872
GO:1905075	positive regulation of occluding junction disassembly	NA	NA	Tgfbr1	1	64	3	18072	0.0105872
GO:0051025	negative regulation of immunoglobulin secretion	biological_process	9	Il33	1	64	3	18072	0.0105872
GO:0034594	phosphatidylinositol trisphosphate phosphatase activity	molecular_function	9	Inpp5d	1	64	3	18072	0.0105872
GO:0070358	actin polymerization-dependent cell motility	biological_process	7	Nckap1l	1	64	3	18072	0.0105872
GO:0042984	regulation of amyloid precursor protein biosynthetic process	biological_process	9	Necab1	1	64	3	18072	0.0105872
GO:0034769	basement membrane disassembly	biological_process	7	Ctss	1	64	3	18072	0.0105872
GO:0002826	negative regulation of T-helper 1 type immune response	biological_process	9	Il33	1	64	3	18072	0.0105872
GO:0001820	serotonin secretion	biological_process	6	Fcgr3	1	64	3	18072	0.0105872
GO:0048871	multicellular organismal homeostasis	biological_process	5	Ndn	1	64	3	18072	0.0105872
GO:0019838	growth factor binding	molecular_function	5	Csf1r;Tgfbr1	2	64	47	18072	0.0120461
GO:0045111	intermediate filament cytoskeleton	cellular_component	10	Gfap;S100a8	2	64	50	18072	0.0135584
GO:0038024	cargo receptor activity	molecular_function	4	Siglech	1	64	4	18072	0.0140917
GO:0071543	diphosphoinositol polyphosphate metabolic process	biological_process	8	Nudt11	1	64	4	18072	0.0140917
GO:0001798	positive regulation of type IIa hypersensitivity	biological_process	10	Fcgr3	1	64	4	18072	0.0140917
GO:0035589	G-protein coupled purinergic nucleotide receptor signaling pathway	biological_process	10	Gpr34	1	64	4	18072	0.0140917
GO:0032497	detection of lipopolysaccharide	biological_process	8	Trem2	1	64	4	18072	0.0140917
GO:0060743	epithelial cell maturation involved in prostate gland development	biological_process	9	Fem1b	1	64	4	18072	0.0140917
GO:0060965	negative regulation of gene silencing by miRNA	biological_process	13	Elavl1	1	64	4	18072	0.0140917
GO:0008486	diphosphoinositol-polyphosphate diphosphatase activity	molecular_function	8	Nudt11	1	64	4	18072	0.0140917
GO:0034154	toll-like receptor 7 signaling pathway	biological_process	9	Unc93b1	1	64	4	18072	0.0140917
GO:0045578	negative regulation of B cell differentiation	biological_process	11	Id2	1	64	4	18072	0.0140917
GO:2001184	positive regulation of interleukin-12 secretion	biological_process	10	Unc93b1	1	64	4	18072	0.0140917
GO:0000298	endopolyphosphatase activity	molecular_function	8	Nudt11	1	64	4	18072	0.0140917
GO:1900024	regulation of substrate adhesion-dependent cell spreading	biological_process	10	Pdpn	1	64	4	18072	0.0140917
GO:0034431	bis(5'-adenosyl)-hexaphosphatase activity	molecular_function	9	Nudt11	1	64	4	18072	0.0140917
GO:0043372	positive regulation of CD4-positive, alpha-beta T cell differentiation	biological_process	13	Nckap1l	1	64	4	18072	0.0140917
GO:0051438	regulation of ubiquitin-protein transferase activity	biological_process	12	Fem1b	1	64	4	18072	0.0140917
GO:1901911	adenosine 5'-(hexahydrogen pentaphosphate) catabolic process	biological_process	11	Nudt11	1	64	4	18072	0.0140917
GO:0051425	PTB domain binding	molecular_function	6	Inpp5d	1	64	4	18072	0.0140917
GO:1901909	diadenosine hexaphosphate catabolic process	biological_process	11	Nudt11	1	64	4	18072	0.0140917
GO:0034432	bis(5'-adenosyl)-pentaphosphatase activity	molecular_function	9	Nudt11	1	64	4	18072	0.0140917
GO:0005025	transforming growth factor beta receptor activity, type I	molecular_function	11	Tgfbr1	1	64	4	18072	0.0140917
GO:0002793	positive regulation of peptide secretion	biological_process	9	S100a8	1	64	4	18072	0.0140917
GO:1901907	diadenosine pentaphosphate catabolic process	biological_process	11	Nudt11	1	64	4	18072	0.0140917
GO:0001851	complement component C3b binding	molecular_function	6	Itgam	1	64	4	18072	0.0140917
GO:0001812	positive regulation of type I hypersensitivity	biological_process	11	Fcgr3	1	64	4	18072	0.0140917
GO:0043315	positive regulation of neutrophil degranulation	biological_process	11	Itgam	1	64	4	18072	0.0140917
GO:0061030	epithelial cell differentiation involved in mammary gland alveolus development	biological_process	9	Id2	1	64	4	18072	0.0140917
GO:0045006	DNA deamination	biological_process	10	Exosc6	1	64	4	18072	0.0140917
GO:0005372	water transmembrane transporter activity	molecular_function	6	Pdpn	1	64	4	18072	0.0140917
GO:0098574	cytoplasmic side of lysosomal membrane	cellular_component	13	Gfap	1	64	4	18072	0.0140917
GO:0019770	IgG receptor activity	molecular_function	7	Fcgr3	1	64	4	18072	0.0140917
GO:0009649	entrainment of circadian clock	biological_process	6	Id2	1	64	4	18072	0.0140917
GO:0001781	neutrophil apoptotic process	biological_process	6	Itgam	1	64	4	18072	0.0140917
GO:0001805	positive regulation of type III hypersensitivity	biological_process	9	Fcgr3	1	64	4	18072	0.0140917
GO:0031125	rRNA 3'-end processing	biological_process	12	Exosc6	1	64	4	18072	0.0140917
GO:0045123	cellular extravasation	biological_process	5	Itgam	1	64	4	18072	0.0140917
GO:0048002	antigen processing and presentation of peptide antigen	biological_process	5	Ctss	1	64	4	18072	0.0140917
GO:0061031	endodermal digestive tract morphogenesis	biological_process	9	Id2	1	64	4	18072	0.0140917
GO:0014005	microglia development	biological_process	11	Itgam	1	64	4	18072	0.0140917
GO:1901491	negative regulation of lymphangiogenesis	biological_process	12	Ngp	1	64	4	18072	0.0140917
GO:0045963	negative regulation of dopamine metabolic process	biological_process	10	Itgam	1	64	4	18072	0.0140917
GO:0006915	apoptotic process	biological_process	7	Fem1b;Inpp5d;Rnf130;S100a8;Tgfbr1;Trim35	6	64	563	18072	0.0144973
GO:0006898	receptor-mediated endocytosis	biological_process	8	Mrc1;Siglech	2	64	55	18072	0.0162513
GO:0006909	phagocytosis	biological_process	5	Itgam;Pld4	2	64	56	18072	0.0168152
GO:0015884	folic acid transport	biological_process	10	Pdpn	1	64	5	18072	0.0175839
GO:0035662	Toll-like receptor 4 binding	molecular_function	7	S100a8	1	64	5	18072	0.0175839
GO:0048592	eye morphogenesis	biological_process	10	Gas1	1	64	5	18072	0.0175839
GO:0071051	polyadenylation-dependent snoRNA 3'-end processing	biological_process	13	Exosc6	1	64	5	18072	0.0175839
GO:0019960	C-X3-C chemokine binding	molecular_function	7	Cx3cr1	1	64	5	18072	0.0175839
GO:0045098	type III intermediate filament	cellular_component	12	Vim	1	64	5	18072	0.0175839
GO:0070252	actin-mediated cell contraction	biological_process	7	Pdpn	1	64	5	18072	0.0175839
GO:0042590	antigen processing and presentation of exogenous peptide antigen via MHC class I	biological_process	7	Fcgr3	1	64	5	18072	0.0175839
GO:0018119	peptidyl-cysteine S-nitrosylation	biological_process	9	S100a8	1	64	5	18072	0.0175839
GO:0030011	maintenance of cell polarity	biological_process	6	Nckap1l	1	64	5	18072	0.0175839
GO:0002686	negative regulation of leukocyte migration	biological_process	6	Il33	1	64	5	18072	0.0175839
GO:1902041	regulation of extrinsic apoptotic signaling pathway via death domain receptors	biological_process	10	Fem1b	1	64	5	18072	0.0175839
GO:0036006	cellular response to macrophage colony-stimulating factor stimulus	biological_process	8	Csf1r	1	64	5	18072	0.0175839
GO:0004563	beta-N-acetylhexosaminidase activity	molecular_function	8	Hexb	1	64	5	18072	0.0175839
GO:0002521	leukocyte differentiation	biological_process	7	Id2	1	64	5	18072	0.0175839
GO:1905007	positive regulation of epithelial to mesenchymal transition involved in endocardial cushion formation	NA	NA	Tgfbr1	1	64	5	18072	0.0175839
GO:0010572	positive regulation of platelet activation	biological_process	8	Pdpn	1	64	5	18072	0.0175839
GO:0008360	regulation of cell shape	biological_process	9	Csf1r;Hexb;Pdpn	3	64	155	18072	0.0176063
GO:0043353	enucleate erythrocyte differentiation	biological_process	7	Id2	1	64	6	18072	0.021064
GO:0070891	lipoteichoic acid binding	molecular_function	5	Trem2	1	64	6	18072	0.021064
GO:0060978	angiogenesis involved in coronary vascular morphogenesis	biological_process	11	Tgfbr1	1	64	6	18072	0.021064
GO:0004630	phospholipase D activity	molecular_function	8	Pld4	1	64	6	18072	0.021064
GO:0034162	toll-like receptor 9 signaling pathway	biological_process	9	Unc93b1	1	64	6	18072	0.021064
GO:0072357	PTW/PP1 phosphatase complex	cellular_component	6	Wdr82	1	64	6	18072	0.021064
GO:0043615	astrocyte cell migration	biological_process	9	Hexb	1	64	6	18072	0.021064
GO:1990254	keratin filament binding	molecular_function	7	Vim	1	64	6	18072	0.021064
GO:0001609	G-protein coupled adenosine receptor activity	molecular_function	7	P2ry12	1	64	6	18072	0.021064
GO:0060043	regulation of cardiac muscle cell proliferation	biological_process	6	Tgfbr1	1	64	6	18072	0.021064
GO:0060628	regulation of ER to Golgi vesicle-mediated transport	biological_process	8	Gas1	1	64	6	18072	0.021064
GO:0030203	glycosaminoglycan metabolic process	biological_process	7	Hexb	1	64	6	18072	0.021064
GO:0008517	folic acid transmembrane transporter activity	molecular_function	5	Pdpn	1	64	6	18072	0.021064
GO:0070290	N-acylphosphatidylethanolamine-specific phospholipase D activity	molecular_function	8	Pld4	1	64	6	18072	0.021064
GO:0019956	chemokine binding	molecular_function	6	Pdpn	1	64	6	18072	0.021064
GO:0035509	negative regulation of myosin-light-chain-phosphatase activity	biological_process	12	Nckap1l	1	64	6	18072	0.021064
GO:0097386	glial cell projection	cellular_component	6	Gfap	1	64	6	18072	0.021064
GO:0071224	cellular response to peptidoglycan	biological_process	8	Trem2	1	64	6	18072	0.021064
GO:0045656	negative regulation of monocyte differentiation	biological_process	11	Inpp5d	1	64	6	18072	0.021064
GO:0019864	IgG binding	molecular_function	7	Fcgr3	1	64	6	18072	0.021064
GO:0060442	branching involved in prostate gland morphogenesis	biological_process	9	Fem1b	1	64	6	18072	0.021064
GO:0045588	positive regulation of gamma-delta T cell differentiation	biological_process	12	Nckap1l	1	64	6	18072	0.021064
GO:0070723	response to cholesterol	biological_process	8	Tgfbr1	1	64	6	18072	0.021064
GO:0045727	positive regulation of translation	biological_process	9	Elavl1;Vim	2	64	67	18072	0.02355
GO:0005200	structural constituent of cytoskeleton	molecular_function	4	Gfap;Vim	2	64	67	18072	0.02355
GO:0003725	double-stranded RNA binding	molecular_function	7	Elavl1;Vim	2	64	68	18072	0.0242091
GO:0009313	oligosaccharide catabolic process	biological_process	7	Hexb	1	64	7	18072	0.0245319
GO:0002070	epithelial cell maturation	biological_process	9	Fem1b	1	64	7	18072	0.0245319
GO:0060017	parathyroid gland development	biological_process	8	Tgfbr1	1	64	7	18072	0.0245319
GO:0001849	complement component C1q binding	molecular_function	6	C4b	1	64	7	18072	0.0245319
GO:0045409	negative regulation of interleukin-6 biosynthetic process	biological_process	9	Inpp5d	1	64	7	18072	0.0245319
GO:0035325	Toll-like receptor binding	molecular_function	6	Unc93b1	1	64	7	18072	0.0245319
GO:0045661	regulation of myoblast differentiation	biological_process	9	Cd53	1	64	7	18072	0.0245319
GO:0032754	positive regulation of interleukin-5 production	biological_process	8	Il33	1	64	7	18072	0.0245319
GO:0071800	podosome assembly	biological_process	6	Bin2	1	64	7	18072	0.0245319
GO:0031102	neuron projection regeneration	biological_process	7	Gfap	1	64	7	18072	0.0245319
GO:1903980	positive regulation of microglial cell activation	NA	NA	Itgam	1	64	7	18072	0.0245319
GO:0005024	transforming growth factor beta-activated receptor activity	molecular_function	10	Tgfbr1	1	64	7	18072	0.0245319
GO:0003223	ventricular compact myocardium morphogenesis	biological_process	13	Tgfbr1	1	64	7	18072	0.0245319
GO:1990904	ribonucleoprotein complex	NA	NA	Elavl1	1	64	7	18072	0.0245319
GO:0006689	ganglioside catabolic process	biological_process	9	Hexb	1	64	7	18072	0.0245319
GO:0034987	immunoglobulin receptor binding	molecular_function	6	Fcgr3	1	64	7	18072	0.0245319
GO:0071514	genetic imprinting	biological_process	7	Ndn	1	64	7	18072	0.0245319
GO:0043270	positive regulation of ion transport	biological_process	7	P2ry12	1	64	7	18072	0.0245319
GO:0005114	type II transforming growth factor beta receptor binding	molecular_function	8	Tgfbr1	1	64	7	18072	0.0245319
GO:0002830	positive regulation of type 2 immune response	biological_process	7	Il33	1	64	7	18072	0.0245319
GO:0050869	negative regulation of B cell activation	biological_process	8	Inpp5d	1	64	7	18072	0.0245319
GO:0045335	phagocytic vesicle	cellular_component	12	Pld4;Vim	2	64	69	18072	0.0248756
GO:0040008	regulation of growth	biological_process	4	Ndn;Tgfbr1	2	64	70	18072	0.0255497
GO:0097110	scaffold protein binding	molecular_function	5	Trem2;Vim	2	64	70	18072	0.0255497
GO:0043235	receptor complex	cellular_component	5	Csf1r;Slitrk5;Tgfbr1	3	64	180	18072	0.0259871
GO:0006954	inflammatory response	biological_process	6	Csf1r;Ly86;S100a8;Stab1	4	64	320	18072	0.0267164
GO:0051965	positive regulation of synapse assembly	biological_process	8	Lrrn3;Slitrk5	2	64	72	18072	0.02692
GO:0030246	carbohydrate binding	molecular_function	4	C4b;Hexb;Mrc1	3	64	183	18072	0.0271138
GO:0006020	inositol metabolic process	biological_process	6	Mrps6;Slc5a3	1	64	8	18072	0.0279878
GO:0006930	substrate-dependent cell migration, cell extension	biological_process	9	P2ry12	1	64	8	18072	0.0279878
GO:0043576	regulation of respiratory gaseous exchange	biological_process	6	Mrps6;Slc5a3	1	64	8	18072	0.0279878
GO:0097197	tetraspanin-enriched microdomain	cellular_component	7	Pdpn	1	64	8	18072	0.0279878
GO:0009410	response to xenobiotic stimulus	biological_process	5	Slitrk5	1	64	8	18072	0.0279878
GO:0045602	negative regulation of endothelial cell differentiation	biological_process	10	Tgfbr1	1	64	8	18072	0.0279878
GO:0048515	spermatid differentiation	biological_process	8	Tmem119	1	64	8	18072	0.0279878
GO:0010447	response to acidic pH	biological_process	6	Ctss	1	64	8	18072	0.0279878
GO:1900272	negative regulation of long-term synaptic potentiation	biological_process	12	Cx3cr1	1	64	8	18072	0.0279878
GO:0032009	early phagosome	cellular_component	13	Unc93b1	1	64	8	18072	0.0279878
GO:0045830	positive regulation of isotype switching	biological_process	10	Exosc6	1	64	8	18072	0.0279878
GO:0031258	lamellipodium membrane	cellular_component	8	Pdpn	1	64	8	18072	0.0279878
GO:0070307	lens fiber cell development	biological_process	9	Vim	1	64	8	18072	0.0279878
GO:0050544	arachidonic acid binding	molecular_function	8	S100a8	1	64	8	18072	0.0279878
GO:0033691	sialic acid binding	molecular_function	7	Siglech	1	64	8	18072	0.0279878
GO:0034475	U4 snRNA 3'-end processing	biological_process	13	Exosc6	1	64	8	18072	0.0279878
GO:0001973	adenosine receptor signaling pathway	biological_process	10	P2ry12	1	64	8	18072	0.0279878
GO:0006687	glycosphingolipid metabolic process	biological_process	7	Hexb	1	64	8	18072	0.0279878
GO:0007341	penetration of zona pellucida	biological_process	7	Hexb	1	64	8	18072	0.0279878
GO:0050786	RAGE receptor binding	molecular_function	6	S100a8	1	64	8	18072	0.0279878
GO:0045217	cell-cell junction maintenance	biological_process	7	Csf1r	1	64	8	18072	0.0279878
GO:0035239	tube morphogenesis	biological_process	7	Pdpn	1	64	8	18072	0.0279878
GO:0004445	inositol-polyphosphate 5-phosphatase activity	molecular_function	10	Inpp5d	1	64	8	18072	0.0279878
GO:0061032	visceral serous pericardium development	biological_process	10	Pdpn	1	64	8	18072	0.0279878
GO:0045124	regulation of bone resorption	biological_process	8	Csf1r	1	64	8	18072	0.0279878
GO:0001848	complement binding	molecular_function	5	C4b	1	64	8	18072	0.0279878
GO:0008354	germ cell migration	biological_process	6	Tgfbr1	1	64	8	18072	0.0279878
GO:0006956	complement activation	biological_process	5	C4b	1	64	8	18072	0.0279878
GO:0070181	small ribosomal subunit rRNA binding	molecular_function	8	Mrps6;Slc5a3	1	64	8	18072	0.0279878
GO:0031666	positive regulation of lipopolysaccharide-mediated signaling pathway	biological_process	10	Ly86	1	64	8	18072	0.0279878
GO:0010700	negative regulation of norepinephrine secretion	biological_process	8	P2ry12	1	64	8	18072	0.0279878
GO:0005882	intermediate filament	cellular_component	11	Gfap;Vim	2	64	78	18072	0.031204
GO:0021587	cerebellum morphogenesis	biological_process	12	Gas1	1	64	9	18072	0.0314316
GO:0043394	proteoglycan binding	molecular_function	6	Ctss	1	64	9	18072	0.0314316
GO:0042582	azurophil granule	cellular_component	13	Hexb	1	64	9	18072	0.0314316
GO:0090091	positive regulation of extracellular matrix disassembly	biological_process	8	Pdpn	1	64	9	18072	0.0314316
GO:0032736	positive regulation of interleukin-13 production	biological_process	8	Il33	1	64	9	18072	0.0314316
GO:0031209	SCAR complex	cellular_component	9	Nckap1l	1	64	9	18072	0.0314316
GO:0030853	negative regulation of granulocyte differentiation	biological_process	11	Inpp5d	1	64	9	18072	0.0314316
GO:0071437	invadopodium	cellular_component	6	Pdpn	1	64	9	18072	0.0314316
GO:0044267	cellular protein metabolic process	biological_process	6	Hexb	1	64	9	18072	0.0314316
GO:0034427	nuclear-transcribed mRNA catabolic process, exonucleolytic, 3'-5'	biological_process	12	Exosc6	1	64	9	18072	0.0314316
GO:0071028	nuclear mRNA surveillance	biological_process	11	Exosc6	1	64	9	18072	0.0314316
GO:0050798	activated T cell proliferation	biological_process	8	Itgam	1	64	9	18072	0.0314316
GO:0002281	macrophage activation involved in immune response	biological_process	8	Il33	1	64	9	18072	0.0314316
GO:0034138	toll-like receptor 3 signaling pathway	biological_process	9	Unc93b1	1	64	9	18072	0.0314316
GO:0003149	membranous septum morphogenesis	biological_process	13	Id2	1	64	9	18072	0.0314316
GO:0060982	coronary artery morphogenesis	biological_process	11	Tgfbr1	1	64	9	18072	0.0314316
GO:0048541	Peyer's patch development	biological_process	7	Id2	1	64	9	18072	0.0314316
GO:0042473	outer ear morphogenesis	biological_process	10	Gas1	1	64	9	18072	0.0314316
GO:0007166	cell surface receptor signaling pathway	biological_process	7	Adgre1;Cd53;Fcgr3	3	64	194	18072	0.0314664
GO:0010977	negative regulation of neuron projection development	biological_process	8	Gfap;Vim	2	64	79	18072	0.0319427
GO:0005887	integral component of plasma membrane	cellular_component	7	Cd53;Csf1r;Gpr34;Mrc1;Mrps6;Slc5a3;P2ry12;Slco2b1;Stab1	8	64	1063	18072	0.0333216
GO:0060021	palate development	biological_process	5	Gas1;Tgfbr1	2	64	81	18072	0.0334406
GO:0005764	lysosome	cellular_component	11	Ctss;Hexb;Laptm5;Unc93b1	4	64	345	18072	0.0338784
GO:2000001	regulation of DNA damage checkpoint	biological_process	10	Fem1b	1	64	10	18072	0.0348634
GO:0097449	astrocyte projection	cellular_component	7	Gfap	1	64	10	18072	0.0348634
GO:0002262	myeloid cell homeostasis	biological_process	4	Nckap1l	1	64	10	18072	0.0348634
GO:0033598	mammary gland epithelial cell proliferation	biological_process	11	Id2	1	64	10	18072	0.0348634
GO:0019953	sexual reproduction	biological_process	4	Hexb	1	64	10	18072	0.0348634
GO:0097028	dendritic cell differentiation	biological_process	8	Trem2	1	64	10	18072	0.0348634
GO:0042834	peptidoglycan binding	molecular_function	6	Trem2	1	64	10	18072	0.0348634
GO:0001931	uropod	cellular_component	6	Selplg	1	64	10	18072	0.0348634
GO:0097242	amyloid-beta clearance	biological_process	5	Itgam	1	64	10	18072	0.0348634
GO:0071318	cellular response to ATP	biological_process	8	P2ry12	1	64	10	18072	0.0348634
GO:0071223	cellular response to lipoteichoic acid	biological_process	7	Trem2	1	64	10	18072	0.0348634
GO:0005901	caveola	cellular_component	7	P2ry12;Tgfbr1	2	64	83	18072	0.0349657
GO:0071346	cellular response to interferon-gamma	biological_process	7	Mrc1;Vim	2	64	85	18072	0.0365175
GO:0030335	positive regulation of cell migration	biological_process	9	Csf1r;Pdpn;Tgfbr1	3	64	207	18072	0.0370556
GO:0060100	positive regulation of phagocytosis, engulfment	biological_process	5	Nckap1l	1	64	11	18072	0.0382832
GO:0050072	m7G(5')pppN diphosphatase activity	molecular_function	8	Nudt11	1	64	11	18072	0.0382832
GO:0070411	I-SMAD binding	molecular_function	6	Tgfbr1	1	64	11	18072	0.0382832
GO:0005041	low-density lipoprotein receptor activity	molecular_function	6	Stab1	1	64	11	18072	0.0382832
GO:0021756	striatum development	biological_process	13	Slitrk5	1	64	11	18072	0.0382832
GO:0005543	phospholipid binding	molecular_function	5	Bin2;Trem2	2	64	91	18072	0.0413283
GO:0021879	forebrain neuron differentiation	biological_process	10	Csf1r	1	64	12	18072	0.0416911
GO:0035925	mRNA 3'-UTR AU-rich region binding	molecular_function	8	Elavl1	1	64	12	18072	0.0416911
GO:0045576	mast cell activation	biological_process	6	Fcgr3	1	64	12	18072	0.0416911
GO:0097320	plasma membrane tubulation	biological_process	6	Bin2	1	64	12	18072	0.0416911
GO:0048667	cell morphogenesis involved in neuron differentiation	biological_process	11	Id2	1	64	12	18072	0.0416911
GO:0071285	cellular response to lithium ion	biological_process	8	Id2	1	64	12	18072	0.0416911
GO:0010941	regulation of cell death	biological_process	6	Ing1	1	64	12	18072	0.0416911
GO:0034101	erythrocyte homeostasis	biological_process	5	Nckap1l	1	64	12	18072	0.0416911
GO:0000176	nuclear exosome (RNase complex	cellular_component	8	Exosc6	1	64	12	18072	0.0416911
GO:0032700	negative regulation of interleukin-17 production	biological_process	8	Nckap1l	1	64	12	18072	0.0416911
GO:0010955	negative regulation of protein processing	biological_process	8	Gas1	1	64	12	18072	0.0416911
GO:0048188	Set1C/COMPASS complex	cellular_component	9	Wdr82	1	64	12	18072	0.0416911
GO:0006910	phagocytosis, recognition	biological_process	6	Fcgr3	1	64	12	18072	0.0416911
GO:0051024	positive regulation of immunoglobulin secretion	biological_process	9	Il33	1	64	12	18072	0.0416911
GO:0043066	negative regulation of apoptotic process	biological_process	9	Csf1r;Gas1;Nckap1l;Pdpn;Tgfbr1	5	64	540	18072	0.0421923
GO:0001501	skeletal system development	biological_process	7	Hexb;Tgfbr1	2	64	94	18072	0.0438187
GO:0010466	negative regulation of peptidase activity	biological_process	10	Ngp;Serpina3f;Serpina3n;Serpina3m	2	64	95	18072	0.044661
GO:0051568	histone H3-K4 methylation	biological_process	9	Wdr82	1	64	13	18072	0.0450871
GO:0003016	respiratory system process	biological_process	6	Ndn	1	64	13	18072	0.0450871
GO:0044319	wound healing, spreading of cells	biological_process	8	Pdpn	1	64	13	18072	0.0450871
GO:0045651	positive regulation of macrophage differentiation	biological_process	11	Id2	1	64	13	18072	0.0450871
GO:0000177	cytoplasmic exosome (RNase complex	cellular_component	8	Exosc6	1	64	13	18072	0.0450871
GO:2000036	regulation of stem cell population maintenance	biological_process	10	Elavl1	1	64	13	18072	0.0450871
GO:0004675	transmembrane receptor protein serine/threonine kinase activity	molecular_function	9	Tgfbr1	1	64	13	18072	0.0450871
GO:0021795	cerebral cortex cell migration	biological_process	10	Cx3cr1	1	64	13	18072	0.0450871
GO:0060391	positive regulation of SMAD protein import into nucleus	biological_process	12	Tgfbr1	1	64	13	18072	0.0450871
GO:0042535	positive regulation of tumor necrosis factor biosynthetic process	biological_process	9	Fcgr3	1	64	13	18072	0.0450871
GO:0033690	positive regulation of osteoblast proliferation	biological_process	6	Tmem119	1	64	13	18072	0.0450871
GO:0048711	positive regulation of astrocyte differentiation	biological_process	10	Id2	1	64	13	18072	0.0450871
GO:0033630	positive regulation of cell adhesion mediated by integrin	biological_process	6	Nckap1l	1	64	13	18072	0.0450871
GO:0015250	water channel activity	molecular_function	8	Pdpn	1	64	13	18072	0.0450871
GO:0031529	ruffle organization	biological_process	6	Csf1r	1	64	13	18072	0.0450871
GO:1902894	negative regulation of pri-miRNA transcription by RNA polymerase II	biological_process	14	Tgfbr1	1	64	13	18072	0.0450871
GO:2001259	positive regulation of cation channel activity	biological_process	10	Ctss	1	64	13	18072	0.0450871
GO:0060389	pathway-restricted SMAD protein phosphorylation	biological_process	9	Tgfbr1	1	64	13	18072	0.0450871
GO:0030414	peptidase inhibitor activity	molecular_function	5	Ngp;Serpina3f;Serpina3n;Serpina3m	2	64	97	18072	0.0463637
GO:0044297	cell body	cellular_component	5	Gfap;Vim	2	64	97	18072	0.0463637
GO:0070935	3'-UTR-mediated mRNA stabilization	biological_process	12	Elavl1	1	64	14	18072	0.0484712
GO:0048715	negative regulation of oligodendrocyte differentiation	biological_process	10	Id2	1	64	14	18072	0.0484712
GO:0016075	rRNA catabolic process	biological_process	10	Exosc6	1	64	14	18072	0.0484712
GO:0019886	antigen processing and presentation of exogenous peptide antigen via MHC class II	biological_process	7	Unc93b1	1	64	14	18072	0.0484712
GO:0015125	bile acid transmembrane transporter activity	molecular_function	9	Slco2b1	1	64	14	18072	0.0484712
GO:0045779	negative regulation of bone resorption	biological_process	9	Inpp5d	1	64	14	18072	0.0484712
GO:0001946	lymphangiogenesis	biological_process	10	Pdpn	1	64	14	18072	0.0484712
GO:0016818	hydrolase activity, acting on acid anhydrides, in phosphorus-containing anhydrides	molecular_function	6	Nudt11	1	64	14	18072	0.0484712
GO:0048246	macrophage chemotaxis	biological_process	6	Cx3cr1	1	64	14	18072	0.0484712
GO:0006044	N-acetylglucosamine metabolic process	biological_process	8	Hexb	1	64	14	18072	0.0484712
GO:2000178	negative regulation of neural precursor cell proliferation	biological_process	6	Id2	1	64	14	18072	0.0484712
GO:0004871	signal transducer activity	molecular_function	4	Adgre1;Csf1r;Cx3cr1;Gpr34;P2ry12	5	64	571	18072	0.0514252
GO:0045475	locomotor rhythm	biological_process	6	Id2	1	64	15	18072	0.0518436
GO:2000249	regulation of actin cytoskeleton reorganization	biological_process	8	Csf1r	1	64	15	18072	0.0518436
GO:1902187	negative regulation of viral release from host cell	biological_process	9	Trim35	1	64	15	18072	0.0518436
GO:0005123	death receptor binding	molecular_function	8	Fem1b	1	64	15	18072	0.0518436
GO:0048011	neurotrophin TRK receptor signaling pathway	biological_process	10	Ndn	1	64	15	18072	0.0518436
GO:0007625	grooming behavior	biological_process	5	Slitrk5	1	64	15	18072	0.0518436
GO:0003222	ventricular trabecula myocardium morphogenesis	biological_process	13	Tgfbr1	1	64	15	18072	0.0518436
GO:0004702	signal transducer, downstream of receptor, with serine/threonine kinase activity	molecular_function	9	Tgfbr1	1	64	15	18072	0.0518436
GO:0080182	histone H3-K4 trimethylation	biological_process	10	Wdr82	1	64	15	18072	0.0518436
GO:0005509	calcium ion binding	molecular_function	7	Adgre1;Hpcal4;Necab1;S100a8;Stab1	5	64	574	18072	0.0523773
GO:0009791	post-embryonic development	biological_process	6	Ndn;Tgfbr1	2	64	104	18072	0.052507
GO:0019900	kinase binding	molecular_function	6	Gfap;Vim	2	64	106	18072	0.0543132
GO:0007626	locomotory behavior	biological_process	4	Hexb;Negr1	2	64	106	18072	0.0543132
GO:0050901	leukocyte tethering or rolling	biological_process	6	Selplg	1	64	16	18072	0.0552042
GO:2000147	positive regulation of cell motility	biological_process	8	Csf1r	1	64	16	18072	0.0552042
GO:0001779	natural killer cell differentiation	biological_process	9	Id2	1	64	16	18072	0.0552042
GO:0030169	low-density lipoprotein particle binding	molecular_function	7	Stab1	1	64	16	18072	0.0552042
GO:0031527	filopodium membrane	cellular_component	8	Pdpn	1	64	16	18072	0.0552042
GO:0060037	pharyngeal system development	biological_process	9	Tgfbr1	1	64	16	18072	0.0552042
GO:0031224	intrinsic component of membrane	cellular_component	5	P2ry12	1	64	16	18072	0.0552042
GO:0042800	histone methyltransferase activity (H3-K4 specific	molecular_function	11	Wdr82	1	64	16	18072	0.0552042
GO:0006833	water transport	biological_process	6	Pdpn	1	64	16	18072	0.0552042
GO:0009968	negative regulation of signal transduction	biological_process	8	Csf1r;Inpp5d	2	64	110	18072	0.0579906
GO:0032930	positive regulation of superoxide anion generation	biological_process	9	Itgam	1	64	17	18072	0.058553
GO:0043032	positive regulation of macrophage activation	biological_process	8	Il33	1	64	17	18072	0.058553
GO:0045190	isotype switching	biological_process	8	Exosc6	1	64	17	18072	0.058553
GO:0031396	regulation of protein ubiquitination	biological_process	11	Tgfbr1	1	64	17	18072	0.058553
GO:0072358	cardiovascular system development	biological_process	7	Slitrk5	1	64	17	18072	0.058553
GO:0010628	positive regulation of gene expression	biological_process	8	Id2;Il33;Tgfbr1;Vim	4	64	415	18072	0.0593947
GO:0004930	G-protein coupled receptor activity	molecular_function	6	Adgre1;Cx3cr1;Gpr34;P2ry12	4	64	418	18072	0.060668
GO:0048598	embryonic morphogenesis	biological_process	7	Gas1	1	64	18	18072	0.0618902
GO:0030131	clathrin adaptor complex	cellular_component	11	Lrrn3	1	64	18	18072	0.0618902
GO:0031528	microvillus membrane	cellular_component	8	Pdpn	1	64	18	18072	0.0618902
GO:0017091	AU-rich element binding	molecular_function	7	Elavl1	1	64	18	18072	0.0618902
GO:0030889	negative regulation of B cell proliferation	biological_process	9	Inpp5d	1	64	18	18072	0.0618902
GO:0001891	phagocytic cup	cellular_component	7	Bin2	1	64	18	18072	0.0618902
GO:0021904	dorsal/ventral neural tube patterning	biological_process	9	Gas1	1	64	18	18072	0.0618902
GO:0042462	eye photoreceptor cell development	biological_process	12	Olfm3	1	64	18	18072	0.0618902
GO:0005212	structural constituent of eye lens	molecular_function	4	Vim	1	64	18	18072	0.0618902
GO:0032331	negative regulation of chondrocyte differentiation	biological_process	9	Tgfbr1	1	64	18	18072	0.0618902
GO:0007264	small GTPase mediated signal transduction	biological_process	8	Arf3;Arl4a	2	64	116	18072	0.0636642
GO:0000178	exosome (RNase complex	cellular_component	7	Exosc6	1	64	19	18072	0.0652157
GO:0032753	positive regulation of interleukin-4 production	biological_process	8	Il33	1	64	19	18072	0.0652157
GO:0090398	cellular senescence	biological_process	6	Id2	1	64	19	18072	0.0652157
GO:0007413	axonal fasciculation	biological_process	7	Ndn	1	64	19	18072	0.0652157
GO:0002224	toll-like receptor signaling pathway	biological_process	8	Unc93b1	1	64	19	18072	0.0652157
GO:0060749	mammary gland alveolus development	biological_process	11	Id2	1	64	19	18072	0.0652157
GO:0005086	ARF guanyl-nucleotide exchange factor activity	molecular_function	4	Cyth4	1	64	19	18072	0.0652157
GO:0019955	cytokine binding	molecular_function	5	Csf1r	1	64	19	18072	0.0652157
GO:0005622	intracellular	cellular_component	5	Arf3;Arl4a;Gfap;Hpcal4;Nudt11;Trim35	6	64	812	18072	0.0670348
GO:0048557	embryonic digestive tract morphogenesis	biological_process	9	Id2	1	64	20	18072	0.0685296
GO:0048870	cell motility	biological_process	6	Tgfbr1	1	64	20	18072	0.0685296
GO:0048255	mRNA stabilization	biological_process	11	Elavl1	1	64	20	18072	0.0685296
GO:0005246	calcium channel regulator activity	molecular_function	4	Hpcal4	1	64	20	18072	0.0685296
GO:0015721	bile acid and bile salt transport	biological_process	10	Slco2b1	1	64	20	18072	0.0685296
GO:0030574	collagen catabolic process	biological_process	6	Ctss	1	64	20	18072	0.0685296
GO:0050431	transforming growth factor beta binding	molecular_function	6	Tgfbr1	1	64	20	18072	0.0685296
GO:0005576	extracellular region	cellular_component	3	C1qb;C4b;Il33;Ly86;Ngp;Olfm3;S100a8;Serpina3f;Serpina3n;Serpina3m;Trem2	9	64	1458	18072	0.0703872
GO:0046856	phosphatidylinositol dephosphorylation	biological_process	10	Inpp5d	1	64	21	18072	0.071832
GO:0006693	prostaglandin metabolic process	biological_process	10	Pdpn	1	64	21	18072	0.071832
GO:0014003	oligodendrocyte development	biological_process	9	Id2	1	64	21	18072	0.071832
GO:0043153	entrainment of circadian clock by photoperiod	biological_process	7	Id2	1	64	21	18072	0.071832
GO:0007422	peripheral nervous system development	biological_process	8	Mrps6;Slc5a3	1	64	21	18072	0.071832
GO:0008340	determination of adult lifespan	biological_process	7	Inpp5d	1	64	21	18072	0.071832
GO:0050777	negative regulation of immune response	biological_process	6	Inpp5d	1	64	21	18072	0.071832
GO:0007178	transmembrane receptor protein serine/threonine kinase signaling pathway	biological_process	9	Tgfbr1	1	64	21	18072	0.071832
GO:1901741	positive regulation of myoblast fusion	biological_process	9	Cd53	1	64	21	18072	0.071832
GO:0031225	anchored component of membrane	cellular_component	6	Gas1;Negr1	2	64	126	18072	0.0735151
GO:0005537	mannose binding	molecular_function	6	Mrc1	1	64	22	18072	0.0751228
GO:0045671	negative regulation of osteoclast differentiation	biological_process	11	Inpp5d	1	64	22	18072	0.0751228
GO:0050850	positive regulation of calcium-mediated signaling	biological_process	11	Trem2	1	64	22	18072	0.0751228
GO:0071353	cellular response to interleukin-4	biological_process	8	Mrc1	1	64	22	18072	0.0751228
GO:0008589	regulation of smoothened signaling pathway	biological_process	9	Gas1	1	64	22	18072	0.0751228
GO:0006928	movement of cell or subcellular component	biological_process	5	Pdpn	1	64	22	18072	0.0751228
GO:0045453	bone resorption	biological_process	7	Ctss	1	64	22	18072	0.0751228
GO:0001191	transcriptional repressor activity, RNA polymerase II transcription factor binding	molecular_function	6	Id2	1	64	22	18072	0.0751228
GO:0042476	odontogenesis	biological_process	9	Gas1	1	64	22	18072	0.0751228
GO:0007585	respiratory gaseous exchange	biological_process	5	Ndn	1	64	22	18072	0.0751228
GO:0007159	leukocyte cell-cell adhesion	biological_process	7	Itgam	1	64	22	18072	0.0751228
GO:0000785	chromatin	cellular_component	11	Id2;Wdr82	2	64	129	18072	0.0765611
GO:0016209	antioxidant activity	molecular_function	3	S100a8	1	64	23	18072	0.0784022
GO:0042474	middle ear morphogenesis	biological_process	10	Gas1	1	64	23	18072	0.0784022
GO:0046488	phosphatidylinositol metabolic process	biological_process	9	Csf1r	1	64	23	18072	0.0784022
GO:0045879	negative regulation of smoothened signaling pathway	biological_process	10	Gas1	1	64	23	18072	0.0784022
GO:0001530	lipopolysaccharide binding	molecular_function	5	Trem2	1	64	23	18072	0.0784022
GO:0043395	heparan sulfate proteoglycan binding	molecular_function	7	Itgam	1	64	23	18072	0.0784022
GO:0030866	cortical actin cytoskeleton organization	biological_process	7	Nckap1l	1	64	23	18072	0.0784022
GO:0043393	regulation of protein binding	biological_process	6	Tgfbr1	1	64	23	18072	0.0784022
GO:0005777	peroxisome	cellular_component	10	Nudt19;Vim	2	64	132	18072	0.0796467
GO:0019221	cytokine-mediated signaling pathway	biological_process	8	Csf1r;Cx3cr1	2	64	132	18072	0.0796467
GO:0032588	trans-Golgi network membrane	cellular_component	11	Pld4	1	64	24	18072	0.0816701
GO:0048844	artery morphogenesis	biological_process	10	Tgfbr1	1	64	24	18072	0.0816701
GO:2000778	positive regulation of interleukin-6 secretion	biological_process	9	Unc93b1	1	64	24	18072	0.0816701
GO:0005540	hyaluronic acid binding	molecular_function	6	Stab1	1	64	24	18072	0.0816701
GO:0050905	neuromuscular process	biological_process	7	Hexb	1	64	24	18072	0.0816701
GO:0030295	protein kinase activator activity	molecular_function	6	Nckap1l	1	64	24	18072	0.0816701
GO:0061098	positive regulation of protein tyrosine kinase activity	biological_process	11	Csf1r	1	64	24	18072	0.0816701
GO:0031214	biomineral tissue development	biological_process	8	Tmem119	1	64	24	18072	0.0816701
GO:0032689	negative regulation of interferon-gamma production	biological_process	8	Il33	1	64	24	18072	0.0816701
GO:0045672	positive regulation of osteoclast differentiation	biological_process	11	Csf1r	1	64	24	18072	0.0816701
GO:0002250	adaptive immune response	biological_process	5	Adgre1;Unc93b1	2	64	135	18072	0.082771
GO:0016324	apical plasma membrane	cellular_component	6	Pdpn;Slco2b1;Tgfbr1	3	64	291	18072	0.0841739
GO:0007165	signal transduction	biological_process	6	Adgre1;Cx3cr1;Gpr34;Hpcal4;P2ry12;Pdpn;Tgfbr1	7	64	1073	18072	0.0841862
GO:0006953	acute-phase response	biological_process	8	Serpina3f;Serpina3n;Serpina3m	1	64	25	18072	0.0849265
GO:0030031	cell projection assembly	biological_process	6	Nckap1l	1	64	25	18072	0.0849265
GO:0070527	platelet aggregation	biological_process	7	P2ry12	1	64	25	18072	0.0849265
GO:0007411	axon guidance	biological_process	7	Csf1r;Gas1	2	64	138	18072	0.0859327
GO:0008284	positive regulation of cell proliferation	biological_process	5	Csf1r;Gas1;Id2;Tgfbr1	4	64	472	18072	0.0860399
GO:0004553	hydrolase activity, hydrolyzing O-glycosyl compounds	molecular_function	6	Hexb	1	64	26	18072	0.0881717
GO:0019915	lipid storage	biological_process	6	Hexb	1	64	26	18072	0.0881717
GO:1902895	positive regulation of pri-miRNA transcription by RNA polymerase II	biological_process	14	Tgfbr1	1	64	26	18072	0.0881717
GO:0002102	podosome	cellular_component	9	Bin2	1	64	26	18072	0.0881717
GO:0043542	endothelial cell migration	biological_process	10	Tgfbr1	1	64	26	18072	0.0881717
GO:0002052	positive regulation of neuroblast proliferation	biological_process	10	Cx3cr1	1	64	26	18072	0.0881717
GO:0043236	laminin binding	molecular_function	5	Ctss	1	64	27	18072	0.0914055
GO:0043488	regulation of mRNA stability	biological_process	10	Vim	1	64	27	18072	0.0914055
GO:0071158	positive regulation of cell cycle arrest	biological_process	9	Id2	1	64	27	18072	0.0914055
GO:0001824	blastocyst development	biological_process	10	Tgfbr1	1	64	27	18072	0.0914055
GO:0050770	regulation of axonogenesis	biological_process	9	Vim	1	64	27	18072	0.0914055
GO:0035097	histone methyltransferase complex	cellular_component	8	Wdr82	1	64	27	18072	0.0914055
GO:0008305	integrin complex	cellular_component	8	Itgam	1	64	27	18072	0.0914055
GO:0006958	complement activation, classical pathway	biological_process	10	C1qb	1	64	27	18072	0.0914055
GO:0048675	axon extension	biological_process	8	Ndn	1	64	27	18072	0.0914055
GO:0090023	positive regulation of neutrophil chemotaxis	biological_process	9	Nckap1l	1	64	27	18072	0.0914055
GO:0090314	positive regulation of protein targeting to membrane	biological_process	9	Itgam	1	64	27	18072	0.0914055
GO:0002088	lens development in camera-type eye	biological_process	11	Tgfbr1	1	64	28	18072	0.094628
GO:0050900	leukocyte migration	biological_process	4	Selplg	1	64	28	18072	0.094628
GO:0043015	gamma-tubulin binding	molecular_function	7	Ndn	1	64	28	18072	0.094628
GO:0005763	mitochondrial small ribosomal subunit	cellular_component	13	Mrps6;Slc5a3	1	64	28	18072	0.094628
GO:0004869	cysteine-type endopeptidase inhibitor activity	molecular_function	7	Ngp	1	64	28	18072	0.094628
GO:0051607	defense response to virus	biological_process	5	Il33;Unc93b1	2	64	148	18072	0.0967282
GO:0005198	structural molecule activity	molecular_function	3	Gfap;Vim	2	64	148	18072	0.0967282
GO:0030316	osteoclast differentiation	biological_process	9	Csf1r	1	64	29	18072	0.0978392
GO:0032967	positive regulation of collagen biosynthetic process	biological_process	8	Vim	1	64	29	18072	0.0978392
GO:0001782	B cell homeostasis	biological_process	6	Nckap1l	1	64	29	18072	0.0978392
GO:0031663	lipopolysaccharide-mediated signaling pathway	biological_process	8	Trem2	1	64	29	18072	0.0978392
GO:0001968	fibronectin binding	molecular_function	5	Ctss	1	64	30	18072	0.101039
GO:0060412	ventricular septum morphogenesis	biological_process	12	Tgfbr1	1	64	30	18072	0.101039
GO:2001244	positive regulation of intrinsic apoptotic signaling pathway	biological_process	10	S100a8	1	64	30	18072	0.101039
GO:0032281	AMPA glutamate receptor complex	cellular_component	9	Olfm3	1	64	30	18072	0.101039
GO:0030863	cortical cytoskeleton	cellular_component	11	Inpp5d	1	64	30	18072	0.101039
GO:0015711	organic anion transport	biological_process	7	Slco2b1	1	64	30	18072	0.101039
GO:0051491	positive regulation of filopodium assembly	biological_process	9	Tgfbr1	1	64	31	18072	0.104228
GO:0043029	T cell homeostasis	biological_process	6	Nckap1l	1	64	31	18072	0.104228
GO:0043392	negative regulation of DNA binding	biological_process	7	Id2	1	64	31	18072	0.104228
GO:0008375	acetylglucosaminyltransferase activity	molecular_function	7	Hexb	1	64	31	18072	0.104228
GO:0071902	positive regulation of protein serine/threonine kinase activity	biological_process	12	Csf1r	1	64	31	18072	0.104228
GO:0032715	negative regulation of interleukin-6 production	biological_process	8	Nckap1l	1	64	31	18072	0.104228
GO:0032809	neuronal cell body membrane	cellular_component	8	Cx3cr1	1	64	31	18072	0.104228
GO:0048589	developmental growth	biological_process	5	Gas1	1	64	31	18072	0.104228
GO:0001837	epithelial to mesenchymal transition	biological_process	10	Tgfbr1	1	64	31	18072	0.104228
GO:0006890	retrograde vesicle-mediated transport, Golgi to ER	biological_process	7	Arf3	1	64	31	18072	0.104228
GO:0045777	positive regulation of blood pressure	biological_process	9	Id2	1	64	31	18072	0.104228
GO:0048015	phosphatidylinositol-mediated signaling	biological_process	9	Csf1r	1	64	32	18072	0.107406
GO:0071345	cellular response to cytokine stimulus	biological_process	7	Csf1r	1	64	32	18072	0.107406
GO:0001937	negative regulation of endothelial cell proliferation	biological_process	7	Tgfbr1	1	64	32	18072	0.107406
GO:0001819	positive regulation of cytokine production	biological_process	7	Il33	1	64	32	18072	0.107406
GO:0060612	adipose tissue development	biological_process	8	Id2	1	64	32	18072	0.107406
GO:0045880	positive regulation of smoothened signaling pathway	biological_process	10	Gas1	1	64	32	18072	0.107406
GO:0030168	platelet activation	biological_process	6	P2ry12	1	64	33	18072	0.110572
GO:0001656	metanephros development	biological_process	10	Id2	1	64	33	18072	0.110572
GO:0050853	B cell receptor signaling pathway	biological_process	8	Nckap1l	1	64	33	18072	0.110572
GO:0015171	amino acid transmembrane transporter activity	molecular_function	8	Pdpn	1	64	33	18072	0.110572
GO:0030501	positive regulation of bone mineralization	biological_process	8	Tmem119	1	64	34	18072	0.113728
GO:0051924	regulation of calcium ion transport	biological_process	10	P2ry12	1	64	34	18072	0.113728
GO:0001772	immunological synapse	cellular_component	7	Cd53	1	64	34	18072	0.113728
GO:0043065	positive regulation of apoptotic process	biological_process	9	Inpp5d;Tgfbr1;Trim35	3	64	335	18072	0.115601
GO:0050873	brown fat cell differentiation	biological_process	8	Arl4a	1	64	35	18072	0.116873
GO:0015347	sodium-independent organic anion transmembrane transporter activity	molecular_function	7	Slco2b1	1	64	35	18072	0.116873
GO:0030534	adult behavior	biological_process	5	Slitrk5	1	64	35	18072	0.116873
GO:0051721	protein phosphatase 2A binding	molecular_function	8	Vim	1	64	35	18072	0.116873
GO:0042327	positive regulation of phosphorylation	biological_process	9	Nckap1l	1	64	35	18072	0.116873
GO:0043434	response to peptide hormone	biological_process	6	Serpina3f;Serpina3n;Serpina3m	1	64	35	18072	0.116873
GO:0002053	positive regulation of mesenchymal cell proliferation	biological_process	7	Gas1	1	64	36	18072	0.120006
GO:0008514	organic anion transmembrane transporter activity	molecular_function	8	Slco2b1	1	64	36	18072	0.120006
GO:0043627	response to estrogen	biological_process	7	Tgfbr1	1	64	36	18072	0.120006
GO:0043252	sodium-independent organic anion transport	biological_process	8	Slco2b1	1	64	36	18072	0.120006
GO:0032543	mitochondrial translation	biological_process	8	Mrps6;Slc5a3	1	64	36	18072	0.120006
GO:0032007	negative regulation of TOR signaling	biological_process	10	Tnfaip8l1	1	64	36	18072	0.120006
GO:0019216	regulation of lipid metabolic process	biological_process	6	Id2	1	64	36	18072	0.120006
GO:0000186	activation of MAPKK activity	biological_process	13	Tgfbr1	1	64	36	18072	0.120006
GO:0048477	oogenesis	biological_process	7	Hexb	1	64	37	18072	0.123129
GO:0043491	protein kinase B signaling	biological_process	8	P2ry12	1	64	37	18072	0.123129
GO:0007631	feeding behavior	biological_process	4	Negr1	1	64	37	18072	0.123129
GO:0046658	anchored component of plasma membrane	cellular_component	8	Gas1	1	64	37	18072	0.123129
GO:0030155	regulation of cell adhesion	biological_process	5	Pdpn	1	64	38	18072	0.12624
GO:1901216	positive regulation of neuron death	biological_process	8	Itgam	1	64	38	18072	0.12624
GO:2001235	positive regulation of apoptotic signaling pathway	biological_process	9	Tgfbr1	1	64	39	18072	0.129341
GO:0048706	embryonic skeletal system development	biological_process	9	Gas1	1	64	39	18072	0.129341
GO:0051930	regulation of sensory perception of pain	biological_process	9	Ctss	1	64	40	18072	0.132431
GO:0032012	regulation of ARF protein signal transduction	biological_process	11	Cyth4	1	64	40	18072	0.132431
GO:0048469	cell maturation	biological_process	8	Id2	1	64	40	18072	0.132431
GO:0007040	lysosome organization	biological_process	6	Hexb	1	64	40	18072	0.132431
GO:0046777	protein autophosphorylation	biological_process	9	Csf1r;Tgfbr1	2	64	181	18072	0.134737
GO:0045787	positive regulation of cell cycle	biological_process	6	Id2	1	64	41	18072	0.135511
GO:0097191	extrinsic apoptotic signaling pathway	biological_process	8	Il33	1	64	41	18072	0.135511
GO:2001237	negative regulation of extrinsic apoptotic signaling pathway	biological_process	10	Tgfbr1	1	64	42	18072	0.138579
GO:0030199	collagen fibril organization	biological_process	7	Tgfbr1	1	64	42	18072	0.138579
GO:0050776	regulation of immune response	biological_process	5	Fcgr3	1	64	42	18072	0.138579
GO:0050766	positive regulation of phagocytosis	biological_process	8	Fcgr3	1	64	42	18072	0.138579
GO:0045596	negative regulation of cell differentiation	biological_process	8	P2ry12	1	64	43	18072	0.141637
GO:0007599	hemostasis	biological_process	6	P2ry12	1	64	43	18072	0.141637
GO:0045668	negative regulation of osteoblast differentiation	biological_process	9	Id2	1	64	44	18072	0.144684
GO:0019843	rRNA binding	molecular_function	7	Mrps6;Slc5a3	1	64	44	18072	0.144684
GO:0009953	dorsal/ventral pattern formation	biological_process	8	Gas1	1	64	44	18072	0.144684
GO:0005044	scavenger receptor activity	molecular_function	5	Stab1	1	64	44	18072	0.144684
GO:0071560	cellular response to transforming growth factor beta stimulus	biological_process	8	Tgfbr1	1	64	44	18072	0.144684
GO:0016323	basolateral plasma membrane	cellular_component	6	Pdpn;Tgfbr1	2	64	190	18072	0.145623
GO:0030890	positive regulation of B cell proliferation	biological_process	9	Nckap1l	1	64	45	18072	0.14772
GO:0001934	positive regulation of protein phosphorylation	biological_process	10	Csf1r;Lrrn3	2	64	192	18072	0.148067
GO:0006865	amino acid transport	biological_process	9	Pdpn	1	64	46	18072	0.150746
GO:0007193	adenylate cyclase-inhibiting G-protein coupled receptor signaling pathway	biological_process	11	P2ry12	1	64	46	18072	0.150746
GO:0032403	protein complex binding	molecular_function	5	Lrrn3;Nckap1l;Tgfbr1	3	64	382	18072	0.153279
GO:0004197	cysteine-type endopeptidase activity	molecular_function	8	Ctss	1	64	47	18072	0.153761
GO:0048286	lung alveolus development	biological_process	9	Pdpn	1	64	47	18072	0.153761
GO:0048813	dendrite morphogenesis	biological_process	8	Slitrk5	1	64	47	18072	0.153761
GO:0035064	methylated histone binding	molecular_function	6	Ing1	1	64	48	18072	0.156766
GO:0010862	positive regulation of pathway-restricted SMAD protein phosphorylation	biological_process	10	Tgfbr1	1	64	48	18072	0.156766
GO:0051496	positive regulation of stress fiber assembly	biological_process	10	Tgfbr1	1	64	48	18072	0.156766
GO:0042552	myelination	biological_process	10	Hexb	1	64	48	18072	0.156766
GO:0004896	cytokine receptor activity	molecular_function	6	Cx3cr1	1	64	49	18072	0.15976
GO:0045600	positive regulation of fat cell differentiation	biological_process	9	Id2	1	64	49	18072	0.15976
GO:0042752	regulation of circadian rhythm	biological_process	5	Id2	1	64	49	18072	0.15976
GO:0043588	skin development	biological_process	8	Slitrk5	1	64	50	18072	0.162744
GO:0030838	positive regulation of actin filament polymerization	biological_process	11	Nckap1l	1	64	50	18072	0.162744
GO:0005844	polysome	cellular_component	8	Vim	1	64	50	18072	0.162744
GO:1903078	positive regulation of protein localization to plasma membrane	biological_process	7	Trem2	1	64	50	18072	0.162744
GO:0048705	skeletal system morphogenesis	biological_process	8	Tgfbr1	1	64	51	18072	0.165717
GO:0032755	positive regulation of interleukin-6 production	biological_process	8	Il33	1	64	52	18072	0.16868
GO:0051603	proteolysis involved in cellular protein catabolic process	biological_process	8	Ctss	1	64	52	18072	0.16868
GO:0071407	cellular response to organic cyclic compound	biological_process	7	P2ry12	1	64	52	18072	0.16868
GO:0042531	positive regulation of tyrosine phosphorylation of STAT protein	biological_process	11	Csf1r	1	64	53	18072	0.171632
GO:0048538	thymus development	biological_process	6	Tgfbr1	1	64	53	18072	0.171632
GO:0046332	SMAD binding	molecular_function	5	Tgfbr1	1	64	54	18072	0.174575
GO:0007338	single fertilization	biological_process	6	Hexb	1	64	55	18072	0.177507
GO:0060291	long-term synaptic potentiation	biological_process	10	Gfap	1	64	55	18072	0.177507
GO:0004714	transmembrane receptor protein tyrosine kinase activity	molecular_function	9	Csf1r	1	64	55	18072	0.177507
GO:0060326	cell chemotaxis	biological_process	8	Bin2	1	64	56	18072	0.180428
GO:0008283	cell proliferation	biological_process	4	Csf1r;Pdpn	2	64	220	18072	0.183078
GO:0048839	inner ear development	biological_process	10	C1qb	1	64	57	18072	0.18334
GO:0008654	phospholipid biosynthetic process	biological_process	6	Hexb	1	64	57	18072	0.18334
GO:0005102	receptor binding	molecular_function	5	Nudt19;Pdpn;Tgfbr1	3	64	417	18072	0.183555
GO:0005518	collagen binding	molecular_function	6	Ctss	1	64	59	18072	0.189132
GO:0031252	cell leading edge	cellular_component	5	Vim	1	64	59	18072	0.189132
GO:0032922	circadian regulation of gene expression	biological_process	8	Id2	1	64	59	18072	0.189132
GO:0007188	adenylate cyclase-modulating G-protein coupled receptor signaling pathway	biological_process	10	P2ry12	1	64	59	18072	0.189132
GO:0034097	response to cytokine	biological_process	6	Serpina3f;Serpina3n;Serpina3m	1	64	60	18072	0.192013
GO:0050885	neuromuscular process controlling balance	biological_process	8	Hexb	1	64	60	18072	0.192013
GO:0005515	protein binding	molecular_function	4	Csf1r;Elavl1;Fem1b;Gas1;Gfap;Id2;Inpp5d;Ly86;Ndn;Olfm3;Pdpn;Pld4;Selplg;Tgfbr1;Tmem119;Tnfaip8l1;Trem2;Trim35;Unc93b1;Vim	20	64	4657	18072	0.192893
GO:0042733	embryonic digit morphogenesis	biological_process	10	Gas1	1	64	61	18072	0.194884
GO:0030175	filopodium	cellular_component	6	Pdpn	1	64	61	18072	0.194884
GO:0004872	receptor activity	molecular_function	3	Mrc1;Ogfrl1;Gm19673	2	64	230	18072	0.195872
GO:0008344	adult locomotory behavior	biological_process	5	Id2	1	64	62	18072	0.197745
GO:0008022	protein C-terminus binding	molecular_function	5	Hpcal4;Vim	2	64	233	18072	0.199734
GO:0009611	response to wounding	biological_process	5	Gfap	1	64	63	18072	0.200596
GO:0003730	mRNA 3'-UTR binding	molecular_function	9	Elavl1	1	64	63	18072	0.200596
GO:0070374	positive regulation of ERK1 and ERK2 cascade	biological_process	12	Csf1r;Trem2	2	64	234	18072	0.201023
GO:0042102	positive regulation of T cell proliferation	biological_process	8	Nckap1l	1	64	64	18072	0.203437
GO:0001085	RNA polymerase II transcription factor binding	molecular_function	6	Id2	1	64	64	18072	0.203437
GO:0048468	cell development	biological_process	7	Id2	1	64	64	18072	0.203437
GO:0060395	SMAD protein signal transduction	biological_process	10	Vim	1	64	65	18072	0.206268
GO:0045669	positive regulation of osteoblast differentiation	biological_process	9	Tmem119	1	64	65	18072	0.206268
GO:0010951	negative regulation of endopeptidase activity	biological_process	11	Serpina3f;Serpina3n;Serpina3m	1	64	65	18072	0.206268
GO:0048666	neuron development	biological_process	10	Ndn	1	64	66	18072	0.209089
GO:0001649	osteoblast differentiation	biological_process	7	Tmem119	1	64	66	18072	0.209089
GO:0032587	ruffle membrane	cellular_component	8	Pdpn	1	64	66	18072	0.209089
GO:0007507	heart development	biological_process	8	Id2;Tgfbr1	2	64	243	18072	0.212671
GO:0007186	G-protein coupled receptor signaling pathway	biological_process	8	Adgre1;Cx3cr1;Gpr34;P2ry12	4	64	670	18072	0.212838
GO:0010008	endosome membrane	cellular_component	11	Mrc1	1	64	68	18072	0.214701
GO:0007229	integrin-mediated signaling pathway	biological_process	8	Itgam	1	64	68	18072	0.214701
GO:0006952	defense response	biological_process	5	Ngp	1	64	68	18072	0.214701
GO:0018108	peptidyl-tyrosine phosphorylation	biological_process	9	Csf1r	1	64	68	18072	0.214701
GO:0006606	protein import into nucleus	biological_process	6	Ing1	1	64	69	18072	0.217493
GO:0033674	positive regulation of kinase activity	biological_process	10	Csf1r	1	64	69	18072	0.217493
GO:0043010	camera-type eye development	biological_process	10	Gas1	1	64	69	18072	0.217493
GO:0050727	regulation of inflammatory response	biological_process	7	S100a8	1	64	70	18072	0.220275
GO:0008565	protein transporter activity	molecular_function	5	Unc93b1	1	64	71	18072	0.223047
GO:0071944	cell periphery	cellular_component	5	Adgre1	1	64	71	18072	0.223047
GO:0007596	blood coagulation	biological_process	6	P2ry12	1	64	71	18072	0.223047
GO:0005581	collagen trimer	cellular_component	3	C1qb	1	64	71	18072	0.223047
GO:0043433	negative regulation of DNA binding transcription factor activity	biological_process	13	Id2	1	64	71	18072	0.223047
GO:0000784	nuclear chromosome, telomeric region	cellular_component	13	Wdr82	1	64	71	18072	0.223047
GO:0016579	protein deubiquitination	biological_process	10	Josd1	1	64	71	18072	0.223047
GO:0007179	transforming growth factor beta receptor signaling pathway	biological_process	10	Tgfbr1	1	64	72	18072	0.225809
GO:0016798	hydrolase activity, acting on glycosyl bonds	molecular_function	5	Hexb	1	64	72	18072	0.225809
GO:0050680	negative regulation of epithelial cell proliferation	biological_process	6	Gas1	1	64	72	18072	0.225809
GO:0050679	positive regulation of epithelial cell proliferation	biological_process	6	Gas1	1	64	72	18072	0.225809
GO:0004843	thiol-dependent ubiquitin-specific protease activity	molecular_function	9	Josd1	1	64	73	18072	0.228562
GO:0007623	circadian rhythm	biological_process	4	Id2	1	64	74	18072	0.231305
GO:0031434	mitogen-activated protein kinase kinase binding	molecular_function	8	Csf1r	1	64	74	18072	0.231305
GO:0016485	protein processing	biological_process	7	Ctss	1	64	74	18072	0.231305
GO:0008584	male gonad development	biological_process	8	Tgfbr1	1	64	75	18072	0.234038
GO:0006919	activation of cysteine-type endopeptidase activity involved in apoptotic process	biological_process	14	S100a8	1	64	75	18072	0.234038
GO:0045165	cell fate commitment	biological_process	7	Gas1	1	64	75	18072	0.234038
GO:0007266	Rho protein signal transduction	biological_process	10	Pdpn	1	64	75	18072	0.234038
GO:0019233	sensory perception of pain	biological_process	8	Ndn	1	64	75	18072	0.234038
GO:0045121	membrane raft	cellular_component	5	Pdpn;Tgfbr1	2	64	260	18072	0.234843
GO:0032436	positive regulation of proteasomal ubiquitin-dependent protein catabolic process	biological_process	12	Il33	1	64	76	18072	0.236762
GO:0048812	neuron projection morphogenesis	biological_process	7	Nckap1l	1	64	76	18072	0.236762
GO:0018107	peptidyl-threonine phosphorylation	biological_process	9	Tgfbr1	1	64	76	18072	0.236762
GO:0031072	heat shock protein binding	molecular_function	5	Itgam	1	64	76	18072	0.236762
GO:0030097	hemopoiesis	biological_process	6	Csf1r	1	64	77	18072	0.239476
GO:0048661	positive regulation of smooth muscle cell proliferation	biological_process	6	Id2	1	64	77	18072	0.239476
GO:0036459	thiol-dependent ubiquitinyl hydrolase activity	molecular_function	5	Josd1	1	64	77	18072	0.239476
GO:0031410	cytoplasmic vesicle	cellular_component	9	Il33;Ngp;Pdpn;Unc93b1	4	64	707	18072	0.240849
GO:0009790	embryo development	biological_process	6	Tgfbr1	1	64	78	18072	0.242181
GO:0045665	negative regulation of neuron differentiation	biological_process	11	Id2	1	64	78	18072	0.242181
GO:0006461	protein complex assembly	biological_process	7	Nckap1l	1	64	78	18072	0.242181
GO:0001726	ruffle	cellular_component	6	Pdpn	1	64	80	18072	0.247562
GO:0004709	MAP kinase kinase kinase activity	molecular_function	10	Csf1r	1	64	80	18072	0.247562
GO:0030307	positive regulation of cell growth	biological_process	7	Tgfbr1	1	64	80	18072	0.247562
GO:0005884	actin filament	cellular_component	11	Inpp5d	1	64	80	18072	0.247562
GO:0007417	central nervous system development	biological_process	8	Ndn	1	64	81	18072	0.250239
GO:0007050	cell cycle arrest	biological_process	7	Gas1	1	64	82	18072	0.252906
GO:0051087	chaperone binding	molecular_function	5	Pdpn	1	64	85	18072	0.260852
GO:0051897	positive regulation of protein kinase B signaling	biological_process	10	Tgfbr1	1	64	86	18072	0.263482
GO:0002244	hematopoietic progenitor cell differentiation	biological_process	7	Pld4	1	64	87	18072	0.266102
GO:0007613	memory	biological_process	6	Cx3cr1	1	64	87	18072	0.266102
GO:0004867	serine-type endopeptidase inhibitor activity	molecular_function	7	Serpina3f;Serpina3n;Serpina3m	1	64	92	18072	0.279069
GO:0001503	ossification	biological_process	5	Tmem119	1	64	92	18072	0.279069
GO:0070588	calcium ion transmembrane transport	biological_process	7	P2ry12	1	64	93	18072	0.281635
GO:0030054	cell junction	cellular_component	3	Cd53;Olfm3;Pdpn;Tgfbr1	4	64	763	18072	0.28476
GO:0019903	protein phosphatase binding	molecular_function	7	Csf1r	1	64	95	18072	0.286741
GO:0006874	cellular calcium ion homeostasis	biological_process	10	Hexb	1	64	97	18072	0.29181
GO:0046982	protein heterodimerization activity	molecular_function	6	Hexb;Itgam;Tgfbr1	3	64	535	18072	0.294316
GO:0001669	acrosomal vesicle	cellular_component	12	Hexb	1	64	98	18072	0.294332
GO:0009952	anterior/posterior pattern specification	biological_process	8	Tgfbr1	1	64	99	18072	0.296845
GO:0030324	lung development	biological_process	8	Pdpn	1	64	99	18072	0.296845
GO:0005578	proteinaceous extracellular matrix	cellular_component	5	Lrrn3;Slitrk5	2	64	311	18072	0.301843
GO:0030198	extracellular matrix organization	biological_process	6	Gfap	1	64	102	18072	0.30433
GO:0005215	transporter activity	molecular_function	3	Slco2b1	1	64	103	18072	0.306808
GO:0071805	potassium ion transmembrane transport	biological_process	7	P2ry12	1	64	103	18072	0.306808
GO:0005178	integrin binding	molecular_function	6	Gfap	1	64	104	18072	0.309276
GO:0015293	symporter activity	molecular_function	7	Mrps6;Slc5a3	1	64	106	18072	0.314188
GO:0050731	positive regulation of peptidyl-tyrosine phosphorylation	biological_process	10	Trem2	1	64	106	18072	0.314188
GO:0030336	negative regulation of cell migration	biological_process	9	Cx3cr1	1	64	107	18072	0.316631
GO:0042742	defense response to bacterium	biological_process	7	Stab1	1	64	108	18072	0.319066
GO:0016042	lipid catabolic process	biological_process	6	Pld4	1	64	108	18072	0.319066
GO:0005829	cytosol	cellular_component	9	Arl4a;Elavl1;Fem1b;Id2;Inpp5d;Nckap1l;Ndn;Necab1;Nudt11;Pdpn;S100a8;Vim	12	64	2895	18072	0.323817
GO:0019904	protein domain specific binding	molecular_function	5	Hpcal4;Vim	2	64	329	18072	0.32537
GO:0001822	kidney development	biological_process	9	Tgfbr1	1	64	111	18072	0.326318
GO:0071222	cellular response to lipopolysaccharide	biological_process	8	Mrc1	1	64	113	18072	0.331111
GO:0030529	intracellular ribonucleoprotein complex	cellular_component	7	Mrps6;Slc5a3;Vim	2	64	335	18072	0.333173
GO:0005525	GTP binding	molecular_function	9	Arf3;Arl4a	2	64	335	18072	0.333173
GO:0051726	regulation of cell cycle	biological_process	6	Id2	1	64	115	18072	0.33587
GO:0005923	bicellular tight junction	cellular_component	6	Tgfbr1	1	64	116	18072	0.338237
GO:0004842	ubiquitin-protein transferase activity	molecular_function	6	Fem1b;Rnf130	2	64	339	18072	0.338362
GO:0042995	cell projection	cellular_component	5	Gfap;Ndn;Pdpn;Vim	4	64	835	18072	0.34284
GO:0005768	endosome	cellular_component	9	Mrc1;Tgfbr1;Unc93b1	3	64	589	18072	0.346944
GO:0007169	transmembrane receptor protein tyrosine kinase signaling pathway	biological_process	9	Csf1r	1	64	121	18072	0.349948
GO:0030308	negative regulation of cell growth	biological_process	7	Gas1	1	64	121	18072	0.349948
GO:0004713	protein tyrosine kinase activity	molecular_function	8	Csf1r	1	64	121	18072	0.349948
GO:0006814	sodium ion transport	biological_process	8	Mrps6;Slc5a3	1	64	123	18072	0.354575
GO:0045893	positive regulation of transcription, DNA-templated	biological_process	12	Id2;Ing1;Tgfbr1	3	64	599	18072	0.356689
GO:0008234	cysteine-type peptidase activity	molecular_function	7	Ctss	1	64	124	18072	0.356876
GO:1990830	cellular response to leukemia inhibitory factor	NA	NA	Laptm5	1	64	124	18072	0.356876
GO:0001764	neuron migration	biological_process	8	Ndn	1	64	126	18072	0.361455
GO:0030182	neuron differentiation	biological_process	9	Id2	1	64	126	18072	0.361455
GO:0017124	SH3 domain binding	molecular_function	6	Inpp5d	1	64	127	18072	0.363732
GO:0048511	rhythmic process	biological_process	3	Id2	1	64	127	18072	0.363732
GO:0042803	protein homodimerization activity	molecular_function	6	C1qb;Csf1r;Elavl1;Hexb	4	64	864	18072	0.366447
GO:0007267	cell-cell signaling	biological_process	6	Stab1	1	64	129	18072	0.368263
GO:0022857	transmembrane transporter activity	molecular_function	4	Mrps6;Slc5a3	1	64	130	18072	0.370516
GO:0042493	response to drug	biological_process	5	Nckap1l	1	64	130	18072	0.370516
GO:0044325	ion channel binding	molecular_function	5	Id2	1	64	131	18072	0.372761
GO:0006417	regulation of translation	biological_process	8	Elavl1	1	64	131	18072	0.372761
GO:0006364	rRNA processing	biological_process	11	Exosc6	1	64	131	18072	0.372761
GO:0045766	positive regulation of angiogenesis	biological_process	12	Cx3cr1	1	64	131	18072	0.372761
GO:0030424	axon	cellular_component	7	C4b;Vim	2	64	380	18072	0.390777
GO:0007605	sensory perception of sound	biological_process	9	Hexb	1	64	141	18072	0.394786
GO:0008201	heparin binding	molecular_function	6	Itgam	1	64	142	18072	0.396946
GO:0003729	mRNA binding	molecular_function	8	Elavl1	1	64	148	18072	0.409749
GO:0003735	structural constituent of ribosome	molecular_function	4	Mrps6;Slc5a3	1	64	148	18072	0.409749
GO:0010976	positive regulation of neuron projection development	biological_process	8	Negr1	1	64	148	18072	0.409749
GO:0055085	transmembrane transport	biological_process	5	Mrps6;Slc5a3;Slco2b1	2	64	396	18072	0.410763
GO:0016787	hydrolase activity	molecular_function	4	Ctss;Hexb;Inpp5d;Josd1;Nudt19;Pld4	6	64	1457	18072	0.413182
GO:0030027	lamellipodium	cellular_component	6	Pdpn	1	64	150	18072	0.413956
GO:0043410	positive regulation of MAPK cascade	biological_process	11	Csf1r	1	64	152	18072	0.418135
GO:0006914	autophagy	biological_process	6	S100a8	1	64	152	18072	0.418135
GO:0018105	peptidyl-serine phosphorylation	biological_process	9	Tgfbr1	1	64	156	18072	0.426403
GO:0005085	guanyl-nucleotide exchange factor activity	molecular_function	3	Cyth4	1	64	156	18072	0.426403
GO:0030030	cell projection organization	biological_process	5	P2ry12	1	64	168	18072	0.450521
GO:0005840	ribosome	cellular_component	9	Mrps6;Slc5a3	1	64	173	18072	0.460273
GO:0005975	carbohydrate metabolic process	biological_process	5	Hexb	1	64	177	18072	0.467952
GO:0005730	nucleolus	cellular_component	11	Arl4a;Exosc6;Wdr82	3	64	719	18072	0.471044
GO:0005125	cytokine activity	molecular_function	6	Il33	1	64	182	18072	0.4774
GO:0005911	cell-cell junction	cellular_component	4	Cd53	1	64	182	18072	0.4774
GO:0043209	myelin sheath	cellular_component	5	Gfap	1	64	188	18072	0.488519
GO:0008233	peptidase activity	molecular_function	5	Ctss;Josd1	2	64	465	18072	0.493065
GO:0030425	dendrite	cellular_component	7	C4b;Negr1	2	64	468	18072	0.496484
GO:0006897	endocytosis	biological_process	7	Mrc1	1	64	195	18072	0.501197
GO:0046983	protein dimerization activity	molecular_function	5	Id2	1	64	196	18072	0.502982
GO:0007268	chemical synaptic transmission	biological_process	7	Slitrk5	1	64	199	18072	0.508302
GO:0006955	immune response	biological_process	4	Ctss	1	64	202	18072	0.513565
GO:0005654	nucleoplasm	cellular_component	11	Arl4a;Csf1r;Cx3cr1;Elavl1;Fem1b;Ndn;Necab1	7	64	1909	18072	0.520763
GO:0008017	microtubule binding	molecular_function	7	S100a8	1	64	210	18072	0.527332
GO:0019901	protein kinase binding	molecular_function	7	Elavl1;Vim	2	64	502	18072	0.534217
GO:0004672	protein kinase activity	molecular_function	7	Csf1r;Tgfbr1	2	64	512	18072	0.544952
GO:0043005	neuron projection	cellular_component	6	Cx3cr1;Vim	2	64	513	18072	0.546017
GO:0045202	synapse	cellular_component	3	C4b;Olfm3	2	64	521	18072	0.55447
GO:0010629	negative regulation of gene expression	biological_process	8	Id2	1	64	227	18072	0.555324
GO:0006508	proteolysis	biological_process	6	Ctss;Josd1	2	64	523	18072	0.556566
GO:0001525	angiogenesis	biological_process	10	Tgfbr1	1	64	230	18072	0.560092
GO:0043231	intracellular membrane-bounded organelle	cellular_component	8	Csf1r;Ctss;Tgfbr1	3	64	831	18072	0.56934
GO:0016477	cell migration	biological_process	7	Nckap1l	1	64	241	18072	0.577146
GO:0005096	GTPase activator activity	molecular_function	5	Nckap1l	1	64	241	18072	0.577146
GO:0016192	vesicle-mediated transport	biological_process	6	Arf3	1	64	242	18072	0.578664
GO:0046872	metal ion binding	molecular_function	6	Hpcal4;Ing1;Itgam;Necab1;Nudt19;Rnf130;S100a8;Tgfbr1;Trim35;Zfp652	10	64	2894	18072	0.586507
GO:0006811	ion transport	biological_process	5	Mrps6;Slc5a3;Slco2b1	2	64	567	18072	0.600952
GO:0006468	protein phosphorylation	biological_process	8	Csf1r;Tgfbr1	2	64	569	18072	0.60289
GO:0006412	translation	biological_process	7	Mrps6;Slc5a3	1	64	259	18072	0.60366
GO:0043025	neuronal cell body	cellular_component	6	C4b;Negr1	2	64	573	18072	0.606746
GO:0048471	perinuclear region of cytoplasm	cellular_component	9	Cx3cr1;Vim	2	64	581	18072	0.614374
GO:0003924	GTPase activity	molecular_function	9	Arl4a	1	64	270	18072	0.61905
GO:0001701	in utero embryonic development	biological_process	9	Tgfbr1	1	64	271	18072	0.620419
GO:0042981	regulation of apoptotic process	biological_process	8	Tnfaip8l1	1	64	275	18072	0.625849
GO:0010468	regulation of gene expression	biological_process	7	Tgfbr1	1	64	276	18072	0.627194
GO:0008289	lipid binding	molecular_function	4	Cyth4	1	64	277	18072	0.628535
GO:0001077	transcriptional activator activity, RNA polymerase II proximal promoter sequence-specific DNA binding	molecular_function	7	Ndn	1	64	283	18072	0.63648
GO:0016310	phosphorylation	biological_process	7	Csf1r;Tgfbr1	2	64	609	18072	0.640201
GO:0016301	kinase activity	molecular_function	6	Csf1r;Tgfbr1	2	64	612	18072	0.642888
GO:0007049	cell cycle	biological_process	5	Gas1;Ing1	2	64	612	18072	0.642888
GO:0030154	cell differentiation	biological_process	6	Csf1r;Tgfbr1;Tmem119	3	64	930	18072	0.646603
GO:0006886	intracellular protein transport	biological_process	7	Unc93b1	1	64	292	18072	0.648086
GO:0005737	cytoplasm	cellular_component	7	Arf3;Arl4a;Csf1r;Elavl1;Exosc6;Fem1b;Gfap;Id2;Inpp5d;Josd1;Nckap1l;Ndn;Necab1;Nudt11;Rnf130;S100a8;Stab1;Tmem119;Tnfaip8l1;Trim35;Vim	21	64	6228	18072	0.6547
GO:0031012	extracellular matrix	cellular_component	3	Vim	1	64	301	18072	0.659326
GO:0031625	ubiquitin protein ligase binding	molecular_function	7	Tgfbr1	1	64	304	18072	0.662994
GO:0008270	zinc ion binding	molecular_function	8	S100a8;Trim35	2	64	646	18072	0.672267
GO:0016567	protein ubiquitination	biological_process	10	Fem1b	1	64	333	18072	0.696503
GO:0007283	spermatogenesis	biological_process	7	Tmem119	1	64	359	18072	0.723743
GO:0005694	chromosome	cellular_component	9	Il33	1	64	367	18072	0.731629
GO:0045944	positive regulation of transcription by RNA polymerase II	biological_process	13	Hexb;Il33;Ndn	3	64	1064	18072	0.735178
GO:0008134	transcription factor binding	molecular_function	5	Id2	1	64	374	18072	0.738348
GO:0043234	protein complex	cellular_component	4	Id2;Tgfbr1	2	64	735	18072	0.740111
GO:0007275	multicellular organism development	biological_process	5	Csf1r;Id2;Pdpn	3	64	1085	18072	0.747388
GO:0004674	protein serine/threonine kinase activity	molecular_function	8	Tgfbr1	1	64	406	18072	0.767013
GO:0008152	metabolic process	biological_process	3	Hexb	1	64	414	18072	0.773681
GO:0000978	RNA polymerase II proximal promoter sequence-specific DNA binding	molecular_function	11	Ndn	1	64	420	18072	0.778559
GO:0003723	RNA binding	molecular_function	6	Elavl1;Exosc6	2	64	795	18072	0.778911
GO:0035556	intracellular signal transduction	biological_process	7	Inpp5d	1	64	433	18072	0.788776
GO:0003676	nucleic acid binding	molecular_function	5	Elavl1;Zfp652	2	64	819	18072	0.792984
GO:0005856	cytoskeleton	cellular_component	9	Inpp5d;S100a8;Vim	3	64	1177	18072	0.795773
GO:0006629	lipid metabolic process	biological_process	5	Pld4	1	64	457	18072	0.806433
GO:0003824	catalytic activity	molecular_function	3	Pld4	1	64	461	18072	0.809231
GO:0005813	centrosome	cellular_component	9	Ndn	1	64	463	18072	0.810615
GO:0003682	chromatin binding	molecular_function	4	Wdr82	1	64	481	18072	0.822635
GO:0045892	negative regulation of transcription, DNA-templated	biological_process	12	Id2	1	64	500	18072	0.834508
GO:0000166	nucleotide binding	molecular_function	5	Arf3;Arl4a;Csf1r;Tgfbr1	4	64	1637	18072	0.84313
GO:0005739	mitochondrion	cellular_component	9	Lyrm2;Mrps6;Slc5a3;Nudt19;P2ry12	4	64	1657	18072	0.850014
GO:0005783	endoplasmic reticulum	cellular_component	9	Pld4;Tmem119;Unc93b1	3	64	1353	18072	0.867271
GO:0015031	protein transport	biological_process	6	Arf3	1	64	588	18072	0.880056
GO:0005634	nucleus	cellular_component	9	Arl4a;Cx3cr1;Elavl1;Exosc6;Fem1b;Id2;Il33;Ing1;Itgam;Ndn;Necab1;Nudt11;Pld4;Trim35;Wdr82;Zfp652	16	64	5615	18072	0.883947
GO:0006351	transcription, DNA-templated	biological_process	10	Id2;Il33;Ndn;Zfp652	4	64	1807	18072	0.894076
GO:0042802	identical protein binding	molecular_function	5	Gfap;Vim	2	64	1127	18072	0.915073
GO:0005794	Golgi apparatus	cellular_component	9	Arf3;Olfm3	2	64	1197	18072	0.93136
GO:0016740	transferase activity	molecular_function	4	Csf1r;Rnf130;Tgfbr1	3	64	1627	18072	0.935734
GO:0000122	negative regulation of transcription by RNA polymerase II	biological_process	12	Id2	1	64	768	18072	0.938224
GO:0006355	regulation of transcription, DNA-templated	biological_process	11	Id2;Ndn;Tgfbr1;Zfp652	4	64	2050	18072	0.942016
GO:0005524	ATP binding	molecular_function	9	Csf1r;Tgfbr1	2	64	1360	18072	0.958713
GO:0003700	DNA binding transcription factor activity	molecular_function	4	Id2	1	64	911	18072	0.963713
GO:0003677	DNA binding	molecular_function	6	Ndn;Zfp652	2	64	1656	18072	0.984232
GO:0008150	biological_process	biological_process	2	C130074G19Rik;Hpcal4;Lyrm2;Ogfrl1;Gm19673;Tmem246;Wbp1l;Zfp652	7	64	4046	18072	0.994289
GO:0005575	cellular_component	cellular_component	2	C130074G19Rik;Josd1;Ogfrl1;Gm19673;Tmem246;Wbp1l	5	64	3531	18072	0.997366
GO:0003674	molecular_function	molecular_function	2	C130074G19Rik;Lyrm2;Negr1;Ogfrl1;Gm19673;Slitrk5;Tmem246;Wbp1l	7	64	4527	18072	0.998609

## Sheet: GO_MG ablated 100dpi
GO_ID	GO_Term	GO_function	GO_class	Genes	*S gene number	TS gene number	B gene number	TB gene number	pvalue
GO:0001849	complement component C1q binding	molecular_function	6	C4a;C4b;Ptx3	3	122	6	18113	5.8752e-06
GO:0019955	cytokine binding	molecular_function	5	Cd44;Cd74;Csf1r;Osmr	4	122	21	18113	1.07297e-05
GO:0006956	complement activation	biological_process	5	C3;C4a;C4b	3	122	8	18113	1.6289e-05
GO:0006911	phagocytosis, engulfment	biological_process	6	Bin2;C3;Itgam;Trem2	4	122	26	18113	2.61127e-05
GO:0035692	macrophage migration inhibitory factor receptor complex	cellular_component	6	Cd44;Cd74	2	122	2	18113	4.49975e-05
GO:0019882	antigen processing and presentation	biological_process	4	Cd74;Ctss;H2-Aa;Unc93b1	4	122	33	18113	6.89172e-05
GO:0044319	wound healing, spreading of cells	biological_process	8	Cd44;Cyr61;Pdpn	3	122	13	18113	8.11643e-05
GO:0016064	immunoglobulin mediated immune response	biological_process	8	C4b;Cd74;Inpp5d	3	122	13	18113	8.11643e-05
GO:0016020	membrane	cellular_component	3	Adgre1;B3galt2;Cd109;Cd44;Cd53;Cd74;Chst8;Csf1r;Csf3r;Ctss;Cybrd1;Cyth4;Dcun1d3;Emp1;F2r;Fam163b;Fam168b;Fgd2;Flnc;Galnt15;Gfap;Ggta1;Glycam1;Gpnmb;H2-Aa;Hexb;Inpp5d;Itgam;Kcna1;Lag3;Laptm5;Lhfpl2;Lin7c;Lrrc3;Maneal;Mrc1;Ncf1;Osmr;P2ry12;Parva;Pdpn;Pld4;Ppp3r1;Cnrip1;Rprm;S100a6;S100a7a;S1pr3;Sdc4;Selplg;Slc14a1;Slc2a5;Slc43a3;Snn;Stab1;Syt2;Tgm1;Tmem119;Tmem261;Tnfrsf12a;Trem2;Unc93b1;Wbp1l	61	122	6027	18113	9.3976e-05
GO:0019886	antigen processing and presentation of exogenous peptide antigen via MHC class II	biological_process	7	Cd74;H2-Aa;Unc93b1	3	122	14	18113	0.000102792
GO:0007155	cell adhesion	biological_process	4	Cd44;Csf3r;Cyr61;Glycam1;Gpnmb;Hes5;Itgam;Parva;Pdpn;Selplg;Stab1;Tnfrsf12a	12	122	484	18113	0.000104919
GO:0002376	immune system process	biological_process	3	Adgre1;Arid5a;C1qb;C3;Cd74;Csf1r;H2-Aa;Inpp5d;Lcn2;Ly86;Unc93b1	11	122	411	18113	0.000105632
GO:0044216	other organism cell	cellular_component	8	C4a;C4b	2	122	3	18113	0.000134396
GO:0045103	intermediate filament-based process	biological_process	5	Gfap;Vim	2	122	3	18113	0.000134396
GO:2000392	regulation of lamellipodium morphogenesis	biological_process	8	Cd44;Pdpn	2	122	3	18113	0.000134396
GO:0032651	regulation of interleukin-1 beta production	biological_process	8	F2r;S1pr3	2	122	3	18113	0.000134396
GO:0045087	innate immune response	biological_process	5	Arid5a;C1qb;C3;Csf1r;Lcn2;Ly86;Mid2;Ptx3;Trem2;Unc93b1	10	122	366	18113	0.000186119
GO:0009897	external side of plasma membrane	cellular_component	6	Adgre1;Cd44;Cd74;H2-Aa;Itgam;Lag3;Osmr;P2ry12;Pdpn	9	122	298	18113	0.000188123
GO:0050868	negative regulation of T cell activation	biological_process	8	Gm40824;Peli1;Gpnmb;Lag3	3	122	17	18113	0.000189214
GO:0042130	negative regulation of T cell proliferation	biological_process	9	Gm40824;Peli1;Gpnmb;H2-Aa;Sdc4	4	122	43	18113	0.000197324
GO:0009986	cell surface	cellular_component	5	Cd44;Cd53;Cd74;Csf1r;Ctss;F2r;Itgam;Kcna1;Lgals1;Mrc1;Sdc4;Siglech;Tnfrsf12a	13	122	600	18113	0.000204597
GO:0001878	response to yeast	biological_process	8	Ncf1;Ptx3	2	122	4	18113	0.000267606
GO:0005372	water transmembrane transporter activity	molecular_function	6	Pdpn;Slc14a1	2	122	4	18113	0.000267606
GO:0048002	antigen processing and presentation of peptide antigen	biological_process	5	Ctss;H2-Aa	2	122	4	18113	0.000267606
GO:0005576	extracellular region	cellular_component	3	A2m;C1qb;C3;C4a;C4b;Cd109;Cxcl5;Cyr61;Fgf1;Glycam1;Klk6;Lcn2;Lgals1;Ly86;Ptx3;S100a10;S100a6;S100a7a;Sdc4;Serpina3n;Serpina3f;Serpina3m;Timp1;Timp3;Trem2	22	122	1461	18113	0.000279118
GO:0019838	growth factor binding	molecular_function	5	A2m;Csf1r;Cyr61;Osmr	4	122	47	18113	0.000279334
GO:0004896	cytokine receptor activity	molecular_function	6	Cd44;Cd74;Csf3r;Osmr	4	122	48	18113	0.000303152
GO:0006954	inflammatory response	biological_process	6	C3;Csf1r;Cxcl5;F2r;Ly86;Ncf1;S100a6;S100a7a;S1pr3;Stab1	9	122	323	18113	0.00034088
GO:0070252	actin-mediated cell contraction	biological_process	7	Parva;Pdpn	2	122	5	18113	0.000444041
GO:0002906	negative regulation of mature B cell apoptotic process	biological_process	9	Cd44;Cd74	2	122	5	18113	0.000444041
GO:0005615	extracellular space	cellular_component	5	A2m;C1qb;C3;C4a;C4b;Cd109;Ctss;Cxcl5;Cyr61;Fgf1;Hexb;Itgam;Lcn2;Lgals1;Ptx3;S100a6;S100a7a;Serpina3n;Serpina3f;Serpina3m;Timp1;Timp3	19	122	1211	18113	0.000464476
GO:0071276	cellular response to cadmium ion	biological_process	8	Mt1;Mt2;Ncf1	3	122	23	18113	0.000478467
GO:0005886	plasma membrane	cellular_component	5	Adgre1;Bcl3;Cd109;Cd44;Cd53;Cd74;Csf1r;Cyth4;Dcun1d3;Emp1;F2r;Fam168b;Fgd2;Flnc;Glycam1;Gpnmb;H2-Aa;Hcls1;Hspb1;Inpp5d;Itgam;Kcna1;Lin7c;Mrc1;Ncf1;P2ry12;Parva;Pdpn;Ppp3r1;Cnrip1;S100a6;S100a7a;S1pr3;Selplg;Slc14a1;Slc2a5;Stab1;Syt2;Tmem119;Tnfrsf12a;Trem2;Vim	40	122	3590	18113	0.000487479
GO:0010466	negative regulation of peptidase activity	biological_process	10	A2m;Cd109;Serpina3n;Serpina3f;Serpina3m;Timp1;Timp3	5	122	97	18113	0.00050193
GO:0030335	positive regulation of cell migration	biological_process	9	Csf1r;Cyr61;F2r;Fgf1;Gpnmb;Pdpn;Zfp703	7	122	207	18113	0.000508163
GO:0016021	integral component of membrane	cellular_component	6	Adgre1;B3galt2;Cd44;Cd53;Cd74;Chst8;Csf1r;Csf3r;Cybrd1;Emp1;F2r;Fam163b;Fam168b;Galnt15;Ggta1;Gpnmb;H2-Aa;Itgam;Kcna1;Lag3;Laptm5;Lhfpl2;Lrrc3;Maneal;Mrc1;Osmr;P2ry12;Pdpn;Pld4;Rprm;S1pr3;Sdc4;Selplg;Slc14a1;Slc2a5;Slc43a3;Snn;Stab1;Syt2;Tmem119;Tmem261;Tnfrsf12a;Trem2;Unc93b1;Wbp1l	45	122	4228	18113	0.00051235
GO:2000778	positive regulation of interleukin-6 secretion	biological_process	9	Arid5a;F2r;Unc93b1	3	122	24	18113	0.00054414
GO:0030414	peptidase inhibitor activity	molecular_function	5	A2m;Cd109;Serpina3n;Serpina3f;Serpina3m;Timp1;Timp3	5	122	101	18113	0.000603871
GO:0050794	regulation of cellular process	biological_process	4	Mt1;Mt2	2	122	6	18113	0.000663125
GO:0010273	detoxification of copper ion	biological_process	5	Mt1;Mt2	2	122	6	18113	0.000663125
GO:0072675	osteoclast fusion	biological_process	11	Cd109;Sbno2	2	122	6	18113	0.000663125
GO:0004866	endopeptidase inhibitor activity	molecular_function	6	A2m;C3;Cd109	3	122	26	18113	0.000692165
GO:0005178	integrin binding	molecular_function	6	Cyr61;Fgf1;Gfap;Gpnmb;S1pr3	5	122	106	18113	0.000752259
GO:0034097	response to cytokine	biological_process	6	Osmr;Serpina3n;Serpina3f;Serpina3m;Timp1;Timp3	4	122	61	18113	0.000760099
GO:0098609	cell-cell adhesion	biological_process	5	Cd53;Cnn3;Cyr61;Itgam;Pdpn	5	122	109	18113	0.000853457
GO:0042289	MHC class II protein binding	molecular_function	7	Cd74;Lag3	2	122	7	18113	0.000924282
GO:0071800	podosome assembly	biological_process	6	Bin2;Ncf1	2	122	7	18113	0.000924282
GO:0051045	negative regulation of membrane protein ectodomain proteolysis	biological_process	8	Timp1;Timp3	2	122	7	18113	0.000924282
GO:0070374	positive regulation of ERK1 and ERK2 cascade	biological_process	12	C3;Cd44;Cd74;Csf1r;F2r;Gpnmb;Trem2	7	122	232	18113	0.000994547
GO:0032967	positive regulation of collagen biosynthetic process	biological_process	8	F2r;Larp6;Vim	3	122	30	18113	0.00105984
GO:0031258	lamellipodium membrane	cellular_component	8	Cd44;Pdpn	2	122	8	18113	0.00122695
GO:0002821	positive regulation of adaptive immune response	biological_process	7	Cd44;Cd74	2	122	8	18113	0.00122695
GO:0045217	cell-cell junction maintenance	biological_process	7	Csf1r;F2r	2	122	8	18113	0.00122695
GO:0001848	complement binding	molecular_function	5	C4a;C4b	2	122	8	18113	0.00122695
GO:1902166	negative regulation of intrinsic apoptotic signaling pathway in response to DNA damage by p53 class mediator	biological_process	12	Cd44;Cd74	2	122	9	18113	0.00157056
GO:0010225	response to UV-C	biological_process	8	Bcl3;Dcun1d3	2	122	9	18113	0.00157056
GO:0046598	positive regulation of viral entry into host cell	biological_process	9	Cd74;Lgals1	2	122	9	18113	0.00157056
GO:0042613	MHC class II protein complex	cellular_component	8	Cd74;H2-Aa	2	122	9	18113	0.00157056
GO:0030246	carbohydrate binding	molecular_function	4	C4a;C4b;Galnt15;Hexb;Lgals1;Mrc1	6	122	185	18113	0.00158974
GO:0060020	Bergmann glial cell differentiation	biological_process	9	Gfap;Vim	2	122	10	18113	0.00195455
GO:0001934	positive regulation of protein phosphorylation	biological_process	10	C3;Cd74;Csf1r;Cyr61;Fgf1;Gpnmb	6	122	193	18113	0.00196915
GO:0001726	ruffle	cellular_component	6	Fgd2;Pdpn;S100a6;S100a7a;Tnfrsf12a	4	122	80	18113	0.00208835
GO:0009725	response to hormone	biological_process	5	Hcls1;Timp1;Timp3	3	122	38	18113	0.00211758
GO:0042803	protein homodimerization activity	molecular_function	6	A2m;C1qb;Cbx5;Cebpd;Csf1r;Hexb;Hspb1;Lcn2;Lgals1;Mid2;Rrm2;S100a10;S100a6;S100a7a;Top2a	14	122	868	18113	0.00212095
GO:0071294	cellular response to zinc ion	biological_process	8	Mt1;Mt2	2	122	11	18113	0.00237839
GO:0097242	amyloid-beta clearance	biological_process	5	C3;Itgam	2	122	11	18113	0.00237839
GO:0051290	protein heterotetramerization	biological_process	10	Cd74;Rrm2;S100a10	3	122	42	18113	0.00282589
GO:0044548	S100 protein binding	molecular_function	5	Fgf1;S100a6;S100a7a	2	122	12	18113	0.00284152
GO:0008191	metalloendopeptidase inhibitor activity	molecular_function	7	Timp1;Timp3	2	122	12	18113	0.00284152
GO:0045745	positive regulation of G-protein coupled receptor protein signaling pathway	biological_process	10	C3;Klk6	2	122	13	18113	0.0033434
GO:0033690	positive regulation of osteoblast proliferation	biological_process	6	Cyr61;Tmem119	2	122	13	18113	0.0033434
GO:0071280	cellular response to copper ion	biological_process	8	Mt1;Mt2	2	122	13	18113	0.0033434
GO:0035613	RNA stem-loop binding	molecular_function	7	Arid5a;Larp6	2	122	13	18113	0.0033434
GO:0046426	negative regulation of JAK-STAT cascade	biological_process	10	Bcl3;Lrrc3;Socs3	3	122	45	18113	0.00344219
GO:0043518	negative regulation of DNA damage response, signal transduction by p53 class mediator	biological_process	11	Cd44;Cd74	2	122	14	18113	0.00388351
GO:0007263	nitric oxide mediated signal transduction	biological_process	9	Mt1;Mt2	2	122	15	18113	0.0044613
GO:0060252	positive regulation of glial cell proliferation	biological_process	11	Gfap;Vim	2	122	15	18113	0.0044613
GO:0050728	negative regulation of inflammatory response	biological_process	8	Cd44;Fem1a;Pbk;Socs3	4	122	99	18113	0.00450774
GO:0005844	polysome	cellular_component	8	H19;Larp6;Vim	3	122	50	18113	0.00464003
GO:0006833	water transport	biological_process	6	Pdpn;Slc14a1	2	122	16	18113	0.00507625
GO:0031224	intrinsic component of membrane	cellular_component	5	P2ry12;Tgm1	2	122	16	18113	0.00507625
GO:0042531	positive regulation of tyrosine phosphorylation of STAT protein	biological_process	11	Csf1r;Hcls1;Hes5	3	122	53	18113	0.00546535
GO:0050731	positive regulation of peptidyl-tyrosine phosphorylation	biological_process	10	Cd44;Cd74;Hcls1;Trem2	4	122	105	18113	0.00555066
GO:0014002	astrocyte development	biological_process	9	Gfap;Vim	2	122	17	18113	0.00572786
GO:0071247	cellular response to chromate	biological_process	7	Mt1	1	122	1	18113	0.00673549
GO:1903141	negative regulation of establishment of endothelial barrier	biological_process	12	S1pr3	1	122	1	18113	0.00673549
GO:0060838	lymphatic endothelial cell fate commitment	biological_process	10	Pdpn	1	122	1	18113	0.00673549
GO:0001621	ADP receptor activity	molecular_function	9	P2ry12	1	122	1	18113	0.00673549
GO:0035693	NOS2-CD74 complex	cellular_component	5	Cd74	1	122	1	18113	0.00673549
GO:0099641	anterograde axonal protein transport	NA	NA	Hspb1	1	122	1	18113	0.00673549
GO:0032996	Bcl3-Bcl10 complex	cellular_component	7	Bcl3	1	122	1	18113	0.00673549
GO:0033580	protein galactosylation at cell surface	biological_process	10	Ggta1	1	122	1	18113	0.00673549
GO:0042658	MHC class II protein binding, via antigen binding groove	molecular_function	7	Cd74	1	122	1	18113	0.00673549
GO:0006530	asparagine catabolic process	biological_process	8	Aspg	1	122	1	18113	0.00673549
GO:1904714	regulation of chaperone-mediated autophagy	NA	NA	Gfap	1	122	1	18113	0.00673549
GO:1990539	fructose import across plasma membrane	biological_process	8	Slc2a5	1	122	1	18113	0.00673549
GO:1903016	negative regulation of exo-alpha-sialidase activity	biological_process	7	Ptx3	1	122	1	18113	0.00673549
GO:0005353	fructose transmembrane transporter activity	molecular_function	10	Slc2a5	1	122	1	18113	0.00673549
GO:0044869	negative regulation by host of viral exo-alpha-sialidase activity	biological_process	8	Ptx3	1	122	1	18113	0.00673549
GO:0031867	EP4 subtype prostaglandin E2 receptor binding	molecular_function	8	Fem1a	1	122	1	18113	0.00673549
GO:0045870	positive regulation of single stranded viral RNA replication via double stranded DNA intermediate	biological_process	11	Top2a	1	122	1	18113	0.00673549
GO:0031718	type 1 cannabinoid receptor binding	molecular_function	8	Ppp3r1;Cnrip1	1	122	1	18113	0.00673549
GO:0044871	negative regulation by host of viral glycoprotein metabolic process	biological_process	9	Ptx3	1	122	1	18113	0.00673549
GO:0009635	response to herbicide	biological_process	5	Lcn2	1	122	1	18113	0.00673549
GO:0003044	regulation of systemic arterial blood pressure mediated by a chemical signal	biological_process	10	Slc2a5	1	122	1	18113	0.00673549
GO:0070392	detection of lipoteichoic acid	biological_process	8	Trem2	1	122	1	18113	0.00673549
GO:1903019	negative regulation of glycoprotein metabolic process	biological_process	8	Ptx3	1	122	1	18113	0.00673549
GO:0035691	macrophage migration inhibitory factor signaling pathway	biological_process	9	Cd74	1	122	1	18113	0.00673549
GO:0070951	regulation of neutrophil mediated killing of gram-negative bacterium	biological_process	9	Cxcl5	1	122	1	18113	0.00673549
GO:0031323	regulation of cellular metabolic process	biological_process	5	Hexb	1	122	1	18113	0.00673549
GO:0097450	astrocyte end-foot	cellular_component	8	Gfap	1	122	1	18113	0.00673549
GO:0032499	detection of peptidoglycan	biological_process	8	Trem2	1	122	1	18113	0.00673549
GO:0008426	protein kinase C inhibitor activity	molecular_function	8	Hspb1	1	122	1	18113	0.00673549
GO:1905078	positive regulation of interleukin-17 secretion	NA	NA	Arid5a	1	122	1	18113	0.00673549
GO:1900147	regulation of Schwann cell migration	biological_process	10	Vim	1	122	1	18113	0.00673549
GO:0034120	positive regulation of erythrocyte aggregation	biological_process	8	Lgals1	1	122	1	18113	0.00673549
GO:0003278	apoptotic process involved in heart morphogenesis	biological_process	10	Cyr61	1	122	1	18113	0.00673549
GO:0005011	macrophage colony-stimulating factor receptor activity	molecular_function	10	Csf1r	1	122	1	18113	0.00673549
GO:0060681	branch elongation involved in ureteric bud branching	biological_process	9	Fgf1	1	122	1	18113	0.00673549
GO:1905463	negative regulation of DNA duplex unwinding	NA	NA	Top2a	1	122	1	18113	0.00673549
GO:0031715	C5L2 anaphylatoxin chemotactic receptor binding	molecular_function	8	C3	1	122	1	18113	0.00673549
GO:0034238	macrophage fusion	biological_process	7	Cd44	1	122	1	18113	0.00673549
GO:1904328	regulation of myofibroblast contraction	NA	NA	Pdpn	1	122	1	18113	0.00673549
GO:2000350	positive regulation of CD40 signaling pathway	biological_process	10	Trem2	1	122	1	18113	0.00673549
GO:1900134	negative regulation of renin secretion into blood stream	biological_process	9	F2r	1	122	1	18113	0.00673549
GO:0005602	complement component C1 complex	cellular_component	5	C1qb	1	122	1	18113	0.00673549
GO:1903082	positive regulation of C-C chemokine receptor CCR7 signaling pathway	biological_process	12	Trem2	1	122	1	18113	0.00673549
GO:0002041	intussusceptive angiogenesis	biological_process	11	Cyr61	1	122	1	18113	0.00673549
GO:0010625	positive regulation of Schwann cell proliferation	biological_process	12	Gfap	1	122	1	18113	0.00673549
GO:1904139	regulation of microglial cell migration	NA	NA	P2ry12	1	122	1	18113	0.00673549
GO:0030487	inositol-4,5-bisphosphate 5-phosphatase activity	molecular_function	10	Inpp5d	1	122	1	18113	0.00673549
GO:0010092	specification of animal organ identity	biological_process	8	Tbr1	1	122	1	18113	0.00673549
GO:0071348	cellular response to interleukin-11	biological_process	8	Sbno2	1	122	1	18113	0.00673549
GO:0051580	regulation of neurotransmitter uptake	biological_process	9	Gfap	1	122	1	18113	0.00673549
GO:0072163	mesonephric epithelium development	biological_process	11	Fgf1	1	122	1	18113	0.00673549
GO:1905863	invadopodium organization	NA	NA	Pdpn	1	122	1	18113	0.00673549
GO:0006882	cellular zinc ion homeostasis	biological_process	11	Mt1;Mt2	2	122	19	18113	0.00713897
GO:0046597	negative regulation of viral entry into host cell	biological_process	9	Mid2;Ptx3	2	122	19	18113	0.00713897
GO:0005080	protein kinase C binding	molecular_function	8	Hspb1;Sdc4;Top2a	3	122	59	18113	0.00736633
GO:0030593	neutrophil chemotaxis	biological_process	7	Csf3r;Cxcl5;Itgam	3	122	60	18113	0.00771646
GO:0045109	intermediate filament organization	biological_process	7	Gfap;Vim	2	122	20	18113	0.00789745
GO:0071222	cellular response to lipopolysaccharide	biological_process	8	Arid5a;Cxcl5;Mrc1;Sbno2	4	122	118	18113	0.00833675
GO:0002020	protease binding	molecular_function	6	A2m;Lcn2;Timp1;Timp3	4	122	118	18113	0.00833675
GO:0005764	lysosome	cellular_component	11	Cd74;Ctss;H2-Aa;Hexb;Laptm5;Mt1;Unc93b1	7	122	346	18113	0.00900257
GO:0014068	positive regulation of phosphatidylinositol 3-kinase signaling	biological_process	12	F2r;Hcls1;Ncf1	3	122	64	18113	0.0092144
GO:0010951	negative regulation of endopeptidase activity	biological_process	11	Serpina3n;Serpina3f;Serpina3m;Timp1;Timp3	3	122	64	18113	0.0092144
GO:0045669	positive regulation of osteoblast differentiation	biological_process	9	Cebpd;Cyr61;Tmem119	3	122	65	18113	0.00961351
GO:0046427	positive regulation of JAK-STAT cascade	biological_process	10	Cxcl5;Hes5	2	122	23	18113	0.0103787
GO:0044853	plasma membrane raft	cellular_component	7	Itgam;Selplg	2	122	23	18113	0.0103787
GO:0045727	positive regulation of translation	biological_process	9	Bcl3;Larp6;Vim	3	122	67	18113	0.0104417
GO:0033674	positive regulation of kinase activity	biological_process	10	Cd44;Cd74;Csf1r	3	122	68	18113	0.0108708
GO:0045582	positive regulation of T cell differentiation	biological_process	11	Cd74;H2-Aa	2	122	24	18113	0.0112728
GO:0050905	neuromuscular process	biological_process	7	Hexb;Kcna1	2	122	24	18113	0.0112728
GO:0051894	positive regulation of focal adhesion assembly	biological_process	11	S100a10;Sdc4	2	122	24	18113	0.0112728
GO:0005540	hyaluronic acid binding	molecular_function	6	Cd44;Stab1	2	122	24	18113	0.0112728
GO:0060122	inner ear receptor cell stereocilium organization	biological_process	6	Hes5;Sdc4	2	122	24	18113	0.0112728
GO:0006958	complement activation, classical pathway	biological_process	10	C1qb;C3	2	122	25	18113	0.0121995
GO:0007596	blood coagulation	biological_process	6	C3;F2r;P2ry12	3	122	71	18113	0.0122188
GO:0005515	protein binding	molecular_function	4	A2m;Arid5a;Bcl3;C3;Cbr2;Cbx5;Cd44;Cd74;Cebpd;Cnn3;Csf1r;Csf3r;Fgf1;Gfap;Gm40824;Peli1;H2-Aa;Hcls1;Hes5;Inpp5d;Larp6;Lcn2;Lgals1;Lin7c;Ly86;Ncf1;Parva;Pdpn;Pld4;Ppp3r1;Cnrip1;Rrm2;S100a10;S100a6;S100a7a;Sbno2;Sdc4;Selplg;Socs3;Syt2;Tmem119;Tnfrsf12a;Top2a;Trem2;Unc93b1;Vim	43	122	4661	18113	0.0122746
GO:0002102	podosome	cellular_component	9	Bin2;Ncf1	2	122	26	18113	0.0131584
GO:0071670	smooth muscle cell chemotaxis	biological_process	10	Parva	1	122	2	18113	0.013426
GO:0001970	positive regulation of activation of membrane attack complex	biological_process	8	C3	1	122	2	18113	0.013426
GO:0045082	positive regulation of interleukin-10 biosynthetic process	biological_process	9	Bcl3	1	122	2	18113	0.013426
GO:0051531	NFAT protein import into nucleus	biological_process	8	Ppp3r1;Cnrip1	1	122	2	18113	0.013426
GO:0071332	cellular response to fructose stimulus	biological_process	10	Slc2a5	1	122	2	18113	0.013426
GO:1904684	negative regulation of metalloendopeptidase activity	NA	NA	Timp3	1	122	2	18113	0.013426
GO:0071918	urea transmembrane transport	biological_process	6	Slc14a1	1	122	2	18113	0.013426
GO:0047276	N-acetyllactosaminide 3-alpha-galactosyltransferase activity	molecular_function	8	Ggta1	1	122	2	18113	0.013426
GO:0016231	beta-N-acetylglucosaminidase activity	molecular_function	9	Hexb	1	122	2	18113	0.013426
GO:0050038	L-xylulose reductase (NADP+) activity	molecular_function	7	Cbr2	1	122	2	18113	0.013426
GO:0033257	Bcl3/NF-kappaB2 complex	cellular_component	8	Bcl3	1	122	2	18113	0.013426
GO:0043331	response to dsRNA	biological_process	7	Gm40824;Peli1	1	122	2	18113	0.013426
GO:0002792	negative regulation of peptide secretion	biological_process	9	Cd74	1	122	2	18113	0.013426
GO:0001869	negative regulation of complement activation, lectin pathway	biological_process	8	A2m	1	122	2	18113	0.013426
GO:1905049	negative regulation of metallopeptidase activity	NA	NA	Timp1	1	122	2	18113	0.013426
GO:0070946	neutrophil mediated killing of gram-positive bacterium	biological_process	8	Ncf1	1	122	2	18113	0.013426
GO:0042668	auditory receptor cell fate determination	biological_process	8	Hes5	1	122	2	18113	0.013426
GO:0009750	response to fructose	biological_process	9	Slc2a5	1	122	2	18113	0.013426
GO:2000544	regulation of endothelial cell chemotaxis to fibroblast growth factor	biological_process	7	Fgf1	1	122	2	18113	0.013426
GO:1903012	positive regulation of bone development	biological_process	10	Tmem119	1	122	2	18113	0.013426
GO:0031094	platelet dense tubular network	cellular_component	9	F2r	1	122	2	18113	0.013426
GO:0070947	neutrophil mediated killing of fungus	biological_process	7	Ncf1	1	122	2	18113	0.013426
GO:0001909	leukocyte mediated cytotoxicity	biological_process	4	Ncf1	1	122	2	18113	0.013426
GO:0004067	asparaginase activity	molecular_function	7	Aspg	1	122	2	18113	0.013426
GO:0050902	leukocyte adhesive activation	biological_process	5	Selplg	1	122	2	18113	0.013426
GO:0008049	male courtship behavior	biological_process	8	Hexb	1	122	2	18113	0.013426
GO:2000981	negative regulation of inner ear receptor cell differentiation	biological_process	13	Hes5	1	122	2	18113	0.013426
GO:1901731	positive regulation of platelet aggregation	biological_process	9	Pdpn	1	122	2	18113	0.013426
GO:0050976	detection of mechanical stimulus involved in sensory perception of touch	biological_process	10	Kcna1	1	122	2	18113	0.013426
GO:0060376	positive regulation of mast cell differentiation	biological_process	11	Itgam	1	122	2	18113	0.013426
GO:0001872	(1->3)-beta-D-glucan binding	molecular_function	6	Ptx3	1	122	2	18113	0.013426
GO:0061851	leading edge of lamellipodium	NA	NA	Pdpn	1	122	2	18113	0.013426
GO:0030395	lactose binding	molecular_function	7	Lgals1	1	122	2	18113	0.013426
GO:0001846	opsonin binding	molecular_function	5	Itgam	1	122	2	18113	0.013426
GO:0019730	antimicrobial humoral response	biological_process	6	Bcl3	1	122	2	18113	0.013426
GO:2000556	positive regulation of T-helper 1 cell cytokine production	biological_process	12	Arid5a	1	122	2	18113	0.013426
GO:0005900	oncostatin-M receptor complex	cellular_component	8	Osmr	1	122	2	18113	0.013426
GO:0009262	deoxyribonucleotide metabolic process	biological_process	10	Rrm2	1	122	2	18113	0.013426
GO:0006931	substrate-dependent cell migration, cell attachment to substrate	biological_process	9	Tnfrsf12a	1	122	2	18113	0.013426
GO:0047275	glucosaminylgalactosylglucosylceramide beta-galactosyltransferase activity	molecular_function	8	B3galt2	1	122	2	18113	0.013426
GO:0009330	DNA topoisomerase complex (ATP-hydrolyzing	cellular_component	7	Top2a	1	122	2	18113	0.013426
GO:0021781	glial cell fate commitment	biological_process	8	Hes5	1	122	2	18113	0.013426
GO:0045659	negative regulation of neutrophil differentiation	biological_process	12	Inpp5d	1	122	2	18113	0.013426
GO:0015891	siderophore transport	biological_process	7	Lcn2	1	122	2	18113	0.013426
GO:0006528	asparagine metabolic process	biological_process	7	Aspg	1	122	2	18113	0.013426
GO:1990682	CSF1-CSF1R complex	NA	NA	Csf1r	1	122	2	18113	0.013426
GO:0002268	follicular dendritic cell differentiation	biological_process	7	Bcl3	1	122	2	18113	0.013426
GO:0051916	granulocyte colony-stimulating factor binding	molecular_function	6	Csf3r	1	122	2	18113	0.013426
GO:0015929	hexosaminidase activity	molecular_function	7	Hexb	1	122	2	18113	0.013426
GO:0035718	macrophage migration inhibitory factor binding	molecular_function	6	Cd74	1	122	2	18113	0.013426
GO:0002588	positive regulation of antigen processing and presentation of peptide antigen via MHC class II	biological_process	8	Trem2	1	122	2	18113	0.013426
GO:0061756	leukocyte adhesion to vascular endothelial cell	NA	NA	Itgam	1	122	2	18113	0.013426
GO:0044774	mitotic DNA integrity checkpoint	biological_process	11	Top2a	1	122	2	18113	0.013426
GO:2000363	positive regulation of prostaglandin-E synthase activity	biological_process	7	Itgam	1	122	2	18113	0.013426
GO:0072674	multinuclear osteoclast differentiation	biological_process	10	Sbno2	1	122	2	18113	0.013426
GO:0038145	macrophage colony-stimulating factor signaling pathway	biological_process	9	Csf1r	1	122	2	18113	0.013426
GO:0002679	respiratory burst involved in defense response	biological_process	5	Ncf1	1	122	2	18113	0.013426
GO:0043236	laminin binding	molecular_function	5	Ctss;Lgals1	2	122	27	18113	0.0141491
GO:0007269	neurotransmitter secretion	biological_process	8	Lin7c;Syt2	2	122	27	18113	0.0141491
GO:0008284	positive regulation of cell proliferation	biological_process	5	Csf1r;F2r;Fgf1;Hcls1;Hes5;Osmr;Timp1;Zfp703	8	122	475	18113	0.0151006
GO:0035097	histone methyltransferase complex	cellular_component	8	Cbx5;Wdr82	2	122	28	18113	0.0151711
GO:0008201	heparin binding	molecular_function	6	Cyr61;Fgf1;Gpnmb;Itgam	4	122	142	18113	0.0156048
GO:0031012	extracellular matrix	cellular_component	3	Cyr61;Hspb1;Lgals1;Timp1;Timp3;Vim	6	122	300	18113	0.0160438
GO:0030316	osteoclast differentiation	biological_process	9	Csf1r;Sbno2	2	122	29	18113	0.0162239
GO:0090023	positive regulation of neutrophil chemotaxis	biological_process	9	Cd74;Cxcl5	2	122	29	18113	0.0162239
GO:0001816	cytokine production	biological_process	5	Cxcl5;S1pr3	2	122	29	18113	0.0162239
GO:0010977	negative regulation of neuron projection development	biological_process	8	Gfap;Lgals1;Vim	3	122	79	18113	0.0162646
GO:0008283	cell proliferation	biological_process	4	Cd74;Csf1r;Fgf1;Ncf1;Pdpn	5	122	221	18113	0.016954
GO:0009312	oligosaccharide biosynthetic process	biological_process	7	B3galt2;Galnt15	2	122	30	18113	0.017307
GO:0001968	fibronectin binding	molecular_function	5	Ctss;Sdc4	2	122	30	18113	0.017307
GO:0010975	regulation of neuron projection development	biological_process	7	Klk6;Tbr1	2	122	30	18113	0.017307
GO:0008375	acetylglucosaminyltransferase activity	molecular_function	7	B3galt2;Hexb	2	122	32	18113	0.0195626
GO:2000134	negative regulation of G1/S transition of mitotic cell cycle	biological_process	10	Dcun1d3;Gpnmb	2	122	32	18113	0.0195626
GO:0071345	cellular response to cytokine stimulus	biological_process	7	Csf1r;Hcls1	2	122	32	18113	0.0195626
GO:0009263	deoxyribonucleotide biosynthetic process	biological_process	10	Rrm2	1	122	3	18113	0.0200718
GO:2000107	negative regulation of leukocyte apoptotic process	biological_process	11	Hcls1	1	122	3	18113	0.0200718
GO:0004924	oncostatin-M receptor activity	molecular_function	7	Osmr	1	122	3	18113	0.0200718
GO:2000974	negative regulation of pro-B cell differentiation	biological_process	11	Hes5	1	122	3	18113	0.0200718
GO:0034594	phosphatidylinositol trisphosphate phosphatase activity	molecular_function	9	Inpp5d	1	122	3	18113	0.0200718
GO:0004534	5'-3' exoribonuclease activity	molecular_function	10	Dcp2	1	122	3	18113	0.0200718
GO:1901509	regulation of endothelial tube morphogenesis	biological_process	10	Fgf1	1	122	3	18113	0.0200718
GO:0044793	negative regulation by host of viral process	biological_process	7	Ptx3	1	122	3	18113	0.0200718
GO:0061430	bone trabecula morphogenesis	biological_process	6	Sbno2	1	122	3	18113	0.0200718
GO:0072282	metanephric nephron tubule morphogenesis	biological_process	10	Hes5	1	122	3	18113	0.0200718
GO:0008228	opsonization	biological_process	5	Ptx3	1	122	3	18113	0.0200718
GO:0002317	plasma cell differentiation	biological_process	10	Lgals1	1	122	3	18113	0.0200718
GO:0005997	xylulose metabolic process	biological_process	9	Cbr2	1	122	3	18113	0.0200718
GO:0002246	wound healing involved in inflammatory response	biological_process	8	Cd44	1	122	3	18113	0.0200718
GO:1903984	positive regulation of TRAIL-activated apoptotic signaling pathway	NA	NA	Timp3	1	122	3	18113	0.0200718
GO:0004748	ribonucleoside-diphosphate reductase activity, thioredoxin disulfide as acceptor	molecular_function	7	Rrm2	1	122	3	18113	0.0200718
GO:1905516	positive regulation of fertilization	NA	NA	Lhfpl2	1	122	3	18113	0.0200718
GO:0015265	urea channel activity	molecular_function	8	Slc14a1	1	122	3	18113	0.0200718
GO:2001044	regulation of integrin-mediated signaling pathway	biological_process	9	Timp1	1	122	3	18113	0.0200718
GO:1900625	positive regulation of monocyte aggregation	biological_process	8	Cd44	1	122	3	18113	0.0200718
GO:0034103	regulation of tissue remodeling	biological_process	6	Gpnmb	1	122	3	18113	0.0200718
GO:0000819	sister chromatid segregation	biological_process	6	Top2a	1	122	3	18113	0.0200718
GO:0015755	fructose transport	biological_process	8	Slc2a5	1	122	3	18113	0.0200718
GO:0046545	development of primary female sexual characteristics	biological_process	7	Lhfpl2	1	122	3	18113	0.0200718
GO:0034769	basement membrane disassembly	biological_process	7	Ctss	1	122	3	18113	0.0200718
GO:0019959	interleukin-8 binding	molecular_function	8	A2m	1	122	3	18113	0.0200718
GO:0007529	establishment of synaptic specificity at neuromuscular junction	biological_process	7	F2r	1	122	3	18113	0.0200718
GO:0010866	regulation of triglyceride biosynthetic process	biological_process	9	C3	1	122	3	18113	0.0200718
GO:2000978	negative regulation of forebrain neuron differentiation	biological_process	12	Hes5	1	122	3	18113	0.0200718
GO:0070487	monocyte aggregation	biological_process	9	Cd44	1	122	3	18113	0.0200718
GO:0005971	ribonucleoside-diphosphate reductase complex	cellular_component	9	Rrm2	1	122	3	18113	0.0200718
GO:0002244	hematopoietic progenitor cell differentiation	biological_process	7	Cebpd;Pld4;Top2a	3	122	86	18113	0.0203502
GO:0008360	regulation of cell shape	biological_process	9	Csf1r;Hexb;Parva;Pdpn	4	122	154	18113	0.0203781
GO:0030168	platelet activation	biological_process	6	F2r;P2ry12	2	122	33	18113	0.0207341
GO:0000184	nuclear-transcribed mRNA catabolic process, nonsense-mediated decay	biological_process	11	Dcp2;Pnrc2	2	122	33	18113	0.0207341
GO:0070491	repressing transcription factor binding	molecular_function	6	Cbx5;Zfp703	2	122	33	18113	0.0207341
GO:0016758	transferase activity, transferring hexosyl groups	molecular_function	6	B3galt2;Ggta1	2	122	33	18113	0.0207341
GO:0004867	serine-type endopeptidase inhibitor activity	molecular_function	7	A2m;Cd109;Serpina3n;Serpina3f;Serpina3m	3	122	88	18113	0.0216118
GO:0004888	transmembrane signaling receptor activity	molecular_function	5	Adgre1;Csf1r;Lag3;Mrc1;Trem2	5	122	237	18113	0.0221814
GO:0044183	protein binding involved in protein folding	molecular_function	5	Cd74;Hspb1	2	122	36	18113	0.0244186
GO:0005887	integral component of plasma membrane	cellular_component	7	Cd53;Cd74;Csf1r;F2r;Gpnmb;Kcna1;Mrc1;Osmr;P2ry12;S1pr3;Slc14a1;Slc2a5;Stab1	13	122	1052	18113	0.0249128
GO:0045595	regulation of cell differentiation	biological_process	7	Hes5;Socs3	2	122	37	18113	0.025702
GO:0030513	positive regulation of BMP signaling pathway	biological_process	15	Cyr61;Hes5	2	122	37	18113	0.025702
GO:0043123	positive regulation of I-kappaB kinase/NF-kappaB signaling	biological_process	10	Cd74;Gm40824;Peli1;Mid2	3	122	95	18113	0.0263578
GO:0072049	comma-shaped body morphogenesis	biological_process	12	Hes5	1	122	4	18113	0.0266732
GO:0043533	inositol 1,3,4,5 tetrakisphosphate binding	molecular_function	6	Syt2	1	122	4	18113	0.0266732
GO:0002248	connective tissue replacement involved in inflammatory response wound healing	biological_process	6	F2r	1	122	4	18113	0.0266732
GO:0097016	L27 domain binding	molecular_function	6	Lin7c	1	122	4	18113	0.0266732
GO:0001798	positive regulation of type IIa hypersensitivity	biological_process	10	C3	1	122	4	18113	0.0266732
GO:0032497	detection of lipopolysaccharide	biological_process	8	Trem2	1	122	4	18113	0.0266732
GO:0006682	galactosylceramide biosynthetic process	biological_process	10	B3galt2	1	122	4	18113	0.0266732
GO:0034154	toll-like receptor 7 signaling pathway	biological_process	9	Unc93b1	1	122	4	18113	0.0266732
GO:2001184	positive regulation of interleukin-12 secretion	biological_process	10	Unc93b1	1	122	4	18113	0.0266732
GO:0006116	NADH oxidation	biological_process	14	Cbr2	1	122	4	18113	0.0266732
GO:2000427	positive regulation of apoptotic cell clearance	biological_process	9	C3	1	122	4	18113	0.0266732
GO:0046546	development of primary male sexual characteristics	biological_process	7	Lhfpl2	1	122	4	18113	0.0266732
GO:0042107	cytokine metabolic process	biological_process	6	S100a6;S100a7a	1	122	4	18113	0.0266732
GO:0072086	specification of loop of Henle identity	biological_process	11	Hes5	1	122	4	18113	0.0266732
GO:0003918	DNA topoisomerase type II (ATP-hydrolyzing) activity	molecular_function	12	Top2a	1	122	4	18113	0.0266732
GO:0060591	chondroblast differentiation	biological_process	7	Cyr61	1	122	4	18113	0.0266732
GO:0061041	regulation of wound healing	biological_process	7	Tnfrsf12a	1	122	4	18113	0.0266732
GO:0023041	neuronal signal transduction	biological_process	7	Kcna1	1	122	4	18113	0.0266732
GO:0001851	complement component C3b binding	molecular_function	6	Itgam	1	122	4	18113	0.0266732
GO:0045085	negative regulation of interleukin-2 biosynthetic process	biological_process	9	Lag3	1	122	4	18113	0.0266732
GO:0045185	maintenance of protein location	biological_process	6	Lgals1	1	122	4	18113	0.0266732
GO:0015057	thrombin-activated receptor activity	molecular_function	7	F2r	1	122	4	18113	0.0266732
GO:0070053	thrombospondin receptor activity	molecular_function	5	Sdc4	1	122	4	18113	0.0266732
GO:1903202	negative regulation of oxidative stress-induced cell death	biological_process	8	Hspb1	1	122	4	18113	0.0266732
GO:0001781	neutrophil apoptotic process	biological_process	6	Itgam	1	122	4	18113	0.0266732
GO:0030029	actin filament-based process	biological_process	5	Flnc	1	122	4	18113	0.0266732
GO:0032991	macromolecular complex	cellular_component	3	Cbx5	1	122	4	18113	0.0266732
GO:0002455	humoral immune response mediated by circulating immunoglobulin	biological_process	9	Bcl3	1	122	4	18113	0.0266732
GO:0014005	microglia development	biological_process	11	Itgam	1	122	4	18113	0.0266732
GO:0045963	negative regulation of dopamine metabolic process	biological_process	10	Itgam	1	122	4	18113	0.0266732
GO:0038024	cargo receptor activity	molecular_function	4	Siglech	1	122	4	18113	0.0266732
GO:0045590	negative regulation of regulatory T cell differentiation	biological_process	12	Cd44	1	122	4	18113	0.0266732
GO:0038165	oncostatin-M-mediated signaling pathway	biological_process	9	Osmr	1	122	4	18113	0.0266732
GO:0045064	T-helper 2 cell differentiation	biological_process	13	Bcl3	1	122	4	18113	0.0266732
GO:1903553	positive regulation of extracellular exosome assembly	biological_process	8	Sdc4	1	122	4	18113	0.0266732
GO:1900024	regulation of substrate adhesion-dependent cell spreading	biological_process	10	Pdpn	1	122	4	18113	0.0266732
GO:1904872	regulation of telomerase RNA localization to Cajal body	NA	NA	Dcp2	1	122	4	18113	0.0266732
GO:0051425	PTB domain binding	molecular_function	6	Inpp5d	1	122	4	18113	0.0266732
GO:2000318	positive regulation of T-helper 17 type immune response	biological_process	9	Arid5a	1	122	4	18113	0.0266732
GO:0099553	trans-synaptic signaling by endocannabinoid, modulating synaptic transmission	NA	NA	F2r	1	122	4	18113	0.0266732
GO:0051309	female meiosis chromosome separation	biological_process	8	Top2a	1	122	4	18113	0.0266732
GO:1903361	protein localization to basolateral plasma membrane	biological_process	7	Lin7c	1	122	4	18113	0.0266732
GO:0032642	regulation of chemokine production	biological_process	7	Cxcl5	1	122	4	18113	0.0266732
GO:0045415	negative regulation of interleukin-8 biosynthetic process	biological_process	9	Bcl3	1	122	4	18113	0.0266732
GO:2000304	positive regulation of ceramide biosynthetic process	biological_process	10	Cyr61	1	122	4	18113	0.0266732
GO:0043315	positive regulation of neutrophil degranulation	biological_process	11	Itgam	1	122	4	18113	0.0266732
GO:0000293	ferric-chelate reductase activity	molecular_function	7	Cybrd1	1	122	4	18113	0.0266732
GO:0098574	cytoplasmic side of lysosomal membrane	cellular_component	13	Gfap	1	122	4	18113	0.0266732
GO:0045123	cellular extravasation	biological_process	5	Itgam	1	122	4	18113	0.0266732
GO:0005955	calcineurin complex	cellular_component	7	Ppp3r1;Cnrip1	1	122	4	18113	0.0266732
GO:0034111	negative regulation of homotypic cell-cell adhesion	biological_process	7	Zfp703	1	122	4	18113	0.0266732
GO:0002062	chondrocyte differentiation	biological_process	7	Arid5a;Hes5	2	122	39	18113	0.028349
GO:0045944	positive regulation of transcription by RNA polymerase II	biological_process	13	Arid5a;Bcl3;Cebpd;Ckap2;Cyr61;Fgf1;Hcls1;Hes5;Hexb;Ppp3r1;Cnrip1;Sbno2;Tbr1;Top2a	13	122	1072	18113	0.0284723
GO:0043066	negative regulation of apoptotic process	biological_process	9	Bcl3;Cd44;Cd74;Csf1r;Cyr61;Pdpn;Socs3;Timp1	8	122	538	18113	0.0291458
GO:0051930	regulation of sensory perception of pain	biological_process	9	Ctss;F2r	2	122	40	18113	0.0297118
GO:0004857	enzyme inhibitor activity	molecular_function	4	Timp1;Timp3	2	122	40	18113	0.0297118
GO:0010718	positive regulation of epithelial to mesenchymal transition	biological_process	12	Pdpn;Zfp703	2	122	41	18113	0.0311002
GO:0030198	extracellular matrix organization	biological_process	6	Bcl3;Cyr61;Gfap	3	122	103	18113	0.0324095
GO:0006469	negative regulation of protein kinase activity	biological_process	11	Hspb1;Lrrc3;Socs3	3	122	103	18113	0.0324095
GO:0015884	folic acid transport	biological_process	10	Pdpn	1	122	5	18113	0.0332305
GO:0043199	sulfate binding	molecular_function	6	Glycam1	1	122	5	18113	0.0332305
GO:0045098	type III intermediate filament	cellular_component	12	Vim	1	122	5	18113	0.0332305
GO:0001661	conditioned taste aversion	biological_process	5	Tbr1	1	122	5	18113	0.0332305
GO:0072050	S-shaped body morphogenesis	biological_process	12	Hes5	1	122	5	18113	0.0332305
GO:0002504	antigen processing and presentation of peptide or polysaccharide antigen via MHC class II	biological_process	5	H2-Aa	1	122	5	18113	0.0332305
GO:0004090	carbonyl reductase (NADPH) activity	molecular_function	7	Cbr2	1	122	5	18113	0.0332305
GO:0042536	negative regulation of tumor necrosis factor biosynthetic process	biological_process	9	Bcl3	1	122	5	18113	0.0332305
GO:0033031	positive regulation of neutrophil apoptotic process	biological_process	8	Cd44	1	122	5	18113	0.0332305
GO:0070061	fructose binding	molecular_function	6	Slc2a5	1	122	5	18113	0.0332305
GO:0030263	apoptotic chromosome condensation	biological_process	12	Top2a	1	122	5	18113	0.0332305
GO:0006742	NADP catabolic process	biological_process	11	Ncf1	1	122	5	18113	0.0332305
GO:0045637	regulation of myeloid cell differentiation	biological_process	8	Csf3r	1	122	5	18113	0.0332305
GO:0019956	chemokine binding	molecular_function	6	Pdpn	1	122	5	18113	0.0332305
GO:0015204	urea transmembrane transporter activity	molecular_function	7	Slc14a1	1	122	5	18113	0.0332305
GO:0097025	MPP7-DLG1-LIN7 complex	cellular_component	7	Lin7c	1	122	5	18113	0.0332305
GO:0003847	1-alkyl-2-acetylglycerophosphocholine esterase activity	molecular_function	7	Aspg	1	122	5	18113	0.0332305
GO:0036006	cellular response to macrophage colony-stimulating factor stimulus	biological_process	8	Csf1r	1	122	5	18113	0.0332305
GO:0010644	cell communication by electrical coupling	biological_process	6	Kcna1	1	122	5	18113	0.0332305
GO:0048403	brain-derived neurotrophic factor binding	molecular_function	7	A2m	1	122	5	18113	0.0332305
GO:0070513	death domain binding	molecular_function	6	Dap	1	122	5	18113	0.0332305
GO:0006266	DNA ligation	biological_process	9	Top2a	1	122	5	18113	0.0332305
GO:0032182	ubiquitin-like protein binding	molecular_function	5	Dcun1d3	1	122	5	18113	0.0332305
GO:0046790	virion binding	molecular_function	4	Ptx3	1	122	5	18113	0.0332305
GO:0021764	amygdala development	biological_process	12	Tbr1	1	122	5	18113	0.0332305
GO:2000653	regulation of genetic imprinting	biological_process	8	H19	1	122	5	18113	0.0332305
GO:0045581	negative regulation of T cell differentiation	biological_process	11	Cd74	1	122	5	18113	0.0332305
GO:1901164	negative regulation of trophoblast cell migration	biological_process	11	Timp1	1	122	5	18113	0.0332305
GO:0071286	cellular response to magnesium ion	biological_process	8	Kcna1	1	122	5	18113	0.0332305
GO:0045621	positive regulation of lymphocyte differentiation	biological_process	10	Inpp5d	1	122	5	18113	0.0332305
GO:0001537	N-acetylgalactosamine 4-O-sulfotransferase activity	molecular_function	7	Chst8	1	122	5	18113	0.0332305
GO:0019966	interleukin-1 binding	molecular_function	6	A2m	1	122	5	18113	0.0332305
GO:0003105	negative regulation of glomerular filtration	biological_process	13	F2r	1	122	5	18113	0.0332305
GO:0004563	beta-N-acetylhexosaminidase activity	molecular_function	8	Hexb	1	122	5	18113	0.0332305
GO:0043120	tumor necrosis factor binding	molecular_function	6	A2m	1	122	5	18113	0.0332305
GO:0015840	urea transport	biological_process	6	Slc14a1	1	122	5	18113	0.0332305
GO:0010572	positive regulation of platelet activation	biological_process	8	Pdpn	1	122	5	18113	0.0332305
GO:0050766	positive regulation of phagocytosis	biological_process	8	C3;Ptx3	2	122	43	18113	0.0339525
GO:0042742	defense response to bacterium	biological_process	7	Bcl3;Ncf1;Stab1	3	122	106	18113	0.0348503
GO:0007599	hemostasis	biological_process	6	F2r;P2ry12	2	122	44	18113	0.0354156
GO:0030890	positive regulation of B cell proliferation	biological_process	9	Cd74;Gm40824;Peli1	2	122	45	18113	0.0369027
GO:0009968	negative regulation of signal transduction	biological_process	8	Csf1r;Inpp5d;Socs3	3	122	109	18113	0.0373837
GO:0007193	adenylate cyclase-inhibiting G-protein coupled receptor signaling pathway	biological_process	11	P2ry12;S1pr3	2	122	46	18113	0.0384135
GO:0070891	lipoteichoic acid binding	molecular_function	5	Trem2	1	122	6	18113	0.0397439
GO:0032873	negative regulation of stress-activated MAPK cascade	biological_process	12	Pbk	1	122	6	18113	0.0397439
GO:0034162	toll-like receptor 9 signaling pathway	biological_process	9	Unc93b1	1	122	6	18113	0.0397439
GO:0072357	PTW/PP1 phosphatase complex	cellular_component	6	Wdr82	1	122	6	18113	0.0397439
GO:0043615	astrocyte cell migration	biological_process	9	Hexb	1	122	6	18113	0.0397439
GO:0008063	Toll signaling pathway	biological_process	8	Gm40824;Peli1	1	122	6	18113	0.0397439
GO:1990254	keratin filament binding	molecular_function	7	Vim	1	122	6	18113	0.0397439
GO:0001609	G-protein coupled adenosine receptor activity	molecular_function	7	P2ry12	1	122	6	18113	0.0397439
GO:0038033	positive regulation of endothelial cell chemotaxis by VEGF-activated vascular endothelial growth factor receptor signaling pathway	biological_process	7	Hspb1	1	122	6	18113	0.0397439
GO:0031087	deadenylation-independent decapping of nuclear-transcribed mRNA	biological_process	12	Pnrc2	1	122	6	18113	0.0397439
GO:0008199	ferric iron binding	molecular_function	9	Rrm2	1	122	6	18113	0.0397439
GO:0008517	folic acid transmembrane transporter activity	molecular_function	5	Pdpn	1	122	6	18113	0.0397439
GO:0030854	positive regulation of granulocyte differentiation	biological_process	11	Hcls1	1	122	6	18113	0.0397439
GO:0097386	glial cell projection	cellular_component	6	Gfap	1	122	6	18113	0.0397439
GO:0071224	cellular response to peptidoglycan	biological_process	8	Trem2	1	122	6	18113	0.0397439
GO:0045656	negative regulation of monocyte differentiation	biological_process	11	Inpp5d	1	122	6	18113	0.0397439
GO:0060442	branching involved in prostate gland morphogenesis	biological_process	9	Cd44	1	122	6	18113	0.0397439
GO:0023026	MHC class II protein complex binding	molecular_function	6	Cd74	1	122	6	18113	0.0397439
GO:0016018	cyclosporin A binding	molecular_function	5	Ppp3r1;Cnrip1	1	122	6	18113	0.0397439
GO:0004630	phospholipase D activity	molecular_function	8	Pld4	1	122	6	18113	0.0397439
GO:1902416	positive regulation of mRNA binding	biological_process	7	Larp6	1	122	6	18113	0.0397439
GO:0032795	heterotrimeric G-protein binding	molecular_function	6	F2r	1	122	6	18113	0.0397439
GO:0002606	positive regulation of dendritic cell antigen processing and presentation	biological_process	7	Cd74	1	122	6	18113	0.0397439
GO:2000272	negative regulation of receptor activity	biological_process	9	Ppp3r1;Cnrip1	1	122	6	18113	0.0397439
GO:0008499	UDP-galactose:beta-N-acetylglucosamine beta-1,3-galactosyltransferase activity	molecular_function	8	B3galt2	1	122	6	18113	0.0397439
GO:0030203	glycosaminoglycan metabolic process	biological_process	7	Hexb	1	122	6	18113	0.0397439
GO:0070290	N-acylphosphatidylethanolamine-specific phospholipase D activity	molecular_function	8	Pld4	1	122	6	18113	0.0397439
GO:0005534	galactose binding	molecular_function	6	Lgals1	1	122	6	18113	0.0397439
GO:0060708	spongiotrophoblast differentiation	biological_process	8	Socs3	1	122	6	18113	0.0397439
GO:0006900	vesicle budding from membrane	biological_process	6	S100a10	1	122	6	18113	0.0397439
GO:0003916	DNA topoisomerase activity	molecular_function	5	Top2a	1	122	6	18113	0.0397439
GO:0006875	cellular metal ion homeostasis	biological_process	9	Mt1	1	122	6	18113	0.0397439
GO:0007166	cell surface receptor signaling pathway	biological_process	7	Adgre1;Cd53;Lag3;Osmr	4	122	193	18113	0.0416126
GO:0051496	positive regulation of stress fiber assembly	biological_process	10	S100a10;Sdc4	2	122	49	18113	0.0430844
GO:0045597	positive regulation of cell differentiation	biological_process	8	Cyr61;Socs3	2	122	49	18113	0.0430844
GO:0042383	sarcolemma	cellular_component	6	Flnc;Ppp3r1;Cnrip1;Slc2a5	3	122	117	18113	0.044587
GO:0030424	axon	cellular_component	7	C4a;C4b;Hspb1;Kcna1;Syt2;Vim	6	122	382	18113	0.0446448
GO:0009615	response to virus	biological_process	7	Bcl3;Lcn2	2	122	50	18113	0.0446863
GO:0009313	oligosaccharide catabolic process	biological_process	7	Hexb	1	122	7	18113	0.0462139
GO:0071229	cellular response to acid chemical	biological_process	6	S100a10	1	122	7	18113	0.0462139
GO:0042609	CD4 receptor binding	molecular_function	6	Cd74	1	122	7	18113	0.0462139
GO:2000562	negative regulation of CD4-positive, alpha-beta T cell proliferation	biological_process	11	Cd44	1	122	7	18113	0.0462139
GO:0035325	Toll-like receptor binding	molecular_function	6	Unc93b1	1	122	7	18113	0.0462139
GO:0006265	DNA topological change	biological_process	10	Top2a	1	122	7	18113	0.0462139
GO:0045661	regulation of myoblast differentiation	biological_process	9	Cd53	1	122	7	18113	0.0462139
GO:0045545	syndecan binding	molecular_function	5	Gpnmb	1	122	7	18113	0.0462139
GO:0045986	negative regulation of smooth muscle contraction	biological_process	10	Ncf1	1	122	7	18113	0.0462139
GO:0040016	embryonic cleavage	biological_process	6	Top2a	1	122	7	18113	0.0462139
GO:1902667	regulation of axon guidance	biological_process	6	Tbr1	1	122	7	18113	0.0462139
GO:0010039	response to iron ion	biological_process	7	Cybrd1	1	122	7	18113	0.0462139
GO:0034141	positive regulation of toll-like receptor 3 signaling pathway	biological_process	11	Gm40824;Peli1	1	122	7	18113	0.0462139
GO:0048639	positive regulation of developmental growth	biological_process	7	C3	1	122	7	18113	0.0462139
GO:0001776	leukocyte homeostasis	biological_process	4	Cxcl5	1	122	7	18113	0.0462139
GO:0051099	positive regulation of binding	biological_process	6	S100a10	1	122	7	18113	0.0462139
GO:0050665	hydrogen peroxide biosynthetic process	biological_process	6	Ncf1	1	122	7	18113	0.0462139
GO:1990904	ribonucleoprotein complex	NA	NA	Cbx5	1	122	7	18113	0.0462139
GO:0070206	protein trimerization	biological_process	9	Cd74	1	122	7	18113	0.0462139
GO:0006689	ganglioside catabolic process	biological_process	9	Hexb	1	122	7	18113	0.0462139
GO:0021902	commitment of neuronal cell to specific neuron type in forebrain	biological_process	12	Tbr1	1	122	7	18113	0.0462139
GO:0005114	type II transforming growth factor beta receptor binding	molecular_function	8	Cd44	1	122	7	18113	0.0462139
GO:0002467	germinal center formation	biological_process	7	Bcl3	1	122	7	18113	0.0462139
GO:0050869	negative regulation of B cell activation	biological_process	8	Inpp5d	1	122	7	18113	0.0462139
GO:0045542	positive regulation of cholesterol biosynthetic process	biological_process	11	Fgf1	1	122	7	18113	0.0462139
GO:0045607	regulation of inner ear auditory receptor cell differentiation	biological_process	12	Hes5	1	122	7	18113	0.0462139
GO:0045409	negative regulation of interleukin-6 biosynthetic process	biological_process	9	Inpp5d	1	122	7	18113	0.0462139
GO:0030214	hyaluronan catabolic process	biological_process	9	Cd44	1	122	7	18113	0.0462139
GO:0001765	membrane raft assembly	biological_process	6	S100a10	1	122	7	18113	0.0462139
GO:1903980	positive regulation of microglial cell activation	NA	NA	Itgam	1	122	7	18113	0.0462139
GO:2000343	positive regulation of chemokine (C-X-C motif) ligand 2 production	biological_process	9	Cd74	1	122	7	18113	0.0462139
GO:0043270	positive regulation of ion transport	biological_process	7	P2ry12	1	122	7	18113	0.0462139
GO:0002830	positive regulation of type 2 immune response	biological_process	7	Cd74	1	122	7	18113	0.0462139
GO:0043280	positive regulation of cysteine-type endopeptidase activity involved in apoptotic process	biological_process	13	Cyr61;F2r	2	122	51	18113	0.0463099
GO:0016324	apical plasma membrane	cellular_component	6	Cd44;Kcna1;Osmr;Pdpn;Slc2a5	5	122	292	18113	0.0476704
GO:0006935	chemotaxis	biological_process	5	Cxcl5;Cyr61;Parva	3	122	122	18113	0.0494144
GO:0006955	immune response	biological_process	4	Cd74;Ctss;Cxcl5;H2-Aa	4	122	205	18113	0.0499629
GO:1990830	cellular response to leukemia inhibitory factor	NA	NA	Laptm5;Sbno2;Socs3	3	122	125	18113	0.0524287
GO:0016175	superoxide-generating NADPH oxidase activity	molecular_function	7	Ncf1	1	122	8	18113	0.0526406
GO:0006930	substrate-dependent cell migration, cell extension	biological_process	9	P2ry12	1	122	8	18113	0.0526406
GO:0006691	leukotriene metabolic process	biological_process	9	Ncf1	1	122	8	18113	0.0526406
GO:0060907	positive regulation of macrophage cytokine production	biological_process	10	Cd74	1	122	8	18113	0.0526406
GO:0048515	spermatid differentiation	biological_process	8	Tmem119	1	122	8	18113	0.0526406
GO:0032009	early phagosome	cellular_component	13	Unc93b1	1	122	8	18113	0.0526406
GO:0044877	macromolecular complex binding	molecular_function	4	Cbx5	1	122	8	18113	0.0526406
GO:1902533	positive regulation of intracellular signal transduction	biological_process	9	Fgf1	1	122	8	18113	0.0526406
GO:0010828	positive regulation of glucose transport	biological_process	10	C3	1	122	8	18113	0.0526406
GO:0034333	adherens junction assembly	biological_process	7	Zfp703	1	122	8	18113	0.0526406
GO:0006687	glycosphingolipid metabolic process	biological_process	7	Hexb	1	122	8	18113	0.0526406
GO:0007341	penetration of zona pellucida	biological_process	7	Hexb	1	122	8	18113	0.0526406
GO:0016528	sarcoplasm	cellular_component	8	Flnc	1	122	8	18113	0.0526406
GO:0010518	positive regulation of phospholipase activity	biological_process	8	Cyr61	1	122	8	18113	0.0526406
GO:0001961	positive regulation of cytokine-mediated signaling pathway	biological_process	10	Cd74	1	122	8	18113	0.0526406
GO:0045124	regulation of bone resorption	biological_process	8	Csf1r	1	122	8	18113	0.0526406
GO:0038036	sphingosine-1-phosphate receptor activity	molecular_function	8	S1pr3	1	122	8	18113	0.0526406
GO:2001028	positive regulation of endothelial cell chemotaxis	biological_process	6	Hspb1	1	122	8	18113	0.0526406
GO:0031666	positive regulation of lipopolysaccharide-mediated signaling pathway	biological_process	10	Ly86	1	122	8	18113	0.0526406
GO:0010700	negative regulation of norepinephrine secretion	biological_process	8	P2ry12	1	122	8	18113	0.0526406
GO:0097197	tetraspanin-enriched microdomain	cellular_component	7	Pdpn	1	122	8	18113	0.0526406
GO:0016176	superoxide-generating NADPH oxidase activator activity	molecular_function	5	Ncf1	1	122	8	18113	0.0526406
GO:0031346	positive regulation of cell projection organization	biological_process	7	Lcn2	1	122	8	18113	0.0526406
GO:0070307	lens fiber cell development	biological_process	9	Vim	1	122	8	18113	0.0526406
GO:0021861	forebrain radial glial cell differentiation	biological_process	9	Hes5	1	122	8	18113	0.0526406
GO:0033691	sialic acid binding	molecular_function	7	Siglech	1	122	8	18113	0.0526406
GO:0045616	regulation of keratinocyte differentiation	biological_process	10	Cd109	1	122	8	18113	0.0526406
GO:0001973	adenosine receptor signaling pathway	biological_process	10	P2ry12	1	122	8	18113	0.0526406
GO:0035239	tube morphogenesis	biological_process	7	Pdpn	1	122	8	18113	0.0526406
GO:0004445	inositol-polyphosphate 5-phosphatase activity	molecular_function	10	Inpp5d	1	122	8	18113	0.0526406
GO:0061032	visceral serous pericardium development	biological_process	10	Pdpn	1	122	8	18113	0.0526406
GO:0045657	positive regulation of monocyte differentiation	biological_process	11	Cd74	1	122	8	18113	0.0526406
GO:0003810	protein-glutamine gamma-glutamyltransferase activity	molecular_function	7	Tgm1	1	122	8	18113	0.0526406
GO:1903818	positive regulation of voltage-gated potassium channel activity	NA	NA	Kcna1	1	122	8	18113	0.0526406
GO:0070493	thrombin-activated receptor signaling pathway	biological_process	9	F2r	1	122	8	18113	0.0526406
GO:0045892	negative regulation of transcription, DNA-templated	biological_process	12	Bcl3;Cbx5;Cebpd;Dap;Hes5;Sbno2;Zfp703	7	122	501	18113	0.0528526
GO:0006898	receptor-mediated endocytosis	biological_process	8	Mrc1;Siglech	2	122	55	18113	0.0530158
GO:0007267	cell-cell signaling	biological_process	6	Cyr61;Gpnmb;Stab1	3	122	126	18113	0.0534528
GO:0017124	SH3 domain binding	molecular_function	6	Hcls1;Inpp5d;Ncf1	3	122	127	18113	0.0544866
GO:0001558	regulation of cell growth	biological_process	6	Cd44;Cyr61	2	122	56	18113	0.0547433
GO:0006909	phagocytosis	biological_process	5	Itgam;Pld4	2	122	56	18113	0.0547433
GO:0051219	phosphoprotein binding	molecular_function	5	Cd44;Mid2	2	122	56	18113	0.0547433
GO:0000786	nucleosome	cellular_component	12	H3f3c;Hist3h2ba	2	122	56	18113	0.0547433
GO:0048839	inner ear development	biological_process	10	C1qb;Cebpd	2	122	57	18113	0.0564905
GO:0007338	single fertilization	biological_process	6	Hexb;Lhfpl2	2	122	57	18113	0.0564905
GO:0019221	cytokine-mediated signaling pathway	biological_process	8	Csf1r;Lrrc3;Socs3	3	122	130	18113	0.0576454
GO:0045766	positive regulation of angiogenesis	biological_process	12	C3;Fgf1;Hspb1	3	122	131	18113	0.0587173
GO:0090091	positive regulation of extracellular matrix disassembly	biological_process	8	Pdpn	1	122	9	18113	0.0590243
GO:0030853	negative regulation of granulocyte differentiation	biological_process	11	Inpp5d	1	122	9	18113	0.0590243
GO:0071437	invadopodium	cellular_component	6	Pdpn	1	122	9	18113	0.0590243
GO:0031102	neuron projection regeneration	biological_process	7	Gfap	1	122	9	18113	0.0590243
GO:0016051	carbohydrate biosynthetic process	biological_process	6	Chst8	1	122	9	18113	0.0590243
GO:0033601	positive regulation of mammary gland epithelial cell proliferation	biological_process	7	Zfp703	1	122	9	18113	0.0590243
GO:0034138	toll-like receptor 3 signaling pathway	biological_process	9	Unc93b1	1	122	9	18113	0.0590243
GO:0045730	respiratory burst	biological_process	5	Ncf1	1	122	9	18113	0.0590243
GO:0006957	complement activation, alternative pathway	biological_process	6	C3	1	122	9	18113	0.0590243
GO:0036094	small molecule binding	molecular_function	4	Lcn2	1	122	9	18113	0.0590243
GO:0043394	proteoglycan binding	molecular_function	6	Ctss	1	122	9	18113	0.0590243
GO:0042582	azurophil granule	cellular_component	13	Hexb	1	122	9	18113	0.0590243
GO:0010447	response to acidic pH	biological_process	6	Ctss	1	122	9	18113	0.0590243
GO:0019953	sexual reproduction	biological_process	4	Hexb	1	122	9	18113	0.0590243
GO:0044267	cellular protein metabolic process	biological_process	6	Hexb	1	122	9	18113	0.0590243
GO:0050798	activated T cell proliferation	biological_process	8	Itgam	1	122	9	18113	0.0590243
GO:0002281	macrophage activation involved in immune response	biological_process	8	Sbno2	1	122	9	18113	0.0590243
GO:0010960	magnesium ion homeostasis	biological_process	10	Kcna1	1	122	9	18113	0.0590243
GO:0097512	cardiac myofibril	cellular_component	11	Hspb1	1	122	9	18113	0.0590243
GO:0042088	T-helper 1 type immune response	biological_process	7	Bcl3	1	122	9	18113	0.0590243
GO:0032731	positive regulation of interleukin-1 beta production	biological_process	9	Hspb1	1	122	9	18113	0.0590243
GO:1901981	phosphatidylinositol phosphate binding	molecular_function	7	Fgd2	1	122	9	18113	0.0590243
GO:0050871	positive regulation of B cell activation	biological_process	8	Gm40824;Peli1	1	122	9	18113	0.0590243
GO:0035372	protein localization to microtubule	biological_process	10	Mid2	1	122	9	18113	0.0590243
GO:0005578	proteinaceous extracellular matrix	cellular_component	5	Cyr61;Fgf1;Lgals1;Timp1;Timp3	5	122	311	18113	0.0593419
GO:0004860	protein kinase inhibitor activity	molecular_function	6	Lrrc3;Socs3	2	122	59	18113	0.0600428
GO:0032496	response to lipopolysaccharide	biological_process	7	Cxcl5;F2r;Gm40824;Peli1	3	122	133	18113	0.0608892
GO:0002250	adaptive immune response	biological_process	5	Adgre1;Cd74;Unc93b1	3	122	134	18113	0.0619892
GO:0014044	Schwann cell development	biological_process	9	Ppp3r1;Cnrip1	1	122	10	18113	0.0653654
GO:0071044	histone mRNA catabolic process	biological_process	11	Dcp2	1	122	10	18113	0.0653654
GO:0002315	marginal zone B cell differentiation	biological_process	10	Bcl3	1	122	10	18113	0.0653654
GO:0008301	DNA binding, bending	molecular_function	7	Top2a	1	122	10	18113	0.0653654
GO:0043020	NADPH oxidase complex	cellular_component	8	Ncf1	1	122	10	18113	0.0653654
GO:0034116	positive regulation of heterotypic cell-cell adhesion	biological_process	7	Cd44	1	122	10	18113	0.0653654
GO:0097449	astrocyte projection	cellular_component	7	Gfap	1	122	10	18113	0.0653654
GO:1902176	negative regulation of oxidative stress-induced intrinsic apoptotic signaling pathway	biological_process	11	Hspb1	1	122	10	18113	0.0653654
GO:0060710	chorio-allantoic fusion	biological_process	8	Cyr61	1	122	10	18113	0.0653654
GO:0015075	ion transmembrane transporter activity	molecular_function	6	S100a6;S100a7a	1	122	10	18113	0.0653654
GO:0045199	maintenance of epithelial cell apical/basal polarity	biological_process	8	Lin7c	1	122	10	18113	0.0653654
GO:0001931	uropod	cellular_component	6	Selplg	1	122	10	18113	0.0653654
GO:0030166	proteoglycan biosynthetic process	biological_process	8	Chst8	1	122	10	18113	0.0653654
GO:0090197	positive regulation of chemokine secretion	biological_process	10	Csf1r	1	122	10	18113	0.0653654
GO:0044224	juxtaparanode region of axon	cellular_component	9	Kcna1	1	122	10	18113	0.0653654
GO:0071318	cellular response to ATP	biological_process	8	P2ry12	1	122	10	18113	0.0653654
GO:0010838	positive regulation of keratinocyte proliferation	biological_process	7	Tgm1	1	122	10	18113	0.0653654
GO:0048708	astrocyte differentiation	biological_process	8	Hes5	1	122	10	18113	0.0653654
GO:0034145	positive regulation of toll-like receptor 4 signaling pathway	biological_process	11	Gm40824;Peli1	1	122	10	18113	0.0653654
GO:0060670	branching involved in labyrinthine layer morphogenesis	biological_process	8	Socs3	1	122	10	18113	0.0653654
GO:0032780	negative regulation of ATPase activity	biological_process	14	Cnn3	1	122	10	18113	0.0653654
GO:1902715	positive regulation of interferon-gamma secretion	biological_process	10	Arid5a	1	122	10	18113	0.0653654
GO:0010762	regulation of fibroblast migration	biological_process	10	Sdc4	1	122	10	18113	0.0653654
GO:0097028	dendritic cell differentiation	biological_process	8	Trem2	1	122	10	18113	0.0653654
GO:1903672	positive regulation of sprouting angiogenesis	biological_process	13	Fgf1	1	122	10	18113	0.0653654
GO:0000290	deadenylation-dependent decapping of nuclear-transcribed mRNA	biological_process	12	Dcp2	1	122	10	18113	0.0653654
GO:0042119	neutrophil activation	biological_process	7	Cxcl5	1	122	10	18113	0.0653654
GO:0071223	cellular response to lipoteichoic acid	biological_process	7	Trem2	1	122	10	18113	0.0653654
GO:0045741	positive regulation of epidermal growth factor-activated receptor activity	biological_process	12	Ncf1	1	122	10	18113	0.0653654
GO:0009611	response to wounding	biological_process	5	F2r;Gfap	2	122	63	18113	0.0673692
GO:0043621	protein self-association	molecular_function	5	Cbr2;S100a6;S100a7a	2	122	63	18113	0.0673692
GO:0043130	ubiquitin binding	molecular_function	6	Hspb1;Top2a	2	122	64	18113	0.0692452
GO:0045860	positive regulation of protein kinase activity	biological_process	11	Cyr61;Sdc4	2	122	64	18113	0.0692452
GO:0046982	protein heterodimerization activity	molecular_function	6	Cebpd;H2-Aa;Hexb;Hist3h2ba;Itgam;Mid2;Top2a	7	122	537	18113	0.0710165
GO:0016442	RISC complex	cellular_component	9	Dcp2	1	122	11	18113	0.0716641
GO:0050072	m7G(5')pppN diphosphatase activity	molecular_function	8	Dcp2	1	122	11	18113	0.0716641
GO:0030259	lipid glycosylation	biological_process	7	Ggta1	1	122	11	18113	0.0716641
GO:0032060	bleb assembly	biological_process	7	Emp1	1	122	11	18113	0.0716641
GO:0042554	superoxide anion generation	biological_process	7	Ncf1	1	122	11	18113	0.0716641
GO:0030193	regulation of blood coagulation	biological_process	7	F2r	1	122	11	18113	0.0716641
GO:1990825	sequence-specific mRNA binding	NA	NA	Larp6	1	122	11	18113	0.0716641
GO:0071354	cellular response to interleukin-6	biological_process	8	Sbno2	1	122	11	18113	0.0716641
GO:0005041	low-density lipoprotein receptor activity	molecular_function	6	Stab1	1	122	11	18113	0.0716641
GO:0016486	peptide hormone processing	biological_process	8	Chst8	1	122	11	18113	0.0716641
GO:0032897	negative regulation of viral transcription	biological_process	10	Mid2	1	122	11	18113	0.0716641
GO:0051272	positive regulation of cellular component movement	biological_process	7	Pdpn	1	122	11	18113	0.0716641
GO:0030330	DNA damage response, signal transduction by p53 class mediator	biological_process	9	Bcl3	1	122	11	18113	0.0716641
GO:0045236	CXCR chemokine receptor binding	molecular_function	8	Cxcl5	1	122	11	18113	0.0716641
GO:0009247	glycolipid biosynthetic process	biological_process	7	Ggta1	1	122	11	18113	0.0716641
GO:0010884	positive regulation of lipid storage	biological_process	8	C3	1	122	11	18113	0.0716641
GO:0033173	calcineurin-NFAT signaling cascade	biological_process	10	Ppp3r1;Cnrip1	1	122	11	18113	0.0716641
GO:0019538	protein metabolic process	biological_process	5	Tgm1	1	122	11	18113	0.0716641
GO:0045059	positive thymic T cell selection	biological_process	12	Cd74	1	122	11	18113	0.0716641
GO:0001649	osteoblast differentiation	biological_process	7	Cyr61;Tmem119	2	122	67	18113	0.0749744
GO:0005200	structural constituent of cytoskeleton	molecular_function	4	Gfap;Vim	2	122	67	18113	0.0749744
GO:0010033	response to organic substance	biological_process	5	Timp1;Timp3	2	122	67	18113	0.0749744
GO:0001932	regulation of protein phosphorylation	biological_process	9	Hspb1;Socs3	2	122	67	18113	0.0749744
GO:0043065	positive regulation of apoptotic process	biological_process	9	Cyr61;Dcun1d3;Inpp5d;Tnfrsf12a;Top2a	5	122	335	18113	0.0762225
GO:1904469	positive regulation of tumor necrosis factor secretion	NA	NA	Arid5a	1	122	12	18113	0.0779207
GO:0008347	glial cell migration	biological_process	8	P2ry12	1	122	12	18113	0.0779207
GO:0001759	organ induction	biological_process	9	Fgf1	1	122	12	18113	0.0779207
GO:0005523	tropomyosin binding	molecular_function	6	S100a6;S100a7a	1	122	12	18113	0.0779207
GO:0034705	potassium channel complex	cellular_component	9	Kcna1	1	122	12	18113	0.0779207
GO:0030261	chromosome condensation	biological_process	11	Top2a	1	122	12	18113	0.0779207
GO:0048188	Set1C/COMPASS complex	cellular_component	9	Wdr82	1	122	12	18113	0.0779207
GO:2001259	positive regulation of cation channel activity	biological_process	10	Ctss	1	122	12	18113	0.0779207
GO:0021879	forebrain neuron differentiation	biological_process	10	Csf1r	1	122	12	18113	0.0779207
GO:0060644	mammary gland epithelial cell differentiation	biological_process	8	Zfp703	1	122	12	18113	0.0779207
GO:0031681	G-protein beta-subunit binding	molecular_function	5	F2r	1	122	12	18113	0.0779207
GO:0097320	plasma membrane tubulation	biological_process	6	Bin2	1	122	12	18113	0.0779207
GO:0022010	central nervous system myelination	biological_process	11	Hes5	1	122	12	18113	0.0779207
GO:0048406	nerve growth factor binding	molecular_function	7	A2m	1	122	12	18113	0.0779207
GO:0060487	lung epithelial cell differentiation	biological_process	8	Ppp3r1;Cnrip1	1	122	12	18113	0.0779207
GO:0045028	G-protein coupled purinergic nucleotide receptor activity	molecular_function	8	P2ry12	1	122	12	18113	0.0779207
GO:0002011	morphogenesis of an epithelial sheet	biological_process	7	Lin7c	1	122	12	18113	0.0779207
GO:0061036	positive regulation of cartilage development	biological_process	10	Cyr61	1	122	12	18113	0.0779207
GO:0000932	P-body	cellular_component	10	Dcp2;Pnrc2	2	122	69	18113	0.0788754
GO:0045335	phagocytic vesicle	cellular_component	12	Pld4;Vim	2	122	69	18113	0.0788754
GO:0097110	scaffold protein binding	molecular_function	5	Trem2;Vim	2	122	70	18113	0.0808494
GO:0016798	hydrolase activity, acting on glycosyl bonds	molecular_function	5	Hexb;Maneal	2	122	70	18113	0.0808494
GO:0000784	nuclear chromosome, telomeric region	cellular_component	13	Cbx5;Wdr82	2	122	70	18113	0.0808494
GO:0048306	calcium-dependent protein binding	molecular_function	5	A2m;S100a6;S100a7a	2	122	70	18113	0.0808494
GO:0043410	positive regulation of MAPK cascade	biological_process	11	Cd74;Csf1r;F2r	3	122	151	18113	0.0820678
GO:0042532	negative regulation of tyrosine phosphorylation of STAT protein	biological_process	11	Socs3	1	122	13	18113	0.0841355
GO:0070997	neuron death	biological_process	6	Klk6	1	122	13	18113	0.0841355
GO:0001818	negative regulation of cytokine production	biological_process	7	Gpnmb	1	122	13	18113	0.0841355
GO:0061045	negative regulation of wound healing	biological_process	8	Cd109	1	122	13	18113	0.0841355
GO:2000484	positive regulation of interleukin-8 secretion	biological_process	10	F2r	1	122	13	18113	0.0841355
GO:0051568	histone H3-K4 methylation	biological_process	9	Wdr82	1	122	13	18113	0.0841355
GO:0045651	positive regulation of macrophage differentiation	biological_process	11	Hcls1	1	122	13	18113	0.0841355
GO:0045116	protein neddylation	biological_process	10	Dcun1d3	1	122	13	18113	0.0841355
GO:0006790	sulfur compound metabolic process	biological_process	5	Chst8	1	122	13	18113	0.0841355
GO:0002523	leukocyte migration involved in inflammatory response	biological_process	5	Itgam	1	122	13	18113	0.0841355
GO:0042834	peptidoglycan binding	molecular_function	6	Trem2	1	122	13	18113	0.0841355
GO:0042535	positive regulation of tumor necrosis factor biosynthetic process	biological_process	9	Hspb1	1	122	13	18113	0.0841355
GO:0010469	regulation of receptor activity	biological_process	8	Ppp3r1;Cnrip1	1	122	13	18113	0.0841355
GO:0060674	placenta blood vessel development	biological_process	7	Socs3	1	122	13	18113	0.0841355
GO:0097458	neuron part	cellular_component	5	Tbr1	1	122	13	18113	0.0841355
GO:0015250	water channel activity	molecular_function	8	Pdpn	1	122	13	18113	0.0841355
GO:0031529	ruffle organization	biological_process	6	Csf1r	1	122	13	18113	0.0841355
GO:0060413	atrial septum morphogenesis	biological_process	12	Cyr61	1	122	13	18113	0.0841355
GO:0006915	apoptotic process	biological_process	7	Ckap2;Dap;Inpp5d;Lcn2;Lgals1;Ncf1;Tnfrsf12a	7	122	560	18113	0.0843623
GO:0006952	defense response	biological_process	5	Cd74;Cxcl5	2	122	72	18113	0.084843
GO:0031100	animal organ regeneration	biological_process	8	Cxcl5	1	122	14	18113	0.0903087
GO:0045060	negative thymic T cell selection	biological_process	12	Cd74	1	122	14	18113	0.0903087
GO:0045779	negative regulation of bone resorption	biological_process	9	Inpp5d	1	122	14	18113	0.0903087
GO:0006044	N-acetylglucosamine metabolic process	biological_process	8	Hexb	1	122	14	18113	0.0903087
GO:0001775	cell activation	biological_process	5	Timp1	1	122	14	18113	0.0903087
GO:0030194	positive regulation of blood coagulation	biological_process	8	F2r	1	122	14	18113	0.0903087
GO:0048715	negative regulation of oligodendrocyte differentiation	biological_process	10	Hes5	1	122	14	18113	0.0903087
GO:0071391	cellular response to estrogen stimulus	biological_process	9	Arid5a	1	122	14	18113	0.0903087
GO:0031985	Golgi cisterna	cellular_component	12	Ggta1	1	122	14	18113	0.0903087
GO:0001946	lymphangiogenesis	biological_process	10	Pdpn	1	122	14	18113	0.0903087
GO:0010839	negative regulation of keratinocyte proliferation	biological_process	7	Cd109	1	122	14	18113	0.0903087
GO:0006919	activation of cysteine-type endopeptidase activity involved in apoptotic process	biological_process	14	Dap;F2r	2	122	75	18113	0.090943
GO:0006334	nucleosome assembly	biological_process	12	H3f3c;Hist3h2ba	2	122	76	18113	0.0930044
GO:0005882	intermediate filament	cellular_component	11	Gfap;Vim	2	122	77	18113	0.0950794
GO:0016485	protein processing	biological_process	7	Ctss;Klk6	2	122	77	18113	0.0950794
GO:0000187	activation of MAPK activity	biological_process	13	Cd74;Fgf1	2	122	77	18113	0.0950794
GO:0046914	transition metal ion binding	molecular_function	7	S100a6;S100a7a	1	122	15	18113	0.0964407
GO:2000249	regulation of actin cytoskeleton reorganization	biological_process	8	Csf1r	1	122	15	18113	0.0964407
GO:1902187	negative regulation of viral release from host cell	biological_process	9	Mid2	1	122	15	18113	0.0964407
GO:0060979	vasculogenesis involved in coronary vascular morphogenesis	biological_process	8	Fgf1	1	122	15	18113	0.0964407
GO:2000737	negative regulation of stem cell differentiation	biological_process	9	Hes5	1	122	15	18113	0.0964407
GO:0003181	atrioventricular valve morphogenesis	biological_process	11	Cyr61	1	122	15	18113	0.0964407
GO:0000712	resolution of meiotic recombination intermediates	biological_process	8	Top2a	1	122	15	18113	0.0964407
GO:0010812	negative regulation of cell-substrate adhesion	biological_process	6	Lgals1	1	122	15	18113	0.0964407
GO:0060038	cardiac muscle cell proliferation	biological_process	11	Fgf1	1	122	15	18113	0.0964407
GO:0010369	chromocenter	cellular_component	12	Cbx5	1	122	15	18113	0.0964407
GO:0030169	low-density lipoprotein particle binding	molecular_function	7	Stab1	1	122	15	18113	0.0964407
GO:1903543	positive regulation of exosomal secretion	biological_process	9	Sdc4	1	122	15	18113	0.0964407
GO:0090162	establishment of epithelial cell polarity	biological_process	7	Hes5	1	122	15	18113	0.0964407
GO:0080182	histone H3-K4 trimethylation	biological_process	10	Wdr82	1	122	15	18113	0.0964407
GO:0040015	negative regulation of multicellular organism growth	biological_process	7	H19	1	122	15	18113	0.0964407
GO:0006968	cellular defense response	biological_process	6	Ncf1	1	122	15	18113	0.0964407
GO:0006461	protein complex assembly	biological_process	7	Cd74;Hes5	2	122	78	18113	0.0971678
GO:0030425	dendrite	cellular_component	7	C4a;C4b;Cnn3;Hspb1;Kcna1;Ncf1	6	122	470	18113	0.0981301
GO:0032088	negative regulation of NF-kappaB transcription factor activity	biological_process	14	Dap;Gm40824;Peli1	2	122	79	18113	0.0992692
GO:0050678	regulation of epithelial cell proliferation	biological_process	6	Hes5	1	122	16	18113	0.102532
GO:0005721	pericentric heterochromatin	cellular_component	13	Cbx5	1	122	16	18113	0.102532
GO:2000147	positive regulation of cell motility	biological_process	8	Csf1r	1	122	16	18113	0.102532
GO:0044030	regulation of DNA methylation	biological_process	12	H19	1	122	16	18113	0.102532
GO:0048747	muscle fiber development	biological_process	10	Flnc	1	122	16	18113	0.102532
GO:0022011	myelination in peripheral nervous system	biological_process	11	Ppp3r1;Cnrip1	1	122	16	18113	0.102532
GO:0060707	trophoblast giant cell differentiation	biological_process	8	Socs3	1	122	16	18113	0.102532
GO:0042491	inner ear auditory receptor cell differentiation	biological_process	11	Hes5	1	122	16	18113	0.102532
GO:0044344	cellular response to fibroblast growth factor stimulus	biological_process	8	Cd44	1	122	16	18113	0.102532
GO:0050901	leukocyte tethering or rolling	biological_process	6	Selplg	1	122	16	18113	0.102532
GO:0032930	positive regulation of superoxide anion generation	biological_process	9	Itgam	1	122	16	18113	0.102532
GO:0045445	myoblast differentiation	biological_process	8	Lgals1	1	122	16	18113	0.102532
GO:0031527	filopodium membrane	cellular_component	8	Pdpn	1	122	16	18113	0.102532
GO:0042800	histone methyltransferase activity (H3-K4 specific	molecular_function	11	Wdr82	1	122	16	18113	0.102532
GO:0008106	alcohol dehydrogenase (NADP+) activity	molecular_function	8	Rdh14	1	122	16	18113	0.102532
GO:0005901	caveola	cellular_component	7	F2r;P2ry12	2	122	83	18113	0.1078
GO:0005355	glucose transmembrane transporter activity	molecular_function	10	Slc2a5	1	122	17	18113	0.108582
GO:0048712	negative regulation of astrocyte differentiation	biological_process	10	Hes5	1	122	17	18113	0.108582
GO:0033270	paranode region of axon	cellular_component	9	Kcna1	1	122	17	18113	0.108582
GO:0042572	retinol metabolic process	biological_process	6	Rdh14	1	122	17	18113	0.108582
GO:0045579	positive regulation of B cell differentiation	biological_process	11	Inpp5d	1	122	17	18113	0.108582
GO:0050832	defense response to fungus	biological_process	7	Ncf1	1	122	17	18113	0.108582
GO:0001516	prostaglandin biosynthetic process	biological_process	10	Cd74	1	122	17	18113	0.108582
GO:0034113	heterotypic cell-cell adhesion	biological_process	7	Parva	1	122	17	18113	0.108582
GO:0002690	positive regulation of leukocyte chemotaxis	biological_process	7	Cxcl5	1	122	17	18113	0.108582
GO:0005212	structural constituent of eye lens	molecular_function	4	Vim	1	122	17	18113	0.108582
GO:0042993	positive regulation of transcription factor import into nucleus	biological_process	7	Hcls1	1	122	17	18113	0.108582
GO:0008285	negative regulation of cell proliferation	biological_process	5	Csf1r;F2r;H19;Inpp5d;Pdpn	5	122	374	18113	0.108603
GO:0071346	cellular response to interferon-gamma	biological_process	7	Mrc1;Vim	2	122	84	18113	0.109963
GO:0033138	positive regulation of peptidyl-serine phosphorylation	biological_process	10	Cd44;Hcls1	2	122	85	18113	0.112137
GO:0051443	positive regulation of ubiquitin-protein transferase activity	biological_process	13	Dcun1d3	1	122	18	18113	0.114592
GO:0043292	contractile fiber	cellular_component	9	Hspb1	1	122	18	18113	0.114592
GO:0030889	negative regulation of B cell proliferation	biological_process	9	Inpp5d	1	122	18	18113	0.114592
GO:0017015	regulation of transforming growth factor beta receptor signaling pathway	biological_process	11	Zfp703	1	122	18	18113	0.114592
GO:0097602	cullin family protein binding	molecular_function	5	Dcun1d3	1	122	18	18113	0.114592
GO:2000045	regulation of G1/S transition of mitotic cell cycle	biological_process	9	Pdpn	1	122	18	18113	0.114592
GO:0031528	microvillus membrane	cellular_component	8	Pdpn	1	122	18	18113	0.114592
GO:0018243	protein O-linked glycosylation via threonine	biological_process	10	Galnt15	1	122	18	18113	0.114592
GO:0031954	positive regulation of protein autophosphorylation	biological_process	11	Gpnmb	1	122	18	18113	0.114592
GO:0001891	phagocytic cup	cellular_component	7	Bin2	1	122	18	18113	0.114592
GO:0035066	positive regulation of histone acetylation	biological_process	11	Arid5a	1	122	18	18113	0.114592
GO:0004653	polypeptide N-acetylgalactosaminyltransferase activity	molecular_function	8	Galnt15	1	122	18	18113	0.114592
GO:0005975	carbohydrate metabolic process	biological_process	5	Chst8;Ggta1;Hexb	3	122	176	18113	0.115915
GO:0001933	negative regulation of protein phosphorylation	biological_process	10	Cd109;Pbk	2	122	88	18113	0.118726
GO:0098641	cadherin binding involved in cell-cell adhesion	molecular_function	7	Cnn3	1	122	19	18113	0.120561
GO:0018242	protein O-linked glycosylation via serine	biological_process	10	Galnt15	1	122	19	18113	0.120561
GO:0002224	toll-like receptor signaling pathway	biological_process	8	Unc93b1	1	122	19	18113	0.120561
GO:0007405	neuroblast proliferation	biological_process	9	Kcna1	1	122	19	18113	0.120561
GO:0032211	negative regulation of telomere maintenance via telomerase	biological_process	13	Dcp2	1	122	19	18113	0.120561
GO:0004622	lysophospholipase activity	molecular_function	8	Aspg	1	122	19	18113	0.120561
GO:0009314	response to radiation	biological_process	5	Dcun1d3	1	122	19	18113	0.120561
GO:0005086	ARF guanyl-nucleotide exchange factor activity	molecular_function	4	Cyth4	1	122	19	18113	0.120561
GO:0030574	collagen catabolic process	biological_process	6	Ctss	1	122	19	18113	0.120561
GO:0032148	activation of protein kinase B activity	biological_process	13	Fgf1	1	122	20	18113	0.126491
GO:0048037	cofactor binding	molecular_function	4	C3	1	122	20	18113	0.126491
GO:0031424	keratinization	biological_process	10	Tgm1	1	122	20	18113	0.126491
GO:0006801	superoxide metabolic process	biological_process	6	Ncf1	1	122	20	18113	0.126491
GO:0050431	transforming growth factor beta binding	molecular_function	6	Cd109	1	122	20	18113	0.126491
GO:1900745	positive regulation of p38MAPK cascade	biological_process	13	Ncf1	1	122	20	18113	0.126491
GO:0006259	DNA metabolic process	biological_process	8	Top2a	1	122	20	18113	0.126491
GO:0008378	galactosyltransferase activity	molecular_function	7	B3galt2	1	122	20	18113	0.126491
GO:0001774	microglial cell activation	biological_process	7	Itgam	1	122	20	18113	0.126491
GO:0043034	costamere	cellular_component	11	Sdc4	1	122	20	18113	0.126491
GO:0001503	ossification	biological_process	5	Sbno2;Tmem119	2	122	92	18113	0.127657
GO:0008092	cytoskeletal protein binding	molecular_function	5	Flnc;Lin7c	2	122	93	18113	0.129914
GO:0005543	phospholipid binding	molecular_function	5	Bin2;Trem2	2	122	93	18113	0.129914
GO:0030041	actin filament polymerization	biological_process	9	Hcls1	1	122	21	18113	0.132381
GO:0007259	JAK-STAT cascade	biological_process	8	Socs3	1	122	21	18113	0.132381
GO:0014003	oligodendrocyte development	biological_process	9	Hes5	1	122	21	18113	0.132381
GO:0008340	determination of adult lifespan	biological_process	7	Inpp5d	1	122	21	18113	0.132381
GO:0050966	detection of mechanical stimulus involved in sensory perception of pain	biological_process	9	Kcna1	1	122	21	18113	0.132381
GO:0018149	peptide cross-linking	biological_process	8	Tgm1	1	122	21	18113	0.132381
GO:0046856	phosphatidylinositol dephosphorylation	biological_process	10	Inpp5d	1	122	21	18113	0.132381
GO:0050850	positive regulation of calcium-mediated signaling	biological_process	11	Trem2	1	122	21	18113	0.132381
GO:1903861	positive regulation of dendrite extension	NA	NA	Syt2	1	122	21	18113	0.132381
GO:0001530	lipopolysaccharide binding	molecular_function	5	Trem2	1	122	21	18113	0.132381
GO:0031492	nucleosomal DNA binding	molecular_function	6	H3f3c	1	122	21	18113	0.132381
GO:1901741	positive regulation of myoblast fusion	biological_process	9	Cd53	1	122	21	18113	0.132381
GO:0016323	basolateral plasma membrane	cellular_component	6	Cd44;Lin7c;Pdpn	3	122	188	18113	0.133752
GO:0016757	transferase activity, transferring glycosyl groups	molecular_function	5	B3galt2;Galnt15;Ggta1	3	122	190	18113	0.136814
GO:0005537	mannose binding	molecular_function	6	Mrc1	1	122	22	18113	0.138232
GO:0030902	hindbrain development	biological_process	10	Tbr1	1	122	22	18113	0.138232
GO:0045453	bone resorption	biological_process	7	Ctss	1	122	22	18113	0.138232
GO:0050777	negative regulation of immune response	biological_process	6	Inpp5d	1	122	22	18113	0.138232
GO:0031641	regulation of myelination	biological_process	11	Hes5	1	122	22	18113	0.138232
GO:0035924	cellular response to vascular endothelial growth factor stimulus	biological_process	8	Hspb1	1	122	22	18113	0.138232
GO:0043395	heparan sulfate proteoglycan binding	molecular_function	7	Itgam	1	122	22	18113	0.138232
GO:0046965	retinoid X receptor binding	molecular_function	9	Arid5a	1	122	22	18113	0.138232
GO:0045954	positive regulation of natural killer cell mediated cytotoxicity	biological_process	7	Lag3	1	122	22	18113	0.138232
GO:0006693	prostaglandin metabolic process	biological_process	10	Pdpn	1	122	22	18113	0.138232
GO:0045671	negative regulation of osteoclast differentiation	biological_process	11	Inpp5d	1	122	22	18113	0.138232
GO:0031295	T cell costimulation	biological_process	5	Lgals1	1	122	22	18113	0.138232
GO:0006937	regulation of muscle contraction	biological_process	8	Kcna1	1	122	22	18113	0.138232
GO:0050998	nitric-oxide synthase binding	molecular_function	6	Cd74	1	122	22	18113	0.138232
GO:0071353	cellular response to interleukin-4	biological_process	8	Mrc1	1	122	22	18113	0.138232
GO:0006928	movement of cell or subcellular component	biological_process	5	Pdpn	1	122	22	18113	0.138232
GO:0048027	mRNA 5'-UTR binding	molecular_function	9	Larp6	1	122	22	18113	0.138232
GO:0031674	I band	cellular_component	12	Hspb1	1	122	22	18113	0.138232
GO:0001964	startle response	biological_process	8	Kcna1	1	122	22	18113	0.138232
GO:0016266	O-glycan processing	biological_process	10	Galnt15	1	122	22	18113	0.138232
GO:0030506	ankyrin binding	molecular_function	6	Flnc	1	122	22	18113	0.138232
GO:0005604	basement membrane	cellular_component	6	Timp1;Timp3	2	122	97	18113	0.139034
GO:0044297	cell body	cellular_component	5	Gfap;Vim	2	122	97	18113	0.139034
GO:0045202	synapse	cellular_component	3	C4a;C4b;Hspb1;Kcna1;Lin7c;Syt2	6	122	521	18113	0.140011
GO:0007205	protein kinase C-activating G-protein coupled receptor signaling pathway	biological_process	9	F2r	1	122	23	18113	0.144043
GO:0046488	phosphatidylinositol metabolic process	biological_process	9	Csf1r	1	122	23	18113	0.144043
GO:0097150	neuronal stem cell population maintenance	biological_process	10	Hes5	1	122	23	18113	0.144043
GO:0031430	M band	cellular_component	13	Hspb1	1	122	23	18113	0.144043
GO:0043325	phosphatidylinositol-3,4-bisphosphate binding	molecular_function	9	Ncf1	1	122	23	18113	0.144043
GO:0008376	acetylgalactosaminyltransferase activity	molecular_function	7	B3galt2	1	122	23	18113	0.144043
GO:0021772	olfactory bulb development	biological_process	13	Csf1r	1	122	23	18113	0.144043
GO:0016049	cell growth	biological_process	5	Emp1	1	122	23	18113	0.144043
GO:0030324	lung development	biological_process	8	Fgf1;Pdpn	2	122	100	18113	0.145964
GO:0071392	cellular response to estradiol stimulus	biological_process	10	Zfp703	1	122	24	18113	0.149816
GO:0006520	cellular amino acid metabolic process	biological_process	6	Aspg	1	122	24	18113	0.149816
GO:0005520	insulin-like growth factor binding	molecular_function	6	Cyr61	1	122	24	18113	0.149816
GO:0032435	negative regulation of proteasomal ubiquitin-dependent protein catabolic process	biological_process	12	Pbk	1	122	24	18113	0.149816
GO:0061098	positive regulation of protein tyrosine kinase activity	biological_process	11	Csf1r	1	122	24	18113	0.149816
GO:0010575	positive regulation of vascular endothelial growth factor production	biological_process	8	C3	1	122	24	18113	0.149816
GO:0034341	response to interferon-gamma	biological_process	6	H2-Aa	1	122	24	18113	0.149816
GO:0005771	multivesicular body	cellular_component	11	Cd74	1	122	24	18113	0.149816
GO:0005773	vacuole	cellular_component	9	Cd74	1	122	24	18113	0.149816
GO:0032588	trans-Golgi network membrane	cellular_component	11	Pld4	1	122	24	18113	0.149816
GO:0045648	positive regulation of erythrocyte differentiation	biological_process	8	Inpp5d	1	122	24	18113	0.149816
GO:0045987	positive regulation of smooth muscle contraction	biological_process	10	F2r	1	122	24	18113	0.149816
GO:0045089	positive regulation of innate immune response	biological_process	7	Cd74	1	122	24	18113	0.149816
GO:0045861	negative regulation of proteolysis	biological_process	9	Timp3	1	122	24	18113	0.149816
GO:0021537	telencephalon development	biological_process	11	Hes5	1	122	24	18113	0.149816
GO:0007159	leukocyte cell-cell adhesion	biological_process	7	Itgam	1	122	24	18113	0.149816
GO:0005814	centriole	cellular_component	10	Ccdc92;Top2a	2	122	102	18113	0.150624
GO:0071805	potassium ion transmembrane transport	biological_process	7	Kcna1;P2ry12	2	122	103	18113	0.152965
GO:0060828	regulation of canonical Wnt signaling pathway	biological_process	10	Zfp703	1	122	25	18113	0.15555
GO:0030031	cell projection assembly	biological_process	6	Parva	1	122	25	18113	0.15555
GO:0070527	platelet aggregation	biological_process	7	P2ry12	1	122	25	18113	0.15555
GO:0045672	positive regulation of osteoclast differentiation	biological_process	11	Csf1r	1	122	25	18113	0.15555
GO:0006953	acute-phase response	biological_process	8	Serpina3n;Serpina3f;Serpina3m	1	122	25	18113	0.15555
GO:0046966	thyroid hormone receptor binding	molecular_function	8	Arid5a	1	122	25	18113	0.15555
GO:0043086	negative regulation of catalytic activity	biological_process	5	Timp1	1	122	25	18113	0.15555
GO:0010332	response to gamma radiation	biological_process	7	Dcun1d3	1	122	25	18113	0.15555
GO:0005104	fibroblast growth factor receptor binding	molecular_function	7	Fgf1	1	122	25	18113	0.15555
GO:0045070	positive regulation of viral genome replication	biological_process	9	Top2a	1	122	25	18113	0.15555
GO:0060716	labyrinthine layer blood vessel development	biological_process	7	Cyr61	1	122	25	18113	0.15555
GO:0000902	cell morphogenesis	biological_process	7	Pdpn;Unc93b1	2	122	105	18113	0.157668
GO:0015629	actin cytoskeleton	cellular_component	10	Cnn3;Flnc;Parva	3	122	204	18113	0.158894
GO:0019900	kinase binding	molecular_function	6	Gfap;Vim	2	122	106	18113	0.16003
GO:0006402	mRNA catabolic process	biological_process	9	Dcp2	1	122	26	18113	0.161245
GO:0004553	hydrolase activity, hydrolyzing O-glycosyl compounds	molecular_function	6	Hexb	1	122	26	18113	0.161245
GO:0042056	chemoattractant activity	molecular_function	3	S100a6;S100a7a	1	122	26	18113	0.161245
GO:0015758	glucose transport	biological_process	8	Slc2a5	1	122	26	18113	0.161245
GO:0019915	lipid storage	biological_process	6	Hexb	1	122	26	18113	0.161245
GO:0048488	synaptic vesicle endocytosis	biological_process	10	Syt2	1	122	26	18113	0.161245
GO:0005251	delayed rectifier potassium channel activity	molecular_function	12	Kcna1	1	122	26	18113	0.161245
GO:0005913	cell-cell adherens junction	cellular_component	5	Cnn3;Tgm1	2	122	107	18113	0.162398
GO:0007219	Notch signaling pathway	biological_process	8	Hes5;S1pr3	2	122	108	18113	0.164773
GO:2001234	negative regulation of apoptotic signaling pathway	biological_process	9	Hspb1	1	122	27	18113	0.166903
GO:0042605	peptide antigen binding	molecular_function	5	H2-Aa	1	122	27	18113	0.166903
GO:0050770	regulation of axonogenesis	biological_process	9	Vim	1	122	27	18113	0.166903
GO:0031214	biomineral tissue development	biological_process	8	Tmem119	1	122	27	18113	0.166903
GO:0005720	nuclear heterochromatin	cellular_component	14	Cbx5	1	122	27	18113	0.166903
GO:0090314	positive regulation of protein targeting to membrane	biological_process	9	Itgam	1	122	27	18113	0.166903
GO:0051085	chaperone cofactor-dependent protein refolding	biological_process	10	Cd74	1	122	27	18113	0.166903
GO:0043488	regulation of mRNA stability	biological_process	10	Vim	1	122	27	18113	0.166903
GO:0008305	integrin complex	cellular_component	8	Itgam	1	122	27	18113	0.166903
GO:0003148	outflow tract septum morphogenesis	biological_process	11	Parva	1	122	27	18113	0.166903
GO:0016042	lipid catabolic process	biological_process	6	Aspg;Pld4	2	122	111	18113	0.171934
GO:0050900	leukocyte migration	biological_process	4	Selplg	1	122	28	18113	0.172523
GO:0045765	regulation of angiogenesis	biological_process	11	Tnfrsf12a	1	122	28	18113	0.172523
GO:0017022	myosin binding	molecular_function	6	Larp6	1	122	28	18113	0.172523
GO:0048018	receptor ligand activity	molecular_function	6	Gpnmb	1	122	28	18113	0.172523
GO:0048535	lymph node development	biological_process	6	Pdpn	1	122	28	18113	0.172523
GO:0035025	positive regulation of Rho protein signal transduction	biological_process	12	F2r	1	122	28	18113	0.172523
GO:0031032	actomyosin structure organization	biological_process	7	Cnn3	1	122	28	18113	0.172523
GO:0000060	protein import into nucleus, translocation	biological_process	7	Bcl3	1	122	28	18113	0.172523
GO:0050840	extracellular matrix binding	molecular_function	4	Cyr61	1	122	29	18113	0.178105
GO:0050681	androgen receptor binding	molecular_function	9	Arid5a	1	122	29	18113	0.178105
GO:0051928	positive regulation of calcium ion transport	biological_process	11	F2r	1	122	29	18113	0.178105
GO:0031663	lipopolysaccharide-mediated signaling pathway	biological_process	8	Trem2	1	122	29	18113	0.178105
GO:0042826	histone deacetylase binding	molecular_function	6	Cbx5;Top2a	2	122	115	18113	0.181561
GO:0002040	sprouting angiogenesis	biological_process	11	Parva	1	122	30	18113	0.183649
GO:0051482	positive regulation of cytosolic calcium ion concentration involved in phospholipase C-activating G-protein coupled signaling pathway	biological_process	10	F2r	1	122	30	18113	0.183649
GO:0007565	female pregnancy	biological_process	5	A2m	1	122	30	18113	0.183649
GO:0042832	defense response to protozoan	biological_process	7	Bcl3	1	122	31	18113	0.189157
GO:0070372	regulation of ERK1 and ERK2 cascade	biological_process	11	Cyr61	1	122	31	18113	0.189157
GO:0042771	intrinsic apoptotic signaling pathway in response to DNA damage by p53 class mediator	biological_process	10	Bcl3	1	122	31	18113	0.189157
GO:0030863	cortical cytoskeleton	cellular_component	11	Inpp5d	1	122	31	18113	0.189157
GO:0007026	negative regulation of microtubule depolymerization	biological_process	9	Ckap2	1	122	31	18113	0.189157
GO:0043536	positive regulation of blood vessel endothelial cell migration	biological_process	13	Hspb1	1	122	31	18113	0.189157
GO:0043122	regulation of I-kappaB kinase/NF-kappaB signaling	biological_process	9	Hspb1	1	122	31	18113	0.189157
GO:0048015	phosphatidylinositol-mediated signaling	biological_process	9	Csf1r	1	122	32	18113	0.194628
GO:0071902	positive regulation of protein serine/threonine kinase activity	biological_process	12	Csf1r	1	122	32	18113	0.194628
GO:0098839	postsynaptic density membrane	NA	NA	Hspb1	1	122	32	18113	0.194628
GO:0001819	positive regulation of cytokine production	biological_process	7	Gm40824;Peli1	1	122	32	18113	0.194628
GO:0001837	epithelial to mesenchymal transition	biological_process	10	Ppp3r1;Cnrip1	1	122	32	18113	0.194628
GO:0050767	regulation of neurogenesis	biological_process	9	Hes5	1	122	32	18113	0.194628
GO:0005509	calcium ion binding	molecular_function	7	Adgre1;Ppp3r1;Cnrip1;S100a10;S100a6;S100a7a;Stab1;Syt2	6	122	580	18113	0.197113
GO:0030282	bone mineralization	biological_process	6	Sbno2	1	122	33	18113	0.200062
GO:1900026	positive regulation of substrate adhesion-dependent cell spreading	biological_process	11	S100a10	1	122	33	18113	0.200062
GO:0001965	G-protein alpha-subunit binding	molecular_function	5	F2r	1	122	33	18113	0.200062
GO:2001238	positive regulation of extrinsic apoptotic signaling pathway	biological_process	10	Tnfrsf12a	1	122	33	18113	0.200062
GO:0051281	positive regulation of release of sequestered calcium ion into cytosol	biological_process	16	F2r	1	122	33	18113	0.200062
GO:0017158	regulation of calcium ion-dependent exocytosis	biological_process	8	Syt2	1	122	33	18113	0.200062
GO:0051924	regulation of calcium ion transport	biological_process	10	P2ry12	1	122	33	18113	0.200062
GO:0051209	release of sequestered calcium ion into cytosol	biological_process	14	F2r	1	122	33	18113	0.200062
GO:0097718	disordered domain specific binding	NA	NA	Kcna1	1	122	33	18113	0.200062
GO:0001525	angiogenesis	biological_process	10	Fgf1;Parva;Tnfrsf12a	3	122	230	18113	0.202448
GO:0008094	DNA-dependent ATPase activity	molecular_function	11	Top2a	1	122	34	18113	0.20546
GO:0030833	regulation of actin filament polymerization	biological_process	10	Hcls1	1	122	34	18113	0.20546
GO:0034614	cellular response to reactive oxygen species	biological_process	7	Ncf1	1	122	34	18113	0.20546
GO:0030501	positive regulation of bone mineralization	biological_process	8	Tmem119	1	122	34	18113	0.20546
GO:0040014	regulation of multicellular organism growth	biological_process	6	H19	1	122	34	18113	0.20546
GO:0008219	cell death	biological_process	5	Emp1	1	122	34	18113	0.20546
GO:0070207	protein homotrimerization	biological_process	10	Lcn2	1	122	34	18113	0.20546
GO:0000793	condensed chromosome	cellular_component	10	Top2a	1	122	34	18113	0.20546
GO:0019897	extrinsic component of plasma membrane	cellular_component	7	S100a10	1	122	34	18113	0.20546
GO:0001772	immunological synapse	cellular_component	7	Cd53	1	122	34	18113	0.20546
GO:0003779	actin binding	molecular_function	6	Cnn3;Flnc;Hcls1;Parva	4	122	347	18113	0.206452
GO:0008022	protein C-terminus binding	molecular_function	5	Ppp3r1;Cnrip1;Top2a;Vim	3	122	233	18113	0.207648
GO:0072593	reactive oxygen species metabolic process	biological_process	5	Cyr61	1	122	35	18113	0.210822
GO:0010507	negative regulation of autophagy	biological_process	8	Dap	1	122	35	18113	0.210822
GO:0005154	epidermal growth factor receptor binding	molecular_function	7	Cd44	1	122	35	18113	0.210822
GO:0006487	protein N-linked glycosylation	biological_process	9	B3galt2	1	122	35	18113	0.210822
GO:0019228	neuronal action potential	biological_process	7	Kcna1	1	122	35	18113	0.210822
GO:0046627	negative regulation of insulin receptor signaling pathway	biological_process	12	Socs3	1	122	35	18113	0.210822
GO:0015171	amino acid transmembrane transporter activity	molecular_function	8	Pdpn	1	122	35	18113	0.210822
GO:0051721	protein phosphatase 2A binding	molecular_function	8	Vim	1	122	35	18113	0.210822
GO:0008643	carbohydrate transport	biological_process	5	Slc2a5	1	122	35	18113	0.210822
GO:0005770	late endosome	cellular_component	10	Cd74;F2r	2	122	127	18113	0.210872
GO:0048873	homeostasis of number of cells within a tissue	biological_process	7	F2r	1	122	36	18113	0.216147
GO:0009617	response to bacterium	biological_process	7	Ncf1	1	122	36	18113	0.216147
GO:0097192	extrinsic apoptotic signaling pathway in absence of ligand	biological_process	9	Lcn2	1	122	36	18113	0.216147
GO:0000792	heterochromatin	cellular_component	12	Cbx5	1	122	36	18113	0.216147
GO:0048477	oogenesis	biological_process	7	Hexb	1	122	36	18113	0.216147
GO:0000186	activation of MAPKK activity	biological_process	13	F2r	1	122	36	18113	0.216147
GO:0048791	calcium ion-regulated exocytosis of neurotransmitter	biological_process	9	Syt2	1	122	36	18113	0.216147
GO:0045893	positive regulation of transcription, DNA-templated	biological_process	12	Bcl3;Cd74;F2r;Fgf1;Hes5;Ncf1	6	122	601	18113	0.219312
GO:0045747	positive regulation of Notch signaling pathway	biological_process	10	Hes5	1	122	37	18113	0.221438
GO:0000118	histone deacetylase complex	cellular_component	13	Cbx5	1	122	37	18113	0.221438
GO:0031624	ubiquitin conjugating enzyme binding	molecular_function	7	Dcun1d3	1	122	37	18113	0.221438
GO:0043491	protein kinase B signaling	biological_process	8	P2ry12	1	122	37	18113	0.221438
GO:0061844	antimicrobial humoral immune response mediated by antimicrobial peptide	NA	NA	Cxcl5	1	122	37	18113	0.221438
GO:0034504	protein localization to nucleus	biological_process	8	Ppp3r1;Cnrip1	1	122	37	18113	0.221438
GO:0003682	chromatin binding	molecular_function	4	Arid5a;Cbx5;Hes5;Top2a;Wdr82	5	122	483	18113	0.22661
GO:0003281	ventricular septum development	biological_process	11	Cyr61	1	122	38	18113	0.226692
GO:0008009	chemokine activity	molecular_function	8	Cxcl5	1	122	38	18113	0.226692
GO:1901216	positive regulation of neuron death	biological_process	8	Itgam	1	122	38	18113	0.226692
GO:0043434	response to peptide hormone	biological_process	6	Serpina3n;Serpina3f;Serpina3m	1	122	38	18113	0.226692
GO:0016079	synaptic vesicle exocytosis	biological_process	9	Syt2	1	122	38	18113	0.226692
GO:0051262	protein tetramerization	biological_process	9	Cbr2	1	122	38	18113	0.226692
GO:0007249	I-kappaB kinase/NF-kappaB signaling	biological_process	8	Bcl3	1	122	38	18113	0.226692
GO:0006612	protein targeting to membrane	biological_process	7	Ncf1	1	122	39	18113	0.231912
GO:0070098	chemokine-mediated signaling pathway	biological_process	9	Cxcl5	1	122	39	18113	0.231912
GO:0001784	phosphotyrosine residue binding	molecular_function	7	Socs3	1	122	39	18113	0.231912
GO:0030155	regulation of cell adhesion	biological_process	5	Pdpn	1	122	39	18113	0.231912
GO:0048863	stem cell differentiation	biological_process	7	A2m	1	122	39	18113	0.231912
GO:0005925	focal adhesion	cellular_component	6	Parva;Sdc4	2	122	136	18113	0.233154
GO:0032012	regulation of ARF protein signal transduction	biological_process	11	Cyth4	1	122	40	18113	0.237096
GO:0007040	lysosome organization	biological_process	6	Hexb	1	122	40	18113	0.237096
GO:0043507	positive regulation of JUN kinase activity	biological_process	14	Fgd2	1	122	40	18113	0.237096
GO:0001569	branching involved in blood vessel morphogenesis	biological_process	8	Ppp3r1;Cnrip1	1	122	40	18113	0.237096
GO:0048469	cell maturation	biological_process	8	Hes5	1	122	40	18113	0.237096
GO:0008083	growth factor activity	molecular_function	6	Fgf1;Timp1	2	122	138	18113	0.238127
GO:0045787	positive regulation of cell cycle	biological_process	6	Tgm1	1	122	41	18113	0.242246
GO:0034198	cellular response to amino acid starvation	biological_process	9	Dap	1	122	41	18113	0.242246
GO:0043021	ribonucleoprotein complex binding	molecular_function	4	Cbx5	1	122	41	18113	0.242246
GO:0006493	protein O-linked glycosylation	biological_process	9	B3galt2	1	122	41	18113	0.242246
GO:0043407	negative regulation of MAP kinase activity	biological_process	13	Fem1a	1	122	41	18113	0.242246
GO:0030544	Hsp70 protein binding	molecular_function	6	Fgf1	1	122	41	18113	0.242246
GO:0097191	extrinsic apoptotic signaling pathway	biological_process	8	Tnfrsf12a	1	122	41	18113	0.242246
GO:0008543	fibroblast growth factor receptor signaling pathway	biological_process	10	Fgf1	1	122	41	18113	0.242246
GO:0045907	positive regulation of vasoconstriction	biological_process	11	F2r	1	122	42	18113	0.247362
GO:0055072	iron ion homeostasis	biological_process	11	Lcn2	1	122	42	18113	0.247362
GO:0006644	phospholipid metabolic process	biological_process	7	Aspg	1	122	42	18113	0.247362
GO:0030133	transport vesicle	cellular_component	11	Galnt15	1	122	42	18113	0.247362
GO:0045773	positive regulation of axon extension	biological_process	10	Tnfrsf12a	1	122	42	18113	0.247362
GO:0071310	cellular response to organic substance	biological_process	6	Timp3	1	122	42	18113	0.247362
GO:0008134	transcription factor binding	molecular_function	5	Arid5a;Bcl3;Fem1a;Hes5	4	122	378	18113	0.250907
GO:0019901	protein kinase binding	molecular_function	7	Cd44;Hcls1;Hspb1;Tbr1;Vim	5	122	503	18113	0.251553
GO:0005747	mitochondrial respiratory chain complex I	cellular_component	15	Tmem261	1	122	43	18113	0.252443
GO:0010811	positive regulation of cell-substrate adhesion	biological_process	6	Cyr61	1	122	43	18113	0.252443
GO:0048536	spleen development	biological_process	6	Bcl3	1	122	43	18113	0.252443
GO:0032981	mitochondrial respiratory chain complex I assembly	biological_process	7	Tmem261	1	122	43	18113	0.252443
GO:0009925	basal plasma membrane	cellular_component	7	P2ry12	1	122	43	18113	0.252443
GO:0051781	positive regulation of cell division	biological_process	7	Fgf1	1	122	43	18113	0.252443
GO:0034446	substrate adhesion-dependent cell spreading	biological_process	9	Parva	1	122	43	18113	0.252443
GO:0010595	positive regulation of endothelial cell migration	biological_process	12	Fgf1	1	122	43	18113	0.252443
GO:0008146	sulfotransferase activity	molecular_function	6	Chst8	1	122	43	18113	0.252443
GO:0030054	cell junction	cellular_component	3	Cd53;Dcp2;Kcna1;Lin7c;Parva;Pdpn;Syt2	7	122	763	18113	0.255139
GO:0045121	membrane raft	cellular_component	5	Pdpn;S100a10;Sdc4	3	122	261	18113	0.257442
GO:0001658	branching involved in ureteric bud morphogenesis	biological_process	8	Cd44	1	122	44	18113	0.25749
GO:0032720	negative regulation of tumor necrosis factor production	biological_process	9	Gpnmb	1	122	44	18113	0.25749
GO:0061077	chaperone-mediated protein folding	biological_process	8	Hspb1	1	122	44	18113	0.25749
GO:0030216	keratinocyte differentiation	biological_process	9	Tgm1	1	122	44	18113	0.25749
GO:0010508	positive regulation of autophagy	biological_process	8	Mid2	1	122	44	18113	0.25749
GO:0045429	positive regulation of nitric oxide biosynthetic process	biological_process	9	Ptx3	1	122	44	18113	0.25749
GO:0030218	erythrocyte differentiation	biological_process	6	Hcls1	1	122	45	18113	0.262503
GO:0005044	scavenger receptor activity	molecular_function	5	Stab1	1	122	45	18113	0.262503
GO:0045596	negative regulation of cell differentiation	biological_process	8	P2ry12	1	122	45	18113	0.262503
GO:0005198	structural molecule activity	molecular_function	3	Gfap;Vim	2	122	148	18113	0.263061
GO:0010976	positive regulation of neuron projection development	biological_process	8	Cxcl5;Hspb1	2	122	148	18113	0.263061
GO:0030331	estrogen receptor binding	molecular_function	9	Arid5a	1	122	46	18113	0.267483
GO:0070301	cellular response to hydrogen peroxide	biological_process	8	Lcn2	1	122	46	18113	0.267483
GO:0006865	amino acid transport	biological_process	9	Pdpn	1	122	46	18113	0.267483
GO:0030027	lamellipodium	cellular_component	6	Parva;Pdpn	2	122	150	18113	0.268054
GO:0043547	positive regulation of GTPase activity	biological_process	15	F2r;S100a10	2	122	150	18113	0.268054
GO:0005635	nuclear envelope	cellular_component	11	Rrm2;S100a6;S100a7a	2	122	150	18113	0.268054
GO:0007163	establishment or maintenance of cell polarity	biological_process	5	Parva	1	122	47	18113	0.27243
GO:0004197	cysteine-type endopeptidase activity	molecular_function	8	Ctss	1	122	47	18113	0.27243
GO:0035064	methylated histone binding	molecular_function	6	Cbx5	1	122	47	18113	0.27243
GO:0001786	phosphatidylserine binding	molecular_function	6	Syt2	1	122	47	18113	0.27243
GO:0048286	lung alveolus development	biological_process	9	Pdpn	1	122	47	18113	0.27243
GO:0045111	intermediate filament cytoskeleton	cellular_component	10	Gfap	1	122	48	18113	0.277343
GO:0034644	cellular response to UV	biological_process	8	Pbk	1	122	48	18113	0.277343
GO:0042552	myelination	biological_process	10	Hexb	1	122	48	18113	0.277343
GO:0001942	hair follicle development	biological_process	10	Cd109	1	122	48	18113	0.277343
GO:0021915	neural tube development	biological_process	9	Hes5	1	122	48	18113	0.277343
GO:0070936	protein K48-linked ubiquitination	biological_process	12	Gm40824;Peli1	1	122	48	18113	0.277343
GO:0007420	brain development	biological_process	9	Hes5;Kcna1	2	122	154	18113	0.278038
GO:0005507	copper ion binding	molecular_function	8	Mt1	1	122	49	18113	0.282223
GO:0042752	regulation of circadian rhythm	biological_process	5	Top2a	1	122	49	18113	0.282223
GO:0032729	positive regulation of interferon-gamma production	biological_process	8	Bcl3	1	122	49	18113	0.282223
GO:0005085	guanyl-nucleotide exchange factor activity	molecular_function	3	Cyth4;Fgd2	2	122	156	18113	0.283028
GO:0000228	nuclear chromosome	cellular_component	11	Top2a	1	122	50	18113	0.287071
GO:0021766	hippocampus development	biological_process	13	Kcna1	1	122	50	18113	0.287071
GO:0001540	amyloid-beta binding	molecular_function	6	Cd74	1	122	50	18113	0.287071
GO:1903078	positive regulation of protein localization to plasma membrane	biological_process	7	Trem2	1	122	50	18113	0.287071
GO:0007165	signal transduction	biological_process	6	Adgre1;Cd74;Cyr61;F2r;Gpnmb;P2ry12;Pdpn;S1pr3;Socs3	9	122	1067	18113	0.29177
GO:0030145	manganese ion binding	molecular_function	8	Dcp2	1	122	51	18113	0.291886
GO:0005544	calcium-dependent phospholipid binding	molecular_function	6	Syt2	1	122	51	18113	0.291886
GO:0008289	lipid binding	molecular_function	4	C3;Cyth4;Ncf1	3	122	280	18113	0.292118
GO:0043524	negative regulation of neuron apoptotic process	biological_process	11	F2r;Mt1	2	122	161	18113	0.295489
GO:0071407	cellular response to organic cyclic compound	biological_process	7	P2ry12	1	122	52	18113	0.296669
GO:0034605	cellular response to heat	biological_process	6	Fgf1	1	122	52	18113	0.296669
GO:0051603	proteolysis involved in cellular protein catabolic process	biological_process	8	Ctss	1	122	52	18113	0.296669
GO:0060348	bone development	biological_process	8	Ttc9	1	122	53	18113	0.30142
GO:0000281	mitotic cytokinesis	biological_process	7	Ckap2	1	122	53	18113	0.30142
GO:0007200	phospholipase C-activating G-protein coupled receptor signaling pathway	biological_process	9	F2r	1	122	53	18113	0.30142
GO:0004930	G-protein coupled receptor activity	molecular_function	6	Adgre1;F2r;P2ry12;S1pr3	4	122	413	18113	0.30325
GO:0016491	oxidoreductase activity	molecular_function	4	Cbr2;Cybrd1;Dhrs1;Rdh14;Rrm2	5	122	543	18113	0.303292
GO:0004714	transmembrane receptor protein tyrosine kinase activity	molecular_function	9	Csf1r	1	122	54	18113	0.306139
GO:0030276	clathrin binding	molecular_function	5	Syt2	1	122	54	18113	0.306139
GO:0060326	cell chemotaxis	biological_process	8	Bin2	1	122	54	18113	0.306139
GO:0017053	transcriptional repressor complex	cellular_component	5	Cbx5	1	122	54	18113	0.306139
GO:0005881	cytoplasmic microtubule	cellular_component	9	Ckap2	1	122	55	18113	0.310827
GO:0043406	positive regulation of MAP kinase activity	biological_process	13	Fgf1	1	122	55	18113	0.310827
GO:0030030	cell projection organization	biological_process	5	P2ry12;Parva	2	122	168	18113	0.312882
GO:0060291	long-term synaptic potentiation	biological_process	10	Gfap	1	122	56	18113	0.315483
GO:0007188	adenylate cyclase-modulating G-protein coupled receptor signaling pathway	biological_process	10	P2ry12	1	122	56	18113	0.315483
GO:0030512	negative regulation of transforming growth factor beta receptor signaling pathway	biological_process	12	Cd109	1	122	57	18113	0.320108
GO:0008654	phospholipid biosynthetic process	biological_process	6	Hexb	1	122	57	18113	0.320108
GO:0007157	heterophilic cell-cell adhesion via plasma membrane cell adhesion molecules	biological_process	7	Lgals1	1	122	57	18113	0.320108
GO:0006986	response to unfolded protein	biological_process	6	Hspb1	1	122	58	18113	0.324701
GO:0031252	cell leading edge	cellular_component	5	Vim	1	122	59	18113	0.329265
GO:0005518	collagen binding	molecular_function	6	Ctss	1	122	59	18113	0.329265
GO:0030672	synaptic vesicle membrane	cellular_component	12	Syt2	1	122	59	18113	0.329265
GO:0042995	cell projection	cellular_component	5	Cd44;Fam168b;Fgd2;Gfap;Kcna1;Pdpn;Vim	7	122	836	18113	0.332977
GO:0031532	actin cytoskeleton reorganization	biological_process	7	Parva	1	122	60	18113	0.333797
GO:0050885	neuromuscular process controlling balance	biological_process	8	Hexb	1	122	60	18113	0.333797
GO:0030175	filopodium	cellular_component	6	Pdpn	1	122	60	18113	0.333797
GO:0004871	signal transducer activity	molecular_function	4	Adgre1;Csf1r;F2r;P2ry12;S1pr3	5	122	566	18113	0.333797
GO:0006006	glucose metabolic process	biological_process	9	Cbr2	1	122	61	18113	0.338299
GO:0050729	positive regulation of inflammatory response	biological_process	8	Ctss	1	122	61	18113	0.338299
GO:0035556	intracellular signal transduction	biological_process	7	Asb8;Hspb1;Inpp5d;Socs3	4	122	436	18113	0.338331
GO:0000502	proteasome complex	cellular_component	7	Hspb1	1	122	62	18113	0.342771
GO:0043025	neuronal cell body	cellular_component	6	C4a;C4b;Cnn3;Kcna1;Ncf1	5	122	576	18113	0.347161
GO:1901215	negative regulation of neuron death	biological_process	8	Gpnmb	1	122	63	18113	0.347213
GO:0031398	positive regulation of protein ubiquitination	biological_process	12	Gm40824;Peli1	1	122	63	18113	0.347213
GO:0036464	cytoplasmic ribonucleoprotein granule	cellular_component	9	Dcp2	1	122	63	18113	0.347213
GO:0005125	cytokine activity	molecular_function	6	Cxcl5;Timp1	2	122	182	18113	0.34737
GO:0005911	cell-cell junction	cellular_component	4	Cd53;Lin7c	2	122	182	18113	0.34737
GO:0031526	brush border membrane	cellular_component	8	Cybrd1	1	122	64	18113	0.351625
GO:0060395	SMAD protein signal transduction	biological_process	10	Vim	1	122	64	18113	0.351625
GO:0097190	apoptotic signaling pathway	biological_process	7	Dap	1	122	64	18113	0.351625
GO:0001085	RNA polymerase II transcription factor binding	molecular_function	6	Hcls1	1	122	65	18113	0.356008
GO:0048146	positive regulation of fibroblast proliferation	biological_process	6	Cd74	1	122	65	18113	0.356008
GO:0005730	nucleolus	cellular_component	11	Arid5a;Cbx5;Fgf1;Slc14a1;Top2a;Wdr82	6	122	721	18113	0.358188
GO:0032587	ruffle membrane	cellular_component	8	Pdpn	1	122	66	18113	0.360361
GO:0042060	wound healing	biological_process	6	Sdc4	1	122	66	18113	0.360361
GO:0043154	negative regulation of cysteine-type endopeptidase activity involved in apoptotic process	biological_process	13	Cd44	1	122	66	18113	0.360361
GO:0006906	vesicle fusion	biological_process	6	Syt2	1	122	66	18113	0.360361
GO:0043209	myelin sheath	cellular_component	5	Gfap;Ppp3r1;Cnrip1	2	122	188	18113	0.361987
GO:0005089	Rho guanyl-nucleotide exchange factor activity	molecular_function	5	Fgd2	1	122	67	18113	0.364685
GO:0005791	rough endoplasmic reticulum	cellular_component	10	Ncf1	1	122	68	18113	0.36898
GO:0034613	cellular protein localization	biological_process	6	Kcna1	1	122	68	18113	0.36898
GO:0031490	chromatin DNA binding	molecular_function	5	Sbno2	1	122	68	18113	0.36898
GO:0043010	camera-type eye development	biological_process	10	Hes5	1	122	68	18113	0.36898
GO:0030674	protein binding, bridging	molecular_function	5	Cbx5	1	122	68	18113	0.36898
GO:0010008	endosome membrane	cellular_component	11	Mrc1	1	122	68	18113	0.36898
GO:0070373	negative regulation of ERK1 and ERK2 cascade	biological_process	12	Timp3	1	122	68	18113	0.36898
GO:0042734	presynaptic membrane	cellular_component	8	Kcna1	1	122	68	18113	0.36898
GO:0018108	peptidyl-tyrosine phosphorylation	biological_process	9	Csf1r	1	122	68	18113	0.36898
GO:0003725	double-stranded RNA binding	molecular_function	7	Vim	1	122	69	18113	0.373246
GO:0007229	integrin-mediated signaling pathway	biological_process	8	Itgam	1	122	69	18113	0.373246
GO:0007224	smoothened signaling pathway	biological_process	8	Hes5	1	122	69	18113	0.373246
GO:0005249	voltage-gated potassium channel activity	molecular_function	11	Kcna1	1	122	69	18113	0.373246
GO:0043234	protein complex	cellular_component	4	Bcl3;C3;Cd44;Parva;Top2a;Zfp703	6	122	735	18113	0.375108
GO:0050839	cell adhesion molecule binding	molecular_function	5	Glycam1	1	122	70	18113	0.377484
GO:0008565	protein transporter activity	molecular_function	5	Unc93b1	1	122	70	18113	0.377484
GO:0040008	regulation of growth	biological_process	4	Socs3	1	122	70	18113	0.377484
GO:0006486	protein glycosylation	biological_process	8	B3galt2	1	122	70	18113	0.377484
GO:0019904	protein domain specific binding	molecular_function	5	Lin7c;Ppp3r1;Cnrip1;Vim	3	122	327	18113	0.378616
GO:0071944	cell periphery	cellular_component	5	Adgre1	1	122	71	18113	0.381693
GO:0019898	extrinsic component of membrane	cellular_component	5	Ncf1	1	122	71	18113	0.381693
GO:0050727	regulation of inflammatory response	biological_process	7	Sbno2	1	122	71	18113	0.381693
GO:0046330	positive regulation of JNK cascade	biological_process	13	Ncf1	1	122	71	18113	0.381693
GO:0031594	neuromuscular junction	cellular_component	4	F2r	1	122	71	18113	0.381693
GO:0005581	collagen trimer	cellular_component	3	C1qb	1	122	72	18113	0.385874
GO:0051216	cartilage development	biological_process	8	Hes5	1	122	72	18113	0.385874
GO:0016605	PML body	cellular_component	14	Cbx5	1	122	73	18113	0.390027
GO:0050679	positive regulation of epithelial cell proliferation	biological_process	6	Fgf1	1	122	73	18113	0.390027
GO:0031434	mitogen-activated protein kinase kinase binding	molecular_function	8	Csf1r	1	122	73	18113	0.390027
GO:0007266	Rho protein signal transduction	biological_process	10	Pdpn	1	122	73	18113	0.390027
GO:0005856	cytoskeleton	cellular_component	9	Ccdc92;Ckap2;Fgd2;Flnc;Hspb1;Inpp5d;Mid2;Parva;Vim	9	122	1175	18113	0.394944
GO:0030529	intracellular ribonucleoprotein complex	cellular_component	7	Larp6;Top2a;Vim	3	122	336	18113	0.395034
GO:0005769	early endosome	cellular_component	10	F2r;Fgd2	2	122	203	18113	0.39797
GO:0035023	regulation of Rho protein signal transduction	biological_process	11	Fgd2	1	122	75	18113	0.39825
GO:0031234	extrinsic component of cytoplasmic side of plasma membrane	cellular_component	7	S100a6;S100a7a	1	122	76	18113	0.40232
GO:0051259	protein oligomerization	biological_process	8	Rrm2	1	122	76	18113	0.40232
GO:0018107	peptidyl-threonine phosphorylation	biological_process	9	Pbk	1	122	76	18113	0.40232
GO:0031072	heat shock protein binding	molecular_function	5	Itgam	1	122	76	18113	0.40232
GO:0008076	voltage-gated potassium channel complex	cellular_component	8	Kcna1	1	122	76	18113	0.40232
GO:0030097	hemopoiesis	biological_process	6	Csf1r	1	122	77	18113	0.406362
GO:0005267	potassium channel activity	molecular_function	10	Kcna1	1	122	77	18113	0.406362
GO:0055114	oxidation-reduction process	biological_process	5	Cbr2;Cybrd1;Dhrs1;Rdh14;Rrm2	5	122	622	18113	0.408861
GO:0048661	positive regulation of smooth muscle cell proliferation	biological_process	6	Hes5	1	122	78	18113	0.410378
GO:0045444	fat cell differentiation	biological_process	7	Cebpd	1	122	78	18113	0.410378
GO:0045665	negative regulation of neuron differentiation	biological_process	11	Hes5	1	122	78	18113	0.410378
GO:0004709	MAP kinase kinase kinase activity	molecular_function	10	Csf1r	1	122	79	18113	0.414366
GO:0008017	microtubule binding	molecular_function	7	Cnn3;Mid2	2	122	210	18113	0.414448
GO:0006396	RNA processing	biological_process	9	Larp6	1	122	80	18113	0.418328
GO:0005884	actin filament	cellular_component	11	Inpp5d	1	122	80	18113	0.418328
GO:0005794	Golgi apparatus	cellular_component	9	B3galt2;Cd44;Cd74;Chst8;Galnt15;Ggta1;Maneal;Ncf1;Pnrc2	9	122	1200	18113	0.419335
GO:0016525	negative regulation of angiogenesis	biological_process	11	Stab1	1	122	81	18113	0.422263
GO:0007050	cell cycle arrest	biological_process	7	Rprm	1	122	81	18113	0.422263
GO:0050830	defense response to Gram-positive bacterium	biological_process	8	Ncf1	1	122	84	18113	0.433911
GO:0019905	syntaxin binding	molecular_function	6	Syt2	1	122	85	18113	0.437742
GO:0030154	cell differentiation	biological_process	6	Csf1r;Fgf1;Hes5;Sbno2;Syt2;Tmem119;Tnfrsf12a	7	122	932	18113	0.439449
GO:0016363	nuclear matrix	cellular_component	11	Zfp703	1	122	86	18113	0.441547
GO:0008270	zinc ion binding	molecular_function	8	Mid2;Mt1;Mt2;S100a6;S100a7a;Timp1	5	122	647	18113	0.442179
GO:0051897	positive regulation of protein kinase B signaling	biological_process	10	Hcls1	1	122	87	18113	0.445326
GO:0043679	axon terminus	cellular_component	9	Kcna1	1	122	87	18113	0.445326
GO:0051087	chaperone binding	molecular_function	5	Pdpn	1	122	87	18113	0.445326
GO:0007346	regulation of mitotic cell cycle	biological_process	7	Rprm	1	122	89	18113	0.452809
GO:0060548	negative regulation of cell death	biological_process	7	Cyr61	1	122	89	18113	0.452809
GO:0007059	chromosome segregation	biological_process	5	Top2a	1	122	91	18113	0.460192
GO:0070588	calcium ion transmembrane transport	biological_process	7	P2ry12	1	122	92	18113	0.463846
GO:0051291	protein heterooligomerization	biological_process	9	Parva	1	122	92	18113	0.463846
GO:0019903	protein phosphatase binding	molecular_function	7	Csf1r	1	122	95	18113	0.474662
GO:0008144	drug binding	molecular_function	4	Top2a	1	122	95	18113	0.474662
GO:0006874	cellular calcium ion homeostasis	biological_process	10	Hexb	1	122	96	18113	0.478219
GO:0001501	skeletal system development	biological_process	7	Hexb	1	122	97	18113	0.481753
GO:0016477	cell migration	biological_process	7	Cd44;Sdc4	2	122	240	18113	0.482368
GO:0045211	postsynaptic membrane	cellular_component	8	F2r;Lin7c	2	122	240	18113	0.482368
GO:0001843	neural tube closure	biological_process	12	Sdc4	1	122	98	18113	0.485262
GO:0001669	acrosomal vesicle	cellular_component	12	Hexb	1	122	98	18113	0.485262
GO:0055085	transmembrane transport	biological_process	5	Kcna1;Slc2a5;Slc43a3	3	122	390	18113	0.490506
GO:0007186	G-protein coupled receptor signaling pathway	biological_process	8	Adgre1;Cxcl5;F2r;P2ry12;S1pr3	5	122	684	18113	0.490648
GO:0005215	transporter activity	molecular_function	3	Slc2a5	1	122	100	18113	0.49221
GO:0042802	identical protein binding	molecular_function	5	Cbx5;Flnc;Gfap;Hspb1;Mid2;Ptx3;Sdc4;Vim	8	122	1128	18113	0.492677
GO:0035091	phosphatidylinositol binding	molecular_function	6	Ncf1	1	122	103	18113	0.502459
GO:0019899	enzyme binding	molecular_function	5	A2m;Ppp3r1;Cnrip1;Top2a	3	122	398	18113	0.504059
GO:0007626	locomotory behavior	biological_process	4	Hexb	1	122	105	18113	0.509177
GO:0000151	ubiquitin ligase complex	cellular_component	7	Dcun1d3	1	122	106	18113	0.512502
GO:0000278	mitotic cell cycle	biological_process	6	Pbk	1	122	106	18113	0.512502
GO:0005667	transcription factor complex	cellular_component	7	Arid5a;Hcls1	2	122	257	18113	0.518677
GO:0044212	transcription regulatory region DNA binding	molecular_function	8	Arid5a;Cebpd	2	122	260	18113	0.524909
GO:0031410	cytoplasmic vesicle	cellular_component	9	Gpnmb;Kcna1;Pdpn;Syt2;Unc93b1	5	122	711	18113	0.525081
GO:0009887	animal organ morphogenesis	biological_process	8	Tgm1	1	122	110	18113	0.525581
GO:0005765	lysosomal membrane	cellular_component	12	Cybrd1	1	122	110	18113	0.525581
GO:0010628	positive regulation of gene expression	biological_process	8	Cd44;Lcn2;Vim	3	122	412	18113	0.527331
GO:0051091	positive regulation of DNA binding transcription factor activity	biological_process	13	Mid2	1	122	111	18113	0.528796
GO:0051726	regulation of cell cycle	biological_process	6	Zfp703	1	122	114	18113	0.538312
GO:0005102	receptor binding	molecular_function	5	A2m;F2r;Pdpn	3	122	420	18113	0.54036
GO:0016853	isomerase activity	molecular_function	4	Top2a	1	122	115	18113	0.541441
GO:0030165	PDZ domain binding	molecular_function	6	Lin7c	1	122	115	18113	0.541441
GO:0043195	terminal bouton	cellular_component	9	Syt2	1	122	116	18113	0.54455
GO:0005923	bicellular tight junction	cellular_component	6	Lin7c	1	122	116	18113	0.54455
GO:0051092	positive regulation of NF-kappaB transcription factor activity	biological_process	14	Mid2	1	122	117	18113	0.547637
GO:0006887	exocytosis	biological_process	6	Lin7c	1	122	117	18113	0.547637
GO:0042393	histone binding	molecular_function	5	Sbno2	1	122	117	18113	0.547637
GO:0004713	protein tyrosine kinase activity	molecular_function	8	Csf1r	1	122	119	18113	0.55375
GO:0006260	DNA replication	biological_process	9	Rrm2	1	122	120	18113	0.556775
GO:0030018	Z disc	cellular_component	13	Hspb1	1	122	120	18113	0.556775
GO:0007169	transmembrane receptor protein tyrosine kinase signaling pathway	biological_process	9	Csf1r	1	122	120	18113	0.556775
GO:0030308	negative regulation of cell growth	biological_process	7	Dcun1d3	1	122	120	18113	0.556775
GO:0000776	kinetochore	cellular_component	9	Cbx5	1	122	122	18113	0.562766
GO:0030496	midbody	cellular_component	5	Bcl3	1	122	122	18113	0.562766
GO:0010468	regulation of gene expression	biological_process	7	H19;Tbr1	2	122	280	18113	0.565065
GO:0008234	cysteine-type peptidase activity	molecular_function	7	Ctss	1	122	124	18113	0.568676
GO:0000209	protein polyubiquitination	biological_process	11	Gm40824;Peli1	1	122	125	18113	0.571601
GO:0005783	endoplasmic reticulum	cellular_component	9	B3galt2;Cd74;Dhrs1;Kcna1;Pld4;Rdh14;S100a10;Tmem119;Unc93b1	9	122	1361	18113	0.572558
GO:0048511	rhythmic process	biological_process	3	Top2a	1	122	127	18113	0.577392
GO:0030182	neuron differentiation	biological_process	9	Tbr1	1	122	127	18113	0.577392
GO:0006813	potassium ion transport	biological_process	8	Kcna1	1	122	127	18113	0.577392
GO:0042391	regulation of membrane potential	biological_process	5	Kcna1	1	122	127	18113	0.577392
GO:0005506	iron ion binding	molecular_function	8	Lcn2	1	122	128	18113	0.580259
GO:0031225	anchored component of membrane	cellular_component	6	Cd109	1	122	128	18113	0.580259
GO:0042493	response to drug	biological_process	5	Lcn2	1	122	129	18113	0.583106
GO:0022857	transmembrane transporter activity	molecular_function	4	Slc2a5	1	122	129	18113	0.583106
GO:0000785	chromatin	cellular_component	11	Wdr82	1	122	129	18113	0.583106
GO:0006886	intracellular protein transport	biological_process	7	Cd74;Unc93b1	2	122	291	18113	0.586101
GO:0043204	perikaryon	cellular_component	7	Hspb1	1	122	131	18113	0.588743
GO:0005244	voltage-gated ion channel activity	molecular_function	9	Kcna1	1	122	131	18113	0.588743
GO:0044325	ion channel binding	molecular_function	5	S100a10	1	122	131	18113	0.588743
GO:0006417	regulation of translation	biological_process	8	Larp6	1	122	131	18113	0.588743
GO:0005829	cytosol	cellular_component	9	Bcl3;Cd44;Ckap2;Cnn3;Fgf1;Flnc;Hcls1;Hist3h2ba;Inpp5d;Kcna1;Lcn2;Lgals1;Mt1;Ncf1;Parva;Pdpn;Rrm2;S100a6;S100a7a;Vim	19	122	2898	18113	0.589453
GO:0030141	secretory granule	cellular_component	11	Klk6	1	122	132	18113	0.591534
GO:0005777	peroxisome	cellular_component	10	Vim	1	122	132	18113	0.591534
GO:0046872	metal ion binding	molecular_function	6	Cybrd1;Dcp2;Fgd2;Galnt15;Ggta1;Itgam;Mid2;Mt1;Mt2;Ppp3r1;Cnrip1;Rrm2;S100a6;S100a7a;Snn;Syt2;Tgm1;Timp1;Timp3;Top2a;Zfp703	19	122	2903	18113	0.592682
GO:0034765	regulation of ion transmembrane transport	biological_process	7	Kcna1	1	122	133	18113	0.594305
GO:0072659	protein localization to plasma membrane	biological_process	6	S100a10	1	122	134	18113	0.597058
GO:0006629	lipid metabolic process	biological_process	5	Aspg;C3;Pld4	3	122	461	18113	0.60381
GO:0005737	cytoplasm	cellular_component	7	Asb8;Bcl3;Ccdc92;Ckap2;Csf1r;Dcp2;Dcun1d3;Fam168b;Fbxl16;Fem1a;Fgd2;Fgf1;Flnc;Gfap;H19;Hcls1;Hspb1;Inpp5d;Klk6;Larp6;Lgals1;Lin7c;Lrrc3;Mid2;Mt1;Mt2;Ncf1;Parva;Pnrc2;Ppp3r1;Cnrip1;Rprm;Rrm2;S100a6;S100a7a;Snn;Socs3;Stab1;Syt2;Timp3;Tmem119;Vim;Zfp703	41	122	6231	18113	0.60704
GO:0004721	phosphoprotein phosphatase activity	molecular_function	8	Ppp3r1;Cnrip1	1	122	138	18113	0.607885
GO:0007411	axon guidance	biological_process	7	Csf1r	1	122	139	18113	0.610546
GO:0006470	protein dephosphorylation	biological_process	8	Ppp3r1;Cnrip1	1	122	140	18113	0.61319
GO:0007605	sensory perception of sound	biological_process	9	Hexb	1	122	141	18113	0.615815
GO:0000775	chromosome, centromeric region	cellular_component	12	Cbx5	1	122	145	18113	0.626142
GO:0008021	synaptic vesicle	cellular_component	11	Syt2	1	122	145	18113	0.626142
GO:0007204	positive regulation of cytosolic calcium ion concentration	biological_process	12	F2r	1	122	145	18113	0.626142
GO:0003690	double-stranded DNA binding	molecular_function	8	Hes5	1	122	146	18113	0.628681
GO:0051607	defense response to virus	biological_process	5	Unc93b1	1	122	147	18113	0.631202
GO:0006914	autophagy	biological_process	6	Dap	1	122	151	18113	0.641119
GO:0003714	transcription corepressor activity	molecular_function	6	Arid5a	1	122	151	18113	0.641119
GO:0031982	vesicle	cellular_component	4	Ggta1	1	122	152	18113	0.643556
GO:0004252	serine-type endopeptidase activity	molecular_function	8	Klk6	1	122	152	18113	0.643556
GO:0005741	mitochondrial outer membrane	cellular_component	13	Snn	1	122	154	18113	0.648382
GO:0018105	peptidyl-serine phosphorylation	biological_process	9	Pbk	1	122	155	18113	0.650771
GO:0030036	actin cytoskeleton organization	biological_process	6	Parva	1	122	157	18113	0.6555
GO:0001078	transcriptional repressor activity, RNA polymerase II proximal promoter sequence-specific DNA binding	molecular_function	7	Hes5	1	122	158	18113	0.657841
GO:0005874	microtubule	cellular_component	11	Ckap2;Mid2	2	122	332	18113	0.657886
GO:0006631	fatty acid metabolic process	biological_process	9	C3	1	122	159	18113	0.660166
GO:0031175	neuron projection development	biological_process	6	Cd44	1	122	162	18113	0.667047
GO:0004842	ubiquitin-protein transferase activity	molecular_function	6	Fbxl16;Gm40824;Peli1	2	122	338	18113	0.667522
GO:0043231	intracellular membrane-bounded organelle	cellular_component	8	Bcl3;Ccdc92;Csf1r;Ctss;Slc14a1	5	122	836	18113	0.669124
GO:0016746	transferase activity, transferring acyl groups	molecular_function	5	Tgm1	1	122	163	18113	0.66931
GO:0043197	dendritic spine	cellular_component	8	Cnn3	1	122	165	18113	0.67379
GO:0015630	microtubule cytoskeleton	cellular_component	10	Ckap2	1	122	169	18113	0.68257
GO:0005216	ion channel activity	molecular_function	8	Kcna1	1	122	174	18113	0.693216
GO:0051015	actin filament binding	molecular_function	7	Flnc	1	122	175	18113	0.695303
GO:0043235	receptor complex	cellular_component	5	Csf1r	1	122	179	18113	0.703508
GO:0005516	calmodulin binding	molecular_function	5	Cnn3	1	122	179	18113	0.703508
GO:0005694	chromosome	cellular_component	9	Cbx5;Hist3h2ba	2	122	363	18113	0.705351
GO:0046777	protein autophosphorylation	biological_process	9	Csf1r	1	122	181	18113	0.707529
GO:0000287	magnesium ion binding	molecular_function	7	Top2a	1	122	184	18113	0.713458
GO:0060271	cilium assembly	biological_process	7	Parva	1	122	188	18113	0.721178
GO:0005743	mitochondrial inner membrane	cellular_component	13	Dhrs1;Tmem261	2	122	382	18113	0.731671
GO:0046983	protein dimerization activity	molecular_function	5	Hes5	1	122	195	18113	0.734196
GO:0016055	Wnt signaling pathway	biological_process	8	Cd44	1	122	196	18113	0.736006
GO:0006897	endocytosis	biological_process	7	Mrc1	1	122	198	18113	0.739589
GO:0048471	perinuclear region of cytoplasm	cellular_component	9	Dcun1d3;S100a6;S100a7a;Vim	3	122	583	18113	0.756731
GO:0005768	endosome	cellular_component	9	Fgd2;Mrc1;Unc93b1	3	122	586	18113	0.759813
GO:0000122	negative regulation of transcription by RNA polymerase II	biological_process	12	Arid5a;Cbx5;Hcls1;Hes5	4	122	774	18113	0.770793
GO:0016740	transferase activity	molecular_function	4	B3galt2;Chst8;Csf1r;Galnt15;Ggta1;Gm40824;Peli1;Mid2;Pbk;Tgm1	9	122	1625	18113	0.776455
GO:0051260	protein homooligomerization	biological_process	9	Kcna1	1	122	222	18113	0.779001
GO:0000978	RNA polymerase II proximal promoter sequence-specific DNA binding	molecular_function	11	Cebpd;Tbr1	2	122	422	18113	0.780649
GO:0010629	negative regulation of gene expression	biological_process	8	H19	1	122	229	18113	0.789339
GO:0043565	sequence-specific DNA binding	molecular_function	7	Arid5a;Cebpd;Top2a	3	122	617	18113	0.789861
GO:0004872	receptor activity	molecular_function	3	Mrc1	1	122	230	18113	0.790776
GO:0061630	ubiquitin protein ligase activity	molecular_function	7	Gm40824;Peli1	1	122	230	18113	0.790776
GO:0005622	intracellular	cellular_component	5	Gfap;Hspb1;Lgals1;Mid2	4	122	814	18113	0.803766
GO:0014069	postsynaptic density	cellular_component	4	Cnn3	1	122	240	18113	0.804622
GO:0006974	cellular response to DNA damage stimulus	biological_process	6	Bcl3;Top2a	2	122	446	18113	0.806158
GO:0007507	heart development	biological_process	8	Ppp3r1;Cnrip1	1	122	243	18113	0.808596
GO:0042127	regulation of cell proliferation	biological_process	5	Cxcl5	1	122	244	18113	0.809903
GO:0005813	centrosome	cellular_component	9	Ccdc92;Ckap2	2	122	464	18113	0.823539
GO:0008233	peptidase activity	molecular_function	5	Ctss;Klk6	2	122	465	18113	0.824463
GO:0042981	regulation of apoptotic process	biological_process	8	Bcl3	1	122	273	18113	0.84418
GO:0006357	regulation of transcription by RNA polymerase II	biological_process	12	Arid5a;Cebpd	2	122	488	18113	0.844553
GO:0001077	transcriptional activator activity, RNA polymerase II proximal promoter sequence-specific DNA binding	molecular_function	7	Cebpd	1	122	284	18113	0.855512
GO:0004672	protein kinase activity	molecular_function	7	Csf1r;Pbk	2	122	511	18113	0.862552
GO:0043005	neuron projection	cellular_component	6	Lin7c;Vim	2	122	513	18113	0.864024
GO:0007275	multicellular organism development	biological_process	5	Csf1r;Fgf1;Hes5;Pdpn;Tnfrsf12a	5	122	1091	18113	0.865386
GO:0016787	hydrolase activity	molecular_function	4	Aspg;Ctss;Dcp2;Hexb;Inpp5d;Maneal;Pld4	7	122	1458	18113	0.869648
GO:0045296	cadherin binding	molecular_function	6	Parva	1	122	301	18113	0.871437
GO:0006508	proteolysis	biological_process	6	Ctss;Klk6	2	122	524	18113	0.871868
GO:0006811	ion transport	biological_process	5	Kcna1;Lcn2	2	122	562	18113	0.895893
GO:0006468	protein phosphorylation	biological_process	8	Csf1r;Pbk	2	122	568	18113	0.899284
GO:0003723	RNA binding	molecular_function	6	Arid5a;Dcp2;Larp6	3	122	792	18113	0.906629
GO:0005654	nucleoplasm	cellular_component	11	Arid5a;Bcl3;Ccdc92;Cebpd;Csf1r;Dcp2;Hist3h2ba;Pnrc2;Top2a	9	122	1913	18113	0.908243
GO:0007283	spermatogenesis	biological_process	7	Tmem119	1	122	355	18113	0.911347
GO:0016310	phosphorylation	biological_process	7	Csf1r;Pbk	2	122	605	18113	0.918032
GO:0016301	kinase activity	molecular_function	6	Csf1r;Pbk	2	122	609	18113	0.919852
GO:0032403	protein complex binding	molecular_function	5	Hcls1	1	122	385	18113	0.927922
GO:0006351	transcription, DNA-templated	biological_process	10	Arid5a;Bcl3;Cebpd;Hes5;Pnrc2;Sbno2;Tbr1;Zfp703	8	122	1815	18113	0.931059
GO:0007399	nervous system development	biological_process	7	Hes5	1	122	397	18113	0.933656
GO:0003677	DNA binding	molecular_function	6	Arid5a;Bcl3;Cebpd;Hes5;Hist3h2ba;Tbr1;Top2a	7	122	1656	18113	0.937214
GO:0005739	mitochondrion	cellular_component	9	Cbr2;Dhrs1;Hcls1;P2ry12;Rdh14;Snn;Tmem261	7	122	1659	18113	0.937944
GO:0004674	protein serine/threonine kinase activity	molecular_function	8	Pbk	1	122	407	18113	0.938087
GO:0008152	metabolic process	biological_process	3	Hexb	1	122	416	18113	0.941823
GO:0003700	DNA binding transcription factor activity	molecular_function	4	Bcl3;Cebpd;Tbr1	3	122	914	18113	0.949396
GO:0003824	catalytic activity	molecular_function	3	Pld4	1	122	462	18113	0.957697
GO:0005634	nucleus	cellular_component	9	Arid5a;Bcl3;Cbx5;Cd44;Cebpd;Dcp2;Fgd2;Fgf1;Gm40824;Peli1;H3f3c;Hcls1;Hes5;Hist3h2ba;Hspb1;Itgam;Larp6;Lgals1;Mt1;Mt2;Parva;Pbk;Pld4;Pnrc2;S100a6;S100a7a;Sbno2;Tbr1;Top2a;Wdr82;Zfp703	29	122	5619	18113	0.969275
GO:0006355	regulation of transcription, DNA-templated	biological_process	11	Arid5a;Bcl3;Cebpd;Hes5;Pnrc2;Sbno2;Tbr1;Zfp703	8	122	2053	18113	0.972822
GO:0003676	nucleic acid binding	molecular_function	5	Larp6;Zfp703	2	122	816	18113	0.97593
GO:0015031	protein transport	biological_process	6	Lin7c	1	122	587	18113	0.982278
GO:0007049	cell cycle	biological_process	5	Ckap2	1	122	613	18113	0.985223
GO:0005524	ATP binding	molecular_function	9	Csf1r;Pbk;Top2a	3	122	1361	18113	0.995757
GO:0005575	cellular_component	cellular_component	2	1810058I24Rik;4933404O12Rik;B3galt2;D10Wsu102e;Dap;Fam163b;Fem1a;Lhfpl2;Maneal;Sbno2;Snhg11;Wbp1l	12	122	3549	18113	0.998897
GO:0000166	nucleotide binding	molecular_function	5	Csf1r;Pbk;Top2a	3	122	1640	18113	0.999214
GO:0008150	biological_process	biological_process	2	1810058I24Rik;4933404O12Rik;Asb8;Ccdc92;D10Wsu102e;Dhrs1;Fam163b;Fam168b;Fbxl16;Galnt15;Maneal;Snhg11;Snn;Wbp1l	14	122	4075	18113	0.999436
GO:0003674	molecular_function	molecular_function	2	1810058I24Rik;4933404O12Rik;Asb8;Ccdc92;Ckap2;D10Wsu102e;Dhrs1;Fam163b;Fam168b;Galnt15;Lhfpl2;Maneal;Rprm;Snhg11;Tmem261;Wbp1l	16	122	4561	18113	0.999664

## Sheet: GO_MG ablated 127dpi
GO_ID	GO_Term	GO_function	GO_class	Genes	*S gene number	TS gene number	B gene number	TB gene number	pvalue
GO:0071280	cellular response to copper ion	biological_process	8	Mt1;Mt2;Prnp;Prn;Prnd	3	75	12	18448	1.38296e-05
GO:0009897	external side of plasma membrane	cellular_component	6	Aqp4;Cd74;H2-Aa;Itgam;Itgax;Lag3;Osmr;P2ry12	8	75	304	18448	3.21124e-05
GO:0019838	growth factor binding	molecular_function	5	Csf1r;Cyr61;Igfbp2;Osmr	4	75	47	18448	3.93646e-05
GO:0071276	cellular response to cadmium ion	biological_process	8	Mmp9;Mt1;Mt2	3	75	21	18448	8.1433e-05
GO:0019955	cytokine binding	molecular_function	5	Cd74;Csf1r;Osmr	3	75	21	18448	8.1433e-05
GO:0005520	insulin-like growth factor binding	molecular_function	6	Cyr61;Igfbp2;Igfbpl1	3	75	24	18448	0.000122843
GO:0005615	extracellular space	cellular_component	5	Apod;Cd109;Ctsk;Cyr61;Igfbp2;Igfbpl1;Itgam;Lcn2;Lgals1;Lingo3;Mmp9;S100a6;S100a7a;S100b;Serpina3n;Serpina3f;Serpina3m;Serping1	15	75	1248	18448	0.000126813
GO:0050794	regulation of cellular process	biological_process	4	Mt1;Mt2	2	75	5	18448	0.000161799
GO:0010273	detoxification of copper ion	biological_process	5	Mt1;Mt2	2	75	5	18448	0.000161799
GO:0050900	leukocyte migration	biological_process	4	C3ar1;Mmp9;Selplg	3	75	28	18448	0.000196521
GO:0042289	MHC class II protein binding	molecular_function	7	Cd74;Lag3	2	75	7	18448	0.00033799
GO:0043394	proteoglycan binding	molecular_function	6	Col5a3;Ctsk	2	75	9	18448	0.000576363
GO:0050798	activated T cell proliferation	biological_process	8	Itgam;Itgax	2	75	9	18448	0.000576363
GO:0046598	positive regulation of viral entry into host cell	biological_process	9	Cd74;Lgals1	2	75	9	18448	0.000576363
GO:0042613	MHC class II protein complex	cellular_component	8	Cd74;H2-Aa	2	75	9	18448	0.000576363
GO:0071294	cellular response to zinc ion	biological_process	8	Mt1;Mt2	2	75	10	18448	0.000718557
GO:0007599	hemostasis	biological_process	6	F13a1;P2ry12;Serping1	3	75	44	18448	0.000758252
GO:0009986	cell surface	cellular_component	5	Cd74;Csf1r;Itgam;Itgax;Lgals1;Mrc1;Prnp;Prn;Prnd;Siglech;Tspan14	9	75	608	18448	0.000781875
GO:0032691	negative regulation of interleukin-1 beta production	biological_process	9	Acp5;Aqp4	2	75	11	18448	0.000875925
GO:0036094	small molecule binding	molecular_function	4	Apod;Lcn2	2	75	11	18448	0.000875925
GO:0004896	cytokine receptor activity	molecular_function	6	Cd74;Csf3r;Osmr	3	75	49	18448	0.00103957
GO:0044548	S100 protein binding	molecular_function	5	S100a6;S100a7a;S100b	2	75	12	18448	0.00104834
GO:0045744	negative regulation of G-protein coupled receptor protein signaling pathway	biological_process	10	Plek;Rgs4	2	75	13	18448	0.00123569
GO:0031529	ruffle organization	biological_process	6	Csf1r;Plek	2	75	13	18448	0.00123569
GO:0002376	immune system process	biological_process	3	Camk4;Cd74;Csf1r;H2-Aa;Ifitm2;Lcn2;Serping1	7	75	412	18448	0.00141635
GO:0007263	nitric oxide mediated signal transduction	biological_process	9	Mt1;Mt2	2	75	14	18448	0.00143785
GO:0019886	antigen processing and presentation of exogenous peptide antigen via MHC class II	biological_process	7	Cd74;H2-Aa	2	75	14	18448	0.00143785
GO:0031012	extracellular matrix	cellular_component	3	Col5a3;Cyr61;Hspb1;Lgals1;Mmp9;Vim	6	75	304	18448	0.00147963
GO:0001558	regulation of cell growth	biological_process	6	Cyr61;Igfbp2;Igfbpl1	3	75	57	18448	0.00161301
GO:0010942	positive regulation of cell death	biological_process	7	Cdkn1a;Prnp;Prn;Prnd;Trim13	3	75	57	18448	0.00161301
GO:0005080	protein kinase C binding	molecular_function	8	Hspb1;Pea15a;Plek	3	75	59	18448	0.00178173
GO:0031224	intrinsic component of membrane	cellular_component	5	Fam210b;P2ry12	2	75	16	18448	0.00188611
GO:0034097	response to cytokine	biological_process	6	Acp5;Osmr;Serpina3n;Serpina3f;Serpina3m	3	75	61	18448	0.00196108
GO:0006954	inflammatory response	biological_process	6	C3ar1;Camk4;Csf1r;Gm32018;Chst2;S100a6;S100a7a;Stab1	6	75	322	18448	0.00197864
GO:0000302	response to reactive oxygen species	biological_process	6	Apod;Prdx6	2	75	17	18448	0.00213197
GO:0006882	cellular zinc ion homeostasis	biological_process	11	Mt1;Mt2	2	75	18	18448	0.00239217
GO:0005576	extracellular region	cellular_component	3	Apod;Cd109;Cyr61;F13a1;Igfbp2;Igfbpl1;Klk6;Lcn2;Lgals1;Mmp9;S100a6;S100a7a;S100b;Serpina3n;Serpina3f;Serpina3m;Serping1	14	75	1493	18448	0.00251619
GO:0042803	protein homodimerization activity	molecular_function	6	Adra2c;Cebpd;Csf1r;Hspb1;Lcn2;Lgals1;Plek;Prdx6;S100a6;S100a7a;S100b	10	75	871	18448	0.00268057
GO:0005764	lysosome	cellular_component	11	Acp5;Cd74;Ctsk;H2-Aa;Mt1;Prdx6	6	75	347	18448	0.0028717
GO:0007229	integrin-mediated signaling pathway	biological_process	8	Itgam;Itgax;Plek	3	75	70	18448	0.00290584
GO:0048306	calcium-dependent protein binding	molecular_function	5	S100a11;S100a6;S100a7a;S100b	3	75	70	18448	0.00290584
GO:0030574	collagen catabolic process	biological_process	6	Ctsk;Mmp9	2	75	20	18448	0.00295509
GO:0007596	blood coagulation	biological_process	6	F13a1;P2ry12;Serping1	3	75	72	18448	0.00314764
GO:0007155	cell adhesion	biological_process	4	Csf3r;Cyr61;Itgam;Itgax;Selplg;Siglecf;Stab1	7	75	492	18448	0.00382499
GO:0046488	phosphatidylinositol metabolic process	biological_process	9	Csf1r;Plek	2	75	23	18448	0.00390405
GO:0045453	bone resorption	biological_process	7	Acp5;Ctsk	2	75	23	18448	0.00390405
GO:0044853	plasma membrane raft	cellular_component	7	Itgam;Selplg	2	75	23	18448	0.00390405
GO:0071247	cellular response to chromate	biological_process	7	Mt1	1	75	1	18448	0.00406548
GO:0001621	ADP receptor activity	molecular_function	9	P2ry12	1	75	1	18448	0.00406548
GO:0034120	positive regulation of erythrocyte aggregation	biological_process	8	Lgals1	1	75	1	18448	0.00406548
GO:0003278	apoptotic process involved in heart morphogenesis	biological_process	10	Cyr61	1	75	1	18448	0.00406548
GO:0035693	NOS2-CD74 complex	cellular_component	5	Cd74	1	75	1	18448	0.00406548
GO:0005011	macrophage colony-stimulating factor receptor activity	molecular_function	10	Csf1r	1	75	1	18448	0.00406548
GO:1990379	lipid transport across blood brain barrier	biological_process	6	Mfsd2a	1	75	1	18448	0.00406548
GO:0099641	anterograde axonal protein transport	NA	NA	Hspb1	1	75	1	18448	0.00406548
GO:0042658	MHC class II protein binding, via antigen binding groove	molecular_function	7	Cd74	1	75	1	18448	0.00406548
GO:0060305	regulation of cell diameter	biological_process	7	Plek	1	75	1	18448	0.00406548
GO:0051978	lysophospholipid transporter activity	molecular_function	7	Mfsd2a	1	75	1	18448	0.00406548
GO:0030845	phospholipase C-inhibiting G-protein coupled receptor signaling pathway	biological_process	9	Plek	1	75	1	18448	0.00406548
GO:0009635	response to herbicide	biological_process	5	Lcn2	1	75	1	18448	0.00406548
GO:0002041	intussusceptive angiogenesis	biological_process	11	Cyr61	1	75	1	18448	0.00406548
GO:0002462	tolerance induction to nonself antigen	biological_process	6	C3ar1	1	75	1	18448	0.00406548
GO:0034763	negative regulation of transmembrane transport	biological_process	7	Cttnbp2nl	1	75	1	18448	0.00406548
GO:0035691	macrophage migration inhibitory factor signaling pathway	biological_process	9	Cd74	1	75	1	18448	0.00406548
GO:1904139	regulation of microglial cell migration	NA	NA	P2ry12	1	75	1	18448	0.00406548
GO:0004876	complement component C3a receptor activity	molecular_function	7	C3ar1	1	75	1	18448	0.00406548
GO:0010925	positive regulation of inositol-polyphosphate 5-phosphatase activity	biological_process	11	Plek	1	75	1	18448	0.00406548
GO:0060588	negative regulation of lipoprotein lipid oxidation	biological_process	10	Apod	1	75	1	18448	0.00406548
GO:0008426	protein kinase C inhibitor activity	molecular_function	8	Hspb1	1	75	1	18448	0.00406548
GO:1900147	regulation of Schwann cell migration	biological_process	10	Vim	1	75	1	18448	0.00406548
GO:0045582	positive regulation of T cell differentiation	biological_process	11	Cd74;H2-Aa	2	75	24	18448	0.00424779
GO:0061098	positive regulation of protein tyrosine kinase activity	biological_process	11	Csf1r;Prnp;Prn;Prnd	2	75	24	18448	0.00424779
GO:0034341	response to interferon-gamma	biological_process	6	H2-Aa;Ifitm2	2	75	24	18448	0.00424779
GO:0005887	integral component of plasma membrane	cellular_component	7	Adra2c;Aqp4;C3ar1;Cd74;Csf1r;Mfsd2a;Mrc1;Osmr;P2ry12;Stab1;Tspan14	11	75	1087	18448	0.00431303
GO:0070527	platelet aggregation	biological_process	7	P2ry12;Plek	2	75	26	18448	0.00497574
GO:0071346	cellular response to interferon-gamma	biological_process	7	Aqp4;Mrc1;Vim	3	75	85	18448	0.00502014
GO:0008305	integrin complex	cellular_component	8	Itgam;Itgax	2	75	27	18448	0.00535972
GO:0090314	positive regulation of protein targeting to membrane	biological_process	9	Itgam;Prnp;Prn;Prnd	2	75	27	18448	0.00535972
GO:0090023	positive regulation of neutrophil chemotaxis	biological_process	9	C3ar1;Cd74	2	75	29	18448	0.00616714
GO:0043066	negative regulation of apoptotic process	biological_process	9	Cd74;Cdkn1a;Csf1r;Cyr61;Mmp9;Prnp;Prn;Prnd;Socs3	7	75	541	18448	0.00637785
GO:0001968	fibronectin binding	molecular_function	5	Ctsk;Mmp9	2	75	30	18448	0.00659036
GO:0043123	positive regulation of I-kappaB kinase/NF-kappaB signaling	biological_process	10	Cd74;S100b;Trim13	3	75	95	18448	0.00683466
GO:0006890	retrograde vesicle-mediated transport, Golgi to ER	biological_process	7	Arf3;Dnajc28	2	75	31	18448	0.00702643
GO:0004867	serine-type endopeptidase inhibitor activity	molecular_function	7	Cd109;Serpina3n;Serpina3f;Serpina3m;Serping1	3	75	96	18448	0.00703479
GO:0010466	negative regulation of peptidase activity	biological_process	10	Cd109;Serpina3n;Serpina3f;Serpina3m;Serping1	3	75	100	18448	0.00786998
GO:0019882	antigen processing and presentation	biological_process	4	Cd74;H2-Aa	2	75	33	18448	0.00793672
GO:0010920	negative regulation of inositol phosphate biosynthetic process	biological_process	8	Plek	1	75	2	18448	0.00811465
GO:0060376	positive regulation of mast cell differentiation	biological_process	11	Itgam	1	75	2	18448	0.00811465
GO:0035692	macrophage migration inhibitory factor receptor complex	cellular_component	6	Cd74	1	75	2	18448	0.00811465
GO:0030395	lactose binding	molecular_function	7	Lgals1	1	75	2	18448	0.00811465
GO:0060354	negative regulation of cell adhesion molecule production	biological_process	7	Aqp4	1	75	2	18448	0.00811465
GO:0001846	opsonin binding	molecular_function	5	Itgam	1	75	2	18448	0.00811465
GO:2000098	negative regulation of smooth muscle cell-matrix adhesion	biological_process	8	Apod	1	75	2	18448	0.00811465
GO:0005900	oncostatin-M receptor complex	cellular_component	8	Osmr	1	75	2	18448	0.00811465
GO:0002792	negative regulation of peptide secretion	biological_process	9	Cd74	1	75	2	18448	0.00811465
GO:0001869	negative regulation of complement activation, lectin pathway	biological_process	8	Serping1	1	75	2	18448	0.00811465
GO:0051977	lysophospholipid transport	biological_process	9	Mfsd2a	1	75	2	18448	0.00811465
GO:1905664	regulation of calcium ion import across plasma membrane	NA	NA	Prnp;Prn;Prnd	1	75	2	18448	0.00811465
GO:0015891	siderophore transport	biological_process	7	Lcn2	1	75	2	18448	0.00811465
GO:0070473	negative regulation of uterine smooth muscle contraction	biological_process	11	Adra2c	1	75	2	18448	0.00811465
GO:1990682	CSF1-CSF1R complex	NA	NA	Csf1r	1	75	2	18448	0.00811465
GO:0034247	snoRNA splicing	biological_process	11	Rnf113a2	1	75	2	18448	0.00811465
GO:0001850	complement component C3a binding	molecular_function	6	C3ar1	1	75	2	18448	0.00811465
GO:0051916	granulocyte colony-stimulating factor binding	molecular_function	6	Csf3r	1	75	2	18448	0.00811465
GO:1902938	regulation of intracellular calcium activated chloride channel activity	biological_process	10	Prnp;Prn;Prnd	1	75	2	18448	0.00811465
GO:0071460	cellular response to cell-matrix adhesion	biological_process	7	Mmp9	1	75	2	18448	0.00811465
GO:0070557	PCNA-p21 complex	cellular_component	11	Cdkn1a	1	75	2	18448	0.00811465
GO:0035718	macrophage migration inhibitory factor binding	molecular_function	6	Cd74	1	75	2	18448	0.00811465
GO:0061756	leukocyte adhesion to vascular endothelial cell	NA	NA	Itgam	1	75	2	18448	0.00811465
GO:1903135	cupric ion binding	molecular_function	9	Prnp;Prn;Prnd	1	75	2	18448	0.00811465
GO:0050902	leukocyte adhesive activation	biological_process	5	Selplg	1	75	2	18448	0.00811465
GO:0070560	protein secretion by platelet	biological_process	8	Plek	1	75	2	18448	0.00811465
GO:2000363	positive regulation of prostaglandin-E synthase activity	biological_process	7	Itgam	1	75	2	18448	0.00811465
GO:0019912	cyclin-dependent protein kinase activating kinase activity	molecular_function	8	Cdkn1a	1	75	2	18448	0.00811465
GO:0048213	Golgi vesicle prefusion complex stabilization	biological_process	7	Dnajc28	1	75	2	18448	0.00811465
GO:0038145	macrophage colony-stimulating factor signaling pathway	biological_process	9	Csf1r	1	75	2	18448	0.00811465
GO:0001934	positive regulation of protein phosphorylation	biological_process	10	Cd74;Csf1r;Cyr61;Mmp9	4	75	195	18448	0.00820613
GO:0030168	platelet activation	biological_process	6	Adra2c;P2ry12	2	75	34	18448	0.00841072
GO:0030198	extracellular matrix organization	biological_process	6	Col5a3;Cyr61;Mmp9	3	75	103	18448	0.00853319
GO:0051721	protein phosphatase 2A binding	molecular_function	8	Cttnbp2nl;Vim	2	75	35	18448	0.00889714
GO:0030414	peptidase inhibitor activity	molecular_function	5	Cd109;Serpina3n;Serpina3f;Serpina3m;Serping1	3	75	105	18448	0.00899305
GO:0016021	integral component of membrane	cellular_component	6	Adra2c;Aqp4;C3ar1;Cd74;Csf1r;Csf3r;Fam210b;Gm32018;Chst2;H2-Aa;Ifitm2;Itgam;Itgax;Lag3;Lingo3;Mfsd2a;Mrc1;Osmr;P2ry12;Pigyl;Selplg;Siglecf;Slc43a3;Stab1;Tmem185b;Tmem263;Trim13;Tspan14	27	75	4318	18448	0.00935735
GO:0016020	membrane	cellular_component	3	Adra2c;Aqp4;Arl4a;C3ar1;Cd109;Cd74;Csf1r;Csf3r;Fam210b;Flnc;Gm32018;Chst2;H2-Aa;Ifitm2;Itgam;Itgax;Lag3;Lingo3;Mfsd2a;Mrc1;Osmr;P2ry12;Pigyl;Plin4;Prnp;Prn;Prnd;Rasl11a;Rgs4;S100a6;S100a7a;Selplg;Siglecf;Slc43a3;Stab1;Tmem185b;Tmem263;Trim13;Tspan14	35	75	6092	18448	0.00950989
GO:0044183	protein binding involved in protein folding	molecular_function	5	Cd74;Hspb1	2	75	37	18448	0.00990685
GO:0009968	negative regulation of signal transduction	biological_process	8	Csf1r;Rgs4;Socs3	3	75	110	18448	0.0102054
GO:1901216	positive regulation of neuron death	biological_process	8	Itgam;Prnp;Prn;Prnd	2	75	38	18448	0.0104299
GO:0006979	response to oxidative stress	biological_process	5	Mmp9;Prdx6;Prnp;Prn;Prnd	3	75	113	18448	0.0109762
GO:0098869	cellular oxidant detoxification	NA	NA	Prdx6	1	75	3	18448	0.0121476
GO:0072331	signal transduction by p53 class mediator	biological_process	8	Cdkn1a	1	75	3	18448	0.0121476
GO:2000278	regulation of DNA biosynthetic process	biological_process	9	Cdkn1a	1	75	3	18448	0.0121476
GO:0004924	oncostatin-M receptor activity	molecular_function	7	Osmr	1	75	3	18448	0.0121476
GO:2000405	negative regulation of T cell migration	biological_process	8	Apod	1	75	3	18448	0.0121476
GO:0045103	intermediate filament-based process	biological_process	5	Vim	1	75	3	18448	0.0121476
GO:0002317	plasma cell differentiation	biological_process	10	Lgals1	1	75	3	18448	0.0121476
GO:0004938	alpha2-adrenergic receptor activity	molecular_function	10	Adra2c	1	75	3	18448	0.0121476
GO:0000301	retrograde transport, vesicle recycling within Golgi	biological_process	8	Dnajc28	1	75	3	18448	0.0121476
GO:0060856	establishment of blood-brain barrier	biological_process	8	Mfsd2a	1	75	3	18448	0.0121476
GO:0005588	collagen type V trimer	cellular_component	7	Col5a3	1	75	3	18448	0.0121476
GO:1902992	negative regulation of amyloid precursor protein catabolic process	biological_process	9	Prnp;Prn;Prnd	1	75	3	18448	0.0121476
GO:2001015	negative regulation of skeletal muscle cell differentiation	biological_process	9	S100b	1	75	3	18448	0.0121476
GO:0045916	negative regulation of complement activation	biological_process	7	Serping1	1	75	3	18448	0.0121476
GO:0031344	regulation of cell projection organization	biological_process	6	Ermn	1	75	3	18448	0.0121476
GO:0009925	basal plasma membrane	cellular_component	7	Aqp4;P2ry12	2	75	43	18448	0.0132233
GO:0007568	aging	biological_process	5	Apod;Mmp9	2	75	44	18448	0.0138169
GO:0030890	positive regulation of B cell proliferation	biological_process	9	Cd74;Cdkn1a	2	75	45	18448	0.0144219
GO:0005886	plasma membrane	cellular_component	5	Adra2c;Aqp4;Arl4a;C3ar1;Cd109;Cd74;Csf1r;Flnc;H2-Aa;Hspb1;Ifitm2;Itgam;Mfsd2a;Mrc1;P2ry12;Plin4;Prnp;Prn;Prnd;Rgs4;S100a6;S100a7a;Selplg;Stab1;Tspan14;Vim	23	75	3641	18448	0.0159323
GO:0007267	cell-cell signaling	biological_process	6	Adra2c;Cyr61;Stab1	3	75	130	18448	0.0159715
GO:0038024	cargo receptor activity	molecular_function	4	Siglech	1	75	4	18448	0.0161643
GO:0030104	water homeostasis	biological_process	7	Aqp4	1	75	4	18448	0.0161643
GO:0038165	oncostatin-M-mediated signaling pathway	biological_process	9	Osmr	1	75	4	18448	0.0161643
GO:1904030	negative regulation of cyclin-dependent protein kinase activity	NA	NA	Cdkn1a	1	75	4	18448	0.0161643
GO:0035625	epidermal growth factor-activated receptor transactivation by G-protein coupled receptor signaling pathway	biological_process	13	Adra2c	1	75	4	18448	0.0161643
GO:0051438	regulation of ubiquitin-protein transferase activity	biological_process	12	Zyg11b	1	75	4	18448	0.0161643
GO:1902951	negative regulation of dendritic spine maintenance	biological_process	9	Prnp;Prn;Prnd	1	75	4	18448	0.0161643
GO:0019087	transformation of host cell by virus	biological_process	7	Mmp9	1	75	4	18448	0.0161643
GO:0042107	cytokine metabolic process	biological_process	6	S100a6;S100a7a	1	75	4	18448	0.0161643
GO:0031694	alpha-2A adrenergic receptor binding	molecular_function	8	Adra2c	1	75	4	18448	0.0161643
GO:0032929	negative regulation of superoxide anion generation	biological_process	9	Acp5	1	75	4	18448	0.0161643
GO:0060591	chondroblast differentiation	biological_process	7	Cyr61	1	75	4	18448	0.0161643
GO:0015245	fatty acid transmembrane transporter activity	molecular_function	6	Mfsd2a	1	75	4	18448	0.0161643
GO:0001851	complement component C3b binding	molecular_function	6	Itgam	1	75	4	18448	0.0161643
GO:0045085	negative regulation of interleukin-2 biosynthetic process	biological_process	9	Lag3	1	75	4	18448	0.0161643
GO:2000304	positive regulation of ceramide biosynthetic process	biological_process	10	Cyr61	1	75	4	18448	0.0161643
GO:0045185	maintenance of protein location	biological_process	6	Lgals1	1	75	4	18448	0.0161643
GO:0043315	positive regulation of neutrophil degranulation	biological_process	11	Itgam	1	75	4	18448	0.0161643
GO:1903202	negative regulation of oxidative stress-induced cell death	biological_process	8	Hspb1	1	75	4	18448	0.0161643
GO:0001781	neutrophil apoptotic process	biological_process	6	Itgam	1	75	4	18448	0.0161643
GO:0045123	cellular extravasation	biological_process	5	Itgam	1	75	4	18448	0.0161643
GO:0030029	actin filament-based process	biological_process	5	Flnc	1	75	4	18448	0.0161643
GO:2001258	negative regulation of cation channel activity	biological_process	10	Mmp9	1	75	4	18448	0.0161643
GO:0048002	antigen processing and presentation of peptide antigen	biological_process	5	H2-Aa	1	75	4	18448	0.0161643
GO:0033269	internode region of axon	cellular_component	9	Ermn	1	75	4	18448	0.0161643
GO:0070295	renal water absorption	biological_process	9	Aqp4	1	75	4	18448	0.0161643
GO:0014005	microglia development	biological_process	11	Itgam	1	75	4	18448	0.0161643
GO:0045963	negative regulation of dopamine metabolic process	biological_process	10	Itgam	1	75	4	18448	0.0161643
GO:0045766	positive regulation of angiogenesis	biological_process	12	C3ar1;Hspb1;Mmp9	3	75	131	18448	0.016299
GO:0005507	copper ion binding	molecular_function	8	Mt1;Prnp;Prn;Prnd	2	75	49	18448	0.0169537
GO:0045597	positive regulation of cell differentiation	biological_process	8	Cyr61;Socs3	2	75	49	18448	0.0169537
GO:0001540	amyloid-beta binding	molecular_function	6	Cd74;Prnp;Prn;Prnd	2	75	50	18448	0.0176142
GO:0045087	innate immune response	biological_process	5	Csf1r;Ifitm2;Lcn2;Serping1;Trim13	5	75	372	18448	0.017725
GO:0009615	response to virus	biological_process	7	Ifitm2;Lcn2	2	75	51	18448	0.0182855
GO:0008201	heparin binding	molecular_function	6	Col5a3;Cyr61;Itgam	3	75	142	18448	0.0201507
GO:1904645	response to amyloid-beta	NA	NA	Prnp;Prn;Prnd	1	75	5	18448	0.020165
GO:0033158	regulation of protein import into nucleus, translocation	biological_process	10	Cdkn1a	1	75	5	18448	0.020165
GO:0072378	blood coagulation, fibrin clot formation	biological_process	7	F13a1	1	75	5	18448	0.020165
GO:0045098	type III intermediate filament	cellular_component	12	Vim	1	75	5	18448	0.020165
GO:2001268	negative regulation of cysteine-type endopeptidase activity involved in apoptotic signaling pathway	biological_process	14	Mmp9	1	75	5	18448	0.020165
GO:0002504	antigen processing and presentation of peptide or polysaccharide antigen via MHC class II	biological_process	5	H2-Aa	1	75	5	18448	0.020165
GO:0071875	adrenergic receptor signaling pathway	biological_process	9	Adra2c	1	75	5	18448	0.020165
GO:0070885	negative regulation of calcineurin-NFAT signaling cascade	biological_process	12	Prnp;Prn;Prnd	1	75	5	18448	0.020165
GO:0045637	regulation of myeloid cell differentiation	biological_process	8	Csf3r	1	75	5	18448	0.020165
GO:0010574	regulation of vascular endothelial growth factor production	biological_process	7	Aqp4	1	75	5	18448	0.020165
GO:0036006	cellular response to macrophage colony-stimulating factor stimulus	biological_process	8	Csf1r	1	75	5	18448	0.020165
GO:0070695	FHF complex	cellular_component	9	Hook3	1	75	5	18448	0.020165
GO:0002906	negative regulation of mature B cell apoptotic process	biological_process	9	Cd74	1	75	5	18448	0.020165
GO:0006875	cellular metal ion homeostasis	biological_process	9	Mt1	1	75	5	18448	0.020165
GO:0010572	positive regulation of platelet activation	biological_process	8	Plek	1	75	5	18448	0.020165
GO:0006898	receptor-mediated endocytosis	biological_process	8	Mrc1;Siglech	2	75	55	18448	0.0210766
GO:0007611	learning or memory	biological_process	5	Prnp;Prn;Prnd;S100b	2	75	58	18448	0.0232788
GO:0004860	protein kinase inhibitor activity	molecular_function	6	Cdkn1a;Socs3	2	75	59	18448	0.0240331
GO:0043410	positive regulation of MAPK cascade	biological_process	11	Adra2c;Cd74;Csf1r	3	75	152	18448	0.024051
GO:0015288	porin activity	molecular_function	8	Aqp4	1	75	6	18448	0.0241495
GO:0001517	N-acetylglucosamine 6-O-sulfotransferase activity	molecular_function	7	Gm32018;Chst2	1	75	6	18448	0.0241495
GO:0032410	negative regulation of transporter activity	biological_process	8	Cttnbp2nl	1	75	6	18448	0.0241495
GO:0031802	type 5 metabotropic glutamate receptor binding	molecular_function	8	Prnp;Prn;Prnd	1	75	6	18448	0.0241495
GO:1900122	positive regulation of receptor binding	biological_process	8	Mmp9	1	75	6	18448	0.0241495
GO:0002430	complement receptor mediated signaling pathway	biological_process	7	C3ar1	1	75	6	18448	0.0241495
GO:0002606	positive regulation of dendritic cell antigen processing and presentation	biological_process	7	Cd74	1	75	6	18448	0.0241495
GO:1990254	keratin filament binding	molecular_function	7	Vim	1	75	6	18448	0.0241495
GO:0001609	G-protein coupled adenosine receptor activity	molecular_function	7	P2ry12	1	75	6	18448	0.0241495
GO:0005684	U2-type spliceosomal complex	cellular_component	9	Rnf113a2	1	75	6	18448	0.0241495
GO:0038033	positive regulation of endothelial cell chemotaxis by VEGF-activated vascular endothelial growth factor receptor signaling pathway	biological_process	7	Hspb1	1	75	6	18448	0.0241495
GO:0045581	negative regulation of T cell differentiation	biological_process	11	Cd74	1	75	6	18448	0.0241495
GO:0072675	osteoclast fusion	biological_process	11	Cd109	1	75	6	18448	0.0241495
GO:0072126	positive regulation of glomerular mesangial cell proliferation	biological_process	7	C3ar1	1	75	6	18448	0.0241495
GO:0047499	calcium-independent phospholipase A2 activity	molecular_function	9	Prdx6	1	75	6	18448	0.0241495
GO:0005534	galactose binding	molecular_function	6	Lgals1	1	75	6	18448	0.0241495
GO:1990535	neuron projection maintenance	biological_process	6	Prnp;Prn;Prnd	1	75	6	18448	0.0241495
GO:0060708	spongiotrophoblast differentiation	biological_process	8	Socs3	1	75	6	18448	0.0241495
GO:1903136	cuprous ion binding	molecular_function	9	Prnp;Prn;Prnd	1	75	6	18448	0.0241495
GO:0033625	positive regulation of integrin activation	biological_process	8	Plek	1	75	6	18448	0.0241495
GO:0004875	complement receptor activity	molecular_function	6	C3ar1	1	75	6	18448	0.0241495
GO:0023026	MHC class II protein complex binding	molecular_function	6	Cd74	1	75	6	18448	0.0241495
GO:0008360	regulation of cell shape	biological_process	9	Csf1r;Ermn;S100b	3	75	154	18448	0.0248768
GO:0030593	neutrophil chemotaxis	biological_process	7	Csf3r;Itgam	2	75	61	18448	0.0255715
GO:0007188	adenylate cyclase-modulating G-protein coupled receptor signaling pathway	biological_process	10	Adra2c;P2ry12	2	75	61	18448	0.0255715
GO:0043130	ubiquitin binding	molecular_function	6	Hspb1;Ubtd1	2	75	64	18448	0.0279521
GO:0045860	positive regulation of protein kinase activity	biological_process	11	Cdkn1a;Cyr61	2	75	64	18448	0.0279521
GO:0071638	negative regulation of monocyte chemotactic protein-1 production	biological_process	9	Apod	1	75	7	18448	0.0281181
GO:0042609	CD4 receptor binding	molecular_function	6	Cd74	1	75	7	18448	0.0281181
GO:0042035	regulation of cytokine biosynthetic process	biological_process	7	S100b	1	75	7	18448	0.0281181
GO:0051645	Golgi localization	biological_process	6	Hook3	1	75	7	18448	0.0281181
GO:1903980	positive regulation of microglial cell activation	NA	NA	Itgam	1	75	7	18448	0.0281181
GO:0009931	calcium-dependent protein serine/threonine kinase activity	molecular_function	9	Camk4	1	75	7	18448	0.0281181
GO:0090647	modulation of age-related behavioral decline	NA	NA	Prnp;Prn;Prnd	1	75	7	18448	0.0281181
GO:2000343	positive regulation of chemokine (C-X-C motif) ligand 2 production	biological_process	9	Cd74	1	75	7	18448	0.0281181
GO:0071493	cellular response to UV-B	biological_process	9	Cdkn1a	1	75	7	18448	0.0281181
GO:0070206	protein trimerization	biological_process	9	Cd74	1	75	7	18448	0.0281181
GO:0017176	phosphatidylinositol N-acetylglucosaminyltransferase activity	molecular_function	8	Pigyl	1	75	7	18448	0.0281181
GO:0043270	positive regulation of ion transport	biological_process	7	P2ry12	1	75	7	18448	0.0281181
GO:0002830	positive regulation of type 2 immune response	biological_process	7	Cd74	1	75	7	18448	0.0281181
GO:0045669	positive regulation of osteoblast differentiation	biological_process	9	Cebpd;Cyr61	2	75	65	18448	0.0287648
GO:0048146	positive regulation of fibroblast proliferation	biological_process	6	Cd74;Cdkn1a	2	75	65	18448	0.0287648
GO:0010951	negative regulation of endopeptidase activity	biological_process	11	Serpina3n;Serpina3f;Serpina3m;Serping1	2	75	67	18448	0.0304183
GO:0001932	regulation of protein phosphorylation	biological_process	9	Hspb1;Socs3	2	75	68	18448	0.031259
GO:0048471	perinuclear region of cytoplasm	cellular_component	9	Apod;Cdkn1a;Prdx6;S100a6;S100a7a;S100b;Vim	6	75	584	18448	0.0313919
GO:0006930	substrate-dependent cell migration, cell extension	biological_process	9	P2ry12	1	75	8	18448	0.0320708
GO:0010642	negative regulation of platelet-derived growth factor receptor signaling pathway	biological_process	12	Apod	1	75	8	18448	0.0320708
GO:0097197	tetraspanin-enriched microdomain	cellular_component	7	Tspan14	1	75	8	18448	0.0320708
GO:0060907	positive regulation of macrophage cytokine production	biological_process	10	Cd74	1	75	8	18448	0.0320708
GO:1900272	negative regulation of long-term synaptic potentiation	biological_process	12	Prnp;Prn;Prnd	1	75	8	18448	0.0320708
GO:0031346	positive regulation of cell projection organization	biological_process	7	Lcn2	1	75	8	18448	0.0320708
GO:0070307	lens fiber cell development	biological_process	9	Vim	1	75	8	18448	0.0320708
GO:0002821	positive regulation of adaptive immune response	biological_process	7	Cd74	1	75	8	18448	0.0320708
GO:0031995	insulin-like growth factor II binding	molecular_function	7	Igfbp2	1	75	8	18448	0.0320708
GO:0046475	glycerophospholipid catabolic process	biological_process	8	Prdx6	1	75	8	18448	0.0320708
GO:0033691	sialic acid binding	molecular_function	7	Siglech	1	75	8	18448	0.0320708
GO:0015670	carbon dioxide transport	biological_process	6	Aqp4	1	75	8	18448	0.0320708
GO:0001973	adenosine receptor signaling pathway	biological_process	10	P2ry12	1	75	8	18448	0.0320708
GO:0050786	RAGE receptor binding	molecular_function	6	S100b	1	75	8	18448	0.0320708
GO:0045217	cell-cell junction maintenance	biological_process	7	Csf1r	1	75	8	18448	0.0320708
GO:0016528	sarcoplasm	cellular_component	8	Flnc	1	75	8	18448	0.0320708
GO:0010518	positive regulation of phospholipase activity	biological_process	8	Cyr61	1	75	8	18448	0.0320708
GO:0001961	positive regulation of cytokine-mediated signaling pathway	biological_process	10	Cd74	1	75	8	18448	0.0320708
GO:0043567	regulation of insulin-like growth factor receptor signaling pathway	biological_process	11	Igfbp2	1	75	8	18448	0.0320708
GO:0051379	epinephrine binding	molecular_function	6	Adra2c	1	75	8	18448	0.0320708
GO:0045124	regulation of bone resorption	biological_process	8	Csf1r	1	75	8	18448	0.0320708
GO:0001848	complement binding	molecular_function	5	Serping1	1	75	8	18448	0.0320708
GO:0045657	positive regulation of monocyte differentiation	biological_process	11	Cd74	1	75	8	18448	0.0320708
GO:0003810	protein-glutamine gamma-glutamyltransferase activity	molecular_function	7	F13a1	1	75	8	18448	0.0320708
GO:2001028	positive regulation of endothelial cell chemotaxis	biological_process	6	Hspb1	1	75	8	18448	0.0320708
GO:0010700	negative regulation of norepinephrine secretion	biological_process	8	P2ry12	1	75	8	18448	0.0320708
GO:0070493	thrombin-activated receptor signaling pathway	biological_process	9	Plek	1	75	8	18448	0.0320708
GO:0003993	acid phosphatase activity	molecular_function	8	Acp5	1	75	8	18448	0.0320708
GO:0033674	positive regulation of kinase activity	biological_process	10	Cd74;Csf1r	2	75	69	18448	0.0321088
GO:0035556	intracellular signal transduction	biological_process	7	Camk4;Hspb1;Pea15a;Plek;Socs3	5	75	436	18448	0.0322936
GO:0040008	regulation of growth	biological_process	4	Igfbp2;Socs3	2	75	70	18448	0.0329678
GO:0051920	peroxiredoxin activity	molecular_function	6	Prdx6	1	75	9	18448	0.0360076
GO:0000506	glycosylphosphatidylinositol-N-acetylglucosaminyltransferase (GPI-GnT) complex	cellular_component	11	Pigyl	1	75	9	18448	0.0360076
GO:0045616	regulation of keratinocyte differentiation	biological_process	10	Cd109	1	75	9	18448	0.0360076
GO:0051549	positive regulation of keratinocyte migration	biological_process	12	Mmp9	1	75	9	18448	0.0360076
GO:0034454	microtubule anchoring at centrosome	biological_process	9	Hook3	1	75	9	18448	0.0360076
GO:0097512	cardiac myofibril	cellular_component	11	Hspb1	1	75	9	18448	0.0360076
GO:0032731	positive regulation of interleukin-1 beta production	biological_process	9	Hspb1	1	75	9	18448	0.0360076
GO:1902166	negative regulation of intrinsic apoptotic signaling pathway in response to DNA damage by p53 class mediator	biological_process	12	Cd74	1	75	9	18448	0.0360076
GO:0030836	positive regulation of actin filament depolymerization	biological_process	11	Plek	1	75	9	18448	0.0360076
GO:0005578	proteinaceous extracellular matrix	cellular_component	5	Cyr61;Lgals1;Lingo3;Mmp9	4	75	313	18448	0.0386445
GO:1902430	negative regulation of amyloid-beta formation	biological_process	11	Prnp;Prn;Prnd	1	75	10	18448	0.0399286
GO:0060670	branching involved in labyrinthine layer morphogenesis	biological_process	8	Socs3	1	75	10	18448	0.0399286
GO:1902176	negative regulation of oxidative stress-induced intrinsic apoptotic signaling pathway	biological_process	11	Hspb1	1	75	10	18448	0.0399286
GO:0006977	DNA damage response, signal transduction by p53 class mediator resulting in cell cycle arrest	biological_process	15	Cdkn1a	1	75	10	18448	0.0399286
GO:0060020	Bergmann glial cell differentiation	biological_process	9	Vim	1	75	10	18448	0.0399286
GO:0043068	positive regulation of programmed cell death	biological_process	8	Cdkn1a	1	75	10	18448	0.0399286
GO:0045292	mRNA cis splicing, via spliceosome	biological_process	12	Rnf113a2	1	75	10	18448	0.0399286
GO:0060710	chorio-allantoic fusion	biological_process	8	Cyr61	1	75	10	18448	0.0399286
GO:0048771	tissue remodeling	biological_process	5	Mmp9	1	75	10	18448	0.0399286
GO:0106003	amyloid-beta complex	NA	NA	Prnp;Prn;Prnd	1	75	10	18448	0.0399286
GO:0015075	ion transmembrane transporter activity	molecular_function	6	S100a6;S100a7a	1	75	10	18448	0.0399286
GO:0001931	uropod	cellular_component	6	Selplg	1	75	10	18448	0.0399286
GO:0042982	amyloid precursor protein metabolic process	biological_process	6	Prnp;Prn;Prnd	1	75	10	18448	0.0399286
GO:0090197	positive regulation of chemokine secretion	biological_process	10	Csf1r	1	75	10	18448	0.0399286
GO:0007270	neuron-neuron synaptic transmission	biological_process	8	Camk4	1	75	10	18448	0.0399286
GO:0035456	response to interferon-beta	biological_process	7	Ifitm2	1	75	10	18448	0.0399286
GO:1900016	negative regulation of cytokine production involved in inflammatory response	biological_process	8	Apod	1	75	10	18448	0.0399286
GO:0071318	cellular response to ATP	biological_process	8	P2ry12	1	75	10	18448	0.0399286
GO:0022027	interkinetic nuclear migration	biological_process	12	Hook3	1	75	10	18448	0.0399286
GO:1903955	positive regulation of protein targeting to mitochondrion	NA	NA	Ctsk;Itgax	2	75	78	18448	0.0401555
GO:0010977	negative regulation of neuron projection development	biological_process	8	Lgals1;Vim	2	75	79	18448	0.0410923
GO:0030246	carbohydrate binding	molecular_function	4	Lgals1;Mrc1;Siglecf	3	75	188	18448	0.0412256
GO:0001726	ruffle	cellular_component	6	S100a6;S100a7a;S100b	2	75	80	18448	0.0420373
GO:0005737	cytoplasm	cellular_component	7	Adra2c;Apod;Aqp4;Arf3;Arl4a;Camk4;Cdkn1a;Csf1r;Ctsk;Cttnbp2nl;Ermn;F13a1;Flnc;Hn1;Hook3;Hspb1;Klk6;Lgals1;Mt1;Mt2;Pea15a;Plek;Plin4;Prdx6;Prnp;Prn;Prnd;Rgs4;S100a11;S100a6;S100a7a;S100b;Socs3;Stab1;Trim13;Vim	33	75	6252	18448	0.0435952
GO:0060337	type I interferon signaling pathway	biological_process	8	Ifitm2	1	75	11	18448	0.0438339
GO:0006112	energy reserve metabolic process	biological_process	7	S100b	1	75	11	18448	0.0438339
GO:0032060	bleb assembly	biological_process	7	Prdx6	1	75	11	18448	0.0438339
GO:0043008	ATP-dependent protein binding	molecular_function	5	Prnp;Prn;Prnd	1	75	11	18448	0.0438339
GO:0032897	negative regulation of viral transcription	biological_process	10	Trim13	1	75	11	18448	0.0438339
GO:0030193	regulation of blood coagulation	biological_process	7	Serping1	1	75	11	18448	0.0438339
GO:0046686	response to cadmium ion	biological_process	7	Prnp;Prn;Prnd	1	75	11	18448	0.0438339
GO:0046007	negative regulation of activated T cell proliferation	biological_process	10	Prnp;Prn;Prnd	1	75	11	18448	0.0438339
GO:0004935	adrenergic receptor activity	molecular_function	8	Adra2c	1	75	11	18448	0.0438339
GO:0001763	morphogenesis of a branching structure	biological_process	5	Ermn	1	75	11	18448	0.0438339
GO:0030897	HOPS complex	cellular_component	5	Hook3	1	75	11	18448	0.0438339
GO:0017119	Golgi transport complex	cellular_component	11	Dnajc28	1	75	11	18448	0.0438339
GO:0070528	protein kinase C signaling	biological_process	8	Plek	1	75	11	18448	0.0438339
GO:0005041	low-density lipoprotein receptor activity	molecular_function	6	Stab1	1	75	11	18448	0.0438339
GO:0097242	amyloid-beta clearance	biological_process	5	Itgam	1	75	11	18448	0.0438339
GO:0042308	negative regulation of protein import into nucleus	biological_process	6	Apod	1	75	11	18448	0.0438339
GO:0007166	cell surface receptor signaling pathway	biological_process	7	Lag3;Osmr;Tspan14	3	75	195	18448	0.0451251
GO:0005622	intracellular	cellular_component	5	Adra2c;Apod;Arf3;Arl4a;Hspb1;Lgals1;Trim13	7	75	815	18448	0.0474641
GO:0009607	response to biotic stimulus	biological_process	4	Ifitm2	1	75	12	18448	0.0477235
GO:0032233	positive regulation of actin filament bundle assembly	biological_process	11	Plek	1	75	12	18448	0.0477235
GO:0021879	forebrain neuron differentiation	biological_process	10	Csf1r	1	75	12	18448	0.0477235
GO:0046688	response to copper ion	biological_process	7	Prnp;Prn;Prnd	1	75	12	18448	0.0477235
GO:0004861	cyclin-dependent protein serine/threonine kinase inhibitor activity	molecular_function	8	Cdkn1a	1	75	12	18448	0.0477235
GO:0008347	glial cell migration	biological_process	8	P2ry12	1	75	12	18448	0.0477235
GO:0045028	G-protein coupled purinergic nucleotide receptor activity	molecular_function	8	P2ry12	1	75	12	18448	0.0477235
GO:0032700	negative regulation of interleukin-17 production	biological_process	8	Prnp;Prn;Prnd	1	75	12	18448	0.0477235
GO:0031915	positive regulation of synaptic plasticity	biological_process	10	Mmp9	1	75	12	18448	0.0477235
GO:0006940	regulation of smooth muscle contraction	biological_process	9	Adra2c	1	75	12	18448	0.0477235
GO:0045059	positive thymic T cell selection	biological_process	12	Cd74	1	75	12	18448	0.0477235
GO:0061036	positive regulation of cartilage development	biological_process	10	Cyr61	1	75	12	18448	0.0477235
GO:0035455	response to interferon-alpha	biological_process	7	Ifitm2	1	75	12	18448	0.0477235
GO:0008270	zinc ion binding	molecular_function	8	Mmp9;Mt1;Mt2;S100a6;S100a7a;S100b;Trim13	6	75	649	18448	0.0483494
GO:0001933	negative regulation of protein phosphorylation	biological_process	10	Cd109;Prnp;Prn;Prnd	2	75	88	18448	0.0498844
GO:0046914	transition metal ion binding	molecular_function	7	S100a6;S100a7a	1	75	13	18448	0.0515975
GO:0044319	wound healing, spreading of cells	biological_process	8	Cyr61	1	75	13	18448	0.0515975
GO:0042532	negative regulation of tyrosine phosphorylation of STAT protein	biological_process	11	Socs3	1	75	13	18448	0.0515975
GO:0016064	immunoglobulin mediated immune response	biological_process	8	Cd74	1	75	13	18448	0.0515975
GO:0070997	neuron death	biological_process	6	Klk6	1	75	13	18448	0.0515975
GO:0006790	sulfur compound metabolic process	biological_process	5	Gm32018;Chst2	1	75	13	18448	0.0515975
GO:0002523	leukocyte migration involved in inflammatory response	biological_process	5	Itgam	1	75	13	18448	0.0515975
GO:0045745	positive regulation of G-protein coupled receptor protein signaling pathway	biological_process	10	Klk6	1	75	13	18448	0.0515975
GO:0031994	insulin-like growth factor I binding	molecular_function	7	Igfbp2	1	75	13	18448	0.0515975
GO:0042535	positive regulation of tumor necrosis factor biosynthetic process	biological_process	9	Hspb1	1	75	13	18448	0.0515975
GO:0060674	placenta blood vessel development	biological_process	7	Socs3	1	75	13	18448	0.0515975
GO:0033690	positive regulation of osteoblast proliferation	biological_process	6	Cyr61	1	75	13	18448	0.0515975
GO:0043249	erythrocyte maturation	biological_process	8	Fam210b	1	75	13	18448	0.0515975
GO:0005523	tropomyosin binding	molecular_function	6	S100a6;S100a7a	1	75	13	18448	0.0515975
GO:0015250	water channel activity	molecular_function	8	Aqp4	1	75	13	18448	0.0515975
GO:0060413	atrial septum morphogenesis	biological_process	12	Cyr61	1	75	13	18448	0.0515975
GO:0061045	negative regulation of wound healing	biological_process	8	Cd109	1	75	13	18448	0.0515975
GO:0045943	positive regulation of transcription by RNA polymerase I	biological_process	13	Rasl11a	1	75	13	18448	0.0515975
GO:0030335	positive regulation of cell migration	biological_process	9	C3ar1;Csf1r;Cyr61	3	75	207	18448	0.0522212
GO:0051895	negative regulation of focal adhesion assembly	biological_process	11	Apod	1	75	14	18448	0.0554559
GO:0031462	Cul2-RING ubiquitin ligase complex	cellular_component	9	Zyg11b	1	75	14	18448	0.0554559
GO:0045060	negative thymic T cell selection	biological_process	12	Cd74	1	75	14	18448	0.0554559
GO:0071880	adenylate cyclase-activating adrenergic receptor signaling pathway	biological_process	12	Adra2c	1	75	14	18448	0.0554559
GO:0043518	negative regulation of DNA damage response, signal transduction by p53 class mediator	biological_process	11	Cd74	1	75	14	18448	0.0554559
GO:0006878	cellular copper ion homeostasis	biological_process	11	Prnp;Prn;Prnd	1	75	14	18448	0.0554559
GO:0006978	DNA damage response, signal transduction by p53 class mediator resulting in transcription of p21 class mediator	biological_process	10	Cdkn1a	1	75	14	18448	0.0554559
GO:0031253	cell projection membrane	cellular_component	7	Aqp4	1	75	14	18448	0.0554559
GO:0071850	mitotic cell cycle arrest	biological_process	8	Cdkn1a	1	75	14	18448	0.0554559
GO:0006044	N-acetylglucosamine metabolic process	biological_process	8	Gm32018;Chst2	1	75	14	18448	0.0554559
GO:0010839	negative regulation of keratinocyte proliferation	biological_process	7	Cd109	1	75	14	18448	0.0554559
GO:1904707	positive regulation of vascular smooth muscle cell proliferation	NA	NA	Mmp9	1	75	15	18448	0.0592988
GO:0042744	hydrogen peroxide catabolic process	biological_process	6	Prdx6	1	75	15	18448	0.0592988
GO:0007340	acrosome reaction	biological_process	7	Prnp;Prn;Prnd	1	75	15	18448	0.0592988
GO:0097038	perinuclear endoplasmic reticulum	cellular_component	11	Trim13	1	75	15	18448	0.0592988
GO:0032703	negative regulation of interleukin-2 production	biological_process	8	Prnp;Prn;Prnd	1	75	15	18448	0.0592988
GO:2000249	regulation of actin cytoskeleton reorganization	biological_process	8	Csf1r	1	75	15	18448	0.0592988
GO:1902187	negative regulation of viral release from host cell	biological_process	9	Trim13	1	75	15	18448	0.0592988
GO:0032695	negative regulation of interleukin-12 production	biological_process	8	Acp5	1	75	15	18448	0.0592988
GO:1902043	positive regulation of extrinsic apoptotic signaling pathway via death domain receptors	biological_process	11	Pea15a	1	75	15	18448	0.0592988
GO:0042730	fibrinolysis	biological_process	9	Serping1	1	75	15	18448	0.0592988
GO:0003181	atrioventricular valve morphogenesis	biological_process	11	Cyr61	1	75	15	18448	0.0592988
GO:0060252	positive regulation of glial cell proliferation	biological_process	11	Vim	1	75	15	18448	0.0592988
GO:0060707	trophoblast giant cell differentiation	biological_process	8	Socs3	1	75	15	18448	0.0592988
GO:0022626	cytosolic ribosome	cellular_component	11	Apod	1	75	15	18448	0.0592988
GO:0010812	negative regulation of cell-substrate adhesion	biological_process	6	Lgals1	1	75	15	18448	0.0592988
GO:0031643	positive regulation of myelination	biological_process	12	S100b	1	75	16	18448	0.0631264
GO:0000079	regulation of cyclin-dependent protein serine/threonine kinase activity	biological_process	12	Cdkn1a	1	75	16	18448	0.0631264
GO:0005521	lamin binding	molecular_function	5	Prnp;Prn;Prnd	1	75	16	18448	0.0631264
GO:2000147	positive regulation of cell motility	biological_process	8	Csf1r	1	75	16	18448	0.0631264
GO:0045445	myoblast differentiation	biological_process	8	Lgals1	1	75	16	18448	0.0631264
GO:0045742	positive regulation of epidermal growth factor receptor signaling pathway	biological_process	13	Mmp9	1	75	16	18448	0.0631264
GO:0045019	negative regulation of nitric oxide biosynthetic process	biological_process	8	Acp5	1	75	16	18448	0.0631264
GO:0048747	muscle fiber development	biological_process	10	Flnc	1	75	16	18448	0.0631264
GO:0015908	fatty acid transport	biological_process	10	Mfsd2a	1	75	16	18448	0.0631264
GO:0006833	water transport	biological_process	6	Aqp4	1	75	16	18448	0.0631264
GO:0050728	negative regulation of inflammatory response	biological_process	8	Acp5;Socs3	2	75	101	18448	0.0636476
GO:0006469	negative regulation of protein kinase activity	biological_process	11	Hspb1;Socs3	2	75	103	18448	0.0658677
GO:0050901	leukocyte tethering or rolling	biological_process	6	Selplg	1	75	17	18448	0.0669385
GO:0031362	anchored component of external side of plasma membrane	cellular_component	8	Prnp;Prn;Prnd	1	75	17	18448	0.0669385
GO:0030705	cytoskeleton-dependent intracellular transport	biological_process	6	Hook3	1	75	17	18448	0.0669385
GO:0001516	prostaglandin biosynthetic process	biological_process	10	Cd74	1	75	17	18448	0.0669385
GO:1901379	regulation of potassium ion transmembrane transport	biological_process	8	Prnp;Prn;Prnd	1	75	17	18448	0.0669385
GO:0032930	positive regulation of superoxide anion generation	biological_process	9	Itgam	1	75	17	18448	0.0669385
GO:2000573	positive regulation of DNA biosynthetic process	biological_process	10	C3ar1	1	75	17	18448	0.0669385
GO:0048029	monosaccharide binding	molecular_function	5	Siglecf	1	75	17	18448	0.0669385
GO:0033270	paranode region of axon	cellular_component	9	Ermn	1	75	17	18448	0.0669385
GO:0046827	positive regulation of protein export from nucleus	biological_process	9	Camk4	1	75	17	18448	0.0669385
GO:0030169	low-density lipoprotein particle binding	molecular_function	7	Stab1	1	75	17	18448	0.0669385
GO:0050868	negative regulation of T cell activation	biological_process	8	Lag3	1	75	17	18448	0.0669385
GO:0014002	astrocyte development	biological_process	9	Vim	1	75	17	18448	0.0669385
GO:0035584	calcium-mediated signaling using intracellular calcium source	biological_process	10	Prnp;Prn;Prnd	1	75	17	18448	0.0669385
GO:0050731	positive regulation of peptidyl-tyrosine phosphorylation	biological_process	10	Cd74;Prnp;Prn;Prnd	2	75	106	18448	0.0692459
GO:0030424	axon	cellular_component	7	Adra2c;Hspb1;Prnp;Prn;Prnd;Vim	4	75	381	18448	0.069545
GO:0010759	positive regulation of macrophage chemotaxis	biological_process	8	C3ar1	1	75	18	18448	0.0707353
GO:0046325	negative regulation of glucose import	biological_process	11	Pea15a	1	75	18	18448	0.0707353
GO:0045056	transcytosis	biological_process	5	Mfsd2a	1	75	18	18448	0.0707353
GO:0005548	phospholipid transporter activity	molecular_function	6	Mfsd2a	1	75	18	18448	0.0707353
GO:0050860	negative regulation of T cell receptor signaling pathway	biological_process	10	Prnp;Prn;Prnd	1	75	18	18448	0.0707353
GO:0004602	glutathione peroxidase activity	molecular_function	7	Prdx6	1	75	18	18448	0.0707353
GO:0034113	heterotypic cell-cell adhesion	biological_process	7	Itgax	1	75	18	18448	0.0707353
GO:0042326	negative regulation of phosphorylation	biological_process	9	Cdkn1a	1	75	18	18448	0.0707353
GO:0019229	regulation of vasoconstriction	biological_process	10	Adra2c	1	75	18	18448	0.0707353
GO:0006869	lipid transport	biological_process	5	Apod;Mfsd2a	2	75	109	18448	0.0726803
GO:0098609	cell-cell adhesion	biological_process	5	Cyr61;Itgam	2	75	110	18448	0.0738373
GO:0090398	cellular senescence	biological_process	6	Cdkn1a	1	75	19	18448	0.0745169
GO:0043292	contractile fiber	cellular_component	9	Hspb1	1	75	19	18448	0.0745169
GO:0031668	cellular response to extracellular stimulus	biological_process	6	Cdkn1a	1	75	19	18448	0.0745169
GO:0051604	protein maturation	biological_process	6	Tspan14	1	75	19	18448	0.0745169
GO:0005212	structural constituent of eye lens	molecular_function	4	Vim	1	75	19	18448	0.0745169
GO:0016234	inclusion body	cellular_component	7	Prnp;Prn;Prnd	1	75	19	18448	0.0745169
GO:0007165	signal transduction	biological_process	6	Adra2c;C3ar1;Camk4;Cd74;Cyr61;P2ry12;Rasl11a;Socs3	8	75	1099	18448	0.077256
GO:0001774	microglial cell activation	biological_process	7	Itgam	1	75	20	18448	0.0782834
GO:0032148	activation of protein kinase B activity	biological_process	13	Adra2c	1	75	20	18448	0.0782834
GO:0046597	negative regulation of viral entry into host cell	biological_process	9	Ifitm2	1	75	20	18448	0.0782834
GO:0043011	myeloid dendritic cell differentiation	biological_process	9	Camk4	1	75	20	18448	0.0782834
GO:0050431	transforming growth factor beta binding	molecular_function	6	Cd109	1	75	20	18448	0.0782834
GO:0050730	regulation of peptidyl-tyrosine phosphorylation	biological_process	9	Prnp;Prn;Prnd	1	75	20	18448	0.0782834
GO:0000242	pericentriolar material	cellular_component	10	Hook3	1	75	20	18448	0.0782834
GO:0007264	small GTPase mediated signal transduction	biological_process	8	Arf3;Arl4a	2	75	115	18448	0.0797101
GO:0071539	protein localization to centrosome	biological_process	9	Hook3	1	75	21	18448	0.0820346
GO:0007259	JAK-STAT cascade	biological_process	8	Socs3	1	75	21	18448	0.0820346
GO:0045109	intermediate filament organization	biological_process	7	Vim	1	75	21	18448	0.0820346
GO:0048026	positive regulation of mRNA splicing, via spliceosome	biological_process	13	Prdx6	1	75	21	18448	0.0820346
GO:0004683	calmodulin-dependent protein kinase activity	molecular_function	9	Camk4	1	75	21	18448	0.0820346
GO:0042383	sarcolemma	cellular_component	6	Aqp4;Flnc	2	75	117	18448	0.0820992
GO:0002020	protease binding	molecular_function	6	Lcn2;Prnp;Prn;Prnd	2	75	118	18448	0.0833021
GO:0005537	mannose binding	molecular_function	6	Mrc1	1	75	22	18448	0.0857709
GO:0045022	early endosome to late endosome transport	biological_process	7	Hook3	1	75	22	18448	0.0857709
GO:0031295	T cell costimulation	biological_process	5	Lgals1	1	75	22	18448	0.0857709
GO:0050998	nitric-oxide synthase binding	molecular_function	6	Cd74	1	75	22	18448	0.0857709
GO:0071353	cellular response to interleukin-4	biological_process	8	Mrc1	1	75	22	18448	0.0857709
GO:0045736	negative regulation of cyclin-dependent protein serine/threonine kinase activity	biological_process	13	Cdkn1a	1	75	22	18448	0.0857709
GO:0002687	positive regulation of leukocyte migration	biological_process	6	Mmp9	1	75	22	18448	0.0857709
GO:0035924	cellular response to vascular endothelial growth factor stimulus	biological_process	8	Hspb1	1	75	22	18448	0.0857709
GO:0045954	positive regulation of natural killer cell mediated cytotoxicity	biological_process	7	Lag3	1	75	22	18448	0.0857709
GO:0030506	ankyrin binding	molecular_function	6	Flnc	1	75	22	18448	0.0857709
GO:0004888	transmembrane signaling receptor activity	molecular_function	5	Csf1r;Lag3;Mrc1	3	75	257	18448	0.0870574
GO:0042802	identical protein binding	molecular_function	5	Aqp4;Flnc;Hook3;Hspb1;Mmp9;Prnp;Prn;Prnd;S100b;Vim	8	75	1129	18448	0.087144
GO:0006935	chemotaxis	biological_process	5	C3ar1;Cyr61	2	75	123	18448	0.0893968
GO:0000307	cyclin-dependent protein kinase holoenzyme complex	cellular_component	7	Cdkn1a	1	75	23	18448	0.0894921
GO:1904646	cellular response to amyloid-beta	NA	NA	Prnp;Prn;Prnd	1	75	23	18448	0.0894921
GO:0005539	glycosaminoglycan binding	molecular_function	5	Prnp;Prn;Prnd	1	75	23	18448	0.0894921
GO:0031674	I band	cellular_component	12	Hspb1	1	75	23	18448	0.0894921
GO:0097150	neuronal stem cell population maintenance	biological_process	10	Hook3	1	75	23	18448	0.0894921
GO:0043395	heparan sulfate proteoglycan binding	molecular_function	7	Itgam	1	75	23	18448	0.0894921
GO:0021772	olfactory bulb development	biological_process	13	Csf1r	1	75	23	18448	0.0894921
GO:0030866	cortical actin cytoskeleton organization	biological_process	7	Plek	1	75	23	18448	0.0894921
GO:0016209	antioxidant activity	molecular_function	3	Prdx6	1	75	24	18448	0.0931984
GO:0071392	cellular response to estradiol stimulus	biological_process	10	Fam210b	1	75	24	18448	0.0931984
GO:0045648	positive regulation of erythrocyte differentiation	biological_process	8	Fam210b	1	75	24	18448	0.0931984
GO:0048168	regulation of neuronal synaptic plasticity	biological_process	10	S100b	1	75	24	18448	0.0931984
GO:0005540	hyaluronic acid binding	molecular_function	6	Stab1	1	75	24	18448	0.0931984
GO:0045089	positive regulation of innate immune response	biological_process	7	Cd74	1	75	24	18448	0.0931984
GO:0010575	positive regulation of vascular endothelial growth factor production	biological_process	8	C3ar1	1	75	24	18448	0.0931984
GO:0005875	microtubule associated complex	cellular_component	11	Pea15a	1	75	24	18448	0.0931984
GO:0015267	channel activity	molecular_function	6	Aqp4	1	75	24	18448	0.0931984
GO:0031430	M band	cellular_component	13	Hspb1	1	75	24	18448	0.0931984
GO:0043325	phosphatidylinositol-3,4-bisphosphate binding	molecular_function	9	Plek	1	75	24	18448	0.0931984
GO:0005773	vacuole	cellular_component	9	Cd74	1	75	24	18448	0.0931984
GO:0007159	leukocyte cell-cell adhesion	biological_process	7	Itgam	1	75	24	18448	0.0931984
GO:1903146	regulation of autophagy of mitochondrion	biological_process	8	Ctsk	1	75	24	18448	0.0931984
GO:0004871	signal transducer activity	molecular_function	4	Adra2c;C3ar1;Csf1r;P2ry12;Prnp;Prn;Prnd	5	75	593	18448	0.0935173
GO:0018149	peptide cross-linking	biological_process	8	F13a1	1	75	25	18448	0.0968897
GO:0004623	phospholipase A2 activity	molecular_function	8	Prdx6	1	75	25	18448	0.0968897
GO:0042104	positive regulation of activated T cell proliferation	biological_process	9	Igfbp2	1	75	25	18448	0.0968897
GO:0043086	negative regulation of catalytic activity	biological_process	5	Prnp;Prn;Prnd	1	75	25	18448	0.0968897
GO:0071480	cellular response to gamma radiation	biological_process	8	Cdkn1a	1	75	25	18448	0.0968897
GO:0032689	negative regulation of interferon-gamma production	biological_process	8	Prnp;Prn;Prnd	1	75	25	18448	0.0968897
GO:0060716	labyrinthine layer blood vessel development	biological_process	7	Cyr61	1	75	25	18448	0.0968897
GO:0005771	multivesicular body	cellular_component	11	Cd74	1	75	25	18448	0.0968897
GO:0045672	positive regulation of osteoclast differentiation	biological_process	11	Csf1r	1	75	25	18448	0.0968897
GO:0031225	anchored component of membrane	cellular_component	6	Cd109;Prnp;Prn;Prnd	2	75	131	18448	0.0994126
GO:0042605	peptide antigen binding	molecular_function	5	H2-Aa	1	75	26	18448	0.100566
GO:0042056	chemoattractant activity	molecular_function	3	S100a6;S100a7a	1	75	26	18448	0.100566
GO:0050768	negative regulation of neurogenesis	biological_process	10	Hook3	1	75	26	18448	0.100566
GO:0034451	centriolar satellite	cellular_component	10	Hook3	1	75	26	18448	0.100566
GO:0006911	phagocytosis, engulfment	biological_process	6	Itgam	1	75	26	18448	0.100566
GO:0042493	response to drug	biological_process	5	Lcn2;Mmp9	2	75	132	18448	0.100686
GO:0019221	cytokine-mediated signaling pathway	biological_process	8	Csf1r;Socs3	2	75	132	18448	0.100686
GO:2001234	negative regulation of apoptotic signaling pathway	biological_process	9	Hspb1	1	75	27	18448	0.104228
GO:0006953	acute-phase response	biological_process	8	Serpina3n;Serpina3f;Serpina3m	1	75	27	18448	0.104228
GO:0043236	laminin binding	molecular_function	5	Lgals1	1	75	27	18448	0.104228
GO:0043488	regulation of mRNA stability	biological_process	10	Vim	1	75	27	18448	0.104228
GO:1902042	negative regulation of extrinsic apoptotic signaling pathway via death domain receptors	biological_process	11	Pea15a	1	75	27	18448	0.104228
GO:0050770	regulation of axonogenesis	biological_process	9	Vim	1	75	27	18448	0.104228
GO:0090200	positive regulation of release of cytochrome c from mitochondria	biological_process	9	Mmp9	1	75	27	18448	0.104228
GO:0004866	endopeptidase inhibitor activity	molecular_function	6	Cd109	1	75	27	18448	0.104228
GO:0033554	cellular response to stress	biological_process	5	Aqp4	1	75	27	18448	0.104228
GO:0002250	adaptive immune response	biological_process	5	Camk4;Cd74	2	75	137	18448	0.107122
GO:0016239	positive regulation of macroautophagy	biological_process	8	Trim13	1	75	28	18448	0.107875
GO:0006139	nucleobase-containing compound metabolic process	biological_process	6	Prnp;Prn;Prnd	1	75	28	18448	0.107875
GO:0051085	chaperone cofactor-dependent protein refolding	biological_process	10	Cd74	1	75	28	18448	0.107875
GO:0006958	complement activation, classical pathway	biological_process	10	Serping1	1	75	28	18448	0.107875
GO:0004601	peroxidase activity	molecular_function	6	Prdx6	1	75	28	18448	0.107875
GO:0030316	osteoclast differentiation	biological_process	9	Csf1r	1	75	29	18448	0.111508
GO:0050840	extracellular matrix binding	molecular_function	4	Cyr61	1	75	29	18448	0.111508
GO:0000077	DNA damage checkpoint	biological_process	9	Pea15a	1	75	29	18448	0.111508
GO:2001243	negative regulation of intrinsic apoptotic signaling pathway	biological_process	10	Mmp9	1	75	29	18448	0.111508
GO:0032967	positive regulation of collagen biosynthetic process	biological_process	8	Vim	1	75	30	18448	0.115125
GO:0010975	regulation of neuron projection development	biological_process	7	Klk6	1	75	30	18448	0.115125
GO:0048169	regulation of long-term neuronal synaptic plasticity	biological_process	11	S100b	1	75	31	18448	0.118729
GO:0007610	behavior	biological_process	3	Adra2c	1	75	31	18448	0.118729
GO:0032715	negative regulation of interleukin-6 production	biological_process	8	Aqp4	1	75	31	18448	0.118729
GO:0071479	cellular response to ionizing radiation	biological_process	7	Cdkn1a	1	75	31	18448	0.118729
GO:0043536	positive regulation of blood vessel endothelial cell migration	biological_process	13	Hspb1	1	75	31	18448	0.118729
GO:0043122	regulation of I-kappaB kinase/NF-kappaB signaling	biological_process	9	Hspb1	1	75	31	18448	0.118729
GO:0043388	positive regulation of DNA binding	biological_process	7	Mmp9	1	75	31	18448	0.118729
GO:0007565	female pregnancy	biological_process	5	Adra2c	1	75	31	18448	0.118729
GO:0042771	intrinsic apoptotic signaling pathway in response to DNA damage by p53 class mediator	biological_process	10	Cdkn1a	1	75	31	18448	0.118729
GO:0006506	GPI anchor biosynthetic process	biological_process	9	Pigyl	1	75	31	18448	0.118729
GO:2000379	positive regulation of reactive oxygen species metabolic process	biological_process	7	Cdkn1a	1	75	31	18448	0.118729
GO:2000134	negative regulation of G1/S transition of mitotic cell cycle	biological_process	10	Cdkn1a	1	75	32	18448	0.122318
GO:0048015	phosphatidylinositol-mediated signaling	biological_process	9	Csf1r	1	75	32	18448	0.122318
GO:0071345	cellular response to cytokine stimulus	biological_process	7	Csf1r	1	75	32	18448	0.122318
GO:0000086	G2/M transition of mitotic cell cycle	biological_process	8	Cdkn1a	1	75	32	18448	0.122318
GO:0071902	positive regulation of protein serine/threonine kinase activity	biological_process	12	Csf1r	1	75	32	18448	0.122318
GO:0098839	postsynaptic density membrane	NA	NA	Hspb1	1	75	32	18448	0.122318
GO:0070372	regulation of ERK1 and ERK2 cascade	biological_process	11	Cyr61	1	75	32	18448	0.122318
GO:0050806	positive regulation of synaptic transmission	biological_process	9	S100b	1	75	32	18448	0.122318
GO:0051607	defense response to virus	biological_process	5	Ifitm2;Itgax	2	75	151	18448	0.125696
GO:0051959	dynein light intermediate chain binding	molecular_function	6	Hook3	1	75	33	18448	0.125892
GO:0001965	G-protein alpha-subunit binding	molecular_function	5	Rgs4	1	75	33	18448	0.125892
GO:0030332	cyclin binding	molecular_function	5	Cdkn1a	1	75	34	18448	0.129452
GO:0006904	vesicle docking involved in exocytosis	biological_process	7	Plek	1	75	34	18448	0.129452
GO:0007616	long-term memory	biological_process	7	Camk4	1	75	34	18448	0.129452
GO:0048147	negative regulation of fibroblast proliferation	biological_process	6	Mmp9	1	75	34	18448	0.129452
GO:0034614	cellular response to reactive oxygen species	biological_process	7	Mmp9	1	75	34	18448	0.129452
GO:0004693	cyclin-dependent protein serine/threonine kinase activity	molecular_function	9	Cdkn1a	1	75	34	18448	0.129452
GO:0005741	mitochondrial outer membrane	cellular_component	13	Fam210b;Prnp;Prn;Prnd	2	75	156	18448	0.132507
GO:0004252	serine-type endopeptidase activity	molecular_function	8	Klk6;Mmp9	2	75	156	18448	0.132507
GO:0070207	protein homotrimerization	biological_process	10	Lcn2	1	75	35	18448	0.132998
GO:0050873	brown fat cell differentiation	biological_process	8	Arl4a	1	75	35	18448	0.132998
GO:0072593	reactive oxygen species metabolic process	biological_process	5	Cyr61	1	75	35	18448	0.132998
GO:0071333	cellular response to glucose stimulus	biological_process	8	Aqp4	1	75	35	18448	0.132998
GO:0007032	endosome organization	biological_process	5	Hook3	1	75	35	18448	0.132998
GO:0006913	nucleocytoplasmic transport	biological_process	8	Camk4	1	75	35	18448	0.132998
GO:0046627	negative regulation of insulin receptor signaling pathway	biological_process	12	Socs3	1	75	35	18448	0.132998
GO:0051924	regulation of calcium ion transport	biological_process	10	P2ry12	1	75	35	18448	0.132998
GO:0060349	bone morphogenesis	biological_process	9	Acp5	1	75	35	18448	0.132998
GO:0008643	carbohydrate transport	biological_process	5	Pea15a	1	75	35	18448	0.132998
GO:0043434	response to peptide hormone	biological_process	6	Serpina3n;Serpina3f;Serpina3m	1	75	36	18448	0.136529
GO:0005198	structural molecule activity	molecular_function	3	Col5a3;Vim	2	75	160	18448	0.138016
GO:0045747	positive regulation of Notch signaling pathway	biological_process	10	Tspan14	1	75	37	18448	0.140047
GO:0045595	regulation of cell differentiation	biological_process	7	Socs3	1	75	37	18448	0.140047
GO:0007566	embryo implantation	biological_process	5	Mmp9	1	75	37	18448	0.140047
GO:0043491	protein kinase B signaling	biological_process	8	P2ry12	1	75	37	18448	0.140047
GO:0097192	extrinsic apoptotic signaling pathway in absence of ligand	biological_process	9	Lcn2	1	75	37	18448	0.140047
GO:0048662	negative regulation of smooth muscle cell proliferation	biological_process	6	Apod	1	75	37	18448	0.140047
GO:0030513	positive regulation of BMP signaling pathway	biological_process	15	Cyr61	1	75	37	18448	0.140047
GO:0003281	ventricular septum development	biological_process	11	Cyr61	1	75	38	18448	0.14355
GO:0015485	cholesterol binding	molecular_function	7	Apod	1	75	38	18448	0.14355
GO:0001784	phosphotyrosine residue binding	molecular_function	7	Socs3	1	75	39	18448	0.147039
GO:0008333	endosome to lysosome transport	biological_process	8	Hook3	1	75	39	18448	0.147039
GO:0030030	cell projection organization	biological_process	5	P2ry12;Plek	2	75	168	18448	0.149183
GO:0051930	regulation of sensory perception of pain	biological_process	9	Adra2c	1	75	40	18448	0.150514
GO:0007040	lysosome organization	biological_process	6	Hook3	1	75	40	18448	0.150514
GO:0045071	negative regulation of viral genome replication	biological_process	9	Ifitm2	1	75	40	18448	0.150514
GO:0034198	cellular response to amino acid starvation	biological_process	9	Cdkn1a	1	75	40	18448	0.150514
GO:0005801	cis-Golgi network	cellular_component	9	Hook3	1	75	40	18448	0.150514
GO:0043065	positive regulation of apoptotic process	biological_process	9	Cyr61;Mmp9;S100b	3	75	336	18448	0.156627
GO:0005525	GTP binding	molecular_function	9	Arf3;Arl4a;Rasl11a	3	75	336	18448	0.156627
GO:0055072	iron ion homeostasis	biological_process	11	Lcn2	1	75	42	18448	0.157422
GO:0051015	actin filament binding	molecular_function	7	Ermn;Flnc	2	75	175	18448	0.159099
GO:0010811	positive regulation of cell-substrate adhesion	biological_process	6	Cyr61	1	75	43	18448	0.160855
GO:0042130	negative regulation of T cell proliferation	biological_process	9	H2-Aa	1	75	43	18448	0.160855
GO:0008146	sulfotransferase activity	molecular_function	6	Gm32018;Chst2	1	75	43	18448	0.160855
GO:0051290	protein heterotetramerization	biological_process	10	Cd74	1	75	43	18448	0.160855
GO:0045907	positive regulation of vasoconstriction	biological_process	11	Adra2c	1	75	44	18448	0.164275
GO:0061077	chaperone-mediated protein folding	biological_process	8	Hspb1	1	75	44	18448	0.164275
GO:0031648	protein destabilization	biological_process	10	Prnp;Prn;Prnd	1	75	44	18448	0.164275
GO:0032720	negative regulation of tumor necrosis factor production	biological_process	9	Acp5	1	75	45	18448	0.167681
GO:0045596	negative regulation of cell differentiation	biological_process	8	P2ry12	1	75	45	18448	0.167681
GO:0005044	scavenger receptor activity	molecular_function	5	Stab1	1	75	45	18448	0.167681
GO:0046426	negative regulation of JAK-STAT cascade	biological_process	10	Socs3	1	75	45	18448	0.167681
GO:0046777	protein autophosphorylation	biological_process	9	Camk4;Csf1r	2	75	181	18448	0.167696
GO:0070301	cellular response to hydrogen peroxide	biological_process	8	Lcn2	1	75	46	18448	0.171073
GO:0009411	response to UV	biological_process	7	Cdkn1a	1	75	46	18448	0.171073
GO:0007193	adenylate cyclase-inhibiting G-protein coupled receptor signaling pathway	biological_process	11	P2ry12	1	75	47	18448	0.174451
GO:0031122	cytoplasmic microtubule organization	biological_process	7	Hook3	1	75	48	18448	0.177816
GO:0046982	protein heterodimerization activity	molecular_function	6	Adra2c;Cebpd;H2-Aa;Itgam	4	75	543	18448	0.179434
GO:0035690	cellular response to drug	biological_process	6	Prnp;Prn;Prnd	1	75	49	18448	0.181167
GO:0001942	hair follicle development	biological_process	10	Cd109	1	75	49	18448	0.181167
GO:0021766	hippocampus development	biological_process	13	Mfsd2a	1	75	50	18448	0.184505
GO:0004197	cysteine-type endopeptidase activity	molecular_function	8	Ctsk	1	75	50	18448	0.184505
GO:0005844	polysome	cellular_component	8	Vim	1	75	50	18448	0.184505
GO:1903078	positive regulation of protein localization to plasma membrane	biological_process	7	Prnp;Prn;Prnd	1	75	50	18448	0.184505
GO:0043280	positive regulation of cysteine-type endopeptidase activity involved in apoptotic process	biological_process	13	Cyr61	1	75	51	18448	0.187829
GO:0031965	nuclear membrane	cellular_component	12	Hn1;Prnp;Prn;Prnd	2	75	197	18448	0.190987
GO:0042531	positive regulation of tyrosine phosphorylation of STAT protein	biological_process	11	Csf1r	1	75	53	18448	0.194438
GO:0015631	tubulin binding	molecular_function	6	Prnp;Prn;Prnd	1	75	53	18448	0.194438
GO:0071407	cellular response to organic cyclic compound	biological_process	7	P2ry12	1	75	53	18448	0.194438
GO:0007200	phospholipase C-activating G-protein coupled receptor signaling pathway	biological_process	9	C3ar1	1	75	54	18448	0.197723
GO:0051603	proteolysis involved in cellular protein catabolic process	biological_process	8	Ctsk	1	75	54	18448	0.197723
GO:0004714	transmembrane receptor protein tyrosine kinase activity	molecular_function	9	Csf1r	1	75	55	18448	0.200994
GO:0015629	actin cytoskeleton	cellular_component	10	Cttnbp2nl;Flnc	2	75	204	18448	0.201314
GO:0032403	protein complex binding	molecular_function	5	Cdkn1a;Mmp9;Prnp;Prn;Prnd	3	75	383	18448	0.204163
GO:0006909	phagocytosis	biological_process	5	Itgam	1	75	56	18448	0.204252
GO:0006955	immune response	biological_process	4	Cd74;H2-Aa	2	75	207	18448	0.20576
GO:0007157	heterophilic cell-cell adhesion via plasma membrane cell adhesion molecules	biological_process	7	Lgals1	1	75	57	18448	0.207497
GO:0030512	negative regulation of transforming growth factor beta receptor signaling pathway	biological_process	12	Cd109	1	75	57	18448	0.207497
GO:0008017	microtubule binding	molecular_function	7	Hook3;Prnp;Prn;Prnd	2	75	210	18448	0.210218
GO:0051865	protein autoubiquitination	biological_process	11	Trim13	1	75	58	18448	0.210729
GO:0031252	cell leading edge	cellular_component	5	Vim	1	75	58	18448	0.210729
GO:0048839	inner ear development	biological_process	10	Cebpd	1	75	58	18448	0.210729
GO:0007338	single fertilization	biological_process	6	Prnp;Prn;Prnd	1	75	58	18448	0.210729
GO:0005509	calcium ion binding	molecular_function	7	S100a11;S100a6;S100a7a;S100b;Stab1	4	75	583	18448	0.212649
GO:0005518	collagen binding	molecular_function	6	Ctsk	1	75	59	18448	0.213948
GO:0006986	response to unfolded protein	biological_process	6	Hspb1	1	75	59	18448	0.213948
GO:0030315	T-tubule	cellular_component	7	Aqp4	1	75	60	18448	0.217153
GO:0030433	ubiquitin-dependent ERAD pathway	biological_process	11	Trim13	1	75	60	18448	0.217153
GO:0008217	regulation of blood pressure	biological_process	8	C3ar1	1	75	60	18448	0.217153
GO:0031532	actin cytoskeleton reorganization	biological_process	7	Plek	1	75	60	18448	0.217153
GO:0030175	filopodium	cellular_component	6	Ermn	1	75	61	18448	0.220346
GO:0006006	glucose metabolic process	biological_process	9	Apod	1	75	61	18448	0.220346
GO:0045454	cell redox homeostasis	biological_process	6	Prdx6	1	75	62	18448	0.223527
GO:0000502	proteasome complex	cellular_component	7	Hspb1	1	75	63	18448	0.226694
GO:0034599	cellular response to oxidative stress	biological_process	6	Prdx6	1	75	63	18448	0.226694
GO:0008283	cell proliferation	biological_process	4	Cd74;Csf1r	2	75	222	18448	0.228142
GO:0051260	protein homooligomerization	biological_process	9	Aqp4;Prnp;Prn;Prnd	2	75	222	18448	0.228142
GO:0060395	SMAD protein signal transduction	biological_process	10	Vim	1	75	64	18448	0.229849
GO:0000082	G1/S transition of mitotic cell cycle	biological_process	8	Cdkn1a	1	75	64	18448	0.229849
GO:0043621	protein self-association	molecular_function	5	S100a6;S100a7a	1	75	65	18448	0.232991
GO:0032587	ruffle membrane	cellular_component	8	Plek	1	75	66	18448	0.23612
GO:0045727	positive regulation of translation	biological_process	9	Vim	1	75	66	18448	0.23612
GO:0001649	osteoblast differentiation	biological_process	7	Cyr61	1	75	67	18448	0.239237
GO:0005200	structural constituent of cytoskeleton	molecular_function	4	Vim	1	75	67	18448	0.239237
GO:0032880	regulation of protein localization	biological_process	6	Prnp;Prn;Prnd	1	75	67	18448	0.239237
GO:0010008	endosome membrane	cellular_component	11	Mrc1	1	75	68	18448	0.242341
GO:0018108	peptidyl-tyrosine phosphorylation	biological_process	9	Csf1r	1	75	68	18448	0.242341
GO:0003725	double-stranded RNA binding	molecular_function	7	Vim	1	75	69	18448	0.245432
GO:0045335	phagocytic vesicle	cellular_component	12	Vim	1	75	69	18448	0.245432
GO:0097110	scaffold protein binding	molecular_function	5	Vim	1	75	70	18448	0.248512
GO:0043433	negative regulation of DNA binding transcription factor activity	biological_process	13	Prnp;Prn;Prnd	1	75	70	18448	0.248512
GO:0070374	positive regulation of ERK1 and ERK2 cascade	biological_process	12	Cd74;Csf1r	2	75	237	18448	0.250694
GO:0006952	defense response	biological_process	5	Cd74	1	75	72	18448	0.254633
GO:0043525	positive regulation of neuron apoptotic process	biological_process	11	Prnp;Prn;Prnd	1	75	73	18448	0.257675
GO:0005811	lipid droplet	cellular_component	9	Plin4	1	75	73	18448	0.257675
GO:0031434	mitogen-activated protein kinase kinase binding	molecular_function	8	Csf1r	1	75	74	18448	0.260705
GO:0004872	receptor activity	molecular_function	3	Mrc1;Prnp;Prn;Prnd	2	75	244	18448	0.261248
GO:0051259	protein oligomerization	biological_process	8	Mmp9	1	75	76	18448	0.266728
GO:0030097	hemopoiesis	biological_process	6	Csf1r	1	75	77	18448	0.269722
GO:0031234	extrinsic component of cytoplasmic side of plasma membrane	cellular_component	7	S100a6;S100a7a	1	75	77	18448	0.269722
GO:0032147	activation of protein kinase activity	biological_process	12	Prnp;Prn;Prnd	1	75	77	18448	0.269722
GO:0016485	protein processing	biological_process	7	Klk6	1	75	77	18448	0.269722
GO:0031072	heat shock protein binding	molecular_function	5	Itgam	1	75	77	18448	0.269722
GO:0004930	G-protein coupled receptor activity	molecular_function	6	Adra2c;C3ar1;P2ry12	3	75	446	18448	0.272169
GO:0048661	positive regulation of smooth muscle cell proliferation	biological_process	6	C3ar1	1	75	78	18448	0.272703
GO:0000187	activation of MAPK activity	biological_process	13	Cd74	1	75	78	18448	0.272703
GO:0045444	fat cell differentiation	biological_process	7	Cebpd	1	75	78	18448	0.272703
GO:0006461	protein complex assembly	biological_process	7	Cd74	1	75	79	18448	0.275672
GO:0007160	cell-matrix adhesion	biological_process	6	Col5a3	1	75	80	18448	0.27863
GO:0004709	MAP kinase kinase kinase activity	molecular_function	10	Csf1r	1	75	80	18448	0.27863
GO:0016525	negative regulation of angiogenesis	biological_process	11	Stab1	1	75	81	18448	0.281575
GO:0007050	cell cycle arrest	biological_process	7	Cdkn1a	1	75	82	18448	0.284509
GO:0005901	caveola	cellular_component	7	P2ry12	1	75	83	18448	0.287431
GO:0034220	ion transmembrane transport	biological_process	6	Aqp4	1	75	83	18448	0.287431
GO:0046872	metal ion binding	molecular_function	6	Acp5;Cdkn1a;F13a1;Irf2bp1;Itgam;Itgax;Mmp9;Mt1;Mt2;Prnp;Prn;Prnd;S100a11;S100a6;S100a7a;S100b;Trim13	14	75	2911	18448	0.289725
GO:0005789	endoplasmic reticulum membrane	cellular_component	11	Pigyl;Trim13	2	75	266	18448	0.294423
GO:0050830	defense response to Gram-positive bacterium	biological_process	8	Acp5	1	75	86	18448	0.296126
GO:0030425	dendrite	cellular_component	7	Apod;Hspb1;Prnp;Prn;Prnd	3	75	469	18448	0.297683
GO:0008233	peptidase activity	molecular_function	5	Ctsk;Klk6;Mmp9	3	75	469	18448	0.297683
GO:0051087	chaperone binding	molecular_function	5	Prnp;Prn;Prnd	1	75	87	18448	0.299001
GO:0005882	intermediate filament	cellular_component	11	Vim	1	75	87	18448	0.299001
GO:0002244	hematopoietic progenitor cell differentiation	biological_process	7	Cebpd	1	75	87	18448	0.299001
GO:0043679	axon terminus	cellular_component	9	Adra2c	1	75	87	18448	0.299001
GO:0003924	GTPase activity	molecular_function	9	Arl4a;Rasl11a	2	75	270	18448	0.300442
GO:0060548	negative regulation of cell death	biological_process	7	Cyr61	1	75	88	18448	0.301864
GO:0007346	regulation of mitotic cell cycle	biological_process	7	Cdkn1a	1	75	89	18448	0.304716
GO:0007613	memory	biological_process	6	S100b	1	75	89	18448	0.304716
GO:0008284	positive regulation of cell proliferation	biological_process	5	Csf1r;Osmr;S100b	3	75	477	18448	0.3066
GO:0001503	ossification	biological_process	5	Mmp9	1	75	92	18448	0.313203
GO:0007030	Golgi organization	biological_process	5	Dnajc28	1	75	93	18448	0.316009
GO:0008092	cytoskeletal protein binding	molecular_function	5	Flnc	1	75	94	18448	0.318804
GO:0070588	calcium ion transmembrane transport	biological_process	7	P2ry12	1	75	94	18448	0.318804
GO:0004222	metalloendopeptidase activity	molecular_function	8	Mmp9	1	75	95	18448	0.321587
GO:0019903	protein phosphatase binding	molecular_function	7	Csf1r	1	75	95	18448	0.321587
GO:0001501	skeletal system development	biological_process	7	Mmp9	1	75	97	18448	0.327121
GO:0044297	cell body	cellular_component	5	Vim	1	75	98	18448	0.329871
GO:0006874	cellular calcium ion homeostasis	biological_process	10	S100b	1	75	98	18448	0.329871
GO:0019901	protein kinase binding	molecular_function	7	Cdkn1a;Hspb1;Vim	3	75	501	18448	0.333411
GO:0004175	endopeptidase activity	molecular_function	7	Mmp9	1	75	100	18448	0.335338
GO:0005730	nucleolus	cellular_component	11	Arl4a;Cdkn1a;Hn1;Rasl11a	4	75	721	18448	0.33697
GO:0016324	apical plasma membrane	cellular_component	6	Igfbp2;Osmr	2	75	295	18448	0.337838
GO:0045666	positive regulation of neuron differentiation	biological_process	11	Adra2c	1	75	101	18448	0.338055
GO:0005856	cytoskeleton	cellular_component	9	Cttnbp2nl;Ermn;Flnc;Hook3;Hspb1;Vim	6	75	1177	18448	0.344959
GO:0071805	potassium ion transmembrane transport	biological_process	7	P2ry12	1	75	104	18448	0.34614
GO:0005178	integrin binding	molecular_function	6	Cyr61	1	75	104	18448	0.34614
GO:0019900	kinase binding	molecular_function	6	Vim	1	75	106	18448	0.351476
GO:0015293	symporter activity	molecular_function	7	Mfsd2a	1	75	106	18448	0.351476
GO:0016311	dephosphorylation	biological_process	7	Acp5	1	75	108	18448	0.356768
GO:0031625	ubiquitin protein ligase binding	molecular_function	7	Cdkn1a;Prdx6	2	75	308	18448	0.35707
GO:0043234	protein complex	cellular_component	4	Aqp4;Cdkn1a;Mmp9;Rgs4	4	75	744	18448	0.358382
GO:0006508	proteolysis	biological_process	6	Ctsk;Klk6;Mmp9	3	75	528	18448	0.363553
GO:0007186	G-protein coupled receptor signaling pathway	biological_process	8	Adra2c;C3ar1;P2ry12;Rgs4	4	75	750	18448	0.363972
GO:0051726	regulation of cell cycle	biological_process	6	Cdkn1a	1	75	115	18448	0.37496
GO:0016042	lipid catabolic process	biological_process	6	Prdx6	1	75	115	18448	0.37496
GO:0051092	positive regulation of NF-kappaB transcription factor activity	biological_process	14	Trim13	1	75	117	18448	0.380064
GO:0042742	defense response to bacterium	biological_process	7	Stab1	1	75	117	18448	0.380064
GO:0071222	cellular response to lipopolysaccharide	biological_process	8	Mrc1	1	75	119	18448	0.385126
GO:0007015	actin filament organization	biological_process	7	Ermn	1	75	119	18448	0.385126
GO:0030018	Z disc	cellular_component	13	Hspb1	1	75	120	18448	0.387642
GO:0030308	negative regulation of cell growth	biological_process	7	Cdkn1a	1	75	120	18448	0.387642
GO:0007169	transmembrane receptor protein tyrosine kinase signaling pathway	biological_process	9	Csf1r	1	75	121	18448	0.390148
GO:0004713	protein tyrosine kinase activity	molecular_function	8	Csf1r	1	75	121	18448	0.390148
GO:0007409	axonogenesis	biological_process	8	Lingo3	1	75	122	18448	0.392644
GO:0005829	cytosol	cellular_component	9	Arl4a;Cdkn1a;Flnc;Lcn2;Lgals1;Mt1;Pea15a;Plin4;Prdx6;Prnp;Prn;Prnd;Rgs4;S100a6;S100a7a;Vim	13	75	2905	18448	0.40003
GO:0005770	late endosome	cellular_component	10	Cd74	1	75	126	18448	0.402526
GO:0006915	apoptotic process	biological_process	7	Lcn2;Lgals1;Pea15a	3	75	564	18448	0.403427
GO:0004842	ubiquitin-protein transferase activity	molecular_function	6	Trim13;Zyg11b	2	75	340	18448	0.40352
GO:0008234	cysteine-type peptidase activity	molecular_function	7	Ctsk	1	75	127	18448	0.404972
GO:0005506	iron ion binding	molecular_function	8	Lcn2	1	75	127	18448	0.404972
GO:0005938	cell cortex	cellular_component	9	Ermn	1	75	127	18448	0.404972
GO:1990830	cellular response to leukemia inhibitory factor	NA	NA	Socs3	1	75	127	18448	0.404972
GO:0001650	fibrillar center	cellular_component	13	Camk4	1	75	128	18448	0.407408
GO:0003779	actin binding	molecular_function	6	Ermn;Flnc	2	75	346	18448	0.412063
GO:0043204	perikaryon	cellular_component	7	Hspb1	1	75	131	18448	0.414657
GO:0043025	neuronal cell body	cellular_component	6	Apod;Ermn;S100b	3	75	575	18448	0.41549
GO:0044325	ion channel binding	molecular_function	5	Prnp;Prn;Prnd	1	75	132	18448	0.417053
GO:0005777	peroxisome	cellular_component	10	Vim	1	75	132	18448	0.417053
GO:0032496	response to lipopolysaccharide	biological_process	7	Acp5	1	75	133	18448	0.41944
GO:0072659	protein localization to plasma membrane	biological_process	6	Tspan14	1	75	134	18448	0.421818
GO:0030141	secretory granule	cellular_component	11	Klk6	1	75	134	18448	0.421818
GO:0007411	axon guidance	biological_process	7	Csf1r	1	75	139	18448	0.433561
GO:0006470	protein dephosphorylation	biological_process	8	Cttnbp2nl	1	75	142	18448	0.440494
GO:0007605	sensory perception of sound	biological_process	9	Aqp4	1	75	142	18448	0.440494
GO:0007283	spermatogenesis	biological_process	7	Prnp;Prn;Prnd;S100a11	2	75	369	18448	0.44425
GO:0043231	intracellular membrane-bounded organelle	cellular_component	8	Csf1r;Ctsk;Plin4;Prnp;Prn;Prnd	4	75	838	18448	0.445363
GO:0007204	positive regulation of cytosolic calcium ion concentration	biological_process	12	C3ar1	1	75	145	18448	0.447343
GO:0008285	negative regulation of cell proliferation	biological_process	5	Cdkn1a;Csf1r	2	75	372	18448	0.448379
GO:0010976	positive regulation of neuron projection development	biological_process	8	Hspb1	1	75	148	18448	0.45411
GO:0005635	nuclear envelope	cellular_component	11	S100a6;S100a7a	1	75	149	18448	0.456347
GO:0008237	metallopeptidase activity	molecular_function	7	Mmp9	1	75	149	18448	0.456347
GO:0043547	positive regulation of GTPase activity	biological_process	15	Rgs4	1	75	152	18448	0.463005
GO:0003714	transcription corepressor activity	molecular_function	6	Irf2bp1	1	75	153	18448	0.465206
GO:0018105	peptidyl-serine phosphorylation	biological_process	9	Camk4	1	75	156	18448	0.471757
GO:0000139	Golgi membrane	cellular_component	11	Gm32018;Chst2	1	75	160	18448	0.480368
GO:0055085	transmembrane transport	biological_process	5	Aqp4;Slc43a3	2	75	396	18448	0.480791
GO:0043524	negative regulation of neuron apoptotic process	biological_process	11	Mt1	1	75	161	18448	0.482499
GO:0005783	endoplasmic reticulum	cellular_component	9	Apod;Cd74;Mfsd2a;Pigyl;Prnp;Prn;Prnd;Trim13	6	75	1369	18448	0.48618
GO:0016746	transferase activity, transferring acyl groups	molecular_function	5	F13a1	1	75	163	18448	0.486735
GO:0005802	trans-Golgi network	cellular_component	10	Gm32018;Chst2	1	75	166	18448	0.493025
GO:0043161	proteasome-mediated ubiquitin-dependent protein catabolic process	biological_process	10	Trim13	1	75	170	18448	0.501294
GO:0010628	positive regulation of gene expression	biological_process	8	Lcn2;Vim	2	75	417	18448	0.508201
GO:0005975	carbohydrate metabolic process	biological_process	5	Gm32018;Chst2	1	75	177	18448	0.515446
GO:0043235	receptor complex	cellular_component	5	Csf1r	1	75	181	18448	0.523354
GO:0005516	calmodulin binding	molecular_function	5	Camk4	1	75	182	18448	0.525311
GO:0005911	cell-cell junction	cellular_component	4	Aqp4	1	75	182	18448	0.525311
GO:0043209	myelin sheath	cellular_component	5	Ermn	1	75	188	18448	0.536887
GO:0016323	basolateral plasma membrane	cellular_component	6	Aqp4	1	75	191	18448	0.542571
GO:0005515	protein binding	molecular_function	4	Aqp4;Camk4;Cd74;Cdkn1a;Cebpd;Csf1r;Csf3r;H2-Aa;Hook3;Lcn2;Lgals1;Pea15a;Prdx6;Prnp;Prn;Prnd;Rasl11a;S100a6;S100a7a;Selplg;Socs3;Vim	19	75	4677	18448	0.545824
GO:0005794	Golgi apparatus	cellular_component	9	Arf3;Cd74;Gm32018;Chst2;Hook3;Prnp;Prn;Prnd	5	75	1203	18448	0.545845
GO:0006897	endocytosis	biological_process	7	Mrc1	1	75	198	18448	0.555566
GO:0006629	lipid metabolic process	biological_process	5	Apod;Prdx6	2	75	462	18448	0.563743
GO:0010629	negative regulation of gene expression	biological_process	8	Cdkn1a	1	75	230	18448	0.610481
GO:0008022	protein C-terminus binding	molecular_function	5	Vim	1	75	233	18448	0.615272
GO:0004672	protein kinase activity	molecular_function	7	Camk4;Csf1r	2	75	513	18448	0.621197
GO:0007507	heart development	biological_process	8	Mmp9	1	75	240	18448	0.626227
GO:0014069	postsynaptic density	cellular_component	4	Prnp;Prn;Prnd	1	75	240	18448	0.626227
GO:0005096	GTPase activator activity	molecular_function	5	Rgs4	1	75	241	18448	0.627766
GO:0016192	vesicle-mediated transport	biological_process	6	Arf3	1	75	243	18448	0.630827
GO:0042127	regulation of cell proliferation	biological_process	5	S100a11	1	75	245	18448	0.633862
GO:0044212	transcription regulatory region DNA binding	molecular_function	8	Cebpd	1	75	258	18448	0.653002
GO:0016740	transferase activity	molecular_function	4	Camk4;Csf1r;F13a1;Gm32018;Chst2;Irf2bp1;Trim13	6	75	1625	18448	0.657242
GO:0045121	membrane raft	cellular_component	5	Prnp;Prn;Prnd	1	75	264	18448	0.6615
GO:0005654	nucleoplasm	cellular_component	11	Arl4a;Camk4;Cdkn1a;Cebpd;Csf1r;Ctsk;Irf2bp1	7	75	1910	18448	0.670094
GO:0042981	regulation of apoptotic process	biological_process	8	Pea15a	1	75	274	18448	0.675208
GO:0006468	protein phosphorylation	biological_process	8	Camk4;Csf1r	2	75	570	18448	0.678442
GO:0008289	lipid binding	molecular_function	4	Apod	1	75	282	18448	0.685779
GO:0001077	transcriptional activator activity, RNA polymerase II proximal promoter sequence-specific DNA binding	molecular_function	7	Cebpd	1	75	285	18448	0.689655
GO:0016604	nuclear body	cellular_component	13	Cdkn1a	1	75	286	18448	0.690937
GO:0015031	protein transport	biological_process	6	Arf3;Hook3	2	75	588	18448	0.695021
GO:0006886	intracellular protein transport	biological_process	7	Cd74	1	75	292	18448	0.698517
GO:0045893	positive regulation of transcription, DNA-templated	biological_process	12	Camk4;Cd74	2	75	595	18448	0.701279
GO:0045296	cadherin binding	molecular_function	6	Prdx6	1	75	300	18448	0.708339
GO:0016310	phosphorylation	biological_process	7	Camk4;Csf1r	2	75	608	18448	0.712624
GO:0016301	kinase activity	molecular_function	6	Camk4;Csf1r	2	75	612	18448	0.716042
GO:0019904	protein domain specific binding	molecular_function	5	Vim	1	75	329	18448	0.741369
GO:0005874	microtubule	cellular_component	11	Hook3	1	75	332	18448	0.744567
GO:0030529	intracellular ribonucleoprotein complex	cellular_component	7	Vim	1	75	336	18448	0.748772
GO:0008134	transcription factor binding	molecular_function	5	Irf2bp1	1	75	376	18448	0.787232
GO:0019899	enzyme binding	molecular_function	5	Tspan14	1	75	395	18448	0.803404
GO:0000166	nucleotide binding	molecular_function	5	Arf3;Arl4a;Camk4;Csf1r;Rasl11a	5	75	1643	18448	0.809188
GO:0004674	protein serine/threonine kinase activity	molecular_function	8	Camk4	1	75	407	18448	0.812987
GO:0008152	metabolic process	biological_process	3	Prdx6	1	75	418	18448	0.821366
GO:0000978	RNA polymerase II proximal promoter sequence-specific DNA binding	molecular_function	11	Cebpd	1	75	421	18448	0.823586
GO:0005102	receptor binding	molecular_function	5	S100b	1	75	424	18448	0.825779
GO:0006974	cellular response to DNA damage stimulus	biological_process	6	Cdkn1a	1	75	446	18448	0.841059
GO:0003824	catalytic activity	molecular_function	3	Prdx6	1	75	463	18448	0.851953
GO:0005813	centrosome	cellular_component	9	Hook3	1	75	464	18448	0.85257
GO:0016787	hydrolase activity	molecular_function	4	Acp5;Ctsk;Mmp9;Prdx6	4	75	1474	18448	0.859634
GO:0006357	regulation of transcription by RNA polymerase II	biological_process	12	Cebpd	1	75	488	18448	0.866648
GO:0045892	negative regulation of transcription, DNA-templated	biological_process	12	Cebpd	1	75	500	18448	0.873181
GO:0043005	neuron projection	cellular_component	6	Vim	1	75	512	18448	0.879398
GO:0045202	synapse	cellular_component	3	Hspb1	1	75	521	18448	0.883863
GO:0016491	oxidoreductase activity	molecular_function	4	Prdx6	1	75	544	18448	0.894545
GO:0030154	cell differentiation	biological_process	6	Csf1r;Fam210b	2	75	940	18448	0.900966
GO:0006811	ion transport	biological_process	5	Lcn2	1	75	570	18448	0.905456
GO:0005768	endosome	cellular_component	9	Mrc1	1	75	590	18448	0.913084
GO:0005739	mitochondrion	cellular_component	9	Fam210b;Gm561;P2ry12;Prdx6	4	75	1663	18448	0.915575
GO:0005634	nucleus	cellular_component	9	Arl4a;Camk4;Cdkn1a;Cebpd;Hn1;Hspb1;Irf2bp1;Itgam;Lgals1;Mt1;Mt2;Pea15a;Prdx6;Rasl11a;Rgs4;S100a11;S100a6;S100a7a;S100b	18	75	5649	18448	0.917621
GO:0007049	cell cycle	biological_process	5	Cdkn1a	1	75	612	18448	0.920774
GO:0043565	sequence-specific DNA binding	molecular_function	7	Cebpd	1	75	619	18448	0.923078
GO:0055114	oxidation-reduction process	biological_process	5	Prdx6	1	75	626	18448	0.925315
GO:0045944	positive regulation of transcription by RNA polymerase II	biological_process	13	Cebpd;Cyr61	2	75	1070	18448	0.93678
GO:0031410	cytoplasmic vesicle	cellular_component	9	Igfbp2	1	75	709	18448	0.947414
GO:0000122	negative regulation of transcription by RNA polymerase II	biological_process	12	Irf2bp1	1	75	772	18448	0.959752
GO:0042995	cell projection	cellular_component	5	Vim	1	75	837	18448	0.969487
GO:0003700	DNA binding transcription factor activity	molecular_function	4	Cebpd	1	75	912	18448	0.97786
GO:0005524	ATP binding	molecular_function	9	Camk4;Csf1r	2	75	1364	18448	0.978185
GO:0006351	transcription, DNA-templated	biological_process	10	Cebpd;Irf2bp1;Rasl11a	3	75	1812	18448	0.982106
GO:0007275	multicellular organism development	biological_process	5	Csf1r	1	75	1099	18448	0.990109
GO:0003674	molecular_function	molecular_function	2	9130221H12Rik;Dnajc28;Fam210b;Gm561;Hn1;Ifitm2;Lingo3;Rnf113a2;Tmem185b;Tmem263;Ubtd1	11	75	4693	18448	0.991823
GO:0006355	regulation of transcription, DNA-templated	biological_process	11	Cebpd;Irf2bp1;Rasl11a	3	75	2055	18448	0.992401
GO:0003677	DNA binding	molecular_function	6	Cebpd	1	75	1669	18448	0.999197
GO:0008150	biological_process	biological_process	2	9130221H12Rik;Gm561;Hn1;Lingo3;Tmem185b;Tmem263;Ubtd1	7	75	4212	18448	0.999342
GO:0005575	cellular_component	cellular_component	2	9130221H12Rik;Ifitm2;Tmem185b;Tmem263;Ubtd1	5	75	3683	18448	0.999675
