# Supplementary material for: RNA-seq and network analysis reveal unique glial gene expression signatures during prion infection
Source: Mol Brain. 2020 May 7;13:71. doi: 10.1186/s13041-020-00610-8 (PMC7206698; doi:10.1186/s13041-020-00610-8)
Supplement: Supplementary file 13 — Additional file 13: Dataset 8. RNA-seq fragments per kilobase million (FPKM) counts for PLX5622-treated mice and genes assessed in this study. [file 13041_2020_610_MOESM13_ESM.xlsx]

## Sheet: Sheet1
gene_id	gene_name	transcript_id	GO	KEGG	KO_ENTRY	EC	Description	RML-infected PLX5622-treated 80dpi					RML-infected PLX5622-treated 100dpi						RML-infected PLX5622-treated Clinical endpoint (~127dpi)							NBH inoculated PLX5622-treated control mice
								FPKM.B770_1	FPKM.B770_2	FPKM.B770_3	FPKM.B770_4	FPKM.B786_4	FPKM.B771_1	FPKM.B771_2	FPKM.B771_3	FPKM.B781_1	FPKM.B781_2	FPKM.B810_1	FPKM.B764_1	FPKM.B773_2	FPKM.B783_1	FPKM.B783_2	FPKM.B783_3	FPKM.B783_4	FPKM.B811_1	FPKM.B782_1	FPKM.B782_2	FPKM.B807_1	FPKM.B807_2	FPKM.B767_1	FPKM.B767_2
100009614	Gm10024	NM_001081452.2	GO:0003674(molecular_function);GO:0005575(cellular_component);GO:0008150(biological_process)	NA	NA	NA	Mus musculus predicted gene 10024 (Gm10024), mRNA	0	0	0	0	0	0	0	0	0	0	0	0	0	0	0	0	0	0	0	0	0	0	0	0
100033459	Pydc3	XM_011238729.1;NM_001162938.1	GO:0000978(RNA polymerase II proximal promoter sequence-specific DNA binding);GO:0001047(core promoter binding);GO:0001078(transcriptional repressor activity, RNA polymerase II proximal promoter sequence-specific DNA binding);GO:0003690(double-stranded DNA binding);GO:0005634(nucleus);GO:0005730(nucleolus);GO:0005829(cytosol);GO:0008134(transcription factor binding);GO:0042802(identical protein b…	NA	NA	NA	Mus musculus interferon activated gene 208 (Ifi208), mRNA	0	0.0729264	0.0137233	0.0798343	0	0.0697043	0.0347332	0.0369253	0.0413011	0.0465165	0.118307	0.0355185	0.098136	0.0504173	0.234381	0.147226	0.0572689	0.0976915	0.0336794	0.0545637	0.00650134	0.0145619	0.0110409	0.0842509
100034675	Gm11335	XR_873171.1	GO:0003674(molecular_function);GO:0005575(cellular_component);GO:0008150(biological_process)	NA	NA	NA	PREDICTED: Mus musculus predicted gene 11335 (Gm11335), misc_RNA	0.195814	0	0	0.030938	0.04514	0.0362	0.049482	0	0.236934	0.081649	0.104953	0	0.140745	0	0.069982	0	0.050648	0	0	0.076468	0.037299	0.083538	0.063338	0.080554
100034729	Gm15114	NM_001082966.1	GO:0003674(molecular_function);GO:0005575(cellular_component);GO:0008150(biological_process)	NA	NA	NA	PREDICTED: Mus musculus predicted gene 15114 (Gm15114), transcript variant X1, mRNA	0	0	0	0	0	0	0	0	0	0	0	0	0	0	0	0	0	0	0	0	0.00513419	0	0	0
100036518	Vmn1r223	NM_001083311.1	GO:0003674(molecular_function);GO:0005575(cellular_component);GO:0007606(sensory perception of chemical stimulus)	NA	NA	NA	Mus musculus vomeronasal 1 receptor 223 (Vmn1r223), mRNA	0	0.02634	0	0	0	0	0	0	0	0	0	0	0	0	0	0	0	0	0	0	0	0	0	0
100036520	Gata5os	NR_045877.1	GO:0003674(molecular_function);GO:0005575(cellular_component);GO:0008150(biological_process)	NA	NA	NA	Mus musculus GATA binding protein 5, opposite strand (Gata5os), long non-coding RNA	0	0	0	0	0	0	0	0	0	0	0	0	0	0	0	0	0	0.030516	0	0.024802	0	0	0	0
100036568	Gm3373	XR_874095.1;XR_874098.1;XR_874102.1;XR_874100.1;XR_874103.2;XR_874101.1;XR_874099.1	NA	NA	NA	NA	PREDICTED: Mus musculus predicted gene 3373 (Gm3373), transcript variant X3, misc_RNA	0.097794	0.184243	0.259693	0.213206	0.349425	0.127395	0.442737	0.237603	0.25749	0.251112	0.182441	0.14684	0.153457	0.0649202	0.256763	0.244246	0.230149	0.203508	0.284301	0.26262	0.201895	0.279992	0.234824	0.264691
100037413	Gm13274	XR_390700.2;XR_390699.3	NA	NA	NA	NA	PREDICTED: Mus musculus predicted gene 13274 (Gm13274), transcript variant X1, ncRNA	0.00695019	0	0.0134103	0.0331941	0.0435221	0.0161997	0.0122675	0	0.0293169	0.023194	0.0337309	0.0483174	0.00259351	0.00345422	0	0.0149692	0.0162775	0	0	0.00620182	0	0.00671196	0.00747068	0.0195681
100038358	Gm10857	NR_033470.1	NA	NA	NA	NA	Mus musculus predicted gene 10857 (Gm10857), transcript variant 2, long non-coding RNA	0.016533	0	0.01535	0.006053	0.026493	0.019722	0.058472	0	0	0.017402	0	0.019831	0.066084	0.016175	0.027382	0	0.059121	0.018314	0.037737	0.02997	0.012554	0	0	0
100038363	F630028O10Rik	NR_030718.1	NA	NA	NA	NA	Mus musculus RIKEN cDNA F630028O10 gene (F630028O10Rik), long non-coding RNA	0	0.102734	0.031015	0.036524	0.017783	0.03839	0	0	0	0	0.020673	0	0	0.105855	0.020002	0	0.019953	0	0	0	0.088163	0	0	0
100038374	Gm10714	NR_040530.1	NA	NA	NA	NA	Mus musculus predicted gene 10714 (Gm10714), long non-coding RNA	0.704404	0.260348	0.233445	0.276799	0.201145	0.243829	0.393269	0.256525	0.24314	0.276813	0.275644	0.172341	0.246642	0.50838	0.293597	0.30804	0.52701	0.068744	0.092991	0.309388	0.308201	0.193795	0.244505	0.165363
100038378	Gm10433	NR_045282.1	NA	NA	NA	NA	Mus musculus predicted gene 10433 (Gm10433), long non-coding RNA	0.186507	0.207541	0.18117	0.032949	0.102867	0.294918	0.260842	0.200719	0.156587	0.098115	0.084955	0.153207	0.088773	0	0.105776	0.069929	0.110985	0	0.106111	0.156573	0.085752	0.174561	0.150681	0.0601
100038382	Gm10648	XR_881920.1	GO:0003674(molecular_function);GO:0005575(cellular_component);GO:0008150(biological_process)	NA	NA	NA	PREDICTED: Mus musculus predicted gene 10648 (Gm10648), misc_RNA	0	0	0	0	0	0	0	0	0	0	0	0	0	0	0	0	0	0	0	0	0	0	0	0
100038384	Gm10610	XR_869754.1;XR_140845.4;XR_869755.2	GO:0003674(molecular_function);GO:0005575(cellular_component);GO:0008150(biological_process);GO:0008150(biological_process)	NA	NA	NA	PREDICTED: Mus musculus predicted gene 10610 (Gm10610), transcript variant X1, misc_RNA	0.0117594	0	0	0.00708056	0.00628149	0.0184111	0	0	0	0.0370089	0	0	0	0.0460181	0.00853707	0.023505	0	0.0781898	0	0	0	0.0232488	0.0220338	0.0224185
100038429	Gm10505	XR_385496.2;XR_876702.1	NA	NA	NA	NA	PREDICTED: Mus musculus predicted gene 10505 (Gm10505), transcript variant X1, misc_RNA	0.0517364	0.0269737	0.0297922	0.0120577	0.00200462	0	0.013389	0	0.000977603	0.00543866	0.0563388	0.0283757	0.0289415	0.000852617	0.00395401	0.010525	0.0372234	0.0579132	0.00348799	0.0265403	0.001619	0.0476843	0.0163344	0.0560935
100038437	Gm10706	XR_001779095.1;XR_379164.3;XR_379165.3	NA	NA	NA	NA	PREDICTED: Mus musculus predicted gene 10706 (Gm10706), transcript variant X2, misc_RNA	0	0.0701131	0.0869244	0.0318259	0.0156334	0.0648125	0.0512428	0.081714	0	0.0192556	0	0.0524007	0.0579128	0	0.00305937	0.00709581	0	0.0915637	0	0.0283188	0	0.0643786	0.072865	0.0776968
100038439	Gm10556	NR_045881.1	NA	NA	NA	NA	Mus musculus predicted gene 10556 (Gm10556), long non-coding RNA	0.012463	0	0.011025	0.004333	0	0.008996	0.007315	0.035104	0	0	0.014698	0	0	0	0.0098	0	0.014186	0.002447	0.013394	0	0.010447	0	0.006682	0.001354
100038454	Platr8	NR_033473.1	GO:0003674(molecular_function);GO:0005575(cellular_component);GO:0008150(biological_process)	NA	NA	NA	Mus musculus pluripotency associated transcript 8 (Platr8), long non-coding RNA	0	0	0	0	0	0.005723	0.025849	0	0.02088	0	0.118963	0.088083	0.037754	0.033301	0.07604	0	0.041074	0.037959	0	0.062117	0.023117	0.067069	0.028508	0
100038476	Gm10457	XR_001780622.1	GO:0003674(molecular_function);GO:0005575(cellular_component);GO:0008150(biological_process)	NA	NA	NA	PREDICTED: Mus musculus predicted gene 10457 (Gm10457), ncRNA	0	0	0	0	0	0	0	0	0	0	0	0	0	0	0	0	0.010439	0	0	0	0	0	0	0
100038479	Gm10787	NR_045882.1	GO:0003674(molecular_function);GO:0005575(cellular_component);GO:0008150(biological_process)	NA	NA	NA	Mus musculus predicted gene 10787 (Gm10787), long non-coding RNA	0	0	0	0	0	0	0.034735	0	0	0.007753	0	0	0	0.058429	0	0	0	0.033079	0	0	0	0	0	0
100038481	Gm10510	NR_033511.1	NA	NA	NA	NA	Mus musculus predicted gene 10510 (Gm10510), long non-coding RNA	0	0	0	0	0	0	0	0	0	0	0	0	0	0	0	0	0	0	0	0	0	0	0.021564	0
100038489	Apela	XM_011242247.2;NM_001297554.1	GO:0001570(vasculogenesis);GO:0005179(hormone activity);GO:0005576(extracellular region);GO:0005615(extracellular space);GO:0007275(multicellular organism development);GO:0007369(gastrulation);GO:0035050(embryonic heart tube development);GO:0060395(SMAD protein signal transduction);GO:0060674(placenta blood vessel development);GO:0060976(coronary vasculature development);GO:1903589(positive regul…	NA	NA	NA	PREDICTED: Mus musculus apelin receptor early endogenous ligand (Apela), transcript variant X1, mRNA	0.0856047	0.0538712	0.0650151	0	0	0	0	0	0.0488147	0	0.0540578	0	0	0.170336	0	0	0	0	0	0	0	0.0430268	0.065247	0.0829817
100038494	Gm10782	NR_046061.1	GO:0003674(molecular_function);GO:0005575(cellular_component);GO:0008150(biological_process)	NA	NA	NA	Mus musculus predicted gene 10782 (Gm10782), long non-coding RNA	0	0	0	0	0	0	0	0	0	0	0	0	0	0.015278	0	0	0	0	0.035705	0	0	0	0	0
100038554	Gm15348	NR_033546.1	NA	NA	NA	NA	Mus musculus predicted gene 15348 (Gm15348), long non-coding RNA	0	0	0.017673	0.00926	0	0	0	0.00037	0	0	0	0	0.033702	0.012373	0	0	0	0.01401	0	0.034389	0	0.012502	0	0.012056
100038571	Gm12863	NR_137285.1	NA	NA	NA	NA	Mus musculus predicted gene 12863 (Gm12863), long non-coding RNA	0	0	0	0	0	0	0	0	0	0	0	0	0	0.139519	0.071285	0	0	0	0	0	0	0	0	0
100038574	Gm10415	NR_045480.1	GO:0003674(molecular_function);GO:0005575(cellular_component);GO:0008150(biological_process)	NA	NA	NA	Mus musculus predicted gene 10415 (Gm10415), long non-coding RNA	0	0	0	0	0.022201	0	0	0	0.018351	0	0	0	0.011832	0	0.013551	0.016299	0	0	0	0	0.014444	0	0	0
100038582	Gm10824	XR_140973.4	NA	NA	NA	NA	PREDICTED: Mus musculus predicted gene 10824 (Gm10824), transcript variant X3, misc_RNA	0	0	0	0	0	0	0	0	0	0	0	0	0	0	0	0	0	0	0	0	0	0	0	0
100038584	Gm14812	NR_033544.2	NA	NA	NA	NA	Mus musculus predicted gene 14812 (Gm14812), long non-coding RNA	0	0	0	0	0.055054	0	0	0	0	0	0	0	0	0	0	0	0	0	0	0	0	0	0	0
100038601	Gm11691	XR_389132.1	NA	NA	NA	NA	PREDICTED: Mus musculus predicted gene 11691 (Gm11691), ncRNA	0	0	0	0	0	0	0	0.045898	0	0	0	0	0	0	0	0	0	0	0	0	0	0	0	0
100038607	Gm10636	NR_033542.1	NA	NA	NA	NA	Mus musculus predicted gene 10636 (Gm10636), long non-coding RNA	0.01911	0.023651	0	0.027984	0.020415	0.091182	0.022528	0.02395	0	0.01998	0.035599	0	0.025461	0.018695	0.01535	0.038197	0.08017	0.042337	0	0	0	0.03778	0.028645	0.054647
100038610	Gm10747	XR_001779646.1;XR_872056.1	NA	NA	NA	NA	PREDICTED: Mus musculus predicted gene 10747 (Gm10747), transcript variant X2, misc_RNA	0.0119331	0.0186293	0	0	0	0	0.0354906	0.0188657	0.0630936	0	0.0186942	0.0272648	0	0.0130799	0	0	0	0	0	0.0135063	0.0132875	0	0.0112814	0
100038617	Gm10466	NR_033491.1	NA	NA	NA	NA	Mus musculus predicted gene 10466 (Gm10466), long non-coding RNA	0	0	0.007509	0	0.001468	0.02072	0	0	0	0	0	0	0	0	0	0	0	0	0	0	0	0	0	0.006909
100038623	Gm10823	NR_033475.1	NA	NA	NA	NA	Mus musculus predicted gene 10823 (Gm10823), long non-coding RNA	0	0	0	0	0	0	0	0	0	0	0	0	0	0	0	0	0	0	0	0	0	0	0	0.018923
100038627	F630042J09Rik	NR_033540.1	NA	NA	NA	NA	Mus musculus RIKEN cDNA F630042J09 gene (F630042J09Rik), long non-coding RNA	0.027725	0.050788	0.112006	0.16639	0.185184	0.156072	0.169895	0.134158	0.155545	0.104831	0.108868	0.178459	0.107226	0.025109	0.048314	0.07182	0.052174	0.123984	0.124205	0.165903	0.08745	0.106643	0.335566	0.068491
100038628	Gm10768	NR_033472.1	NA	NA	NA	NA	Mus musculus predicted gene 10768 (Gm10768), long non-coding RNA	0	0	0.042157	0.098574	0.024091	0.080973	0.05326	0.028358	0.025375	0.023816	0	0.040984	0	0.022136	0	0.045227	0.026398	0.025064	0	0	0	0.022367	0	0
100038659	Mirt2	NR_045747.1	GO:0009611(response to wounding)	NA	NA	NA	Mus musculus myocardial infraction associated transcript 2 (Mirt2), long non-coding RNA	0.020947	0.058723	0.043611	0	0	0	0	0	0	0	0	0	0	0	0	0.047262	0	0	0	0.035899	0	0	0.02123	0.003479
100038666	Gm12298	NR_033539.1	NA	NA	NA	NA	Mus musculus predicted gene 12298 (Gm12298), long non-coding RNA	0	0.034885	0	0	0.029911	0	0	0	0	0	0	0	0	0	0	0	0	0	0	0	0	0	0	0
100038700	Gm14488	XR_866106.2	NA	NA	NA	NA	PREDICTED: Mus musculus predicted gene 14488 (Gm14488), misc_RNA	0.114247	0.020547	0.064115	0	0.012254	0.010217	0	0.201015	0.023554	0.096588	0.099928	0.026954	0.091697	0.089775	0	0.052046	0.027406	0	0.04418	0.061377	0.035641	0.035192	0	0.183688
100038706	Gm10637	NR_040697.1	GO:0003674(molecular_function);GO:0005575(cellular_component);GO:0008150(biological_process)	NA	NA	NA	Mus musculus predicted gene 10637 (Gm10637), long non-coding RNA	0	0	0	0.040207	0	0	0	0	0.038309	0	0.034213	0	0	0.053903	0	0	0.101248	0	0	0	0.024318	0	0	0
100038718	Gm10494	NR_033462.1	NA	NA	NA	NA	Mus musculus predicted gene 10494 (Gm10494), long non-coding RNA	0	0	0.016678	0.013109	0.019126	0	0.020593	0	0.020011	0	0	0	0.023005	0	0.029651	0	0.08349	0	0.040933	0	0.031607	0.017698	0.008096	0
100038726	G930009F23Rik	XR_875184.1;XR_001781679.1;XR_001781683.1;XR_875183.1	NA	NA	NA	NA	PREDICTED: Mus musculus RIKEN cDNA G930009F23 gene (G930009F23Rik), transcript variant X1, ncRNA	0	0	0	0	0	0	0	0	0	0.00696499	0.0110457	0.0799037	0.0176328	0.0128611	0.0109591	0	0	0	0.0136407	0	0	0	0	0
100038734	Gm10845	NR_033535.1	NA	NA	NA	NA	Mus musculus predicted gene 10845 (Gm10845), long non-coding RNA	0.0341	0.042203	0.031767	0.024968	0.014572	0.032433	0.00804	0.017095	0.015297	0.007179	0.03388	0.024707	0.009087	0.017567	0.005648	0.006816	0.01635	0.022665	0.015593	0.061814	0.030101	0.025663	0	0.026004
100038735	Gm10384	XR_875155.2	GO:0003674(molecular_function);GO:0005575(cellular_component);GO:0008150(biological_process)	NA	NA	NA	PREDICTED: Mus musculus predicted gene 10384 (Gm10384), ncRNA	0.101504	0.075156	0.161181	0.043817	0.04349	0	0	0.088268	0.034089	0.049849	0.050643	0.02458	0.05424	0.059741	0.075852	0.050587	0.044213	0.022548	0	0	0	0.020121	0.015256	0.028009
100038752	Gm10825	NR_028580.1	NA	NA	NA	NA	Mus musculus predicted gene 10825 (Gm10825), long non-coding RNA	0	0.018785	0.019001	0.016136	0.019074	0.012125	0.041939	0.006369	0.011399	0.015641	0.069427	0.030684	0.013452	0	0.021866	0	0.024366	0.044924	0.023238	0.013819	0.004486	0.030142	0.007618	0.009688
100038847	Gm10406	NM_001164727.1;XM_011244720.1;XM_011244721.2;XM_017315704.1;XM_017315705.1;XM_017315703.1;XM_017315706.1;XM_017315702.1	GO:0003674(molecular_function);GO:0005575(cellular_component);GO:0008150(biological_process);GO:0008150(biological_process)	NA	NA	NA	PREDICTED: Mus musculus predicted gene 10406 (Gm10406), transcript variant X2, mRNA	0.260254	0.304397	0.292552	0.198101	0.33315	0.216005	0.281252	0.179103	0.368548	0.258369	0.346247	0.264729	0.26133	0.181382	0.333876	0.252197	0.4024	0.269098	0.392832	0.303114	0.305536	0.345993	0.231968	0.304594
100038947	LOC100038947	NM_001173459.2;XM_006535372.3;XM_006535371.1	NA	mmu04380(Osteoclast differentiation);mmu04380(Osteoclast differentiation)	K06551	NA	PREDICTED: Mus musculus signal-regulatory protein beta 1-like (LOC100038947), transcript variant X2, mRNA	0	0.0445944	0.0498046	0.0186992	0	0.0304648	0	0.0629502	0	0	0.110855	0.0308401	0.00850712	0.148707	0.0422982	0.0765743	0	0.0424362	0	0	0	0	0	0.0486886
100038948	Mup9	XM_006537480.2	GO:0003674(molecular_function);GO:0005575(cellular_component);GO:0008150(biological_process)	NA	NA	NA	Mus musculus major urinary protein 9 (Mup9), mRNA	0	0	0	0	0	0	0	0	0	0.013052	0.001985	0.070924	0	0	0	0	0	0	0	0.008991	0.005473	0.021012	0	0.00394
100038967	Gm1988	XM_001471962.4	NA	NA	NA	NA	PREDICTED: Mus musculus predicted gene 1988 (Gm1988), transcript variant X2, mRNA	0	0	0	0	0	0	0	0	0	0	0	0.004395	0	0	0	0	0	0	0	0	0	0	0	0
100039008	Mup10	XM_006537481.1	GO:0003674(molecular_function);GO:0005575(cellular_component);GO:0008150(biological_process)	NA	NA	NA	PREDICTED: Mus musculus major urinary protein 10 (Mup10), transcript variant X1, mRNA	0.0500287	0	0	0	0	0	0	0	0	0.0131646	0	0.00755146	0	0	0	0	0.059966	0.0552334	0	0.00906861	0	0.021194	0	0.00397358
100039014	Gm20793	XM_017318723.1	NA	NA	NA	NA	PREDICTED: Mus musculus predicted gene, 20793 (Gm20793), mRNA	0	0	0	0	0	0	0	0	0	0	0	0	0	0	0	0	0	0	0	0	0	0.010895	0	0
100039019	Mup-ps12	XR_881326.2;XR_390616.2;XR_390620.2	NA	NA	NA	NA	PREDICTED: Mus musculus major urinary protein, pseudogene 12 (Mup-ps12), transcript variant X13, misc_RNA	0	0	0	0	0	0	0	0	0	0	0	0	0.00868703	0.0125445	0	0	0.017714	0	0	0	0	0	0.00488667	0.011601
100039028	Mup11	XM_006537483.3	GO:0003674(molecular_function);GO:0005575(cellular_component);GO:0008150(biological_process);GO:0071394(cellular response to testosterone stimulus)	NA	NA	NA	PREDICTED: Mus musculus major urinary protein 11 (Mup11), transcript variant X1, mRNA	0	0	0	0	0	0	0	0.0120121	0	0	0	0	0	0	0	0	0	0	0	0	0.0213637	0	0	0
100039054	Mup12	XM_006537484.2	GO:0003674(molecular_function);GO:0005575(cellular_component);GO:0008150(biological_process)	NA	NA	NA	PREDICTED: Mus musculus major urinary protein 12 (Mup12), transcript variant X1, mRNA	0	0	0	0.00915778	0	0	0	0.0125397	0	0	0	0	0	0	0	0	0	0	0	0	0	0	0	0
100039063	Mup-ps8	XR_881319.1;XR_001784323.1	NA	NA	NA	NA	PREDICTED: Mus musculus major urinary protein, pseudogene 8 (Mup-ps8), transcript variant X3, ncRNA	0	0	0	0	0	0	0	0	0	0	0	0	0	0	0	0	0.162646	0	0	0	0	0	0	0
100039078	Gm2036	XM_006535349.3	GO:0003674(molecular_function);GO:0005575(cellular_component);GO:0008150(biological_process)	NA	NA	NA	PREDICTED: Mus musculus predicted gene 2036 (Gm2036), mRNA	0	0	0	0	0	0.079228	0	0	0	0	0	0	0	0	0	0	0	0	0	0	0	0	0	0
100039086	Gm15032	XM_001472223.2	NA	NA	NA	NA	PREDICTED: Mus musculus predicted gene 15032 (Gm15032), mRNA	0	0	0	0	0	0	0.046043	0	0	0	0	0	0	0	0	0	0	0	0	0	0	0	0	0
100039087	Gm2042	XM_006515315.2	GO:0003674(molecular_function);GO:0005575(cellular_component);GO:0008150(biological_process)	NA	NA	NA	PREDICTED: Mus musculus predicted gene 2042 (Gm2042), transcript variant X1, mRNA	0	0	0.0106384	0	0	0.0394724	0	0.00715564	0	0.0120195	0	0.00459617	0.0304294	0	0	0.0114133	0.0135965	0.00632447	0	0	0	0	0	0
100039089	Mup13	NM_001134674.1	GO:0003674(molecular_function);GO:0005575(cellular_component);GO:0008150(biological_process)	NA	NA	NA	PREDICTED: Mus musculus major urinary protein 13 (Mup13), transcript variant X1, mRNA	0	0	0	0	0	0	0	0	0	0	0.00188	0	0	0	0	0	0	0	0	0	0	0	0	0
100039116	Mup14	XM_006537486.2	GO:0003674(molecular_function);GO:0005575(cellular_component);GO:0008150(biological_process)	NA	NA	NA	PREDICTED: Mus musculus major urinary protein 14 (Mup14), transcript variant X1, mRNA	0	0	0	0	0.0383014	0	0	0	0.0268053	0	0.00367919	0	0	0	0	0	0	0	0	0	0	0	0	0
100039148	Gm12128	NR_131154.1	NA	NA	NA	NA	Mus musculus predicted gene 12128 (Gm12128), long non-coding RNA	0	0	0	0	0	0	0	0	0	0	0	0	0	0	0	0	0	0	0	0	0	0	0	0
100039150	Mup15	XM_006537487.3	GO:0003674(molecular_function);GO:0005575(cellular_component);GO:0008150(biological_process)	NA	NA	NA	PREDICTED: Mus musculus major urinary protein 15 (Mup15), transcript variant X1, mRNA	0	0	0	0	0	0	0	0	0	0	0	0	0	0	0	0	0	0	0	0	0	0	0	0
100039176	Gm13580	NR_046065.1	NA	NA	NA	NA	Mus musculus predicted gene 13580 (Gm13580), long non-coding RNA	0	0	0	0	0	0	0.042095	0	0	0	0	0	0	0	0	0	0	0	0	0	0	0	0	0
100039177	Mup16	NM_001199936.1;XM_006537489.3	GO:0003674(molecular_function);GO:0005575(cellular_component);GO:0008150(biological_process);GO:0008150(biological_process)	NA	NA	NA	PREDICTED: Mus musculus major urinary protein 16 (Mup16), transcript variant X1, mRNA	0	0	0	0	0	0.0258161	0	0	0	0	0.000636725	0.00979982	0	0	0	0	0	0	0	0	0.00477607	0.027505	0	0.00343846
100039206	Mup17	XM_006537491.3	GO:0003674(molecular_function);GO:0005550(pheromone binding);GO:0005575(cellular_component);GO:0005576(extracellular region);GO:0008150(biological_process);GO:0036094(small molecule binding)	NA	NA	NA	Mus musculus major urinary protein 17 (Mup17), mRNA	0	0	0	0.035729	0	0.0293	0	0	0.027546	0	0.003781	0.003708	0	0	0	0	0	0	0	0	0	0.010406	0	0
100039213	Cphx2	XM_017315708.1	GO:0003674(molecular_function);GO:0005575(cellular_component);GO:0008150(biological_process)	NA	NA	NA	Mus musculus cytoplasmic polyadenylated homeobox 2 (Cphx2), mRNA	0.00771618	0	0	0.00564938	0.00824251	0	0.00861084	0	0	0	0.00958252	0	0.0102807	0.0261939	0.00638999	0.0154235	0.0278075	0.0382629	0.00441009	0	0	0	0.0373584	0
100039222	Gm2109	NR_046066.1	NA	NA	NA	NA	Mus musculus predicted gene 2109 (Gm2109), long non-coding RNA	0	0.108232	0.132427	0.079163	0	0.014234	0.008113	0	0	0	0	0.038954	0	0.031559	0.052617	0.092263	0	0	0.036876	0	0	0.111607	0	0
100039227	Duxbl2	XM_017315711.1;XM_006518292.2;XM_011244868.1;XM_017315710.1;XM_017315712.1;XM_017315713.1;XM_006518293.1;XM_006518291.3;XM_006518290.2;NM_001177538.1	GO:0003674(molecular_function);GO:0005634(nucleus);GO:0008150(biological_process);GO:0008150(biological_process)	NA	NA	NA	Mus musculus double homeobox B-like 2 (Duxbl2), mRNA	0.24353	0.134411	0.162471	0.191586	0.171526	0.124557	0.202441	0.129433	0.184439	0.132637	0.210658	0.22986	0.214511	0.280122	0.219458	0.216615	0.306026	0.260497	0.160111	0.200982	0.0716178	0.142911	0.148107	0.140876
100039269	Gm2128	XM_001472401.4	NA	NA	NA	NA	PREDICTED: Mus musculus predicted gene 2128 (Gm2128), mRNA	0	0	0	0	0	0	0	0	0	0	0	0	0	0	0	0	0	0	0	0	0.009913	0	0	0
100039280	Cphx3	XM_017315714.1	GO:0003674(molecular_function);GO:0005575(cellular_component);GO:0008150(biological_process)	NA	NA	NA	Mus musculus cytoplasmic polyadenylated homeobox 3 (Cphx3), mRNA	0.00771618	0	0	0.00564938	0.00824251	0	0.00909668	0	0	0	0.00958252	0	0.0102807	0.0150976	0.00638999	0.0154235	0.0324941	0.0341886	0	0	0	0	0.0289154	0
100039293	Duxbl3	XM_017315717.1;XM_006518297.2;XM_011244869.1;XM_017315716.1;XM_017315718.1;XM_006518298.1;XM_006518296.3;XM_006518295.2;NM_001177539.1	GO:0003674(molecular_function);GO:0005634(nucleus);GO:0008150(biological_process);GO:0008150(biological_process)	NA	NA	NA	Mus musculus double homeobox B-like 3 (Duxbl3), mRNA	0.228916	0.136304	0.151706	0.180002	0.1363	0.14807	0.200622	0.131765	0.156358	0.158876	0.199926	0.21668	0.21526	0.291517	0.204144	0.229482	0.309012	0.256551	0.169282	0.161753	0.0679449	0.164025	0.133475	0.129147
100039315	Gm10436	NM_001105254.1	GO:0003674(molecular_function);GO:0005575(cellular_component);GO:0008150(biological_process)	NA	NA	NA	Mus musculus predicted gene 10436 (Gm10436), transcript variant 1, mRNA	0	0	0	0	0	0	0	0	0	0	0	0.004915	0	0	0	0	0	0	0	0	0	0	0	0
100039432	Gm2233	XR_382279.3	NA	NA	NA	NA	PREDICTED: Mus musculus predicted gene 2233 (Gm2233), misc_RNA	0	0	0	0.035275	0	0	0	0	0	0	0.059833	0	0	0	0	0	0	0.087915	0	0	0	0	0	0
100039446	Gm2240	XM_006498495.2	GO:0003674(molecular_function);GO:0005575(cellular_component);GO:0008150(biological_process)	NA	NA	NA	PREDICTED: Mus musculus predicted gene 2240 (Gm2240), mRNA	0.056944	0.03512	0.013218	0.022717	0	0.016925	0.025091	0	0	0.060136	0	0.034267	0.086203	0.089209	0	0	0.040089	0	0	0.0436	0	0	0	0.020287
100039452	Gm2244	XM_001472852.5	GO:0003674(molecular_function);GO:0005575(cellular_component);GO:0008150(biological_process)	NA	NA	NA	PREDICTED: Mus musculus predicted gene 2244 (Gm2244), mRNA	0.092974	0.053192	0.163848	0.101582	0.07426	0.022038	0.046729	0.125256	0.072586	0.045957	0.048303	0.049387	0.041479	0.102625	0.075639	0.056613	0.110543	0.047141	0.132931	0.136253	0.084612	0.109266	0.10257	0.108406
100039542	Tbx3os1	XR_387659.2;XR_387660.3;XR_387662.3;XR_001784949.1;XR_387661.3;XR_387663.3;XR_387665.3	NA	NA	NA	NA	PREDICTED: Mus musculus T-box 3, opposite strand 1 (Tbx3os1), transcript variant X7, misc_RNA	0.0395249	0.0448498	0.0209249	0.008223	0	0.0459966	0	0.0348561	0.0249382	0.0235634	0.0821994	0.022965	0.0551652	0.00769115	0.0965346	0.0691753	0.0394876	0.0476068	0.129859	0.0501704	0.0198273	0.0332315	0.0469188	0.0611176
100039641	E330012B07Rik	NR_033640.1	NA	NA	NA	NA	Mus musculus RIKEN cDNA E330012B07 gene (E330012B07Rik), long non-coding RNA	0	0	0	0	0	0	0	0	0	0.007213	0	0	0	0.004214	0	0	0	0.010844	0	0.053237	0	0.038708	0	0
100039727	1700049E15Rik	NR_033636.1	NA	NA	NA	NA	Mus musculus RIKEN cDNA 1700049E15 gene (1700049E15Rik), long non-coding RNA	0	0	0.011533	0	0	0	0	0	0	0	0	0	0	0	0.008955	0	0	0.01983	0	0	0	0	0	0
100039736	Gm15762	XR_001785422.1	NA	NA	NA	NA	PREDICTED: Mus musculus predicted gene 15762 (Gm15762), misc_RNA	0	0	0	0	0	0	0	0	0	0	0	0	0	0.034211	0	0	0	0	0	0	0	0	0	0.052961
100039739	A430060F13Rik	XR_880154.1	NA	NA	NA	NA	PREDICTED: Mus musculus RIKEN cDNA A430060F13 gene (A430060F13Rik), misc_RNA	0	0	0	0	0	0	0	0	0	0	0	0	0	0	0	0	0	0	0	0	0	0	0	0
100039763	Gm2411	XM_006528420.2;XM_011247719.1;XM_006528421.2	GO:0003674(molecular_function);GO:0005575(cellular_component);GO:0008150(biological_process);GO:0008150(biological_process)	NA	NA	NA	PREDICTED: Mus musculus predicted gene 2411 (Gm2411), transcript variant X3, mRNA	0.0487867	0.233694	0.123504	0.130386	0.157607	0.133247	0.194231	0.0694604	0.169618	0.164137	0.0830106	0.0471298	0.114922	0.11119	0.155331	0.141829	0.0239526	0.102076	0.182482	0.163432	0.127472	0.079863	0.094191	0.0111611
100039801	Cldn24	NM_001111318.1	GO:0003674(molecular_function);GO:0008150(biological_process);GO:0016324(apical plasma membrane)	mmu04514(Cell adhesion molecules (CAMs));mmu04530(Tight junction);mmu04670(Leukocyte transendothelial migration);mmu05160(Hepatitis C)	K06087	NA	Mus musculus claudin 24 (Cldn24), mRNA	0.382548	0.172582	0.17862	0.280777	0.130348	0.145549	0.205492	0.131076	0.214376	0.475065	0.129886	0.293698	0.324516	0.238741	0.184376	0	0	0.270321	0.099896	0.204855	0.246184	0.240308	0.0911	0.281571
100039805	D5Ertd605e	NR_033625.1	GO:0003674(molecular_function);GO:0005575(cellular_component);GO:0008150(biological_process)	NA	NA	NA	Mus musculus DNA segment, Chr 5, ERATO Doi 605, expressed (D5Ertd605e), long non-coding RNA	0.056151	0	0.180291	0	0.02325	0.152632	0	0.018184	0.046374	0.091631	0.037151	0.08273	0.115989	0.297805	0.329769	0.114411	0.163439	0.213119	0.05089	0.005487	0.015625	0.034996	0.016312	0.030841
100039899	Gm2483	XM_006541567.2	GO:0003674(molecular_function);GO:0005575(cellular_component);GO:0008150(biological_process)	NA	NA	NA	PREDICTED: Mus musculus predicted gene 2483 (Gm2483), mRNA	0.041366	0.051196	0.019268	0.053003	0	0.098524	0.048766	0.025922	0.092935	0.04354	0	0	0.082671	0	0	0.020671	0	0.045822	0.023644	0.056239	0.018257	0	0.031933	0.071653
100039901	2810407A14Rik	XR_385021.3;XR_876211.1;XR_876212.1;XR_876213.1;XR_876214.1	GO:0003674(molecular_function);GO:0005575(cellular_component);GO:0008150(biological_process);GO:0008150(biological_process)	NA	NA	NA	PREDICTED: Mus musculus RIKEN cDNA 2810407A14 gene (2810407A14Rik), transcript variant X1, misc_RNA	0.0940695	0.0516928	0.11416	0.0852341	0.111314	0.0552093	0.0716429	0.0471735	0.0421463	0.0487152	0.0143757	0.0209671	0.0269638	0.00566271	0.0270319	0.0173536	0.0284431	0.00961671	0.0514301	0.102047	0.0408714	0.0572117	0.163763	0.0248073
100039911	Gm2491	XR_875344.2	NA	NA	NA	NA	PREDICTED: Mus musculus predicted gene 2491 (Gm2491), transcript variant X4, misc_RNA	0	0	0	0	0	0	0	0	0	0	0	0	0	0	0	0	0	0	0	0	0	0	0	0
100039913	Rhox2b	XM_006541415.2	GO:0005575(cellular_component);GO:0008150(biological_process)	NA	NA	NA	Mus musculus reproductive homeobox 2B (Rhox2b), mRNA	0	0	0	0.013906	0	0	0	0	0	0	0	0	0	0.01858	0	0	0	0	0	0	0	0	0	0
100039934	Gm15085	NM_001122734.1	GO:0003674(molecular_function);GO:0005575(cellular_component);GO:0008150(biological_process)	NA	NA	NA	Mus musculus predicted gene 15085 (Gm15085), mRNA	0	0	0	0	0	0	0	0	0	0	0	0	0	0	0	0	0	0	0	0	0.002515	0	0	0
100039946	Gm2511	XM_006541333.1;XM_006541335.1	GO:0003674(molecular_function);GO:0005575(cellular_component);GO:0008150(biological_process);GO:0008150(biological_process)	NA	NA	NA	PREDICTED: Mus musculus predicted gene 2511 (Gm2511), transcript variant X8, mRNA	0	0	0	0	0	0	0	0	0	0	0	0	0.0410877	0	0	0	0	0	0.00549735	0	0	0	0	0
100039948	Rhox2c	XM_006541417.2	GO:0005575(cellular_component);GO:0008150(biological_process)	NA	NA	NA	Mus musculus reproductive homeobox 2C (Rhox2c), mRNA	0	0	0	0.008066	0	0	0	0	0	0	0	0	0	0	0	0	0	0	0	0	0	0	0	0
100039992	Gm2539	XR_001779676.1	NA	NA	NA	NA	PREDICTED: Mus musculus predicted gene, 2539 (Gm2539), ncRNA	0	0	0	0	0	0	0	0	0	0	0	0	0	0	0	0	0	0	0.019971	0	0	0	0.013094	0
100040016	Rhox2e	XM_006541418.3	GO:0003674(molecular_function);GO:0005575(cellular_component);GO:0008150(biological_process)	NA	NA	NA	Mus musculus reproductive homeobox 2E (Rhox2e), mRNA	0	0	0	0.008328	0	0	0	0	0	0	0	0	0	0.022256	0	0	0	0	0	0	0	0	0	0
100040020	Gm15143	XM_011247884.1	NA	NA	NA	NA	PREDICTED: Mus musculus predicted gene 15143 (Gm15143), mRNA	0	0	0	0	0	0	0	0.108295	0	0	0	0	0	0	0	0	0	0	0	0	0	0	0	0
100040030	Gm2560	NR_131155.1	GO:0003674(molecular_function);GO:0005575(cellular_component);GO:0008150(biological_process)	NA	NA	NA	Mus musculus predicted gene 2560 (Gm2560), long non-coding RNA	0	0	0	0	0	0	0	0	0	0	0	0	0	0	0	0.02561	0	0.02706	0	0	0	0	0	0
100040208	Gm2663	NM_001102660.1	GO:0004252(serine-type endopeptidase activity);GO:0005615(extracellular space);GO:0006508(proteolysis)	NA	NA	NA	Mus musculus predicted gene 2663 (Gm2663), mRNA	0	0	0	0	0	0	0	0	0	0	0	0.032027	0.053095	0.558806	0.616001	0	0.413866	0.250147	0	0	0	0	0	0
100040233	Gm10334	NM_001103153.1	GO:0004252(serine-type endopeptidase activity);GO:0005615(extracellular space);GO:0006508(proteolysis);GO:0007586(digestion)	mmu04080(Neuroactive ligand-receptor interaction);mmu04972(Pancreatic secretion);mmu04974(Protein digestion and absorption);mmu05164(Influenza A)	K01312	EC:3.4.21.4	Mus musculus predicted gene 10334 (Gm10334), mRNA	0.574396	0.309721	0.172894	0.276238	0.203578	0.109409	0.032829	0.087252	0	0.206314	0	0.077342	0.296324	0.059391	0.043794	0	0.092888	0	0.031834	0.160066	0.141624	0.178927	0.1112	0.187286
100040276	Gm11595	NM_001126322.1	GO:0003674(molecular_function);GO:0005575(cellular_component);GO:0008150(biological_process)	NA	NA	NA	Mus musculus predicted gene 11595 (Gm11595), mRNA	0	0	0	0	0	0	0	0	0	0	0	0	0	0	0	0.0385	0	0	0	0	0	0	0	0
100040299	Gm2696	NM_001205009.1	NA	NA	NA	NA	Mus musculus predicted gene 2696 (Gm2696), mRNA	0	0	0	0	0	0	0	0	0	0	0	0	0	0	0	0	0	0	0	0	0	0	0	0
100040410	Gm14957	XR_387061.3;XR_878233.2	NA	NA	NA	NA	PREDICTED: Mus musculus predicted gene 14957 (Gm14957), transcript variant X2, misc_RNA	0	0	0.0518406	0.0423546	0.0205996	0.0572483	0.0505158	0.0107409	0.0793862	0.0503344	0.0292688	0.0672662	0	0.00628804	0.0295932	0.0064236	0.00770444	0.00711981	0.0205738	0.0407409	0.00756491	0.0317684	0.0594131	0.0245069
100040447	1700036A12Rik	XR_001779186.1;XR_001779187.1	GO:0003674(molecular_function);GO:0005575(cellular_component);GO:0008150(biological_process);GO:0008150(biological_process)	NA	NA	NA	PREDICTED: Mus musculus RIKEN cDNA 1700036A12 gene (1700036A12Rik), transcript variant X2, misc_RNA	0.081349	0.012585	0.018946	0.037226	0	0.020904	0.047791	0	0.068422	0.064147	0.050514	0.180831	0.102926	0.169052	0.016841	0.071105	0.105685	0.004806	0.039445	0	0.053856	0.040207	0	0
100040448	Gm2777	XM_001474927.5	GO:0003674(molecular_function);GO:0005575(cellular_component);GO:0008150(biological_process)	NA	NA	NA	PREDICTED: Mus musculus predicted gene 2777 (Gm2777), mRNA	0	0	0	0	0	0	0	0	0	0	0	0	0.001575	0	0	0	0	0	0	0	0	0	0	0
100040482	Gm2799	NM_001168334.1	GO:0000151(ubiquitin ligase complex);GO:0003674(molecular_function);GO:0005575(cellular_component);GO:0005634(nucleus);GO:0008150(biological_process)	NA	NA	NA	Mus musculus BTB domain containing 35, family member 2 (Btbd35f2), mRNA	0	0	0	0	0	0	0	0	0	0	0	0	0	0	0	0	0	0	0	0	0	0	0	0
100040493	Gm13429	XR_866164.1	GO:0003674(molecular_function);GO:0005575(cellular_component);GO:0008150(biological_process)	NA	NA	NA	PREDICTED: Mus musculus predicted gene 13429 (Gm13429), misc_RNA	0.014759	0.081257	0	0.026869	0.031535	0.017606	0.069483	0.033506	0.039504	0.030915	0.026465	0.101827	0.03933	0.037243	0.024445	0.08231	0.053073	0.023063	0.06732	0.006689	0.006514	0.07053	0.033186	0.028137
100040533	Gm2825	NM_001168337.1	GO:0003674(molecular_function);GO:0005575(cellular_component);GO:0008150(biological_process)	NA	NA	NA	Mus musculus BTB domain containing 35, family member 5 (Btbd35f5), mRNA	0	0	0	0	0	0	0	0	0	0	0	0	0	0	0	0	0	0	0	0	0	0	0	0
100040545	Gm2832	XM_017316249.1;XM_017316248.1;XR_001781222.1	NA	NA	NA	NA	PREDICTED: Mus musculus predicted gene 2832 (Gm2832), transcript variant X3, misc_RNA	0.012181	0.0242966	0.000907748	0.00879959	0.0583402	0.0472235	0.0917197	0	0.0128251	0.0249496	0	0.0156895	0.0197726	0.0119169	0.0223962	0.0121737	0	0.0680508	0.00663742	0.00847506	0.0483139	0.023874	0.0272504	0.0342134
100040557	Gm12408	XR_390532.2;XR_390530.2;XR_106262.4;XR_390528.2;XR_390529.2;XR_390533.2;XR_390531.1	NA	NA	NA	NA	PREDICTED: Mus musculus predicted gene 12408 (Gm12408), transcript variant X4, misc_RNA	0.176563	0.283995	0.0553316	0.106276	0.138764	0.112396	0.147836	0.234094	0.0323391	0.116428	0.225528	0.129931	0.0875849	0.281945	0.137147	0.125271	0.0315182	0.148503	0.119936	0.0460765	0.0537985	0.121495	0.153673	0.283664
100040567	Gm12409	NR_046068.1	GO:0003674(molecular_function);GO:0005575(cellular_component);GO:0008150(biological_process)	NA	NA	NA	Mus musculus predicted gene 12409 (Gm12409), long non-coding RNA	0	0	0	0.039085	0	0	0	0	0	0	0	0.052134	0.095023	0.021947	0.048364	0.010489	0	0.059992	0.163058	0	0	0	0	0.136419
100040572	Gm2848	NR_046069.1	GO:0003674(molecular_function);GO:0005575(cellular_component);GO:0008150(biological_process)	NA	NA	NA	Mus musculus predicted gene 2848 (Gm2848), long non-coding RNA	0	0	0	0	0	0	0	0	0	0	0	0	0	0	0	0	0	0	0	0	0	0.043846	0.01757	0
100040585	Gm2854	XM_011249871.1	GO:0003674(molecular_function);GO:0005575(cellular_component);GO:0008150(biological_process)	NA	NA	NA	PREDICTED: Mus musculus predicted gene 2854 (Gm2854), transcript variant X1, mRNA	0	0	0	0	0	0	0	0	0	0	0	0	0	0	0	0	0	0	0	0	0	0	0	0
100040606	Gm2863	NM_001099333.3	GO:0000151(ubiquitin ligase complex);GO:0003674(molecular_function);GO:0005575(cellular_component);GO:0005634(nucleus);GO:0008150(biological_process)	NA	NA	NA	Mus musculus BTB domain containing 35, family member 12 (Btbd35f12), mRNA	0	0	0	0	0	0	0	0	0	0	0	0	0	0	0	0	0	0	0	0	0	0	0	0
100040617	Gm12603	NR_033533.1	NA	NA	NA	NA	Mus musculus WNT induced non-coding RNA 1 (Wincr1), long non-coding RNA	0	0	0	0	0	0.0768	0.03795	0	0	0	0	0.038354	0	0	0	0	0	0	0	0	0	0	0	0.061369
100040632	AA684185	XR_877595.1	NA	NA	NA	NA	PREDICTED: Mus musculus expressed sequence AA684185 (AA684185), misc_RNA	0	0	0	0	0	0	0	0	0	0	0	0	0	0	0	0	0	0	0	0	0	0	0	0
100040635	Gm15023	XM_006528465.2	GO:0003674(molecular_function);GO:0005575(cellular_component);GO:0008150(biological_process)	NA	NA	NA	Mus musculus predicted gene 15023 (Gm15023), mRNA	0	0	0	0.0087099	0	0	0	0	0	0.00628187	0	0	0	0	0	0	0.00596104	0	0	0.00901522	0	0	0.00372686	0.00284385
100040657	Gm2888	XM_001475283.5	GO:0003674(molecular_function);GO:0005575(cellular_component);GO:0008150(biological_process)	NA	NA	NA	PREDICTED: Mus musculus predicted gene 2888 (Gm2888), mRNA	0	0	0	0	0	0	0	0	0.023164	0	0	0	0	0	0	0	0	0	0	0	0	0	0	0
100040698	Gm2913	NM_001243015.1	GO:0000151(ubiquitin ligase complex);GO:0003674(molecular_function);GO:0005575(cellular_component);GO:0005634(nucleus);GO:0008150(biological_process)	NA	NA	NA	Mus musculus BTB domain containing 35, family member 15 (Btbd35f15), mRNA	0	0	0.010986	0	0	0.004019	0.005561	0	0	0	0.004882	0	0.001746	0	0	0	0	0	0	0	0	0	0	0.00281
100040710	Gm13219	XR_865955.2	NA	NA	NA	NA	PREDICTED: Mus musculus predicted gene 13219 (Gm13219), transcript variant X3, misc_RNA	0	0	0	0	0	0	0	0	0	0	0	0	0	0	0	0	0	0	0	0	0	0	0.0072784	0
100040732	Gm2933	NM_001145038.1	GO:0000151(ubiquitin ligase complex);GO:0003674(molecular_function);GO:0005575(cellular_component);GO:0005634(nucleus);GO:0008150(biological_process)	NA	NA	NA	Mus musculus BTB domain containing 35, family member 14 (Btbd35f14), mRNA	0	0	0.012658	0	0	0.006947	0.003161	0	0	0	0.008438	0	0.002012	0	0	0	0	0	0	0	0	0	0	0.006476
100040736	Foxd2os	NR_030721.1	GO:0003674(molecular_function);GO:0005575(cellular_component);GO:0008150(biological_process)	NA	NA	NA	Mus musculus forkhead box D2, opposite strand (Foxd2os), long non-coding RNA	0.117173	0.009946	0.06194	0.04634	0.091154	0.028504	0.081172	0.050227	0.018026	0.147482	0.126569	0.117102	0.070741	0.077785	0.139668	0.045569	0.057605	0.035194	0.063876	0.035753	0.024687	0.095331	0.054138	0.015321
100040771	Gm2959	XR_001781234.1;XM_017316255.1	NA	NA	NA	NA	PREDICTED: Mus musculus predicted gene 2959 (Gm2959), transcript variant X1, mRNA	0	0	0	0	0.0247038	0	0	0	0	0	0	0	0.0170174	0	0.00957479	0	0.00960033	0	0.00454672	0.0104796	0	0	0.00820385	0.00551061
100040781	Gm2964	XM_001475289.4	GO:0000151(ubiquitin ligase complex);GO:0003674(molecular_function);GO:0005575(cellular_component);GO:0005634(nucleus);GO:0008150(biological_process)	NA	NA	NA	PREDICTED: Mus musculus predicted gene 2964 (Gm2964), mRNA	0	0	0	0	0	0.003919	0.005386	0	0	0	0.00714	0	0.001702	0	0	0	0	0	0	0	0	0	0	0.00274
100040843	Cyp4a32	XM_017319878.1;NM_001100181.1	GO:0005737(cytoplasm);GO:0008391(arachidonic acid monooxygenase activity);GO:0008392(arachidonic acid epoxygenase activity);GO:0016324(apical plasma membrane);GO:0018685(alkane 1-monooxygenase activity);GO:0043231(intracellular membrane-bounded organelle);GO:0050051(leukotriene-B4 20-monooxygenase activity);GO:0050051(leukotriene-B4 20-monooxygenase activity)	mmu00071(Fatty acid degradation);mmu00590(Arachidonic acid metabolism);mmu00830(Retinol metabolism);mmu03320(PPAR signaling pathway);mmu04270(Vascular smooth muscle contraction);mmu04750(Inflammatory mediator regulation of TRP channels);mmu04750(Inflammatory mediator regulation of TRP channels)	K07425	EC:1.14.15.3	PREDICTED: Mus musculus cytochrome P450, family 4, subfamily a, polypeptide 32 (Cyp4a32), transcript variant X4, mRNA	0	0.00672849	0	0	0	0	0	0	0	0	0	0	0	0	0	0	0	0	0	0	0	0	0	0
100040854	Gm13040	NM_001113736.1	GO:0003674(molecular_function);GO:0005575(cellular_component);GO:0008150(biological_process)	NA	NA	NA	Mus musculus predicted gene 13040 (Gm13040), mRNA	0	0	0	0	0	0.008736	0	0	0	0	0	0	0	0	0	0	0	0.012169	0	0	0	0	0	0
100040861	Gm13057	NM_001113735.1	GO:0003674(molecular_function);GO:0005575(cellular_component);GO:0008150(biological_process)	NA	NA	NA	Mus musculus predicted gene 13057 (Gm13057), mRNA	0	0	0	0	0	0.008736	0	0	0	0	0	0	0	0	0	0	0	0.012169	0	0	0	0	0	0
100040882	1700017G19Rik	NR_040445.1	GO:0003674(molecular_function);GO:0005575(cellular_component);GO:0008150(biological_process)	NA	NA	NA	Mus musculus RIKEN cDNA 1700017G19 gene (1700017G19Rik), long non-coding RNA	0.02843	0	0.016803	0.034693	0	0.022609	0.039745	0	0.010628	0.038044	0.003688	0.022887	0.011347	0.026113	0.006749	0	0.051103	0	0.021666	0	0.025095	0	0.021479	0.026256
100040902	Gm3032	XR_389426.2	NA	NA	NA	NA	PREDICTED: Mus musculus predicted gene 3032 (Gm3032), ncRNA	0	0	0	0	0	0	0	0	0	0	0	0	0	0.06802	0	0	0	0	0	0	0	0	0	0
100040926	Gm3045	XM_006517481.3	GO:0003674(molecular_function);GO:0005575(cellular_component);GO:0008150(biological_process)	NA	NA	NA	PREDICTED: Mus musculus predicted gene 3045 (Gm3045), transcript variant X6, mRNA	0.026713	0.0441786	0.0332539	0.042471	0.018972	0.0214328	0	0.039146	0.030057	0.0187861	0.0277072	0.0215523	0.0228681	0.00436568	0.0221453	0	0.055773	0.0395416	0.0201986	0.0399561	0.0630197	0.0439898	0.0167209	0.0254342
100040937	Cldn34b1	NM_001097980.1	GO:0003674(molecular_function);GO:0005575(cellular_component);GO:0008150(biological_process)	NA	NA	NA	PREDICTED: Mus musculus claudin 34B1 (Cldn34b1), transcript variant X1, mRNA	0	0	0	0	0	0	0	0	0	0.0097864	0	0	0	0	0	0	0.0334327	0	0.0212565	0	0	0	0	0
100041062	Gm13286	NM_001243150.1	NA	NA	NA	NA	Mus musculus predicted gene 13286 (Gm13286), mRNA	0.201802	0	0	0	0.089951	0	0.024816	0.052765	0.047214	0	0	0.050839	0	0.061782	0.017432	0	0.227085	0	0.048127	0	0	0	0.015777	0.04013
100041096	Iqcf6	XM_006511615.1	GO:0005516(calmodulin binding);GO:0005575(cellular_component);GO:0008150(biological_process)	NA	NA	NA	PREDICTED: Mus musculus IQ motif containing F6 (Iqcf6), transcript variant X1, mRNA	0	0	0	0	0	0	0	0	0	0	0	0	0	0	0	0	0	0	0	0	0	0	0	0
100041099	Gm3137	XR_001779819.1;XR_001779821.1;XR_001779818.1	NA	NA	NA	NA	PREDICTED: Mus musculus predicted gene, 3137 (Gm3137), transcript variant X7, misc_RNA	0.0837822	0	0.0389602	0.0203462	0.0223385	0.0249436	0	0.0174716	0.0232943	0.00733654	0.0865645	0.00841697	0.069713	0.0545076	0.0519482	0.0557294	0.0417735	0.0077214	0.00796809	0.0114997	0.0369166	0.0413408	0.0208962	0.013288
100041106	Gm3141	XR_874548.1;XR_874547.1	NA	NA	NA	NA	PREDICTED: Mus musculus predicted gene 3141 (Gm3141), transcript variant X2, ncRNA	0	0.01455	0.0116338	0.0594525	0.0871137	0.039454	0.0415788	0.0155204	0.0322574	0.133437	0	0.00794975	0.0632962	0.0223902	0.00649068	0.0372067	0.00939427	0.0961706	0.217158	0.0741479	0.123056	0.0869281	0.037299	0.121868
100041108	Gm3143	NR_038347.1;NR_038348.1	NA	NA	NA	NA	Mus musculus predicted gene 3143 (Gm3143), transcript variant 1, long non-coding RNA	0	0.0147003	0.0017945	0.0215067	0	0.00957329	0.00719073	0	0	0.00642019	0.0283057	0.00736533	0.0151833	0	0.0766027	0	0.0400177	0	0	0.00552839	0.0100596	0	0.00806009	0
100041146	Gm15448	XM_003084682.5;XR_391123.3	GO:0003674(molecular_function);GO:0005575(cellular_component);GO:0008150(biological_process);GO:0008150(biological_process)	mmu04380(Osteoclast differentiation);mmu04380(Osteoclast differentiation)	K06512	NA	PREDICTED: Mus musculus predicted gene 15448 (Gm15448), transcript variant X4, mRNA	0.00455119	0.0450657	0.0201839	0.00666573	0.0194497	0.0107865	0	0	0.0193975	0	0.0101751	0.0109925	0	0.126998	0.0326158	0.0400312	0.00982013	0.0235066	0	0	0	0.00719872	0	0.00433839
100041186	Gm3189	XM_011250766.2	NA	NA	NA	NA	PREDICTED: Mus musculus predicted gene 3189 (Gm3189), mRNA	0	0	0	0	0	0	0	0	0	0	0	0	0	0	0	0	0	0	0	0.030486	0	0	0	0
100041224	Gm3213	XM_001476000.2	GO:0003674(molecular_function);GO:0005575(cellular_component);GO:0008150(biological_process)	NA	NA	NA	PREDICTED: Mus musculus predicted gene 3213 (Gm3213), mRNA	0	0	0.067583	0	0	0	0	0	0	0	0	0	0	0	0	0	0	0	0	0	0	0	0	0
100041250	Gm3233	XM_006514353.1	GO:0003674(molecular_function);GO:0005575(cellular_component);GO:0008150(biological_process)	NA	NA	NA	PREDICTED: Mus musculus predicted gene 3233 (Gm3233), mRNA	0	0	0	0	0	0	0	0	0	0	0	0	0	0.026111	0	0	0	0	0	0	0	0	0	0
100041281	Gm3250	XM_006514351.1	GO:0003674(molecular_function);GO:0005575(cellular_component);GO:0008150(biological_process)	NA	NA	NA	PREDICTED: Mus musculus predicted gene 3250 (Gm3250), mRNA	0	0	0	0	0	0	0	0	0	0	0	0	0	0	0	0	0	0	0	0.017242	0	0	0	0
100041296	Gm3259	NM_001270456.1	GO:0003674(molecular_function);GO:0005575(cellular_component);GO:0008150(biological_process)	NA	NA	NA	Mus musculus predicted gene 3259 (Gm3259), mRNA	0	0	0	0	0	0	0	0	0	0	0	0	0	0	0	0	0.048202	0	0	0	0	0	0	0
100041339	Gm3279	NR_046071.1	NA	NA	NA	NA	Mus musculus predicted gene 3279 (Gm3279), long non-coding RNA	0.167917	0.340542	0.123433	0.069428	0.38771	0.075745	0.076726	0	0.07121	0.086024	0.078859	0.017039	0	0	0.008063	0.028654	0.05074	0.046892	0.048392	0.076736	0.078618	0.127071	0.055388	0.228319
100041345	Gm20870	XM_017318757.1	NA	NA	NA	NA	PREDICTED: Mus musculus predicted gene, 20870 (Gm20870), mRNA	0	0	0	0	0	0	0	0	0	0	0	0	0	0	0	0	0.008677	0	0	0	0	0	0	0
100041347	Gm11985	NR_045101.1	NA	NA	NA	NA	Mus musculus predicted gene 11985 (Gm11985), long non-coding RNA	0	0.025668	0.026999	0.014982	0.11611	0.030787	0.059309	0.080605	0.088491	0.12836	0.052951	0.054261	0.087874	0	0.056018	0.023189	0	0.010041	0.093264	0.101562	0.059199	0.092741	0.032285	0.044011
100041351	Gm3285	NM_001101631.1	GO:0003674(molecular_function);GO:0005575(cellular_component);GO:0008150(biological_process)	NA	NA	NA	Mus musculus predicted gene 3285 (Gm3285), mRNA	0	0.042794	0	0	0	0	0	0	0	0	0	0	0	0	0	0.069346	0	0	0	0	0	0	0	0
100041426	Gm3331	XR_379227.1;XR_870613.1;XR_379226.1	GO:0003674(molecular_function);GO:0005575(cellular_component);GO:0008150(biological_process);GO:0008150(biological_process)	NA	NA	NA	PREDICTED: Mus musculus predicted gene 3331 (Gm3331), transcript variant X3, misc_RNA	0	0	0	0	0	0	0	0	0	0	0	0	0	0	0	0.0247584	0	0	0	0	0	0	0	0
100041450	Gimap1os	XR_001785234.1	NA	NA	NA	NA	PREDICTED: Mus musculus GTPase, IMAP family member 1, opposite strand (Gimap1os), transcript variant X1, misc_RNA	0	0.004086	0	0.00918	0.020091	0	0.044663	0	0.028215	0	0.015571	0	0.009076	0.061329	0.039559	0.080612	0	0	0.03408	0.022727	0.011067	0.012394	0.0135	0
100041505	Gm3376	NM_001270512.1	GO:0003674(molecular_function);GO:0005575(cellular_component);GO:0008150(biological_process)	NA	NA	NA	Mus musculus predicted gene 3376 (Gm3376), mRNA	0	0	0	0	0	0	0	0	0	0	0	0	0	0.000406	0	0	0	0	0	0	0	0	0	0
100041548	Gm3402	XM_011240996.1	GO:0003674(molecular_function);GO:0005575(cellular_component);GO:0008150(biological_process)	NA	NA	NA	Mus musculus predicted gene 3402 (Gm3402), mRNA	0	0.00390129	0	0	0	0	0	0	0	0	0	0	0	0	0	0	0	0	0	0	0	0	0	0
100041554	Gm3404	XM_011240997.1	GO:0003674(molecular_function);GO:0005575(cellular_component);GO:0008150(biological_process)	NA	NA	NA	Mus musculus predicted gene 3404 (Gm3404), mRNA	0	0.00575409	0	0	0	0	0	0	0	0	0	0	0	0	0	0	0	0	0	0	0	0	0	0
100041566	Gm3409	XM_006504780.1	GO:0003674(molecular_function);GO:0005575(cellular_component);GO:0008150(biological_process)	NA	NA	NA	Mus musculus predicted gene 3409 (Gm3409), mRNA	0	0.0119799	0	0	0	0	0	0	0	0	0	0	0	0	0	0	0	0	0	0	0	0	0	0
100041578	Gm3415	XM_011240998.1	GO:0003674(molecular_function);GO:0005575(cellular_component);GO:0008150(biological_process)	NA	NA	NA	Mus musculus predicted gene 3415 (Gm3415), mRNA	0	0.0150372	0	0	0	0	0	0	0	0	0	0	0	0	0	0	0	0	0	0	0	0	0	0
100041598	Gm3424	XM_011244854.1	GO:0003674(molecular_function);GO:0005575(cellular_component);GO:0008150(biological_process)	NA	NA	NA	PREDICTED: Mus musculus predicted gene 3424 (Gm3424), mRNA	0.018791	0	0.060686	0.024766	0.019004	0	0.017722	0	0.042147	0	0	0	0.050073	0.015197	0.033266	0	0	0.089158	0	0	0.006193	0	0	0
100041605	Gm3428	NR_030730.1	NA	NA	NA	NA	Mus musculus predicted gene 3428 (Gm3428), long non-coding RNA	0	0	0	0	0	0	0	0	0	0	0	0	0	0	0	0	0	0	0	0	0	0	0	0
100041618	Gm3434	NR_030729.1	NA	NA	NA	NA	Mus musculus predicted gene 3434 (Gm3434), long non-coding RNA	0	0	0	0	0	0	0	0	0	0	0	0	0	0	0	0	0	0	0	0	0	0	0	0
100041658	Mup7	NM_001134675.1	GO:0003674(molecular_function);GO:0005575(cellular_component);GO:0008150(biological_process)	NA	NA	NA	PREDICTED: Mus musculus major urinary protein 7 (Mup7), transcript variant X1, mRNA	0	0	0	0	0.106942	0	0	0.0105945	0	0	0	0.0033575	0	0	0	0	0	0	0	0	0	0	0	0
100041660	Gm3458	NR_110519.1	GO:0003674(molecular_function);GO:0005575(cellular_component);GO:0008150(biological_process)	NA	NA	NA	Mus musculus predicted gene 3458 (Gm3458), transcript variant 1, long non-coding RNA	0.0604115	0	0	0	0	0	0	0	0	0	0	0	0	0	0	0	0	0.0116281	0	0	0	0.00422776	0	0
100041687	Mup8	NM_001134676.1	GO:0003674(molecular_function);GO:0005575(cellular_component);GO:0008150(biological_process)	NA	NA	NA	Mus musculus major urinary protein 8 (Mup8), mRNA	0	0	0	0.0085733	0	0	0	0.00587005	0	0	0	0	0	0	0	0	0	0	0	0	0	0	0	0
100041694	Gm10451	NR_028520.1	NA	NA	NA	NA	Mus musculus predicted gene 10451 (Gm10451), long non-coding RNA	0.040244	0.131122	0	0	0.018249	0.333877	0.056144	0.019031	0.319677	0.163096	0.134372	0.039172	0.015633	0.006752	0.028292	0.139529	0.020062	0.114684	0.065291	0	0.899347	0	0	0.093916
100041722	1700049E17Rik2	XR_001781224.1;XR_001781225.1;XR_001781223.1	NA	NA	NA	NA	PREDICTED: Mus musculus tandem duplication of RIKEN cDNA 1700049E17 gene, gene 2 (1700049E17Rik2), transcript variant X1, misc_RNA	0.0186737	0.0122772	0.0172267	0.0093938	0.00618173	0.0157774	0.00343071	0.00162079	0.00741648	0.0104178	0.0105674	0.0124762	0.00333532	0.00811545	0.00684561	0.000264786	0.0365167	0.0172678	0.00780215	0.0032794	0.001518	0	0.0074346	0.0162967
100041739	1700025D23Rik	XR_389128.2	GO:0003674(molecular_function);GO:0005575(cellular_component);GO:0008150(biological_process)	NA	NA	NA	PREDICTED: Mus musculus RIKEN cDNA 1700025D23 gene (1700025D23Rik), misc_RNA	0	0	0	0	0	0	0	0	0	0	0	0	0	0.02291	0	0	0	0	0	0	0	0	0.018019	0
100041749	Speer4f2	XR_106345.4	GO:0003674(molecular_function);GO:0005575(cellular_component);GO:0008150(biological_process)	NA	NA	NA	PREDICTED: Mus musculus spermatogenesis associated glutamate (E)-rich protein 4f2 (Speer4f2), misc_RNA	0	0	0	0	0	0	0	0	0	0	0	0	0	0	0	0	0	0	0	0	0	0	0	0
100041968	Gm3596	XR_381721.1	GO:0003674(molecular_function);GO:0005575(cellular_component);GO:0008150(biological_process)	NA	NA	NA	PREDICTED: Mus musculus predicted gene 3596 (Gm3596), ncRNA	0	0	0	0	0	0	0	0	0	0	0	0	0	0	0	0	0	0	0	0	0	0	0	0
100042055	Gm10377	NM_001244671.1	GO:0003674(molecular_function);GO:0005575(cellular_component);GO:0008150(biological_process)	NA	NA	NA	Mus musculus predicted gene 10377 (Gm10377), mRNA	0.018192	0	0	0.01332	0	0	0	0	0	0	0	0	0	0	0.015065	0	0	0	0	0	0	0	0	0
100042065	Gm3646	NM_001177348.1	GO:0003674(molecular_function);GO:0005575(cellular_component);GO:0008150(biological_process)	NA	NA	NA	Mus musculus predicted gene 3646 (Gm3646), mRNA	0	0	0	0	0	0	0	0	0	0	0	0	0	0	0	0	0.308683	0	0	0	0	0	0.054515	0
100042130	Gm10376	XR_874551.2	GO:0003674(molecular_function);GO:0005575(cellular_component);GO:0008150(biological_process)	NA	NA	NA	PREDICTED: Mus musculus predicted gene 10376 (Gm10376), misc_RNA	0	0	0	0	0	0	0	0	0.013777	0.025492	0	0	0	0	0	0	0	0	0	0	0	0.052045	0	0
100042159	Gm3701	NM_001243011.1	GO:0000151(ubiquitin ligase complex);GO:0003674(molecular_function);GO:0005575(cellular_component);GO:0005634(nucleus);GO:0008150(biological_process)	NA	NA	NA	Mus musculus BTB domain containing 35, family member 16 (Btbd35f16), mRNA	0	0	0	0	0	0.004019	0.00278	0	0	0	0	0	0.001746	0	0	0	0	0	0	0	0	0	0	0.00281
100042198	Gm3716	NR_045078.1	NA	NA	NA	NA	Mus musculus predicted gene 3716 (Gm3716), long non-coding RNA	0.032191	0	0.037486	0.05139	0	0.096	0.03795	0.040345	0.051517	0	0.039979	0.116617	0.085422	0.038957	0.033189	0.016086	0.077171	0.014739	0.0184	0.014588	0.056642	0.012379	0.048254	0.007671
100042218	Gm3728	XR_386581.1	GO:0003674(molecular_function);GO:0005575(cellular_component);GO:0008150(biological_process)	NA	NA	NA	PREDICTED: Mus musculus predicted gene 3728 (Gm3728), misc_RNA	0.086083	0	0	0.086916	0	0.102686	0	0	0	0	0.106908	0	0	0.042108	0.035643	0.123027	0.06411	0	0	0.046033	0.036727	0	0.024732	0
100042226	Gm3734	XR_877382.2	GO:0003674(molecular_function);GO:0005575(cellular_component);GO:0008150(biological_process)	NA	NA	NA	PREDICTED: Mus musculus predicted gene 3734 (Gm3734), transcript variant X2, ncRNA	0	0	0	0	0	0	0	0	0	0	0	0	0	0	0	0	0.0583	0	0.041813	0	0.034233	0	0	0.018545
100042291	Gm3772	NR_131156.1	GO:0003674(molecular_function);GO:0005575(cellular_component);GO:0008150(biological_process)	NA	NA	NA	Mus musculus predicted gene 3772 (Gm3772), long non-coding RNA	0	0	0	0.035873	0	0	0	0.030703	0	0	0	0	0	0.059916	0.050715	0	0.014682	0	0.028004	0	0	0	0.036721	0.0583
100042294	Gm3775	XR_877751.2	GO:0003674(molecular_function);GO:0005575(cellular_component);GO:0008150(biological_process)	NA	NA	NA	PREDICTED: Mus musculus predicted gene 3775 (Gm3775), ncRNA	0	0	0	0	0.040035	0.011176	0.004271	0	0.042028	0	0.046542	0	0	0	0	0.015314	0	0	0.001428	0.002208	0	0.003951	0.028088	0
100042295	Gm3776	NM_001243092.1	GO:0003674(molecular_function);GO:0005575(cellular_component);GO:0008150(biological_process)	NA	NA	NA	Mus musculus predicted gene 3776 (Gm3776), mRNA	0	0.01811	0.024636	0	0	0	0	0	0.007414	0.013918	0	0.015967	0	0	0.006813	0	0	0.04648	0.030231	0	0	0.042872	0.016968	0.054393
100042314	Gm10639	NM_001122660.1	GO:0003674(molecular_function);GO:0004364(glutathione transferase activity);GO:0005575(cellular_component);GO:0008150(biological_process)	NA	NA	NA	Mus musculus predicted gene 10639 (Gm10639), mRNA	0	0	0	0	0.014126	0	0	0.065846	0.022243	0.041753	0.016421	0.047901	0.176173	0.077444	0.006813	0	0	0	0.030231	0	0	0.041303	0.049551	0.067333
100042342	Gm10375	NM_001098269.2;XM_017315730.1	GO:0003674(molecular_function);GO:0005575(cellular_component);GO:0008150(biological_process);GO:0008150(biological_process)	NA	NA	NA	PREDICTED: Mus musculus predicted gene 10375 (Gm10375), transcript variant X1, mRNA	0.0170077	0.0315732	0	0	0	0.0543714	0	0	0.0365257	0	0	0	0	0	0.014084	0	0	0.00781905	0	0	0.0225197	0	0.0573611	0.0243176
100042437	Vmn1r79	NM_001166835.1	GO:0005575(cellular_component);GO:0007606(sensory perception of chemical stimulus)	NA	NA	NA	Mus musculus vomeronasal 1 receptor 79 (Vmn1r79), mRNA	0	0	0	0	0	0	0	0.031243	0	0	0	0	0	0	0	0	0	0	0	0	0	0	0	0
100042465	Gm3858	XR_387012.2	NA	NA	NA	NA	PREDICTED: Mus musculus predicted gene 3858 (Gm3858), misc_RNA	0	0	0	0	0	0.03833	0	0	0	0	0.016202	0	0	0	0	0	0	0	0	0	0	0	0	0
100042499	Vmn2r55	NM_001104645.1;XM_011250403.1	GO:0003674(molecular_function);GO:0004872(receptor activity);GO:0004930(G-protein coupled receptor activity);GO:0005575(cellular_component);GO:0005887(integral component of plasma membrane);GO:0008150(biological_process);GO:0008150(biological_process)	NA	NA	NA	Mus musculus vomeronasal 2, receptor 55 (Vmn2r55), mRNA	0	0	0	0	0.00453148	0	0.0194955	0	0.0145412	0.0177289	0	0	0.0377355	0	0.0115305	0	0.00583271	0.0053901	0.0106971	0.0103328	0.0035247	0	0.0199124	0.00891955
100042514	Sprr2a3	NM_001309382.1	GO:0001533(cornified envelope);GO:0005198(structural molecule activity);GO:0005737(cytoplasm);GO:0018149(peptide cross-linking);GO:0030216(keratinocyte differentiation)	NA	NA	NA	Mus musculus small proline-rich protein 2A3 (Sprr2a3), mRNA	0	0	0	0	0	0	0	0	0.121693	0.057108	0.067382	0.002184	0	0	0	0	0	0.004274	0	0	0	0	0	0
100042565	Gm20928	XM_011251047.1	NA	NA	NA	NA	PREDICTED: Mus musculus predicted gene, 20928 (Gm20928), mRNA	0	0	0	0	0	0	0	0	0	0	0	0	0	0	0	0	0	0	0	0	0	0.009356	0	0
100042577	Gm3912	XR_391135.3;XR_391136.3	NA	NA	NA	NA	PREDICTED: Mus musculus predicted gene 3912 (Gm3912), transcript variant X1, misc_RNA	0	0.0341761	0	0.0650565	0	0.0658814	0.0651091	0.312436	0.0884071	0.0272247	0.082936	0.0237315	0.0729254	0.0633971	0.22593	0.0975139	0.11591	0.213342	0.0631351	0.125143	0.0234007	0.105431	0.163342	0.0592248
100042591	Vmn2r31	NM_001105062.1	GO:0003674(molecular_function);GO:0004872(receptor activity);GO:0004930(G-protein coupled receptor activity);GO:0005575(cellular_component);GO:0005887(integral component of plasma membrane);GO:0008150(biological_process)	NA	NA	NA	Mus musculus vomeronasal 2, receptor 31 (Vmn2r31), mRNA	0	0.017994	0	0.006195	0.005877	0.006511	0	0	0.020359	0	0.020572	0.009138	0.003572	0	0.016546	0.00268	0	0.00198	0.003065	0	0.006224	0.062945	0.003632	0.014426
100042605	Rbakdn	NR_040424.1	NA	NA	NA	NA	Mus musculus RB-associated KRAB zinc finger downstream neighbor (non-protein coding) (Rbakdn), transcript variant 1, long non-coding RNA	0.058083	0.089954	0	0	0	0	0	0	0	0	0	0	0	0	0	0	0	0	0	0.065877	0.187839	0.049664	0	0
100042636	Vmn2r34	NM_001105066.1	GO:0003674(molecular_function);GO:0004872(receptor activity);GO:0004930(G-protein coupled receptor activity);GO:0005575(cellular_component);GO:0005887(integral component of plasma membrane);GO:0008150(biological_process)	NA	NA	NA	Mus musculus vomeronasal 2, receptor 34 (Vmn2r34), mRNA	0	0	0	0	0	0	0	0	0	0	0	0	0	0	0	0	0	0	0	0	0	0	0	0
100042653	Vmn2r36	NM_001105068.1	GO:0003674(molecular_function);GO:0004872(receptor activity);GO:0004930(G-protein coupled receptor activity);GO:0005575(cellular_component);GO:0005887(integral component of plasma membrane);GO:0008150(biological_process)	NA	NA	NA	Mus musculus vomeronasal 2, receptor 36 (Vmn2r36), mRNA	0.008912	0	0.008021	0.00496	0.002412	0.002694	0	0	0	0	0.002804	0	0	0.004418	0.00374	0.004513	0	0	0	0.004093	0.003986	0	0.010154	0
100042688	Gm10302	XM_001478969.2	GO:0004872(receptor activity);GO:0004930(G-protein coupled receptor activity);GO:0005887(integral component of plasma membrane)	NA	NA	NA	PREDICTED: Mus musculus predicted gene 10302 (Gm10302), transcript variant X1, mRNA	0.009032	0.037261	0.030677	0.01488	0.046379	0.034621	0.031944	0.02264	0.016882	0.049246	0.008736	0.014542	0.000428	0.018586	0.056503	0.005958	0	0.003313	0.037515	0.031599	0.013288	0.008928	0.042309	0.034438
100042776	Gm4027	XM_011243969.1	GO:0003674(molecular_function);GO:0005575(cellular_component);GO:0008150(biological_process)	NA	NA	NA	Mus musculus predicted gene 4027 (Gm4027), mRNA	0	0	0	0	0	0	0	0	0	0	0	0	0	0	0	0	0	0	0	0.0516829	0	0	0	0
100042781	Vmn2r40	NM_001105072.1	GO:0003674(molecular_function);GO:0004872(receptor activity);GO:0004930(G-protein coupled receptor activity);GO:0005575(cellular_component);GO:0005887(integral component of plasma membrane);GO:0008150(biological_process)	NA	NA	NA	Mus musculus vomeronasal 2, receptor 40 (Vmn2r40), mRNA	0.007888	0	0	0.003602	0	0	0	0	0	0	0	0	0	0	0	0	0	0	0	0	0	0	0	0
100042794	Gm4035	XR_382201.1	GO:0003674(molecular_function);GO:0005575(cellular_component);GO:0008150(biological_process)	NA	NA	NA	PREDICTED: Mus musculus predicted gene 4035 (Gm4035), misc_RNA	0.12173	0	0.071294	0	0	0	0	0	0	0.108666	0	0	0.299738	0	0	0.044146	0	0	0	0	0	0.039095	0.021942	0
100042802	AI463229	XR_873256.1	NA	NA	NA	NA	PREDICTED: Mus musculus expressed sequence AI463229 (AI463229), transcript variant X1, misc_RNA	0	0	0	0.011703	0	0	0	0	0	0	0	0	0.026881	0	0	0	0.005918	0	0	0	0	0	0	0
100042810	Vmn2r45	NM_001105075.1	GO:0003674(molecular_function);GO:0004872(receptor activity);GO:0004930(G-protein coupled receptor activity);GO:0005575(cellular_component);GO:0005887(integral component of plasma membrane);GO:0008150(biological_process)	NA	NA	NA	Mus musculus vomeronasal 2, receptor 45 (Vmn2r45), mRNA	0	0	0	0	0	0	0	0	0	0	0	0	0	0	0	0	0	0	0	0	0	0	0	0
100042814	Apol7d	NR_040308.1	GO:0003674(molecular_function);GO:0005575(cellular_component);GO:0008150(biological_process)	NA	NA	NA	Mus musculus apolipoprotein L 7d (Apol7d), long non-coding RNA	0	0	0	0.005769	0	0	0	0	0.043454	0.020392	0	0.093581	0	0.113724	0	0	0	0	0.044295	0	0.007525	0	0	0
100042827	Gm12052	XR_872301.1;XR_872303.1;XR_872302.1	NA	NA	NA	NA	PREDICTED: Mus musculus predicted gene 12052 (Gm12052), transcript variant X2, ncRNA	0.052993	0	0.0343285	0.0174333	0	0.0385208	0.00488545	0.0202362	0.0640512	0.0254922	0.0656753	0.0211968	0.0577964	0.0236945	0.0733827	0.0483025	0.0146441	0.0661041	0.0184576	0.0208327	0	0	0.0190772	0.0275699
100042848	Vmn2r41	NM_001105073.1	GO:0003674(molecular_function);GO:0004872(receptor activity);GO:0004930(G-protein coupled receptor activity);GO:0005575(cellular_component);GO:0005887(integral component of plasma membrane);GO:0008150(biological_process)	NA	NA	NA	Mus musculus vomeronasal 2, receptor 41 (Vmn2r41), mRNA	0	0	0	0.003602	0	0	0	0	0	0	0	0	0	0	0	0	0	0	0	0	0	0	0	0
100042849	Gm4064	NM_001270518.1	GO:0003674(molecular_function);GO:0005575(cellular_component);GO:0008150(biological_process)	NA	NA	NA	Mus musculus predicted gene 4064 (Gm4064), mRNA	0	0	0	0	0	0	0	0	0	0	0	0	0	0.000406	0	0	0	0	0	0	0	0	0	0
100042874	Gm10256	NM_001270510.1	GO:0003674(molecular_function);GO:0005575(cellular_component);GO:0008150(biological_process)	NA	NA	NA	Mus musculus predicted gene 10256 (Gm10256), mRNA	0	0	0	0	0.003907	0	0	0	0	0	0	0	0	0.003015	0.007201	0	0.00149	0	0	0.003609	0	0	0	0
100042875	Gm12059	XR_872307.1;XR_381097.3	GO:0003674(molecular_function);GO:0005575(cellular_component);GO:0008150(biological_process);GO:0008150(biological_process)	NA	NA	NA	PREDICTED: Mus musculus predicted gene 12059 (Gm12059), transcript variant X2, misc_RNA	0.1226	0.139141	0.130241	0.101593	0.192621	0.161025	0.115347	0.134245	0.198903	0.129966	0.159952	0.0871392	0.173318	0.154409	0.12393	0.198367	0.126972	0.235543	0.125299	0.166542	0.162256	0.135542	0.152273	0
100042881	Gm10352	NM_001270511.1	GO:0003674(molecular_function);GO:0005575(cellular_component);GO:0008150(biological_process)	NA	NA	NA	Mus musculus predicted gene 10352 (Gm10352), mRNA	0	0	0	0	0.003907	0	0	0	0	0	0	0	0	0.005572	0.010364	0	0.002981	0	0	0.003609	0	0	0	0
100042918	Uqcrh-ps1	XR_001781599.1	NA	NA	NA	NA	PREDICTED: Mus musculus ubiquinol-cytochrome c reductase hinge protein, pseudogene 1 (Uqcrh-ps1), misc_RNA	0	0	0	0	0.066915	0	0	0	0	0	0	0	0.16691	0	0	0	0	0	0	0	0	0.123835	0	0
100042921	Vmn2r51	NM_001105179.1	GO:0003674(molecular_function);GO:0004872(receptor activity);GO:0004930(G-protein coupled receptor activity);GO:0005575(cellular_component);GO:0005887(integral component of plasma membrane);GO:0008150(biological_process)	NA	NA	NA	Mus musculus vomeronasal 2, receptor 51 (Vmn2r51), mRNA	0	0	0	0	0	0	0.008873	0	0	0	0	0	0	0	0.00748	0	0	0	0	0	0	0	0	0
100042922	Gm14483	NM_001111037.1	GO:0000786(nucleosome);GO:0000790(nuclear chromatin);GO:0003677(DNA binding);GO:0005634(nucleus);GO:0005694(chromosome);GO:0006342(chromatin silencing);GO:0007283(spermatogenesis);GO:0030154(cell differentiation);GO:0046982(protein heterodimerization activity)	mmu04217(Necroptosis);mmu05322(Systemic lupus erythematosus);mmu05034(Alcoholism)	K11251	NA	Mus musculus H2A histone family member L1A (H2al1a), mRNA	0	0	0	0	0	0	0	0	0	0	0	0	0	0	0	0	0	0	0	0	0	0	0	0
100042926	Gm13546	NR_045895.1;NR_045896.1	NA	NA	NA	NA	Mus musculus predicted gene 13546 (Gm13546), transcript variant 2, long non-coding RNA	0	0	0	0.150467	0.045203	0.133876	0	0	0	0.167455	0.056506	0.054942	0	0.089024	0.037677	0	0	0.132161	0	0.083026	0.020081	0.044976	0.051037	0.021685
100042927	Gm14474	NM_001242947.1	GO:0000790(nuclear chromatin);GO:0003677(DNA binding);GO:0006325(chromatin organization);GO:0006342(chromatin silencing)	mmu04217(Necroptosis);mmu05322(Systemic lupus erythematosus);mmu05034(Alcoholism)	K11251	NA	Mus musculus H2A histone family member L1B (H2al1b), mRNA	0	0	0	0	0	0	0	0	0	0	0	0	0	0	0	0	0	0	0	0	0	0	0	0
100042929	Gm14477	NM_001242949.1	GO:0000786(nucleosome);GO:0000790(nuclear chromatin);GO:0003677(DNA binding);GO:0005634(nucleus);GO:0005694(chromosome);GO:0006342(chromatin silencing);GO:0007283(spermatogenesis);GO:0030154(cell differentiation);GO:0046982(protein heterodimerization activity)	mmu04217(Necroptosis);mmu05322(Systemic lupus erythematosus);mmu05034(Alcoholism)	K11251	NA	Mus musculus H2A histone family member L1C (H2al1c), mRNA	0	0	0	0	0	0	0	0	0	0	0	0	0	0	0	0	0	0	0	0	0	0	0	0
100042931	Gm14476	NM_001242950.1	GO:0000786(nucleosome);GO:0000790(nuclear chromatin);GO:0003677(DNA binding);GO:0005634(nucleus);GO:0005694(chromosome);GO:0006342(chromatin silencing);GO:0007283(spermatogenesis);GO:0030154(cell differentiation);GO:0046982(protein heterodimerization activity)	mmu04217(Necroptosis);mmu05322(Systemic lupus erythematosus);mmu05034(Alcoholism)	K11251	NA	Mus musculus H2A histone family member L1D (H2al1d), mRNA	0	0	0	0	0	0	0	0	0	0	0	0	0	0	0	0	0	0	0	0	0	0	0	0
100042939	Gm14479	NM_001242951.1	GO:0000786(nucleosome);GO:0000790(nuclear chromatin);GO:0003677(DNA binding);GO:0005634(nucleus);GO:0005694(chromosome);GO:0006325(chromatin organization);GO:0006342(chromatin silencing);GO:0007283(spermatogenesis);GO:0030154(cell differentiation);GO:0046982(protein heterodimerization activity)	mmu04217(Necroptosis);mmu05322(Systemic lupus erythematosus);mmu05034(Alcoholism)	K11251	NA	Mus musculus H2A histone family member L1F (H2al1f), mRNA	0	0	0	0	0	0	0	0	0	0	0	0	0	0	0	0	0	0	0	0	0	0	0	0
100042944	Gm14478	NM_001242953.1	GO:0000786(nucleosome);GO:0000790(nuclear chromatin);GO:0003677(DNA binding);GO:0005634(nucleus);GO:0005694(chromosome);GO:0006342(chromatin silencing);GO:0007283(spermatogenesis);GO:0030154(cell differentiation);GO:0046982(protein heterodimerization activity)	mmu04217(Necroptosis);mmu05322(Systemic lupus erythematosus);mmu05034(Alcoholism)	K11251	NA	Mus musculus H2A histone family member L1H (H2al1h), mRNA	0	0	0	0	0	0	0.041098	0	0	0	0	0	0	0	0	0	0	0	0	0	0	0	0	0
100042946	Gm14475	NM_001242954.1	GO:0000786(nucleosome);GO:0000790(nuclear chromatin);GO:0003677(DNA binding);GO:0005634(nucleus);GO:0005694(chromosome);GO:0006342(chromatin silencing);GO:0007283(spermatogenesis);GO:0030154(cell differentiation);GO:0046982(protein heterodimerization activity)	mmu04217(Necroptosis);mmu05322(Systemic lupus erythematosus);mmu05034(Alcoholism)	K11251	NA	Mus musculus H2A histone family member L1I (H2al1i), mRNA	0	0	0	0	0	0	0	0	0	0	0	0	0	0	0	0	0	0	0	0	0	0	0	0
100042982	Gm4146	XR_001782419.1	NA	NA	NA	NA	PREDICTED: Mus musculus predicted gene 4146 (Gm4146), misc_RNA	0	0	0	0	0	0	0	0	0	0	0	0	0	0.065829	0	0	0	0	0	0	0	0	0	0
100042988	Gm4151	XR_874700.2;XR_874698.1;XR_874693.1	NA	NA	NA	NA	PREDICTED: Mus musculus predicted gene 4151 (Gm4151), transcript variant X7, misc_RNA	0	0	0	0	0	0	0	0	0	0	0	0	0.00887966	0	0	0	0	0	0	0	0	0	0	0.0213673
100043057	Tmem207	NM_001101640.1	GO:0003674(molecular_function);GO:0005575(cellular_component);GO:0008150(biological_process);GO:0016020(membrane);GO:0016021(integral component of membrane)	NA	NA	NA	Mus musculus transmembrane protein 207 (Tmem207), mRNA	0.030056	0	0.013073	0.050469	0.064218	0	0.070512	0	0	0	0	0	0.040179	0.058809	0	0.030039	0.036027	0	0	0	0	0.029711	0.045053	0.057299
100043065	6030469F06Rik	NR_102715.1	GO:0003674(molecular_function);GO:0005575(cellular_component);GO:0008150(biological_process)	NA	NA	NA	Mus musculus RIKEN cDNA 6030469F06 gene (6030469F06Rik), long non-coding RNA	0	0	0.138202	0	0	0	0	0	0	0	0	0	0	0	0	0	0	0	0	0	0.026191	0	0	0.084846
100043070	Gm4208	XR_373448.2;XR_373449.2	NA	NA	NA	NA	PREDICTED: Mus musculus predicted gene 4208 (Gm4208), transcript variant X1, misc_RNA	0.0387484	0.0120088	0.0144633	0.0142093	0.041394	0.0966637	0.0228786	0.0363214	0.0435272	0	0.0232982	0.00984262	0.101615	0.0225273	0.0482653	0.0436204	0.0994599	0.0429232	0	0	0.0509352	0.00959203	0.0145449	0.0333315
100043074	Gm4211	XR_382678.2;XR_382677.1	GO:0003674(molecular_function);GO:0005575(cellular_component);GO:0008150(biological_process);GO:0008150(biological_process)	NA	NA	NA	PREDICTED: Mus musculus predicted gene 4211 (Gm4211), transcript variant X1, misc_RNA	0	0.474933	0.333848	0.110804	0.366104	0.528682	0.141359	0.225876	0.639779	0.163434	0.169621	0.445498	0	0.0903761	0.47696	0.0283915	0.660647	0.0766129	0.322576	0.165754	0.0497209	0.20695	0.211626	0.515652
100043102	4632428C04Rik	NR_033631.1	GO:0003674(molecular_function);GO:0005575(cellular_component);GO:0008150(biological_process)	NA	NA	NA	Mus musculus RIKEN cDNA 4632428C04 gene (4632428C04Rik), long non-coding RNA	0.553514	0.472723	0.449433	0.624743	0.341629	0.551349	0.383179	0.260726	0.495123	0.363519	0.537288	0.462113	0.428351	0.280903	0.568459	0.450826	0.15906	0.429533	0.42426	0.465743	0.62791	0.236923	0.567763	0.687192
100043132	Gm4251	NR_046075.1	NA	NA	NA	NA	Mus musculus predicted gene 4251 (Gm4251), transcript variant 2, long non-coding RNA	0	0	0.042931	0	0	0	0	0	0	0	0	0	0	0.066356	0	0	0.037376	0	0	0	0	0	0	0
100043147	Gm4262	NR_040518.1	NA	NA	NA	NA	Mus musculus predicted gene 4262 (Gm4262), long non-coding RNA	0	0	0	0.068239	0	0	0	0	0	0.024524	0.028936	0.063305	0.015522	0	0.057883	0	0	0	0.026635	0.042236	0	0	0	0
100043150	Gm4265	NR_046077.1	NA	NA	NA	NA	Mus musculus predicted gene 4265 (Gm4265), long non-coding RNA	0	0	0	0.033417	0.071315	0	0.040428	0.085958	0	0	0	0	0.005178	0	0	0	0	0	0	0	0	0	0	0
100043173	BB114814	XM_006508432.3	GO:0003674(molecular_function);GO:0005575(cellular_component);GO:0008150(biological_process)	NA	NA	NA	PREDICTED: Mus musculus expressed sequence BB114814 (BB114814), mRNA	0.165168	0.127505	0.175409	0.181401	0.132336	0.177733	0.087034	0.10333	0.131436	0.054328	0.250185	0.223715	0.132588	0.020198	0.068274	0.168236	0.135779	0.068611	0.223192	0.18694	0.030253	0.132589	0.094906	0.027093
100043188	Gm10696	NM_001146107.1	GO:0005634(nucleus);GO:0005737(cytoplasm);GO:0019005(SCF ubiquitin ligase complex);GO:0030162(regulation of proteolysis);GO:0031625(ubiquitin protein ligase binding);GO:0042787(protein ubiquitination involved in ubiquitin-dependent protein catabolic process);GO:0043161(proteasome-mediated ubiquitin-dependent protein catabolic process)	NA	NA	NA	Mus musculus predicted gene 10696 (Gm10696), mRNA	0	0	0	0	0	0	0	0	0	0	0	0.024842	0	0	0	0	0	0	0	0	0	0	0	0
100043207	Amy2a1	XM_011240373.1	GO:0003674(molecular_function);GO:0005575(cellular_component);GO:0008150(biological_process)	NA	NA	NA	PREDICTED: Mus musculus amylase 2a1 (Amy2a1), mRNA	0.020011	0.028386	0.05151	0.013525	0.039955	0.005509	0.023728	0.061582	0.05634	0.014258	0.01147	0.038887	0.058038	0.009036	0.036224	0.041538	0.016606	0.095263	0.005279	0.016687	0.008153	0.065431	0.019902	0.021491
100043224	Gm4301	NM_001166637.1	GO:0003674(molecular_function);GO:0005575(cellular_component);GO:0008150(biological_process)	NA	NA	NA	Mus musculus predicted gene 4301 (Gm4301), mRNA	0	0	0	0	0	0	0	0	0	0	0	0.051709	0	0	0	0	0	0	0	0	0	0	0	0
100043232	3110099E03Rik	NR_030712.1	NA	NA	NA	NA	Mus musculus RIKEN cDNA 3110099E03 gene (3110099E03Rik), long non-coding RNA	0	0.08648	0.031874	0.054192	0.046694	0.010358	0.041223	0.120517	0.058821	0.027358	0.038192	0.052781	0.046588	0.06819	0.043241	0.05242	0.125738	0.121754	0.02998	0.079232	0.152092	0.09436	0.176899	0.083327
100043245	Gm4311	XR_877868.1	NA	NA	NA	NA	PREDICTED: Mus musculus predicted gene 4311 (Gm4311), transcript variant X1, misc_RNA	0	0.04736	0.005941	0.009339	0.034067	0.045749	0.066115	0.015987	0	0	0	0.015172	0	0	0	0	0.015289	0.084779	0.029163	0	0.01126	0.037827	0	0.012159
100043254	Nps	NM_001163611.1	GO:0003674(molecular_function);GO:0005576(extracellular region);GO:0007218(neuropeptide signaling pathway);GO:0008542(visual learning);GO:0010841(positive regulation of circadian sleep/wake cycle, wakefulness);GO:0032230(positive regulation of synaptic transmission, GABAergic);GO:0045760(positive regulation of action potential);GO:0051968(positive regulation of synaptic transmission, glutamatergi…	NA	NA	NA	Mus musculus neuropeptide S (Nps), mRNA	0.429834	0.066414	0.139707	0.196781	0.057614	0.064119	0.270581	0.404202	0	0.056011	0.200266	0.094766	0.537122	0.313065	0.044512	0.321607	0.257715	0.167513	0	0.275584	0.189791	0.194825	0.085944	0.093763
100043255	Gm4319	XR_373493.2	NA	NA	NA	NA	PREDICTED: Mus musculus predicted gene 4319 (Gm4319), misc_RNA	0.085328	0.013201	0.039745	0.015619	0	0.050978	0	0	0.023923	0	0	0.025759	0.028422	0	0.017665	0	0	0	0	0.019334	0	0	0.015988	0.040735
100043314	Tigit	NM_001146325.1;XM_017316834.1	GO:0004872(receptor activity);GO:0005102(receptor binding);GO:0005515(protein binding);GO:0005887(integral component of plasma membrane);GO:0005913(cell-cell adherens junction);GO:0007156(homophilic cell adhesion via plasma membrane adhesion molecules);GO:0007157(heterophilic cell-cell adhesion via plasma membrane cell adhesion molecules);GO:0008037(cell recognition);GO:0009986(cell surface);GO:0…	mmu04514(Cell adhesion molecules (CAMs));mmu04514(Cell adhesion molecules (CAMs))	K16350	NA	PREDICTED: Mus musculus T cell immunoreceptor with Ig and ITIM domains (Tigit), transcript variant X1, mRNA	0.0228384	0.0402327	0	0	0.034728	0.0273006	0.0383236	0	0	0.034217	0.0728286	0	0.107907	0.219366	0.111628	0	0.0971537	0	0.00421158	0.102857	0	0	0.00998947	0
100043315	LOC100043315	NR_015482.1	NA	NA	NA	NA	Mus musculus uncharacterized LOC100043315 (LOC100043315), long non-coding RNA	0.000919	0.048211	0.017693	0	0	0	0	0.056177	0.027207	0	0	0.014797	0	0	0.071195	0.022607	0	0.040721	0	0	0	0.013173	0	0
100043424	Gm14005	NR_028589.1;NR_028590.1;NR_028591.1	GO:0003674(molecular_function);GO:0005575(cellular_component);GO:0008150(biological_process);GO:0008150(biological_process)	NA	NA	NA	Mus musculus predicted gene 14005 (Gm14005), transcript variant 3, long non-coding RNA	0.030324	0.0254722	0.0143802	0.00776079	0	0.0428015	0.0121723	0.0967743	0.0346224	0.0162476	0.0319511	0.0373217	0.0822661	0.0956101	0.0327522	0.0462821	0.0678422	0.00569985	0.0167831	0.0458622	0.0212566	0	0.00748151	0.0142887
100043450	AA387883	NR_030678.1	NA	NA	NA	NA	Mus musculus expressed sequence AA387883 (AA387883), long non-coding RNA	0.012206	0.985207	0.03454	0.039847	0.452754	0.037769	0.324685	0.272138	0.586648	0.023087	0.074768	0.448495	0.049521	0.404029	0.218148	0.302088	0.494904	0.486193	0.471996	0.033106	0.196802	0.698524	0.686937	0.459266
100043467	Gm4454	XM_001480228.4	NA	NA	NA	NA	PREDICTED: Mus musculus predicted gene 4454 (Gm4454), mRNA	0	0	0	0	0	0	0	0	0	0	0	0	0	0	0	0.007079	0	0	0	0	0	0	0	0
100043513	Gm4489	NR_027637.1	NA	NA	NA	NA	Mus musculus predicted gene 4489 (Gm4489), long non-coding RNA	0	0	0	0	0.179806	0	0	0	0.098365	0	0	0	0.117653	0	0	0.044423	0.093559	0.008863	0	0	0.039236	0.00703	0	0.07101
100043582	AU016765	NR_045899.1	GO:0003674(molecular_function);GO:0005575(cellular_component);GO:0008150(biological_process)	NA	NA	NA	Mus musculus expressed sequence AU016765 (AU016765), long non-coding RNA	0	0	0	0	0	0	0.029875	0	0	0	0	0	0	0	0	0	0	0	0	0	0	0	0.016953	0
100043600	Gm4544	XR_384470.3;XR_384471.3;XR_105713.2	NA	NA	NA	NA	PREDICTED: Mus musculus predicted gene 4544 (Gm4544), transcript variant X1, ncRNA	1.02253	0.258572	0.448213	0.499874	0.457601	0.0887008	0.246735	0.285768	0.549531	0.347787	0.224186	0.238992	0.377932	0.312412	0.18213	0.242186	0.385318	0.352355	0.465615	0.359229	0.378307	0.608399	0.708381	0.555252
100043617	Gm4553	XM_011242031.1	GO:0003674(molecular_function);GO:0005575(cellular_component);GO:0008150(biological_process)	NA	NA	NA	PREDICTED: Mus musculus predicted gene 4553 (Gm4553), mRNA	0.020017	0	0	0.000857	0.053659	0.01995	0.059149	0	0.074961	0	0.010385	0.001414	0.022283	0	0.02022	0.016603	0	0.027789	0.03811	0.030317	0.001572	0	0.012535	0.004464
100043627	Gm4559	NM_001199309.1	GO:0003674(molecular_function);GO:0005575(cellular_component);GO:0008150(biological_process)	NA	NA	NA	Mus musculus predicted gene 4559 (Gm4559), mRNA	0	0	0	0	0	0	0	0	0	0	0	0	0	0	0	0	0	0	0	0	0	0	0	0
100043629	Gm10013	XM_011242029.1	NA	NA	NA	NA	PREDICTED: Mus musculus predicted gene 10013 (Gm10013), mRNA	0	0	0	0	0	0	0	0	0	0	0	0	0	0	0	0	0	0	0	0	0	0	0.010489	0
100043684	Amy2a4	NM_001160150.1	GO:0004556(alpha-amylase activity);GO:0008150(biological_process)	mmu00500(Starch and sucrose metabolism);mmu04972(Pancreatic secretion);mmu04973(Carbohydrate digestion and absorption)	K01176	EC:3.2.1.1	Mus musculus amylase 2a4 (Amy2a4), mRNA	0.050728	0.026882	0.070499	0.046603	0.042399	0.036617	0.042771	0.048517	0.038784	0.02319	0.017992	0.031481	0.055463	0.031873	0.046495	0.024198	0.049854	0.029396	0.052281	0.023629	0.023157	0.024567	0.039044	0.053612
100043686	Amy2a3	NM_001160151.1	GO:0004556(alpha-amylase activity);GO:0008150(biological_process)	mmu00500(Starch and sucrose metabolism);mmu04973(Carbohydrate digestion and absorption)	K01176	EC:3.2.1.1	Mus musculus amylase 2a3 (Amy2a3), mRNA	0.065221	0.02763	0.082143	0.045893	0.045884	0.036576	0.049651	0.05177	0.040321	0.022414	0.018878	0.033031	0.055863	0.030834	0.052553	0.029162	0.055734	0.03016	0.052281	0.024751	0.023157	0.026039	0.032023	0.060805
100043688	Amy2a2	NM_001160152.1	GO:0004556(alpha-amylase activity);GO:0008150(biological_process)	mmu00500(Starch and sucrose metabolism);mmu04973(Carbohydrate digestion and absorption)	K01176	EC:3.2.1.1	Mus musculus amylase 2a2 (Amy2a2), mRNA	0.060199	0.026114	0.088003	0.041304	0.043262	0.034683	0.034521	0.048414	0.037043	0.022472	0.014007	0.033081	0.048488	0.023384	0.048802	0.030403	0.055662	0.030924	0.052281	0.02531	0.027267	0.024312	0.029655	0.054835
100043706	Gm4598	NR_030681.1	NA	NA	NA	NA	Mus musculus predicted gene 4598 (Gm4598), long non-coding RNA	0.214011	0.015892	0.033361	0.020684	0.168726	0	0.118244	0.053644	0.120003	0.090104	0.053157	0.103372	0	0.015912	0.106097	0.032898	0.136811	0.047413	0.073481	0.0372	0.037782	0	0.04042	0.089623
100043711	Gm4601	XR_385810.1	NA	NA	NA	NA	PREDICTED: Mus musculus predicted gene 4601 (Gm4601), transcript variant X2, ncRNA	0	0	0	0	0	0	0	0	0	0	0.0240615	0	0	0	0	0	0	0	0	0	0	0	0	0
100043721	Gm4606	XR_001781336.1;XR_383582.2	GO:0003674(molecular_function);GO:0005575(cellular_component);GO:0008150(biological_process);GO:0008150(biological_process)	NA	NA	NA	PREDICTED: Mus musculus predicted gene 4606 (Gm4606), transcript variant X1, misc_RNA	0	0.0115602	0.0114573	0.00683893	0	0	0	0	0	0	0	0	0.0123206	0	0	0	0.0223919	0	0	0.00869149	0	0	0	0.00711214
100043729	Gm14010	XR_374962.2;XR_866718.1	NA	NA	NA	NA	PREDICTED: Mus musculus predicted gene 14010 (Gm14010), transcript variant X1, ncRNA	0	0	0	0	0.0374687	0	0	0	0.0098329	0	0.0217788	0	0	0	0	0	0.0210197	0.0194256	0	0	0.0154797	0	0.0131438	0
100043809	Gm4663	XM_001480992.3	GO:0003674(molecular_function);GO:0005575(cellular_component);GO:0008150(biological_process)	NA	NA	NA	PREDICTED: Mus musculus predicted gene 4663 (Gm4663), mRNA	0	0	0	0	0	0	0	0	0	0	0	0	0.029024	0	0	0	0	0	0	0	0	0	0	0
100043811	Gm4664	XM_001481001.3	GO:0003674(molecular_function);GO:0005575(cellular_component);GO:0008150(biological_process)	NA	NA	NA	PREDICTED: Mus musculus predicted gene 4664 (Gm4664), mRNA	0	0	0	0	0	0	0	0	0	0	0	0	0	0	0	0	0	0	0	0	0	0	0	0
100043814	Gm4666	XM_001481003.3	GO:0003674(molecular_function);GO:0005575(cellular_component);GO:0008150(biological_process)	NA	NA	NA	PREDICTED: Mus musculus predicted gene 4666 (Gm4666), mRNA	0	0	0	0	0	0	0	0	0	0	0	0	0	0	0	0	0	0	0	0	0	0	0	0
100043817	Gm4668	XR_871323.1;XR_379938.2	NA	NA	NA	NA	PREDICTED: Mus musculus predicted gene 4668 (Gm4668), transcript variant X2, misc_RNA	0.0439415	0.0135959	0.0307012	0	0	0	0.0837674	0.0136766	0	0	0	0.0277692	0.0439089	0.00830433	0.00909708	0	0.0329568	0	0.0125576	0.00670414	0.0292927	0.00441642	0	0.101187
100043820	9030622O22Rik	XR_866838.2;XR_866828.1;XR_375090.3;XR_866814.2;XR_866829.2;XR_866820.2;XR_375075.3;XR_375082.3;XR_866839.1	GO:0003674(molecular_function);GO:0005575(cellular_component);GO:0008150(biological_process);GO:0008150(biological_process)	NA	NA	NA	PREDICTED: Mus musculus RIKEN cDNA 9030622O22 gene (9030622O22Rik), transcript variant X38, misc_RNA	0	0.00400318	0.00800402	0.00236823	0.00691124	0	0.00381333	0.00608111	0.00140259	0	0	0.00390596	0	0	0	0	0	0	0	0	0.000932669	0	0.0036284	0
100043831	Gm4681	XR_001781467.1;XR_001781468.1;XR_001781469.1	GO:0003674(molecular_function);GO:0005575(cellular_component);GO:0008150(biological_process);GO:0008150(biological_process)	NA	NA	NA	PREDICTED: Mus musculus predicted gene 4681 (Gm4681), transcript variant X3, ncRNA	0.0655794	0.124185	0.155238	0.0807883	0.0692185	0.112997	0.103942	0.0369555	0.111207	0.11577	0.0985183	0.0954987	0.0679582	0.0426772	0.0456038	0.159006	0.0869912	0.040358	0.182349	0.0735712	0.174447	0.147035	0.169042	0.131921
100043836	Scgb2b7	NM_001198871.1	GO:0003674(molecular_function);GO:0005575(cellular_component);GO:0008150(biological_process)	NA	NA	NA	Mus musculus secretoglobin, family 2B, member 7 (Scgb2b7), mRNA	0	0	0	0	0	0	0	0	0	0	0	0	0	0	0	0	0	0	0	0	0	0.042425	0	0
100043861	Klrb1	XM_017321281.1	GO:0004872(receptor activity);GO:0005515(protein binding);GO:0016020(membrane);GO:0016021(integral component of membrane);GO:0030246(carbohydrate binding)	mmu05144(Malaria)	K06543	NA	Mus musculus killer cell lectin-like receptor subfamily B member 1 (Klrb1), mRNA	0	0	0.036807	0	0	0	0	0	0	0.041586	0	0	0	0	0.016359	0	0	0	0	0	0.017438	0.002473	0	0
100043868	Scgb1b30	XM_017321899.1;NM_001099330.2	GO:0005496(steroid binding);GO:0005576(extracellular region);GO:0008150(biological_process);GO:0008150(biological_process)	NA	NA	NA	Mus musculus secretoglobin, family 1B, member 30 (Scgb1b30), mRNA	0	0	0	0	0	0	0	0	0	0	0	0	0	0	0.0370105	0	0	0	0	0	0	0	0	0
100043899	R3hdml	XM_006498522.3;NM_001099331.2;XM_006498524.2	GO:0003674(molecular_function);GO:0005575(cellular_component);GO:0005576(extracellular region);GO:0005615(extracellular space);GO:0008150(biological_process);GO:0010466(negative regulation of peptidase activity);GO:0030414(peptidase inhibitor activity);GO:0030414(peptidase inhibitor activity)	NA	NA	NA	PREDICTED: Mus musculus R3H domain containing-like (R3hdml), transcript variant X2, mRNA	0.0462264	0.0422741	0	0	0.0426526	0	0	0	0.0191531	0	0.0282809	0.000779003	0.0152205	0.0555836	0.00471444	0	0.0818847	0.000630532	0.0260315	0.0103194	0	0.0112546	0.0184075	0
100043904	Gm4719	NR_045952.1	NA	NA	NA	NA	Mus musculus predicted gene 4719 (Gm4719), long non-coding RNA	0	0	0	0	0	0	0	0	0	0	0	0	0	0	0	0	0	0	0	0	0	0	0	0
100045066	Gm17767	XR_865419.2;XR_865420.1	NA	NA	NA	NA	PREDICTED: Mus musculus predicted gene, 17767 (Gm17767), transcript variant X1, ncRNA	0.0359736	0.0890447	0.0502685	0.105007	0.172938	0.0394842	0.0551327	0.135258	0.139999	0.05658	0.262596	0.0434404	0.130169	0.0801254	0.112474	0.0359535	0.073591	0.0386539	0	0.260843	0.155493	0.319926	0.115497	0.325646
100045125	Gm17768	XM_011250932.1	NA	NA	NA	NA	PREDICTED: Mus musculus predicted gene, 17768 (Gm17768), mRNA	0	0	0	0	0	0	0	0	0	0	0	0	0	0	0	0	0	0	0	0	0	0	0	0
100047671	Gm17783	XM_006522827.3	NA	NA	NA	NA	PREDICTED: Mus musculus predicted gene, 17783 (Gm17783), transcript variant X2, mRNA	0	0	0	0	0	0	0	0	0	0	0	0	0	0	0	0	0	0	0	0	0	0	0	0
100048185	Gm29692	XM_011242645.2	NA	NA	NA	NA	PREDICTED: Mus musculus predicted gene, 29692 (Gm29692), mRNA	0	0	0.005655	0.025641	0	0	0	0	0	0	0	0	0	0	0	0	0	0	0	0.030048	0	0	0	0
100048658	Ddx43	NM_001191044.1	GO:0004004(ATP-dependent RNA helicase activity);GO:0005622(intracellular);GO:0005730(nucleolus);GO:0005737(cytoplasm);GO:0010501(RNA secondary structure unwinding)	NA	NA	NA	PREDICTED: Mus musculus DEAD (Asp-Glu-Ala-Asp) box polypeptide 43 (Ddx43), transcript variant X4, mRNA	0.010463	0.030216	0.064527	0.001737	0.011178	0.005325	0.07401	0.037068	0.053859	0.044053	0.051805	0.103971	0.064313	0	0.076826	0.121489	0.120774	0.092723	0.014465	0.111753	0.023337	0.036964	0.012634	0.00891
100048701	AI847159	NR_045264.1	NA	NA	NA	NA	Mus musculus expressed sequence AI847159 (AI847159), long non-coding RNA	0.370567	0.085305	0.341884	0.083999	0.098177	0.109627	0.155646	0	0.126425	0.090273	0.095687	0	0.061223	0.043756	0.182409	0.045924	0.215178	0.184133	0.157761	0.227398	0.242153	0.413032	0.05143	0.153302
100048884	Mup18	XM_006537515.3;NM_001199333.1	GO:0003674(molecular_function);GO:0005575(cellular_component);GO:0008150(biological_process);GO:0008150(biological_process)	NA	NA	NA	PREDICTED: Mus musculus major urinary protein 18 (Mup18), transcript variant X1, mRNA	0	0	0.0114343	0	0	0	0	0.0311817	0	0	0.0930622	0.0075108	0	0	0	0	0	0	0	0.0665799	0.00549016	0.0210805	0	0.00395247
100048985	Gm14321	XR_867003.1;XR_001783579.1;XR_375271.2;XR_001783576.1;XR_001783577.1;XR_001783578.1	NA	NA	NA	NA	PREDICTED: Mus musculus predicted gene 14321 (Gm14321), transcript variant X4, misc_RNA	0.116424	0.0807524	0.031373	0.0611026	0.0181391	0.0635923	0.0966303	0.0954574	0.0909529	0.0720172	0.129789	0.10615	0.128807	0.317502	0.115809	0.173734	0.259341	0.0626829	0.0605396	0.023632	0.0871165	0.0445038	0.074614	0.0425742
100049161	Gm13032	NR_045944.1	GO:0003674(molecular_function);GO:0005575(cellular_component);GO:0008150(biological_process)	NA	NA	NA	Mus musculus predicted gene 13032 (Gm13032), long non-coding RNA	0	0	0	0	0	0.012401	0.017598	0	0	0	0	0.082065	0.076846	0.022601	0	0.011544	0.026336	0.025505	0	0	0	0	0	0
100125586	Vmn2r2	XM_017319412.1;XM_006500810.2;XM_017319413.1	GO:0003674(molecular_function);GO:0004872(receptor activity);GO:0004930(G-protein coupled receptor activity);GO:0004984(olfactory receptor activity);GO:0005575(cellular_component);GO:0005887(integral component of plasma membrane);GO:0008150(biological_process);GO:0008150(biological_process)	NA	NA	NA	Mus musculus vomeronasal 2, receptor 2 (Vmn2r2), mRNA	0.0513361	0.102335	0.0523453	0.0711769	0.0600275	0.132924	0.0725358	0.12242	0.0319978	0.0938546	0.0354292	0.207409	0.103435	0.0327524	0.130439	0.0416112	0.0977622	0.080103	0.0897219	0.0849606	0.0543594	0.0969682	0.117608	0.0777613
100126226	Krt83	NM_001201323.1	GO:0003674(molecular_function);GO:0007568(aging);GO:0042633(hair cycle)	NA	NA	NA	Mus musculus keratin 83 (Krt83), mRNA	0	0.032562	0.012255	0.009118	0	0	0	0.007254	0	0	0	0	0	0.02574	0	0	0	0.014572	0	0	0	0.026008	0	0
100126692	B020018J22Rik	NR_045950.1	NA	NA	NA	NA	Mus musculus Riken cDNA B020018J22 gene (B020018J22Rik), long non-coding RNA	0.014343	0	0.012771	0.019566	0	0	0	0	0	0	0	0	0	0.01112	0.045381	0.00043	0.02038	0.007944	0	0.019456	0.031651	0.014178	0	0
100126778	Esp8	NM_001177584.1	GO:0005186(pheromone activity);GO:0005615(extracellular space);GO:0008150(biological_process)	NA	NA	NA	Mus musculus exocrine gland secreted peptide 8 (Esp8), mRNA	0	0	0	0	0	0	0	0	0	0	0	0	0	0	0	0.051276	0	0	0	0	0	0	0	0
100127433	Gm11532	NR_133649.1	GO:0003674(molecular_function);GO:0005575(cellular_component);GO:0008150(biological_process)	NA	NA	NA	Mus musculus predicted gene 11532 (Gm11532), long non-coding RNA	0.021236	0.010513	0.086782	0.191415	0.018149	0.020266	0.015021	0.015685	0.004763	0.138405	0.247749	0.223577	0	0.207811	0.098455	0.224688	0	0.357185	0	0.007699	0.003749	0.007949	0.198929	0
100151772	Srsx	XM_011247724.1	GO:0003674(molecular_function);GO:0005575(cellular_component);GO:0008150(biological_process)	NA	NA	NA	PREDICTED: Mus musculus serine-rich, secreted, X-linked (Srsx), mRNA	0	0	0	0	0	0	0	0	0	0	0	0	0	0	0	0	0	0	0	0	0	0	0	0
100170401	EU599041	XM_006540528.2	GO:0003700(DNA binding transcription factor activity);GO:0005575(cellular_component);GO:0006355(regulation of transcription, DNA-templated);GO:0010033(response to organic substance);GO:0032526(response to retinoic acid)	NA	NA	NA	Mus musculus expressed sequence EU599041 (EU599041), mRNA	0	0	0	0	0	0	0	0	0	0	0	0	0	0	0	0	0	0	0	0.00279	0	0	0	0
100189605	Mup19	XM_006537526.3	GO:0003674(molecular_function);GO:0005575(cellular_component);GO:0008150(biological_process)	NA	NA	NA	Mus musculus major urinary protein 19 (Mup19), mRNA	0	0	0	0	0	0	0	0.031148	0	0	0.100552	0.007503	0	0	0	0	0	0	0	0.072082	0.005485	0.021058	0	0.003948
100191037	Krtap10-4	NM_001135991.1	GO:0005575(cellular_component);GO:0008150(biological_process);GO:0042802(identical protein binding)	NA	NA	NA	Mus musculus keratin associated protein 10-4 (Krtap10-4), mRNA	0	0.04757	0	0	0	0	0	0	0	0	0	0	0	0	0	0	0	0	0	0.015483	0	0	0	0
100216474	Ttll2	XM_011246172.2;XM_011246174.2;NM_001098267.1;XR_876321.1	GO:0000166(nucleotide binding);GO:0003674(molecular_function);GO:0005524(ATP binding);GO:0005575(cellular_component);GO:0006464(cellular protein modification process);GO:0008150(biological_process);GO:0016874(ligase activity);GO:0016874(ligase activity)	NA	NA	NA	PREDICTED: Mus musculus tubulin tyrosine ligase-like family, member 2 (Ttll2), transcript variant X5, misc_RNA	0	0	0	0	0	0	0	0.0193833	0.0173437	0	0	0	0.0051517	0.0226954	0	0	0	0	0	0	0.0136519	0	0	0.0183782
100271704	Gm17660	NM_001163772.1	NA	NA	NA	NA	Mus musculus predicted gene, 17660 (Gm17660), mRNA	0.077632	0.111729	0.065746	0.162712	0.108301	0.04069	0.01144	0.093232	0.003298	0.055768	0.310102	0.072794	0.209699	0.345332	0.144642	0.196622	0.141745	0.193917	0.069901	0.013326	0.008306	0.034591	0.026164	0.02803
100271882	Gm14139	NM_001145863.1	GO:0003700(DNA binding transcription factor activity);GO:0005575(cellular_component);GO:0005634(nucleus);GO:0006355(regulation of transcription, DNA-templated)	NA	NA	NA	Mus musculus predicted gene 14139 (Gm14139), mRNA	0	0	0.017136	0.019587	0	0	0	0	0.015	0	0	0	0	0	0.036921	0.012388	0	0	0	0	0	0	0.02005	0
100286843	Gm16325	NR_045949.1	NA	NA	NA	NA	Mus musculus predicted gene 16325 (Gm16325), long non-coding RNA	0	0.031778	0.024189	0.022035	0.044685	0	0.017112	0.036506	0.089832	0.040554	0.047652	0.074986	0.097152	0	0.090454	0.014556	0.240124	0.008067	0.024466	0.0132	0.030131	0	0.013972	0.107382
100302634	Astx6	XR_878230.1	NA	NA	NA	NA	PREDICTED: Mus musculus amplified spermatogenic transcripts X encoded 6 (Astx6), misc_RNA	0.00067	0	0	0	0	0	0	0	0	0	0	0	0	0	0	0	0	0	0	0	0	0	0	0
100303645	D7Ertd143e	NR_028425.1	NA	NA	NA	NA	Mus musculus DNA segment, Chr 7, ERATO Doi 143, expressed (D7Ertd143e), long non-coding RNA	0	0	0.019294	0.015164	0	0.024705	0	0	0	0	0	0	0	0	0	0	0	0	0	0	0	0	0	0
100303744	Sprr2a2	NM_001164787.1	GO:0003674(molecular_function);GO:0005575(cellular_component);GO:0008150(biological_process)	NA	NA	NA	Mus musculus small proline-rich protein 2A2 (Sprr2a2), mRNA	0.013033	0.008065	0	0.004771	0	0.023319	0.003022	0	0.007308	0.006813	0	0.001521	0	0	0.008094	0.007887	0	0.007507	0.007449	0	0.005752	0	0	0.012423
100312484	Vmn1r196	NM_001167541.1	GO:0005550(pheromone binding);GO:0005887(integral component of plasma membrane);GO:0007606(sensory perception of chemical stimulus);GO:0016503(pheromone receptor activity);GO:0019236(response to pheromone)	NA	NA	NA	Mus musculus vomeronasal 1 receptor 196 (Vmn1r196), mRNA	0	0	0	0	0	0	0	0	0	0	0	0	0	0	0	0	0	0	0	0.046245	0	0	0	0
100312485	Vmn1r221	NM_001167542.1	GO:0003674(molecular_function);GO:0005575(cellular_component);GO:0008150(biological_process)	NA	NA	NA	Mus musculus vomeronasal 1 receptor 221 (Vmn1r221), mRNA	0	0	0	0	0	0	0	0	0	0	0	0.059447	0	0	0	0	0	0	0	0	0	0	0	0
100312949	Gm17677	NM_001167588.1	NA	NA	NA	NA	Mus musculus predicted gene, 17677 (Gm17677), mRNA	0	0	0	0	0	0	0.010351	0	0	0	0	0	0	0	0	0	0	0	0	0	0	0	0	0
100312956	Pate3	NM_001167592.2	GO:0005576(extracellular region)	NA	NA	NA	Mus musculus prostate and testis expressed 3 (Pate3), mRNA	0.030609	0	0.013285	0	0.018579	0	0	0	0.017813	0.036611	0.00216	0.00924	0	0.030487	0.057511	0	0.01223	0	0.019881	0.012926	0	0	0	0
100312987	Pate1	NM_001199953.1	GO:0030548(acetylcholine receptor regulator activity);GO:0099601(regulation of neurotransmitter receptor activity)	NA	NA	NA	Mus musculus prostate and testis expressed 1 (Pate1), mRNA	0	0	0	0	0	0	0	0	0	0.060456	0	0	0	0	0	0.051251	0	0	0.021449	0	0.055246	0	0.04661	0
100322896	Dthd1	NM_001170705.1	GO:0003674(molecular_function)	NA	NA	NA	Mus musculus death domain containing 1 (Dthd1), mRNA	0	0.197903	0.208574	0.191615	0.06856	0.18064	0.163014	0.127933	0.403531	0.225507	0.153759	0.02428	0.025189	0.045342	0.193826	0.243611	0.079426	0.136579	0.205853	0.28713	0.335344	0.182104	0.197179	0.145308
100384890	D230030E09Rik	NR_045947.1	NA	NA	NA	NA	Mus musculus Riken cDNA D230030E09 gene (D230030E09Rik), long non-coding RNA	0	0	0	0	0	0	0	0	0	0	0	0	0	0	0	0	0	0.028963	0	0	0	0	0	0
100415784	Gm17830	NR_033486.1	NA	NA	NA	NA	Mus musculus predicted gene, 17830 (Gm17830), long non-coding RNA	0	0	0	0	0	0	0	0	0	0	0	0	0	0	0	0	0	0	0	0	0	0	0.001894	0
100415785	Gm11559	NM_001177484.2	GO:0003674(molecular_function);GO:0005575(cellular_component);GO:0008150(biological_process)	NA	NA	NA	Mus musculus predicted gene 11559 (Gm11559), mRNA	0	0	0	0	0	0	0	0	0	0	0	0	0	0	0	0	0	0	0	0	0	0	0	0
100415901	Gm13648	NR_132444.1	NA	NA	NA	NA	Mus musculus predicted gene 13648 (Gm13648), long non-coding RNA	0	0	0.012429	0	0	0.01424	0	0	0	0.031677	0	0	0.008554	0	0	0.030078	0	0	0	0	0	0	0	0.057374
100415902	Gm15658	XR_384829.2	NA	NA	NA	NA	PREDICTED: Mus musculus predicted gene 15658 (Gm15658), ncRNA	0	0	0	0.021586	0	0	0	0	0	0	0	0	0	0	0	0	0	0	0	0.01336	0	0	0	0
100415914	Gm12505	NR_040674.1	NA	NA	NA	NA	Mus musculus predicted gene 12505 (Gm12505), long non-coding RNA	0	0	0	0	0.01011	0.001942	0	0	0	0	0	0	0.001085	0	0	0.005385	0	0.005862	0.014664	0	0	0	0	0
100415916	Gm15997	NR_045423.1	NA	NA	NA	NA	Mus musculus predicted gene 15997 (Gm15997), long non-coding RNA	0.247099	0.038371	0.106769	0.10587	0.0764	0.065209	0.061723	0.194155	0.173847	0.062003	0.134764	0.208033	0.080826	0.212422	0.128542	0.074159	0.001858	0.068688	0.254473	0.333834	0.109014	0.245179	0.157391	0.088659
100417514	Adh6b	XM_006502557.2;XM_006502558.2	GO:0003674(molecular_function);GO:0005575(cellular_component);GO:0008150(biological_process);GO:0008150(biological_process)	NA	NA	NA	PREDICTED: Mus musculus alcohol dehydrogenase 6B (class V) (Adh6b), transcript variant X2, mRNA	0.025325	0	0.018559	0.006876	0	0	0	0	0	0	0	0	0.022495	0	0.018222	0	0.0403387	0	0	0.022954	0.013919	0	0	0.016093
100463512	Gm20594	NM_001190732.1	NA	NA	NA	NA	Mus musculus predicted gene, 20594 (Gm20594), mRNA	0	0	0	0	0	0	0	0	0	0	0	0	0	0	0	0	0	0	0	0	0	0	0	0
100470	Lao1	NM_133892.4	GO:0001716(L-amino-acid oxidase activity);GO:0005576(extracellular region);GO:0009063(cellular amino acid catabolic process)	mmu00250(Alanine, aspartate and glutamate metabolism);mmu00270(Cysteine and methionine metabolism);mmu00280(Valine, leucine and isoleucine degradation);mmu00350(Tyrosine metabolism);mmu00360(Phenylalanine metabolism);mmu00380(Tryptophan metabolism);mmu00400(Phenylalanine, tyrosine and tryptophan biosynthesis)	K03334	EC:1.4.3.2	Mus musculus L-amino acid oxidase 1 (Lao1), mRNA	0	0	0	0	0	0.056325	0.027833	0	0	0	0	0.028509	0	0.046194	0.017596	0	0.056597	0	0	0	0	0	0	0
100502597	Gm19272	XR_868792.1;XR_868788.1	NA	NA	NA	NA	PREDICTED: Mus musculus predicted gene, 19272 (Gm19272), transcript variant X3, misc_RNA	0	0	0	0	0	0	0	0	0	0	0	0	0	0	0	0	0	0	0.0194896	0	0	0	0	0
100502601	Gm19276	NR_040357.1	NA	NA	NA	NA	Mus musculus predicted gene, 19276 (Gm19276), long non-coding RNA	0	0	0.024914	0	0	0	0	0	0	0	0	0	0	0	0.088	0	0	0	0	0	0	0	0	0
100502602	Gm19277	NR_040360.1	NA	NA	NA	NA	Mus musculus predicted gene, 19277 (Gm19277), long non-coding RNA	0	0	0	0	0	0	0	0	0	0	0	0	0	0.038819	0	0.039656	0	0	0	0	0	0	0	0.013616
100502635	Gm11525	XR_880186.2;XR_880185.2	NA	NA	NA	NA	PREDICTED: Mus musculus predicted gene 11525 (Gm11525), transcript variant X2, ncRNA	0.140339	0.137254	0.153382	0.109045	0.0680131	0.111507	0.1325	0.149826	0.0796977	0.12697	0.0398938	0.0522173	0.0257755	0.146891	0.153149	0.0549065	0.160184	0.109993	0.161751	0.0824655	0.0653684	0.0473467	0.115893	0.0741006
100502636	Gm19299	NR_045748.1	NA	NA	NA	NA	Mus musculus predicted gene, 19299 (Gm19299), long non-coding RNA	0.030603	0	0	0	0	0	0	0	0	0	0	0	0	0.06303	0	0	0	0	0	0.014599	0	0	0	0
100502643	Gm19303	NR_045092.1	NA	NA	NA	NA	Mus musculus predicted gene, 19303 (Gm19303), long non-coding RNA	0	0.070134	0.008273	0.034733	0	0	0	0.030915	0.027295	0	0	0.029787	0	0	0	0.012327	0	0	0.056397	0.022357	0.010016	0.024384	0	0.055583
100502710	Gm19334	XM_011244434.2	NA	NA	NA	NA	PREDICTED: Mus musculus predicted gene, 19334 (Gm19334), mRNA	0	0	0	0	0	0	0	0.021508	0	0	0	0	0.030754	0	0	0	0	0	0.005648	0	0.040887	0	0	0
100502831	Gm19402	XM_017313749.1;NM_001205032.1	NA	NA	NA	NA	Mus musculus predicted gene, 19402 (Gm19402), mRNA	0	0	0	0	0.0606302	0	0	0	0	0	0	0	0	0	0	0	0	0	0	0	0	0	0	0
100502842	Gm14718	NR_038463.1	NA	NA	NA	NA	Mus musculus predicted gene 14718 (Gm14718), long non-coding RNA	0	0	0	0	0	0	0	0.303436	0	0	0	0	0	0	0	0	0	0	0	0	0	0	0	0
100502868	Gm20597	NR_037973.1	NA	NA	NA	NA	Mus musculus predicted gene, 20597 (Gm20597), long non-coding RNA	0.126394	0.077056	0.207835	0.115725	0.069638	0.172966	0.2099	0.252505	0.231581	0.141966	0.28792	0.264452	0.274794	0.240482	0.409921	0.335305	0.198061	0.235928	0.07706	0.148926	0.121413	0.033262	0.052858	0.176649
100502874	Gm19426	XR_104776.4	NA	NA	NA	NA	PREDICTED: Mus musculus predicted gene, 19426 (Gm19426), ncRNA	0.125363	0.127451	0.085529	0.041734	0	0.132426	0.076044	0.12849	0.051481	0.024159	0.056915	0.105138	0.061162	0.213322	0.108276	0.022939	0.05484	0.076276	0.057112	0.020665	0.112447	0.045378	0.040197	0.087514
100502880	Gm19428	XM_017315680.1;XM_017315679.1	NA	NA	NA	NA	PREDICTED: Mus musculus predicted gene, 19428 (Gm19428), transcript variant X2, mRNA	0	0.050699	0.0111682	0.00435965	0	0	0	0.0112685	0	0	0.0222332	0	0	0	0.00496365	0.00535168	0	0.00664031	0	0.0081496	0.00793618	0.01185	0.00398341	0.0199978
100502916	Gm7284	XM_011240929.2	NA	NA	NA	NA	PREDICTED: Mus musculus predicted gene 7284 (Gm7284), mRNA	0	0	0	0	0	0.001077	0	0	0	0	0	0	0	0	0	0	0	0	0	0	0	0	0	0
100502917	Gm12130	NR_040295.1	NA	NA	NA	NA	Mus musculus predicted gene 12130 (Gm12130), long non-coding RNA	0	0	0	0.001518	0	0	0	0	0	0	0	0	0	0	0	0	0	0	0	0	0	0	0	0
100502923	Gm17619	XR_104764.4	NA	NA	NA	NA	PREDICTED: Mus musculus predicted gene, 17619 (Gm17619), ncRNA	0	0	0	0.021391	0	0	0	0.036738	0	0.030854	0.036404	0	0	0	0.024274	0.029296	0.070271	0	0	0	0.05175	0.057952	0	0.013971
100502936	E330021D16Rik	XM_011241097.2	GO:0003674(molecular_function);GO:0005575(cellular_component);GO:0008150(biological_process)	NA	NA	NA	Mus musculus RIKEN cDNA E330021D16 gene (E330021D16Rik), mRNA	0	0	0	0.00498755	0	0	0	0	0	0	0	0	0	0	0	0	0.0326609	0	0	0	0	0	0.0102107	0
100502955	Gm19470	XM_017315654.1	NA	NA	NA	NA	PREDICTED: Mus musculus predicted gene, 19470 (Gm19470), mRNA	0	0.018128	0	0	0	0	0	0	0	0	0	0	0	0	0	0	0	0	0	0	0	0	0	0
100502967	Speer4c	NM_001281511.1;XM_006535609.2	GO:0003674(molecular_function);GO:0005575(cellular_component);GO:0008150(biological_process);GO:0008150(biological_process)	NA	NA	NA	PREDICTED: Mus musculus spermatogenesis associated glutamate (E)-rich protein 4C (Speer4c), transcript variant X1, mRNA	0	0	0.030266	0	0.00775479	0.00865928	0.0170014	0	0.0155224	0	0	0.00204492	0	0	0	0.00483702	0	0	0	0.00618434	0	0.0060279	0	0
100503021	Gm19510	NR_045076.1	NA	NA	NA	NA	Mus musculus predicted gene, 19510 (Gm19510), long non-coding RNA	0	0	0	0	0	0	0.058567	0	0.013928	0	0.061697	0.075725	0	0.133656	0.040612	0.062445	0.059547	0.054114	0	0	0	0	0	0.035516
100503033	Gm19519	XR_105913.2	NA	NA	NA	NA	PREDICTED: Mus musculus predicted gene, 19519 (Gm19519), misc_RNA	0.007806	0.019257	0	0	0.008339	0.074492	0.018343	0	0	0.049297	0	0	0	0.015019	0	0	0	0.017294	0	0	0	0	0.01759	0.007441
100503036	1700015G11Rik	NM_001195601.1	GO:0003674(molecular_function);GO:0005575(cellular_component);GO:0008150(biological_process)	NA	NA	NA	Mus musculus RIKEN cDNA 1700015G11 gene (1700015G11Rik), mRNA	0	0	0	0	0	0	0	0	0	0	0	0	0	0	0	0	0	0	0	0	0	0	0	0
100503044	A730020M07Rik	NR_036456.1;NR_036457.1;NR_036458.1	GO:0003674(molecular_function);GO:0005575(cellular_component);GO:0008150(biological_process);GO:0008150(biological_process)	NA	NA	NA	Mus musculus RIKEN cDNA A730020M07 gene (A730020M07Rik), transcript variant 2, long non-coding RNA	0.343305	0.127936	0.136834	0.128503	0.25703	0.341632	0.459234	0.302453	0.285148	0.432727	0.130605	0.386639	0.607189	0.410487	0.338202	0.329513	0.570636	0.311854	0.317274	0.151839	0.324685	0.336095	0.266889	0.330792
100503071	Gm19536	XM_006517005.1	NA	NA	NA	NA	PREDICTED: Mus musculus predicted gene, 19536 (Gm19536), mRNA	0	0	0	0	0	0	0	0	0	0	0	0	0	0	0	0	0	0	0	0	0	0	0	0
100503072	Gm16291	NR_045788.1	NA	NA	NA	NA	Mus musculus predicted gene 16291 (Gm16291), long non-coding RNA	0.017821	0.066166	0	0.052148	0	0	0.031513	0	0.056521	0.018757	0	0	0.023743	0.017434	0	0.026715	0	0.00987	0.016803	0.032304	0	0.017498	0.116036	0.047763
100503074	2610016A17Rik	NR_045347.1	NA	NA	NA	NA	Mus musculus RIKEN cDNA 2610016A17 gene (2610016A17Rik), long non-coding RNA	0	0	0	0	0	0	0	0	0	0	0	0	0	0	0	0	0	0	0	0.049039	0	0.048523	0	0
100503117	2010010A06Rik	NR_045394.1;NR_045393.1	NA	NA	NA	NA	Mus musculus RIKEN cDNA 2010010A06 gene (2010010A06Rik), transcript variant 1, long non-coding RNA	0.115182	0.0475173	0	0.0979687	0	0.156412	0.0678943	0	0	0.00781286	0.0476823	0	0	0	0	0.0767437	0	0.173988	0.0705996	0	0.03939	0	0.0195321	0
100503184	Gm19583	NR_045792.1	NA	NA	NA	NA	Mus musculus predicted gene, 19583 (Gm19583), long non-coding RNA	0	0	0	0	0	0	0	0	0	0	0	0	0	0	0	0	0.040563	0	0	0	0	0	0	0
100503190	Gm19585	XR_105851.2	NA	NA	NA	NA	PREDICTED: Mus musculus predicted gene, 19585 (Gm19585), ncRNA	0.089935	0.055653	0.083642	0.069278	0.192153	0	0	0	0	0.002209	0.111692	0.115953	0	0.17597	0	0	0	0	0	0	0.039164	0	0	0.085726
100503197	Gm19589	NR_037971.1	NA	NA	NA	NA	Mus musculus predicted gene, 19589 (Gm19589), long non-coding RNA	0	0	0.008212	0	0	0	0.020784	0	0	0	0	0	0	0	0	0	0	0	0	0.011422	0	0	0	0
100503230	Gm19600	XR_106135.2;XR_388156.2	NA	NA	NA	NA	PREDICTED: Mus musculus predicted gene, 19600 (Gm19600), transcript variant X2, ncRNA	0.0808348	0.0245223	0.0984502	0.0697347	0	0.00330935	0.0576186	0	0.000740198	0.0720846	0.0246075	0.0575832	0.13125	0	0.0327612	0.157893	0.154375	0.089383	0.0226503	0.00897909	0.0699616	0.0453091	0.0297008	0.0659312
100503248	Gm15179	NR_037976.1	NA	NA	NA	NA	Mus musculus predicted gene 15179 (Gm15179), long non-coding RNA	0.102345	0	0	0.021696	0.006331	0.034804	0	0	0.152163	0.069891	0	0.118292	0.122837	0.017617	0.056627	0.040202	0.161199	0	0.037001	0	0.059558	0.154524	0.076877	0.065182
100503265	Gm19619	NR_040428.1	NA	NA	NA	NA	Mus musculus predicted gene, 19619 (Gm19619), long non-coding RNA	0.007985	0.032719	0.031162	0.078611	0.162712	0.144678	0.084785	0.121308	0.090758	0.045147	0.078864	0.072162	0.027388	0.158243	0.055445	0.053005	0.048502	0.017929	0.024677	0.053592	0.063513	0.052106	0.024262	0.060993
100503280	Gm38425	NM_001251890.1	NA	NA	NA	NA	Mus musculus predicted gene, 38425 (Gm38425), mRNA	0.013693	0	0	0.056481	0	0.040094	0	0.085805	0	0	0	0	0	0	0	0.022591	0	0	0.012731	0.024821	0	0	0	0
100503355	Zfp648	NM_001204908.1;XR_387142.3	GO:0003674(molecular_function);GO:0005575(cellular_component);GO:0008150(biological_process);GO:0008150(biological_process)	NA	NA	NA	PREDICTED: Mus musculus zinc finger protein 648 (Zfp648), transcript variant X1, misc_RNA	0.0559025	0.29592	0.288325	0.180193	0.163948	0.17708	0.292689	0.165598	0.218071	0.185293	0.349146	0.331429	0.293993	0.0511167	0.135582	0.158751	0.226674	0.111392	0.352521	0.141632	0.2108	0.0320443	0.161299	0.239882
100503433	Gm15433	XM_003084455.5	NA	NA	NA	NA	PREDICTED: Mus musculus predicted pseudogene 15433 (Gm15433), mRNA	0	0	0	0.038122	0	0.062197	0	0.041698	0.033414	0	0.027505	0.011933	0.033015	0.108871	0.146056	0.032143	0.035773	0	0	0	0	0.014726	0.016748	0.02485
100503447	Gm19696	XR_877052.2;XR_877050.2	NA	NA	NA	NA	PREDICTED: Mus musculus predicted gene, 19696 (Gm19696), transcript variant X2, ncRNA	0	0	0	0	0	0	0	0	0	0	0.0134638	0.0130914	0	0	0	0	0	0.0059648	0	0	0	0	0	0
100503474	Platr22	NR_037986.1	NA	NA	NA	NA	Mus musculus pluripotency associated transcript 22 (Platr22), long non-coding RNA	0	0.047716	0	0.067063	0	0.022995	0.081192	0.02416	0.081574	0	0.017179	0.093112	0.036639	0.073656	0.09578	0.038532	0	0.085415	0	0.11648	0.068065	0	0.034001	0
100503481	4930453H23Rik	NM_001252013.1	GO:0003674(molecular_function);GO:0005575(cellular_component);GO:0008150(biological_process)	NA	NA	NA	Mus musculus RIKEN cDNA 4930453H23 gene (4930453H23Rik), mRNA	0	0.033147	0	0	0	0	0	0	0	0	0	0	0	0	0	0	0.0138078	0	0	0	0	0	0	0
100503518	Gm11827	XR_881122.1;XR_881119.2;XR_881117.1;XR_881118.1;XR_881120.1	NA	NA	NA	NA	PREDICTED: Mus musculus predicted gene 11827 (Gm11827), transcript variant X5, ncRNA	0.0121839	0	0.0499261	0.0111219	0	0.0581365	0.0373731	0.0638048	0.0913989	0.0777009	0.0302636	0.046527	0.145777	0.444963	0.184122	0.0487078	0.396353	0	0.0944337	0.0109469	0.00810272	0.0376055	0.0131219	0.105842
100503545	Nuggc	XM_017315736.1;XM_006518301.2;XM_006518303.2	GO:0000166(nucleotide binding);GO:0003924(GTPase activity);GO:0004720(protein-lysine 6-oxidase activity);GO:0005525(GTP binding);GO:0005615(extracellular space);GO:0005634(nucleus);GO:0006974(cellular response to DNA damage stimulus);GO:0016446(somatic hypermutation of immunoglobulin genes);GO:0016787(hydrolase activity);GO:0018057(peptidyl-lysine oxidation);GO:0043066(negative regulation of apop…	NA	NA	NA	Mus musculus nuclear GTPase, germinal center associated (Nuggc), mRNA	0.0282813	0	0	0.0207076	0.0151069	0.0168683	0.00188946	0	0.0317165	0	0.0439042	0	0	0	0.0659663	0.0344367	0.172858	0	0	0.0279788	0	0	0	0.0664895
100503549	Gm10354	XM_006503517.3;NM_001281514.1	GO:0003674(molecular_function);GO:0005575(cellular_component);GO:0008150(biological_process);GO:0008150(biological_process)	NA	NA	NA	Mus musculus predicted gene 10354 (Gm10354), mRNA	0.0133373	0	0.0403109	0.00976506	0.0461635	0	0.0392775	0	0	0	0	0	0.0177697	0	0.0432945	0.0127074	0	0	0.0152463	0.0106783	0	0	0.0194586	0.0381388
100503565	Gm9926	NR_040528.1	GO:0003674(molecular_function);GO:0005575(cellular_component);GO:0008150(biological_process)	NA	NA	NA	Mus musculus predicted gene 9926 (Gm9926), long non-coding RNA	0	0	0.008803	0.006919	0	0	0	0	0.009502	0.018765	0.001604	0	0	0.027734	0	0	0.011326	0	0	0	0.008286	0	0.021034	0
100503580	Gm19782	NR_045071.1	NA	NA	NA	NA	Mus musculus predicted gene, 19782 (Gm19782), long non-coding RNA	0	0	0	0	0	0	0	0	0	0	0	0	0	0	0	0	0	0	0	0	0	0	0	0
100503582	Gm19784	NR_040461.1	NA	NA	NA	NA	Mus musculus predicted gene, 19784 (Gm19784), long non-coding RNA	0	0.026895	0	0	0	0	0	0	0.018797	0	0	0	0	0.075281	0	0	0.017201	0	0	0	0	0	0	0
100503595	Gm13003	NR_040443.1	GO:0003674(molecular_function);GO:0005575(cellular_component);GO:0008150(biological_process)	NA	NA	NA	Mus musculus predicted gene 13003 (Gm13003), long non-coding RNA	0.030956	0.078541	0.014829	0.132713	0.091259	0.018988	0.035158	0.029659	0	0.077183	0.003097	0.019222	0.042417	0.048069	0.051295	0.031818	0.076384	0.052899	0.036394	0.014428	0.042154	0.170215	0.194067	0
100503690	Gm19835	XR_106225.4	NA	NA	NA	NA	PREDICTED: Mus musculus predicted gene, 19835 (Gm19835), ncRNA	0.179922	0.169766	0.432873	0.320051	0.419587	0.286212	0.171278	0.017621	0.24613	0.178667	0.14906	0.080336	0.284648	0.234733	0.083962	0.036101	0.43091	0.083402	0.4176	0.343554	0.121083	0.03469	0.041037	0.234808
100503727	1700011B04Rik	NR_045616.1	NA	NA	NA	NA	Mus musculus RIKEN cDNA 1700011B04 gene (1700011B04Rik), long non-coding RNA	0	0	0	0	0	0	0	0	0	0	0	0	0.190093	0	0	0	0	0	0	0	0	0	0	0
100503759	Gm5084	NR_036449.1	NA	NA	NA	NA	Mus musculus predicted gene 5084 (Gm5084), long non-coding RNA	0.038394	0.027021	0.039471	0.060887	0.013702	0	0.041432	0.016075	0.098109	0.010031	0.061938	0.014766	0.016975	0.143428	0	0.096142	0.01522	0.09131	0.12082	0.068745	0.072067	0.046663	0.019226	0.048905
100503810	Gm13056	XR_104899.4	NA	NA	NA	NA	PREDICTED: Mus musculus predicted gene 13056 (Gm13056), ncRNA	0	0	0.171159	0	0.078511	0.175334	0	0.184215	0.164837	0	0	0.177491	0.097917	0.071899	0.060859	0.146654	0	0	0	0.012656	0	0	0.165244	0.175132
100503856	1700024B05Rik	XR_874537.1	GO:0003674(molecular_function);GO:0005575(cellular_component);GO:0008150(biological_process)	NA	NA	NA	PREDICTED: Mus musculus RIKEN cDNA 1700024B05 gene (1700024B05Rik), misc_RNA	0	0	0	0	0	0	0	0.050969	0.014437	0	0	0	0	0	0.012114	0.006823	0.017534	0.026684	0.050168	0	0	0	0.04371	0
100503872	Hotair	NR_047528.1	GO:0001501(skeletal system development);GO:0005515(protein binding);GO:0005694(chromosome);GO:0031937(positive regulation of chromatin silencing);GO:0032403(protein complex binding);GO:0035137(hindlimb morphogenesis);GO:0036342(post-anal tail morphogenesis);GO:0051569(regulation of histone H3-K4 methylation);GO:0061085(regulation of histone H3-K27 methylation)	NA	NA	NA	Mus musculus HOX transcript antisense RNA (non-protein coding) (Hotair), long non-coding RNA	0	0	0	0	0	0	0	0	0	0	0.025492	0	0	0	0	0	0	0	0	0	0	0	0	0
100503882	Gm17308	XR_106106.3	NA	NA	NA	NA	PREDICTED: Mus musculus predicted gene, 17308 (Gm17308), ncRNA	0	0	0	0	0.010935	0.024421	0	0	0.034438	0	0	0	0	0.020028	0	0.040921	0.049078	0.045356	0	0	0.090357	0	0.01519	0.019514
100503908	Gm19956	XR_001782708.1	NA	NA	NA	NA	PREDICTED: Mus musculus predicted gene, 19956 (Gm19956), transcript variant X1, ncRNA	0	0	0	0	0	0	0	0	0	0	0	0	0	0	0.0629118	0	0	0	0	0	0	0	0	0
100503961	Gm19990	NR_045048.1	NA	NA	NA	NA	Mus musculus predicted gene, 19990 (Gm19990), long non-coding RNA	0.098813	0.087663	0.033623	0	0.020222	0.090323	0.011009	0	0.127374	0	0	0.068576	0	0	0.024747	0.054406	0	0	0	0.077702	0	0	0.003594	0.006977
100503964	Gm17266	XM_017318019.1	NA	NA	NA	NA	PREDICTED: Mus musculus predicted gene, 17266 (Gm17266), mRNA	0	0	0	0	0	0	0	0.006979	0	0	0	0	0.02446	0	0	0	0	0	0	0	0	0	0.013759	0
100503969	1810008I18Rik	NR_045301.1	NA	NA	NA	NA	Mus musculus RIKEN cDNA 1810008I18 gene (1810008I18Rik), long non-coding RNA	0	0	0	0	0.071466	0	0	0	0	0	0.074573	0	0	0	0	0	0	0	0	0	0	0	0.048468	0
100503999	Gm20005	XR_104961.3	NA	NA	NA	NA	PREDICTED: Mus musculus predicted gene, 20005 (Gm20005), ncRNA	0.033546	0	0	0.046317	0	0	0	0	0	0.035309	0.083323	0	0.066817	0	0	0.10058	0	0	0	0	0.059224	0	0	0
100504018	Gm20016	XR_105484.3;XR_872776.2	NA	NA	NA	NA	PREDICTED: Mus musculus predicted gene, 20016 (Gm20016), transcript variant X1, ncRNA	0	0	0	0.0162053	0.0385466	0	0.0393541	0	0.00331017	0.0380427	0	0.0109113	0.0232745	0.0265195	0.0346832	0.0447608	0.0431775	0	0.0203826	0	0.0147616	0.00128066	0.00677215	0.0257241
100504026	Gm16157	NR_040341.1;NR_040340.1	NA	NA	NA	NA	Mus musculus predicted gene 16157 (Gm16157), transcript variant 2, long non-coding RNA	0.0687649	0	0	0	0	0	0	0	0	0	0	0	0	0.0337492	0	0	0	0	0	0	0.00243609	0	0	0
100504070	Gm20043	XR_105531.1	NA	NA	NA	NA	PREDICTED: Mus musculus predicted gene, 20043 (Gm20043), ncRNA	0	0.011629	0	0	0	0	0	0	0	0	0	0	0	0	0	0	0	0	0	0	0	0	0	0
100504141	Gm20083	XR_882223.1;XR_882220.1;XR_882222.2;XR_105118.3;XR_391609.2;XR_391610.2;XR_882217.1;XR_882218.1;XR_882219.1;XR_882221.1	NA	NA	NA	NA	PREDICTED: Mus musculus predicted gene, 20083 (Gm20083), transcript variant X6, ncRNA	0.108677	0.0695493	0.0929945	0.0530367	0.0928512	0.0888956	0.0954527	0.105026	0.0832565	0.0879108	0.105618	0.0983302	0.135933	0.0352488	0.084321	0.126216	0.0725534	0.0754484	0.106104	0.1401	0.0835651	0.140731	0.159742	0.0674404
100504145	Platr30	XR_001783927.1	NA	NA	NA	NA	PREDICTED: Mus musculus pluripotency associated transcript 30 (Platr30), ncRNA	0	0	0	0	0.002765	0	0	0	0	0	0	0	0	0	0	0	0	0	0	0.018044	0	0	0	0
100504162	Prss51	XM_011244872.2;XM_006518309.3	GO:0004252(serine-type endopeptidase activity);GO:0005737(cytoplasm);GO:0006508(proteolysis);GO:0006955(immune response);GO:0016485(protein processing);GO:0030141(secretory granule);GO:0043231(intracellular membrane-bounded organelle);GO:0043231(intracellular membrane-bounded organelle)	NA	NA	NA	Mus musculus protease, serine 51 (Prss51), transcript variant 1, mRNA	0.0221161	0	0	0.00788627	0	0.0562678	0.0274335	0	0	0	0.0292906	0.0107272	0	0	0.0251773	0	0.0237253	0	0.0471621	0	0.0104094	0	0.0341238	0
100504164	Cmtm1	NM_181990.2	GO:0003674(molecular_function);GO:0008150(biological_process);GO:0016021(integral component of membrane)	NA	NA	NA	Mus musculus CKLF-like MARVEL transmembrane domain containing 1 (Cmtm1), mRNA	0	0	0	0	0	0	0.026846	0.038822	0	0.064731	0.020661	0	0	0	0.022427	0	0.032329	0	0	0	0	0	0	0
100504169	Gm20098	NR_045095.1	NA	NA	NA	NA	Mus musculus predicted gene, 20098 (Gm20098), long non-coding RNA	0	0	0	0	0	0	0	0	0	0	0	0	0	0	0	0	0.008413	0	0	0	0	0	0	0
100504177	F730016J06Rik	XR_001783254.1;XR_866076.2;XR_866077.2;XR_140498.4	NA	NA	NA	NA	PREDICTED: Mus musculus RIKEN cDNA F730016J06 gene (F730016J06Rik), transcript variant X2, ncRNA	0.0227994	0.0159345	0.05108	0.0243343	0.0224371	0.0250256	0.0306791	0.0219353	0.0176261	0.0513459	0.025489	0.0211349	0.0131765	0.013698	0.0472969	0.0262145	0.0602109	0.0135712	0.0559443	0.0443218	0.0322594	0.019358	0.0131175	0.0230783
100504180	LOC100504180	XM_003084879.4	NA	NA	NA	NA	PREDICTED: Mus musculus double homeobox protein 4-like (LOC100504180), mRNA	0.010552	0	0.00983	0	0	0	0	0	0.011833	0.005553	0.013104	0	0	0	0.008738	0	0	0	0	0.009564	0	0	0	0
100504183	Krtap16-1	NM_001256057.1	GO:0003674(molecular_function);GO:0005575(cellular_component);GO:0005882(intermediate filament);GO:0008150(biological_process);GO:0045095(keratin filament)	NA	NA	NA	Mus musculus keratin associated protein 16-1 (Krtap16-1), mRNA	0	0	0.022773	0	0.026115	0	0	0	0.054829	0.02573	0.030359	0	0	0	0	0.048863	0	0	0	0	0.021579	0	0	0
100504202	Gm20110	NR_038019.1	NA	NA	NA	NA	Mus musculus predicted gene, 20110 (Gm20110), long non-coding RNA	0	0	0	0.016102	0	0	0	0	0.024745	0	0	0	0	0	0	0	0	0	0.071704	0	0	0	0.016537	0.010516
100504221	Efcab8	NR_036629.1	GO:0005509(calcium ion binding);GO:0005575(cellular_component);GO:0008150(biological_process)	NA	NA	NA	Mus musculus EF-hand calcium binding domain 8 (Efcab8), long non-coding RNA	0	0	0	0	0	0.018846	0	0	0.033427	0	0	0	0	0	0.043609	0.031579	0.11362	0.02676	0	0	0	0	0	0.014356
100504235	Gm20125	NR_038020.1	NA	NA	NA	NA	Mus musculus predicted gene, 20125 (Gm20125), long non-coding RNA	0	0	0	0.004976	0.014472	0	0	0	0	0.006199	0.01688	0	0.054328	0.033243	0.021986	0	0	0.030113	0	0.061432	0.005999	0	0	0
100504265	Gm20139	NR_038021.1;NR_038022.1	NA	NA	NA	NA	Mus musculus predicted gene, 20139 (Gm20139), transcript variant 2, long non-coding RNA	0	0	0.00692362	0.00544148	0	0.0265666	0.0013434	0	0	0.0156448	0.00923016	0	0	0	0	0	0	0.0165201	0	0	0	0	0.00557023	0
100504267	Trp53cor1	NR_036469.2	GO:0005515(protein binding);GO:0010468(regulation of gene expression);GO:0010629(negative regulation of gene expression);GO:0030529(intracellular ribonucleoprotein complex)	NA	NA	NA	Mus musculus tumor protein p53 pathway corepressor 1 (Trp53cor1), long non-coding RNA	0.085304	0.168019	0.165715	0.216273	0.197384	0.26673	0.000931	0.231978	0.008305	0.216299	0.017965	0.008406	0.315125	0.11754	0.006623	0.187337	0.212805	0.003391	0.027655	0.161899	0.254494	0.300047	0.096292	0.23762
100504292	Gm20153	XM_003085299.3;XM_006529008.2	NA	NA	NA	NA	PREDICTED: Mus musculus predicted gene, 20153 (Gm20153), transcript variant X1, mRNA	0	0	0	0.0117437	0	0	0	0	0.008374	0	0	0	0.087249	0.02186	0	0	0	0	0	0	0	0.007599	0	0
100504444	Gm21977	XM_011245309.1	NA	NA	NA	NA	PREDICTED: Mus musculus predicted gene 21977 (Gm21977), mRNA	0	0	0	0	0	0	0	0	0	0	0	0	0	0	0	0	0	0	0	0	0	0	0.00982	0
100504461	5430401H09Rik	XR_872656.2;XR_872646.2;XR_381431.3	NA	NA	NA	NA	PREDICTED: Mus musculus RIKEN cDNA 5430401H09 gene (5430401H09Rik), transcript variant X18, misc_RNA	0	0	0.0060123	0.00595451	0.00868804	0	0	0	0	0.00856017	0	0	0	0	0.0067347	0	0.00974822	0	0	0	0.00828733	0.00155439	0.00609533	0.00772642
100504493	Gm13605	XR_866154.2	NA	NA	NA	NA	PREDICTED: Mus musculus predicted gene 13605 (Gm13605), transcript variant X1, ncRNA	0	0	0	0	0	0	0	0	0	0	0	0	0	0	0	0	0	0	0	0	0	0	0	0
100504518	3425401B19Rik	XM_006518318.3;XM_006518319.3;XM_006518315.3;XM_006518316.3;XM_006518317.3;NM_001195097.1	GO:0003674(molecular_function);GO:0005575(cellular_component);GO:0008150(biological_process);GO:0008150(biological_process)	NA	NA	NA	Mus musculus RIKEN cDNA 3425401B19 gene (3425401B19Rik), mRNA	0.085255	0.0712833	0.0541458	0.0358498	0.0490369	0.0584062	0.079271	0.0575289	0.0754776	0.00966285	0.0425275	0.0997726	0.0775211	0.0419132	0.0683701	0.061147	0.0220078	0.162621	0.0978873	0.034064	0.0728081	0.0875226	0.151212	0.0670704
100504524	Cisd3b	XM_006500528.3	NA	NA	NA	NA	PREDICTED: Mus musculus CDGSH iron sulfur domain 3B (Cisd3b), mRNA	0.027592	0	0.010302	0.036438	0.058283	0.006596	0.006519	0.01386	0	0	0	0	0.007367	0	0.018316	0	0.013256	0	0.025284	0	0.055318	0.005466	0.033099	0
100504589	Gm11454	XR_375197.2	NA	NA	NA	NA	PREDICTED: Mus musculus predicted gene 11454 (Gm11454), ncRNA	0.27203	0.182364	0.291664	0.30432	0.264272	0.318322	0.496407	0.200166	0.305972	0.505914	0.422592	0.282795	0.204468	0.163146	0.179704	0.180267	0.160679	0.384531	0.228434	0.108597	0.279793	0.214162	0.280306	0.261598
100504591	Gm15987	NR_045009.2	NA	NA	NA	NA	Mus musculus predicted gene 15987 (Gm15987), long non-coding RNA	0	0	0.0398	0	0	0.025482	0	0	0	0	0.079588	0.042495	0	0.020898	0.106137	0.126259	0.051209	0	0	0	0	0	0.01601	0
100504652	Gm12880	XM_003084588.1	NA	NA	NA	NA	PREDICTED: Mus musculus predicted gene 12880 (Gm12880), mRNA	0	0	0	0	0	0	0	0	0	0	0	0	0	0	0	0	0	0	0	0	0	0	0	0
100504653	4930555A03Rik	XR_106426.3;XR_376251.2	NA	NA	NA	NA	PREDICTED: Mus musculus RIKEN cDNA 4930555A03 gene (4930555A03Rik), transcript variant X2, misc_RNA	0.087206	0	0.023004	0.01808	0.087476	0.051311	0	0	0	0.049166	0.030565	0.029819	0.098702	0	0.040898	0.014808	0	0	0	0	0.020085	0	0.1256	0
100504689	Plscr5	XM_006510737.2;XM_006510736.2	GO:0005886(plasma membrane);GO:0015914(phospholipid transport);GO:0016020(membrane);GO:0017121(phospholipid scrambling);GO:0017128(phospholipid scramblase activity);GO:0017128(phospholipid scramblase activity)	NA	NA	NA	Mus musculus phospholipid scramblase family, member 5 (Plscr5), mRNA	0.0218408	0.0810929	0.0101396	0.0542114	0.0349991	0.0130264	0.0514963	0	0	0.0287362	0.0745928	0.0395612	0.0436498	0.0213671	0.0692326	0.0351437	0	0.0340179	0.0374518	0.0559652	0.0143952	0.0366471	0.0256999	0.0452458
100504692	Gm20356	NR_040450.1	NA	NA	NA	NA	Mus musculus predicted gene, 20356 (Gm20356), long non-coding RNA	0	0	0	0	0	0	0	0	0	0	0	0	0	0	0	0	0	0	0	0.016928	0.016487	0	0	0
100504701	Gm20362	NR_040301.1	NA	NA	NA	NA	Mus musculus predicted gene, 20362 (Gm20362), transcript variant 2, long non-coding RNA	0	0	0	0	0	0	0	0	0	0.001709	0	0	0	0	0	0	0	0	0	0	0	0	0	0
100504728	Gm13985	NR_126427.1	NA	NA	NA	NA	Mus musculus predicted gene 13985 (Gm13985), long non-coding RNA	0	0.021679	0	0	0	0	0	0	0	0	0	0	0.023706	0	0	0	0.020996	0	0	0.009728	0	0	0	0
100504733	A730018C14Rik	NR_036459.1	GO:0003674(molecular_function);GO:0005575(cellular_component);GO:0008150(biological_process)	NA	NA	NA	Mus musculus RIKEN cDNA A730018C14 gene (A730018C14Rik), long non-coding RNA	0	0.007075	0.09866	0.115582	0.073398	0	0.044381	0.082671	0.088395	0.061376	0.032516	0.021648	0	0.021683	0	0.087643	0	0.014614	0.150106	0.04743	0	0.090336	0.080272	0
100535	Oas1d	NM_133893.3	GO:0001541(ovarian follicle development);GO:0001542(ovulation from ovarian follicle);GO:0001730(2'-5'-oligoadenylate synthetase activity);GO:0003723(RNA binding);GO:0003725(double-stranded RNA binding);GO:0004857(enzyme inhibitor activity);GO:0005515(protein binding);GO:0005524(ATP binding);GO:0005634(nucleus);GO:0005654(nucleoplasm);GO:0005737(cytoplasm);GO:0005829(cytosol);GO:0006955(immune res…	NA	NA	NA	Mus musculus 2'-5' oligoadenylate synthetase 1D (Oas1d), mRNA	0	0.065949	0	0	0	0	0	0	0	0	0.033089	0	0	0	0.011032	0	0	0	0	0	0	0	0	0.050793
100554	AA792892	NM_178894.4	GO:0003674(molecular_function);GO:0005575(cellular_component);GO:0008150(biological_process)	NA	NA	NA	Mus musculus expressed sequence AA792892 (AA792892), mRNA	0.016782	0	0	0.001452	0	0.001651	0	0	0	0	0	0.010018	0.025408	0	0	0.004278	0.001051	0.014083	0.00093	0.015896	0	0	0.005468	0
100559	Ugt2b38	NM_133894.2	GO:0005783(endoplasmic reticulum);GO:0008194(UDP-glycosyltransferase activity);GO:0015020(glucuronosyltransferase activity);GO:0043231(intracellular membrane-bounded organelle)	mmu00040(Pentose and glucuronate interconversions);mmu00053(Ascorbate and aldarate metabolism);mmu00140(Steroid hormone biosynthesis);mmu00830(Retinol metabolism);mmu00860(Porphyrin and chlorophyll metabolism);mmu00980(Metabolism of xenobiotics by cytochrome P450);mmu00982(Drug metabolism - cytochrome P450);mmu00983(Drug metabolism - other enzymes);mmu05204(Chemical carcinogenesis)	K00699	EC:2.4.1.17	Mus musculus UDP glucuronosyltransferase 2 family, polypeptide B38 (Ugt2b38), mRNA	0	0	0	0	0	0	0	0	0	0	0	0.007368	0	0.010745	0.010106	0	0.01414	0	0	0	0	0	0	0.011632
100579147	Gm10619	NR_077222.1	NA	NA	NA	NA	Mus musculus predicted gene 10619 (Gm10619), long non-coding RNA	0	0	0	0	0	0	0	0	0	0	0	0	0	0	0.00213	0	0	0	0	0	0	0	0	0
100647	Upk3b	NM_175309.4	GO:0005886(plasma membrane);GO:0016020(membrane);GO:0016021(integral component of membrane);GO:0046325(negative regulation of glucose import)	NA	NA	NA	Mus musculus uroplakin 3B (Upk3b), mRNA	0	0	0	0	0	0	0	0	0	0	0	0	0	0	0	0.022691	0	0	0	0	0	0	0	0
100689	Spon2	NM_133903.3	GO:0001530(lipopolysaccharide binding);GO:0002376(immune system process);GO:0002448(mast cell mediated immunity);GO:0003823(antigen binding);GO:0005102(receptor binding);GO:0005515(protein binding);GO:0005576(extracellular region);GO:0005578(proteinaceous extracellular matrix);GO:0005615(extracellular space);GO:0007155(cell adhesion);GO:0008228(opsonization);GO:0032496(response to lipopolysacchar…	NA	NA	NA	PREDICTED: Mus musculus spondin 2, extracellular matrix protein (Spon2), transcript variant X1, mRNA	0.227084	0	0.128645	0.0500253	0.0638477	0.176349	0.255372	0.209041	0.0885798	0.134821	0.171664	0.214525	0.197275	0.337364	0.179873	0.215835	0.183316	0.305649	0.0564334	0.0358541	0.209109	0.292923	0.272758	0.0750384
100727	Ugt2b34	NM_153598.2	GO:0008194(UDP-glycosyltransferase activity);GO:0015020(glucuronosyltransferase activity);GO:0043231(intracellular membrane-bounded organelle)	mmu00040(Pentose and glucuronate interconversions);mmu00053(Ascorbate and aldarate metabolism);mmu00140(Steroid hormone biosynthesis);mmu00830(Retinol metabolism);mmu00860(Porphyrin and chlorophyll metabolism);mmu00980(Metabolism of xenobiotics by cytochrome P450);mmu00982(Drug metabolism - cytochrome P450);mmu00983(Drug metabolism - other enzymes);mmu05204(Chemical carcinogenesis)	K00699	EC:2.4.1.17	Mus musculus UDP glucuronosyltransferase 2 family, polypeptide B34 (Ugt2b34), mRNA	0	0	0	0	0	0	0	0	0	0	0	0	0	0	0	0	0	0	0	0	0	0	0	0
100736249	Mira	NR_045199.1	NA	NA	NA	NA	Mus musculus mistral long non-coding RNA (Mira), long non-coding RNA	0	0	0	0	0	0	0	0	0	0	0	0	0	0	0	0	0	0	0	0.105007	0	0	0.173664	0
100861598	Gm21064	XM_003688990.1	NA	NA	NA	NA	PREDICTED: Mus musculus predicted gene, 21064 (Gm21064), transcript variant X5, mRNA	0	0	0	0	0	0	0	0	0	0	0	0	0	0	0	0.00821663	0	0	0	0	0	0	0	0
100861640	Rhox4a2	XM_011251026.1;XM_003688971.3	GO:0003674(molecular_function);GO:0005575(cellular_component);GO:0008150(biological_process);GO:0008150(biological_process)	NA	NA	NA	PREDICTED: Mus musculus reproductive homeobox 4A2 (Rhox4a2), transcript variant X3, mRNA	0	0	0	0	0	0	0	0	0	0	0	0	0	0	0	0	0	0	0	0	0.0459	0	0.045467	0
100861663	Gm21115	XM_006540506.2	NA	NA	NA	NA	PREDICTED: Mus musculus predicted gene, 21115 (Gm21115), mRNA	0	0.015952	0.041609	0.010913	0.00754	0	0.01664	0	0.030261	0	0	0.043395	0	0	0.003857	0.029584	0	0.007505	0.012102	0.020699	0	0	0.00676	0.007535
100861673	Gm21123	XR_140838.1	NA	NA	NA	NA	PREDICTED: Mus musculus predicted gene, 21123 (Gm21123), ncRNA	0	0	0	0	0	0	0	0	0	0	0	0	0	0	0.021807	0	0	0	0	0	0	0	0	0
100861686	Gm21136	XM_003688834.2	NA	NA	NA	NA	PREDICTED: Mus musculus predicted gene, 21136 (Gm21136), transcript variant X2, mRNA	0	0.00449459	0.0135337	0.00797749	0.00775956	0	0.0155281	0	0	0	0	0.0131569	0	0	0.00601511	0.00716275	0	0.00804647	0	0	0.00247922	0	0.00272214	0.00692382
100861702	Gm21149	XM_003688812.3	NA	NA	NA	NA	PREDICTED: Mus musculus predicted gene, 21149 (Gm21149), mRNA	0.026876	0.024947	0.043815	0.014103	0.078956	0.048089	0.038162	0.006737	0.016801	0	0.001335	0.009736	0.088565	0.052499	0.047281	0.053541	0.128857	0.059493	0.004762	0.050485	0.005931	0.045784	0.050358	0.1067
100861708	Gm21154	XM_017316337.1	NA	NA	NA	NA	PREDICTED: Mus musculus predicted gene, 21154 (Gm21154), partial mRNA	0.065687	0.029004	0.028824	0.004455	0	0.02313	0.095924	0.103884	0.04609	0.014113	0.053798	0.007224	0.007695	0.013218	0.025623	0.074422	0.04818	0.001828	0.096288	0.014022	0.066521	0.005913	0.056063	0.009438
100861719	Gm21162	XM_017316270.1;XR_001781248.1	NA	NA	NA	NA	PREDICTED: Mus musculus predicted gene, 21162 (Gm21162), transcript variant X2, misc_RNA	0	0	0.00210614	0.00257762	0	0	0	0	0	0	0	0	0	0	0	0	0	0	0	0	0	0	0	0
100861753	Gm21188	XM_011244608.1;XM_011244609.1;NM_001302966.1	NA	NA	NA	NA	Mus musculus predicted gene, 21188 (Gm21188), mRNA	0	0	0.0386264	0.00926516	0	0.0539101	0.0142079	0.0322582	0.0278033	0.0135915	0.0705199	0	0.0232403	0.0556669	0.0803026	0.111653	0.0154776	0	0	0.0204418	0.0208206	0.0127638	0	0.00615406
100861851	Gm21269	NR_102375.1	NA	NA	NA	NA	Mus musculus predicted gene, 21269 (Gm21269), long non-coding RNA	0	0	0	0.006036	0	0	0	0	0	0	0	0	0	0	0	0	0.027362	0	0	0	0	0	0	0
100861909	Gm21320	XM_003688783.3;XM_003688785.3	NA	NA	NA	NA	PREDICTED: Mus musculus predicted gene, 21320 (Gm21320), transcript variant X2, mRNA	0.0447928	0	0	0	0	0	0	0	0	0	0.000659706	0.006761	0	0	0	0	0.053333	0.0496191	0	0.00812	0.01977	0.018976	0	0.003558
100861913	LOC100861913	XR_386710.3;XR_141374.4;XR_877855.2;XR_877856.2	NA	NA	NA	NA	PREDICTED: Mus musculus uncharacterized LOC100861913 (LOC100861913), transcript variant X1, ncRNA	0.0282294	0.0545538	0.0657246	0.0403458	0.0396616	0.021047	0.0466551	0.0530416	0.0400985	0.0315795	0.070104	0.0408215	0.0564184	0.0989295	0.0201545	0.038995	0.0296078	0.088231	0.0242037	0.0485956	0.0528782	0.0752746	0.0317194	0.0470003
100861987	Gm21379	NM_001293057.1	NA	NA	NA	NA	Mus musculus predicted gene, 21379 (Gm21379), mRNA	0	0	0	0	0	0	0	0	0	0	0	0	0	0	0	0	0	0	0	0	0	0	0	0
100861998	Gm21388	XR_880758.2	NA	NA	NA	NA	PREDICTED: Mus musculus predicted gene, 21388 (Gm21388), transcript variant X4, ncRNA	0.0307091	0.044225	0.0181579	0.0380562	0.0138812	0.0228891	0.0381952	0.0162854	0.0291451	0.0478701	0.0685851	0.0392274	0.0345961	0.00635591	0.0161405	0.0225532	0	0.0143943	0.022281	0.0176663	0.0286565	0.0192675	0.0242984	0.0371581
100862025	Gm21409	XM_006542626.2	NA	NA	NA	NA	PREDICTED: Mus musculus predicted gene, 21409 (Gm21409), mRNA	0	0	0	0	0	0	0	0	0	0	0	0	0	0	0	0	0.008632	0	0	0	0	0	0	0
100862088	Gm21466	XM_006536337.2	NA	NA	NA	NA	PREDICTED: Mus musculus predicted gene, 21466 (Gm21466), transcript variant X1, mRNA	0	0	0	0	0	0	0	0	0	0	0	0	0	0	0	0	0	0	0	0	0	0	0	0
100862118	Spin2e	XM_003688962.2	GO:0005654(nucleoplasm);GO:0005829(cytosol);GO:0035064(methylated histone binding)	NA	NA	NA	PREDICTED: Mus musculus spindlin family, member 2E (Spin2e), mRNA	0	0	0	0	0	0	0	0	0	0	0	0	0	0	0	0	0	0	0	0	0	0	0	0
100862274	Gm21608	XM_003688963.2	GO:0000151(ubiquitin ligase complex);GO:0005634(nucleus)	NA	NA	NA	PREDICTED: Mus musculus predicted gene, 21608 (Gm21608), mRNA	0	0	0	0	0	0	0	0	0	0	0	0	0	0	0	0	0	0	0	0	0	0	0	0
100862323	Gm21645	XM_003688965.3	GO:0000151(ubiquitin ligase complex);GO:0005634(nucleus)	NA	NA	NA	PREDICTED: Mus musculus predicted gene, 21645 (Gm21645), mRNA	0	0	0	0	0	0	0	0	0	0	0	0	0	0	0	0	0.014063	0	0	0	0	0	0	0
100862329	Gm21951	NM_001270669.1	GO:0000151(ubiquitin ligase complex);GO:0005634(nucleus)	NA	NA	NA	Mus musculus BTB domain containing 35, family member 21 (Btbd35f21), mRNA	0	0	0	0	0	0	0	0	0	0	0	0	0	0	0	0	0	0	0	0	0	0	0	0
100862348	Gm9295	XM_017315309.1;XM_011243952.2;XM_011243951.2	NA	NA	NA	NA	PREDICTED: Mus musculus predicted gene 9295 (Gm9295), transcript variant X2, mRNA	0.0917829	0.0379612	0.0330858	0.0765341	0.0350249	0.0192941	0.0916441	0.0781743	0.0554948	0.109672	0.0672996	0.0508796	0.0816389	0.064103	0.0613743	0.0382401	0.0652489	0.0179168	0.0292757	0.0699116	0.0390438	0.0932306	0.0520393	0.0656468
100862349	Gm21663	XM_003688806.4	NA	NA	NA	NA	PREDICTED: Mus musculus predicted gene, 21663 (Gm21663), mRNA	0.012557	0.093809	0.045783	0.105364	0.038463	0.030213	0.116862	0.102927	0.069219	0.087447	0.089525	0.108399	0.100724	0.006212	0.146415	0.027056	0.045701	0.043853	0.059436	0.098766	0.03997	0.067202	0.041404	0.027963
100862365	Gm21677	NM_001270513.1	NA	NA	NA	NA	Mus musculus predicted gene, 21677 (Gm21677), mRNA	0	0	0	0	0.003907	0	0	0	0	0	0	0	0	0.004842	0.005936	0	0.00149	0	0	0.006408	0	0	0	0
100862366	Gm21678	XM_011249882.1	NA	NA	NA	NA	PREDICTED: Mus musculus predicted gene, 21678 (Gm21678), mRNA	0	0	0	0	0	0	0	0	0	0	0	0	0	0	0	0	0	0	0	0	0	0.009356	0	0
100862369	Gm21681	XM_003688968.3	NA	NA	NA	NA	PREDICTED: Mus musculus predicted gene, 21681 (Gm21681), mRNA	0	0	0	0	0	0.001882	0.002569	0	0	0	0.004572	0	0.001635	0	0	0	0	0	0	0	0	0	0	0.005263
100862383	Gm21693	NM_001270514.1	NA	NA	NA	NA	Mus musculus predicted gene, 21693 (Gm21693), mRNA	0	0	0	0	0.003907	0	0	0	0	0	0	0	0	0.00374	0.00107	0	0	0	0	0.007747	0	0	0	0
100862389	Gm21699	XM_003688969.4	GO:0000151(ubiquitin ligase complex);GO:0005634(nucleus)	NA	NA	NA	PREDICTED: Mus musculus predicted gene, 21699 (Gm21699), mRNA	0	0	0	0	0	0	0	0	0	0	0	0	0	0	0	0	0.024936	0	0	0	0	0	0	0
100862394	Gm21704	NM_001270515.1	NA	NA	NA	NA	Mus musculus predicted gene, 21704 (Gm21704), mRNA	0	0	0	0	0.00586	0	0	0	0	0	0	0	0	0.000406	0.006178	0	0	0	0	0.007943	0	0	0	0
100862398	Gm21708	NM_001270516.1	NA	NA	NA	NA	Mus musculus predicted gene, 21708 (Gm21708), mRNA	0	0	0	0	0.00586	0	0	0	0	0	0	0	0	0.000406	0.007248	0	0	0	0	0.009392	0	0	0	0
100873094	Rubie	NR_046459.1	NA	NA	NA	NA	Mus musculus RNA upstream of Bmp4 expressed in inner ear (Rubie), long non-coding RNA	0.098774	0	0.122586	0	0	0.077703	0.068319	0.076426	0.027324	0.083751	0.047424	0	0.03679	0.064422	0.078312	0.123921	0.218019	0.09118	0.042441	0.00756	0.106372	0.179006	0.049353	0
100993	AW549542	NR_045702.1	NA	NA	NA	NA	Mus musculus expressed sequence AW549542 (AW549542), long non-coding RNA	0.037931	0.061404	0.113241	0.13493	0.108314	0.091449	0.104606	0	0.042102	0.183362	0.04868	0.125274	0.196506	0.109405	0.173849	0.151996	0.368556	0.095234	0.098176	0.09264	0.073045	0.025831	0.096624	0.086516
101055693	Gm29711	XR_385206.2;XR_385207.2	NA	NA	NA	NA	PREDICTED: Mus musculus predicted gene, 29711 (Gm29711), transcript variant X4, ncRNA	0	0.040353	0.042983	0.029451	0.018484	0.01376	0.006799	0.007228	0.032088	0.042373	0.017907	0.010447	0.015369	0.005454	0.019104	0.017292	0.013826	0.025555	0.013164	0.033094	0.013031	0.02843	0.0129677	0.016346
101055711	Gm29716	XM_017321223.1	NA	NA	NA	NA	PREDICTED: Mus musculus predicted gene, 29716 (Gm29716), partial mRNA	0	0.00748	0.004857	0.007752	0.005861	0	0	0.02696	0.002177	0.021249	0.013149	0.002029	0.022195	0	0.004871	0	0	0	0	0.013435	0.009346	0	0.006743	0.014769
101055782	LOC101055782	XR_374557.3	NA	NA	NA	NA	PREDICTED: Mus musculus uncharacterized LOC101055782 (LOC101055782), ncRNA	0	0	0	0	0	0.017873	0	0	0	0	0	0	0	0	0	0.019534	0	0	0	0.015478	0	0	0	0
101055862	Gm29735	XM_011242027.1	NA	NA	NA	NA	PREDICTED: Mus musculus predicted gene, 29735 (Gm29735), mRNA	0.027371	0.050532	0.012707	0	0.08743	0	0.01608	0	0	0	0	0	0.036347	0	0	0	0	0	0.015541	0	0.01204	0	0	0
101055939	LOC101055939	XM_017321241.1	NA	NA	NA	NA	PREDICTED: Mus musculus kinesin-like protein KIF19 (LOC101055939), transcript variant X3, mRNA	0	0	0	0	0.0123642	0	0.0136443	0	0	0.00276161	0.0359349	0.0139762	0.0231306	0	0	0.0114901	0	0.0128213	0	0.00395141	0.0102162	0	0.00595977	0.0493886
101055953	LOC101055953	XM_011250762.2	NA	NA	NA	NA	PREDICTED: Mus musculus 39S ribosomal protein L41, mitochondrial-like (LOC101055953), mRNA	0.046134	0	0	0.050668	0	0	0	0	0	0	0	0	0.030734	0	0	0	0	0	0.052738	0	0	0	0.034577	0
101056017	Gm28802	XM_017313099.1	NA	NA	NA	NA	PREDICTED: Mus musculus predicted gene 28802 (Gm28802), mRNA	0.015153	0.024153	0.009166	0.017411	0.029643	0.009859	0.045085	0.007934	0.001177	0.004488	0.075886	0.007604	0.046603	0.008471	0.009182	0	0	0.014985	0	0	0.01092	0.009727	0.010595	0.009066
101056056	LOC101056056	XM_003945407.3	NA	NA	NA	NA	PREDICTED: Mus musculus uncharacterized LOC101056056 (LOC101056056), mRNA	0	0	0	0	0	0	0	0	0	0	0	0	0	0	0	0.031048	0	0	0	0	0	0	0	0
101056065	Gm29771	XR_001784029.1;XR_001784027.1;XR_001784028.1	NA	NA	NA	NA	PREDICTED: Mus musculus predicted gene, 29771 (Gm29771), transcript variant X3, ncRNA	0.166426	0.0629939	0.0648162	0.0814635	0.0290704	0.115228	0.0923911	0.0969866	0.124843	0.0585541	0.155995	0.0558616	0.10191	0.0191198	0.0645936	0.0407943	0.0548521	0.0308628	0.0101453	0.0613238	0.101842	0.096287	0.0516824	0.0527369
101056084	Gm29776	XM_006519864.2	NA	NA	NA	NA	PREDICTED: Mus musculus predicted gene, 29776 (Gm29776), mRNA	0.022985	0	0.017583	0.008422	0	0.020581	0.046103	0.014415	0	0	0.007142	0	0.037597	0.045836	0.043306	0.011495	0.062757	0.024718	0.018735	0	0.045689	0.02274	0.017241	0.021672
101056115	LOC101056115	XM_017312470.1	NA	NA	NA	NA	PREDICTED: Mus musculus zinc finger protein 120-like (LOC101056115), partial mRNA	0	0.013121	0	0	0.024054	0	0.066229	0	0.024441	0	0.041945	0	0	0.020886	0	0.007352	0.013495	0	0.002016	0	0	0	0.008056	0.005867
101056136	Gm17026	NR_105055.1	NA	NA	NA	NA	Mus musculus predicted gene 17026 (Gm17026), long non-coding RNA	0	0	0	0.012272	0	0.019994	0.019759	0	0	0.035284	0	0	0	0	0.027759	0	0	0	0	0	0.019727	0	0.018843	0.010651
101056138	Gm20619	NR_136904.1;NR_136905.1	NA	NA	NA	NA	Mus musculus predicted gene 20619 (Gm20619), transcript variant 3, long non-coding RNA	0	0	0	0.0245807	0.012104	0	0	0	0	0	0	0	0.0188904	0	0	0	0	0	0.0179601	0	0	0	0	0
101056159	LOC101056159	XR_001781241.1;XR_874549.1;XR_001781239.1;XM_011245273.2;XM_011245269.1;XM_011245268.1;XR_001781240.1	NA	NA	NA	NA	PREDICTED: Mus musculus uncharacterized LOC101056159 (LOC101056159), transcript variant X5, misc_RNA	0.048453	0.0720553	0.0870229	0.0925374	0.0743943	0.0497812	0.129167	0.108635	0.082654	0.0853643	0.0414226	0.0704802	0.108087	0.0936396	0.0804926	0.0581483	0.0842102	0.154149	0.137455	0.110591	0.0940571	0.107608	0.245396	0.282542
101056178	Gm29791	XR_391426.3;XR_391425.2	NA	NA	NA	NA	PREDICTED: Mus musculus predicted gene, 29791 (Gm29791), transcript variant X1, ncRNA	0.0099718	0	0	0	0	0	0	0	0	0	0	0	0	0	0	0	0	0	0.0533895	0	0	0	0	0
101056204	Gm29796	XR_378297.2	NA	NA	NA	NA	PREDICTED: Mus musculus predicted gene, 29796 (Gm29796), ncRNA	0	0.032842	0	0.038859	0	0	0.114561	0.037471	0.030397	0	0	0	0	0.025961	0	0.026521	0	0.076123	0.067546	0	0.046849	0	0.039367	0
101056219	LOC101056219	XR_873624.2	NA	NA	NA	NA	PREDICTED: Mus musculus uncharacterized LOC101056219 (LOC101056219), transcript variant X1, ncRNA	0	0	0	0	0	0	0	0	0	0	0	0	0	0	0	0	0	0	0	0	0	0	0	0
101056236	Gm29805	NR_105054.1	NA	NA	NA	NA	Mus musculus predicted gene, 29805 (Gm29805), long non-coding RNA	0.147078	0	0.039054	0.061595	0	0.125438	0.049587	0	0	0	0	0.050792	0	0	0	0.042038	0	0.046594	0	0	0.014233	0.076657	0	0
101056241	Gm29808	XM_006502571.1	NA	NA	NA	NA	PREDICTED: Mus musculus predicted gene, 29808 (Gm29808), mRNA	0.089447	0	0.066662	0.183116	0.037968	0.06402	0	0	0.020062	0.03766	0	0	0.071505	0	0	0.071278	0	0	0.122702	0.062499	0.031583	0	0.040224	0.051157
101320	Dyrk4	XM_006505256.3;XM_006505253.1;XM_011241104.1;XM_011241107.1	GO:0000166(nucleotide binding);GO:0004672(protein kinase activity);GO:0004674(protein serine/threonine kinase activity);GO:0004712(protein serine/threonine/tyrosine kinase activity);GO:0005524(ATP binding);GO:0005737(cytoplasm);GO:0006468(protein phosphorylation);GO:0016301(kinase activity);GO:0016310(phosphorylation);GO:0016740(transferase activity);GO:0043231(intracellular membrane-bounded orga…	NA	NA	NA	PREDICTED: Mus musculus dual-specificity tyrosine-(Y)-phosphorylation regulated kinase 4 (Dyrk4), transcript variant X6, mRNA	0.0350203	0	0.0326239	0.0696161	0.0187055	0.0417746	0.123477	0.0656899	0.0392731	0.0882202	0.0326193	0.0629392	0.0406711	0.0171304	0.109437	0.104999	0.0263752	0.0193967	0	0.0476109	0.0309128	0.0453795	0.0196855	0.0501834
101434	Ceacam15	NM_175315.1	GO:0003674(molecular_function);GO:0005575(cellular_component);GO:0008150(biological_process)	NA	NA	NA	Mus musculus carcinoembryonic antigen-related cell adhesion molecule 15 (Ceacam15), mRNA	0	0	0.046438	0	0	0	0.039178	0	0.074538	0.034979	0	0.020065	0.044277	0.064916	0.082284	0.066426	0	0	0	0	0	0.032851	0.049815	0.031677
101447999	Mirc35hg	NR_126540.1	NA	NA	NA	NA	Mus musculus microRNA cluster 35, host gene (Mirc35hg), transcript variant 2, long non-coding RNA	0	0	0	0	0.0470636	0.0280621	0.0019414	0	0	0.0154394	0	0	0	0	0	0	0	0	0	0	0	0.0232545	0	0
101521	AI314278	NR_102276.1	NA	NA	NA	NA	Mus musculus expressed sequence AI314278 (AI314278), long non-coding RNA	0	0	0	0	0	0	0	0	0	0	0	0	0.012977	0	0	0	0	0	0	0	0	0	0.011094	0
101613	Nlrp6	NM_133946.2;XM_006536149.3	GO:0000166(nucleotide binding);GO:0001817(regulation of cytokine production);GO:0002376(immune system process);GO:0002862(negative regulation of inflammatory response to antigenic stimulus);GO:0005000(vasopressin receptor activity);GO:0005515(protein binding);GO:0005524(ATP binding);GO:0005575(cellular_component);GO:0005634(nucleus);GO:0005737(cytoplasm);GO:0005886(plasma membrane);GO:0006954(inf…	mmu04621(NOD-like receptor signaling pathway);mmu04621(NOD-like receptor signaling pathway)	K20863	NA	PREDICTED: Mus musculus NLR family, pyrin domain containing 6 (Nlrp6), transcript variant X1, mRNA	0.232615	0.137025	0.149957	0.18339	0.148282	0.127295	0.251298	0.171147	0.303522	0.238253	0.285668	0.225849	0.25243	0.35443	0.229515	0.229178	0.449067	0.208636	0.274657	0.180669	0.255899	0.30517	0.176629	0.197851
102216269	Gm38436	NR_104334.1	NA	NA	NA	NA	Mus musculus predicted gene, 38436 (Gm38436), long non-coding RNA	0	0	0	0.072167	0	0	0	0	0	0	0.060796	0	0	0	0	0	0	0	0.112674	0	0	0	0	0
102402	AA414992	XR_873623.1	GO:0003674(molecular_function);GO:0005575(cellular_component);GO:0008150(biological_process)	NA	NA	NA	PREDICTED: Mus musculus expressed sequence AA414992 (AA414992), misc_RNA	0.205109	0	0	0	0.027298	0	0	0	0	0.040479	0	0	0.426541	0	0	0	0	0.127803	0.116063	0.046321	0	0	0	0
102570	Slc22a13	XM_006511917.3;NM_133980.3	GO:0005215(transporter activity);GO:0005452(inorganic anion exchanger activity);GO:0005887(integral component of plasma membrane);GO:0008514(organic anion transmembrane transporter activity);GO:0015347(sodium-independent organic anion transmembrane transporter activity);GO:0015711(organic anion transport);GO:0015747(urate transport);GO:0016020(membrane);GO:0016021(integral component of membrane);…	NA	NA	NA	Mus musculus solute carrier family 22 (organic cation transporter), member 13 (Slc22a13), mRNA	0.105884	0.104609	0.0817532	0.0909556	0.137687	0.0646955	0.165447	0.0965065	0.0597827	0.0927611	0.149252	0.0531532	0.0442975	0.022245	0.0464181	0.0219675	0.125698	0.0557489	0.116543	0.115755	0.0446076	0.118345	0.0123838	0.0821443
102577428	Gm44501	NM_001287195.1	NA	NA	NA	NA	Mus musculus predicted readthrough transcript, 44501 (Gm44501), mRNA	0.018806	0	0	0	0	0	0	0	0	0	0	0	0	0	0	0	0	0	0	0	0	0	0	0
102631498	Gm29821	XR_378797.3	NA	NA	NA	NA	PREDICTED: Mus musculus predicted gene, 29821 (Gm29821), ncRNA	0	0	0	0	0	0	0	0	0	0	0	0	0	0	0	0	0	0	0	0	0	0.266844	0	0
102631499	Gm29822	XR_373478.1;XR_865497.1	NA	NA	NA	NA	PREDICTED: Mus musculus predicted gene, 29822 (Gm29822), transcript variant X1, ncRNA	0	0	0	0	0	0	0	0	0	0	0	0	0	0	0.0034342	0	0	0	0	0	0	0.0359638	0	0
102631503	Gm29825	XM_006512408.3;XM_006512407.2;XM_017313732.1	NA	NA	NA	NA	PREDICTED: Mus musculus predicted gene, 29825 (Gm29825), transcript variant X2, mRNA	0.00206062	0.0154209	0.00514094	0.0390389	0	0	0.0212996	0.0275287	0.0472167	0	0.0137079	0	0.0147063	0.0534526	0	0.0441258	0.0601651	0.0427949	0	0	0.00974307	0	0.00366741	0.00883828
102631507	Gm29829	XR_390425.3	NA	NA	NA	NA	PREDICTED: Mus musculus predicted gene, 29829 (Gm29829), ncRNA	0	0	0	0	0	0	0	0	0	0	0	0	0	0	0.021217	0	0	0	0	0	0	0	0	0
102631511	Gm29831	XR_375220.3	NA	NA	NA	NA	PREDICTED: Mus musculus predicted gene, 29831 (Gm29831), transcript variant X2, ncRNA	0	0	0	0	0	0.085828	0	0	0	0	0	0	0	0	0	0	0	0	0	0	0	0	0	0
102631513	Gm11998	XR_872243.1;XR_381040.2;XR_872242.1	NA	NA	NA	NA	PREDICTED: Mus musculus predicted gene 11998 (Gm11998), transcript variant X1, ncRNA	0	0	0	0	0.0327481	0	0	0	0	0	0	0	0	0.0298904	0.00666271	0.0105854	0.0446783	0.0338445	0	0	0	0	0	0
102631516	Gm29835	XR_381359.2	NA	NA	NA	NA	PREDICTED: Mus musculus predicted gene, 29835 (Gm29835), transcript variant X3, ncRNA	0	0	0	0	0	0	0	0	0	0	0	0	0	0	0	0	0.00447377	0	0	0	0	0	0.00742686	0
102631518	Gm38438	XR_001782855.1;XR_001782856.1;XR_001782858.1;XR_001782857.1	NA	NA	NA	NA	PREDICTED: Mus musculus predicted gene, 38438 (Gm38438), transcript variant X1, ncRNA	0.183326	0.0501413	0.0554811	0.146077	0.0271679	0.144984	0.0945687	0	0.113435	0.106609	0.0744663	0.133695	0.0944631	0.0192233	0.0251621	0.0720144	0.165658	0.216099	0.120184	0.0405809	0.0620669	0.154596	0.0736847	0.00559978
102631528	Gm29843	XR_387628.2	NA	NA	NA	NA	PREDICTED: Mus musculus predicted gene, 29843 (Gm29843), ncRNA	0	0	0	0	0	0	0	0	0	0	0	0	0	0	0	0	0	0	0	0.087015	0	0	0	0
102631539	Gm29851	XR_001780235.1;XR_388734.1	NA	NA	NA	NA	PREDICTED: Mus musculus predicted gene, 29851 (Gm29851), transcript variant X1, ncRNA	0	0	0	0	0	0	0	0	0	0	0	0	0	0.00578	0	0	0	0	0	0	0.007822	0	0.036897	0
102631542	Gm29854	XR_384637.2	NA	NA	NA	NA	PREDICTED: Mus musculus predicted gene, 29854 (Gm29854), transcript variant X2, ncRNA	0	0	0	0	0	0	0	0	0	0	0	0	0	0	0	0	0	0	0	0	0	0	0	0
102631544	Gm29855	XR_384855.1	NA	NA	NA	NA	PREDICTED: Mus musculus predicted gene, 29855 (Gm29855), ncRNA	0	0	0	0.036533	0	0	0.355524	0	0	0.0865	0	0.060251	0	0	0	0	0.049252	0	0	0.279984	0.19431	0	0	0
102631545	Gm29856	XR_001779554.1;XR_373735.3;XR_373736.3	NA	NA	NA	NA	PREDICTED: Mus musculus predicted gene, 29856 (Gm29856), transcript variant X3, ncRNA	0.059455	0.060962	0.042183	0.019221	0.082985	0.008434	0.004168	0.05333	0.045193	0.007144	0.017562	0.110479	0.101209	0.253543	0.0297048	0.056342	0.109813	0.070431	0.103849	0.0459268	0.028989	0.013978	0.078041	0.053917
102631546	Gm29857	XR_373964.1	NA	NA	NA	NA	PREDICTED: Mus musculus predicted gene, 29857 (Gm29857), ncRNA	0	0	0	0	0	0	0	0	0	0	0	0	0	0	0	0	0	0	0	0	0	0	0	0
102631552	Gm29861	XR_380475.2;XR_380474.2	NA	NA	NA	NA	PREDICTED: Mus musculus predicted gene, 29861 (Gm29861), transcript variant X2, ncRNA	0	0	0	0	0	0	0	0	0	0	0	0	0	0	0	0	0.0298536	0	0	0	0.0219857	0	0	0
102631553	Gm29862	XR_872156.2;XR_001779668.1	NA	NA	NA	NA	PREDICTED: Mus musculus predicted gene, 29862 (Gm29862), transcript variant X2, ncRNA	0	0.00614447	0.0102776	0.00807791	0	0	0	0	0	0	0.00525225	0	0.0146996	0	0	0	0.0129152	0	0	0	0	0	0	0
102631554	Gm29863	XR_386659.2	NA	NA	NA	NA	PREDICTED: Mus musculus predicted gene, 29863 (Gm29863), ncRNA	0	0	0	0	0	0	0	0	0	0	0	0	0	0	0	0	0	0	0	0	0	0	0	0
102631557	Gm29864	XR_381313.2;XR_381314.2	NA	NA	NA	NA	PREDICTED: Mus musculus predicted gene, 29864 (Gm29864), transcript variant X1, ncRNA	0	0	0.0288057	0	0	0	0	0	0	0	0	0	0	0	0	0	0	0	0	0	0	0	0	0
102631558	Gm29865	XR_376085.2;XR_376086.2	NA	NA	NA	NA	PREDICTED: Mus musculus predicted gene, 29865 (Gm29865), transcript variant X2, ncRNA	0.052355	0.063279	0.174865	0.169744	0.336704	0.125324	0.118076	0	0.05891	0.055291	0.16614	0.253519	0	0.047623	0	0.104999	0.251857	0.058189	0.057248	0.180624	0.229065	0.106622	0.196852	0.100144
102631560	Gm26973	XR_872770.1;XR_872771.1;XR_872768.1	NA	NA	NA	NA	PREDICTED: Mus musculus predicted gene, 26973 (Gm26973), transcript variant X2, ncRNA	0.0385221	0.212342	0.159615	0.028219	0.0563413	0.0529424	0.07356	0.0803494	0.135532	0.00444921	0.1813	0.0773229	0	0.00159746	0.0715963	0.0400355	0.0172721	0.0288382	0.13178	0.053689	0.168856	0.0889877	0.0770247	0.0412064
102631566	Gm29870	XR_382840.2	NA	NA	NA	NA	PREDICTED: Mus musculus predicted gene, 29870 (Gm29870), ncRNA	0	0	0	0	0	0	0	0	0	0	0	0	0	0	0.024825	0	0	0	0	0	0	0	0	0
102631568	Gm29871	XR_383733.2	NA	NA	NA	NA	PREDICTED: Mus musculus predicted gene, 29871 (Gm29871), transcript variant X2, ncRNA	0	0	0	0	0	0	0	0	0	0	0	0	0	0	0	0	0	0	0	0	0	0	0	0
102631569	Gm29872	XR_870031.2	NA	NA	NA	NA	PREDICTED: Mus musculus predicted gene, 29872 (Gm29872), transcript variant X1, ncRNA	0	0	0	0	0	0	0	0	0	0	0	0	0	0	0	0	0	0	0	0.0102609	0	0	0	0
102631570	Gm29873	XR_388979.3	NA	NA	NA	NA	PREDICTED: Mus musculus predicted gene, 29873 (Gm29873), ncRNA	0	0.040606	0.027683	0.041808	0.015899	0	0.087728	0	0	0	0	0	0.029744	0.044506	0.017747	0.001686	0.005054	0.002858	0	0.058043	0.013137	0.002256	0	0.014186
102631571	Gm29874	XR_001778817.1;XR_373196.2	NA	NA	NA	NA	PREDICTED: Mus musculus predicted gene, 29874 (Gm29874), transcript variant X5, ncRNA	0	0	0	0	0	0	0	0	0	0	0	0.00687937	0	0	0	0	0	0	0	0	0	0	0	0
102631572	Gm29875	XR_880280.1	NA	NA	NA	NA	PREDICTED: Mus musculus predicted gene, 29875 (Gm29875), transcript variant X1, ncRNA	0.0214367	0	0	0	0	0.00638239	0	0	0	0.00563128	0.00664483	0	0.0284666	0	0	0	0	0	0	0.00969864	0.00941399	0	0.00400977	0
102631575	Gm29878	XR_378798.2	NA	NA	NA	NA	PREDICTED: Mus musculus predicted gene, 29878 (Gm29878), ncRNA	0	0	0	0	0	0	0	0	0	0	0	0.088643	0	0	0	0	0	0	0	0	0	0	0	0
102631576	Gm29879	XR_880788.1;XR_880789.1;XR_880790.1;XR_880791.1;XR_389705.2;XR_001783811.1	NA	NA	NA	NA	PREDICTED: Mus musculus predicted gene, 29879 (Gm29879), transcript variant X6, ncRNA	0.0980205	0.0362722	0.040787	0.0337291	0.0837713	0.03411	0.131426	0	0.0219854	0	0.0358708	0.0473458	0	0.0183304	0.0112561	0.03357	0.0352475	0.0108582	0.0200276	0	0.0691623	0.0484474	0.121011	0.0371862
102631577	Gm29880	XR_876256.2;XR_385055.2;XR_385053.2	NA	NA	NA	NA	PREDICTED: Mus musculus predicted gene, 29880 (Gm29880), transcript variant X3, ncRNA	0.132856	0.0815922	0.0302762	0.0809605	0.0212185	0.119459	0.0394188	0.0628593	0.162867	0.0351944	0.0781888	0	0.0778136	0	0.0647103	0.0584803	0	0.0385206	0.0017198	0.0602681	0	0.0289209	0.0291585	0.0318722
102631578	Gm29881	XR_379686.2	NA	NA	NA	NA	PREDICTED: Mus musculus predicted gene, 29881 (Gm29881), ncRNA	0	0.003024	0	0.042705	0	0	0	0	0	0.012444	0.020818	0	0.07876	0	0	0.015912	0.034199	0.121673	0.013245	0	0	0.015215	0.017722	0
102631581	Gm29883	XR_390426.2	NA	NA	NA	NA	PREDICTED: Mus musculus predicted gene, 29883 (Gm29883), transcript variant X1, ncRNA	0	0	0.00561975	0.00411739	0.0655382	0	0	0	0	0	0	0.0370411	0	0	0.00508066	0	0	0	0	0.0537003	0	0	0.0457499	0
102631592	Gm15230	XR_387120.2;XR_878302.1	NA	NA	NA	NA	PREDICTED: Mus musculus predicted gene 15230 (Gm15230), transcript variant X6, ncRNA	0	0	0	0	0	0	0	0	0	0	0	0	0.017638	0.011095	0.010962	0	0	0	0	0	0	0	0	0
102631593	Gm29890	XR_001780724.1;XR_381982.2	NA	NA	NA	NA	PREDICTED: Mus musculus predicted gene, 29890 (Gm29890), transcript variant X1, ncRNA	0	0	0	0.017565	0.007443	0.004772	0.004716	0	0	0.004211	0.014872	0	0.007142	0.005472	0.018	0	0.019181	0.010896	0.00686	0	0.042081	0.019773	0.00574644	0.007627
102631594	Gm29891	XR_376613.3	NA	NA	NA	NA	PREDICTED: Mus musculus predicted gene, 29891 (Gm29891), ncRNA	0	0	0	0	0.032468	0	0	0	0	0	0.021589	0	0	0	0	0	0	0	0	0	0.026828	0.04966	0	0
102631595	Gm29892	XR_868337.1;XR_376859.2	NA	NA	NA	NA	PREDICTED: Mus musculus predicted gene, 29892 (Gm29892), transcript variant X2, ncRNA	0	0.0150275	0.0296665	0	0	0.0122421	0.153367	0	0.0239919	0	0	0	0.0650949	0	0.0538646	0.0468061	0.159429	0	0.0797108	0	0	0	0.0184171	0.0573965
102631598	Gm29895	XR_387791.3	NA	NA	NA	NA	PREDICTED: Mus musculus predicted gene, 29895 (Gm29895), ncRNA	0	0	0	0	0	0	0	0	0	0	0	0.009382	0	0.014024	0	0	0	0	0	0	0	0.046079	0	0
102631599	Gm29896	XR_388043.2	NA	NA	NA	NA	PREDICTED: Mus musculus predicted gene, 29896 (Gm29896), ncRNA	0	0	0	0	0	0	0	0	0.109707	0	0	0	0	0	0	0	0	0	0	0	0.067003	0	0	0
102631600	Gm29897	XR_388186.2;XR_388188.3;XR_388187.2;XR_879337.1	NA	NA	NA	NA	PREDICTED: Mus musculus predicted gene, 29897 (Gm29897), transcript variant X3, ncRNA	0.0120229	0	0.00958971	0.0291696	0.012887	0	0	0	0	0	0	0.0145669	0	0.0165638	0	0	0.0432821	0	0.0464073	0.0164002	0	0	0.0447541	0
102631602	Gm29899	XR_383228.2;XR_874384.1;XR_874383.1	NA	NA	NA	NA	PREDICTED: Mus musculus predicted gene, 29899 (Gm29899), transcript variant X1, ncRNA	0	0	0	0	0	0	0	0	0	0	0	0	0	0	0	0	0	0	0	0	0	0.0294531	0	0
102631606	Gm29903	XR_378475.2;XR_869922.1	NA	NA	NA	NA	PREDICTED: Mus musculus predicted gene, 29903 (Gm29903), transcript variant X1, ncRNA	0.170594	0.046779	0.035212	0.166141	0.20149	0	0.005644	0.0947433	0.0847775	0.151403	0.140825	0	0	0.0141746	0	0	0	0	0.231549	0.27526	0.033365	0.0747262	0.295752	0.0361491
102631607	Gm29904	XR_384130.1	NA	NA	NA	NA	PREDICTED: Mus musculus predicted gene, 29904 (Gm29904), transcript variant X2, ncRNA	0	0	0	0	0	0	0	0	0	0	0	0	0	0	0	0	0	0	0	0	0	0	0	0
102631608	Gm29905	XR_384486.1	NA	NA	NA	NA	PREDICTED: Mus musculus predicted gene, 29905 (Gm29905), ncRNA	0	0	0	0	0	0	0	0	0	0.032008	0	0	0	0	0	0	0	0	0	0	0	0	0	0
102631612	LOC102631612	XR_001779099.1	NA	NA	NA	NA	PREDICTED: Mus musculus uncharacterized LOC102631612 (LOC102631612), ncRNA	0	0.087033	0	0	0	0	0	0	0	0	0	0	0	0	0	0	0	0	0	0	0	0	0	0
102631613	Gm29909	XR_379323.2	NA	NA	NA	NA	PREDICTED: Mus musculus predicted gene, 29909 (Gm29909), ncRNA	0	0	0.019736	0.043433	0.040492	0.048184	0.024976	0.026552	0	0.044598	0	0.030699	0	0	0.009824	0.042346	0	0	0	0.012801	0	0.041884	0.063512	0
102631620	Gm29915	XR_001779692.1	NA	NA	NA	NA	PREDICTED: Mus musculus predicted gene, 29915 (Gm29915), transcript variant X2, ncRNA	0.027068	0	0.026242	0	0	0	0	0.07061	0.006845	0	0	0.084814	0	0	0.046499	0	0	0.015602	0	0.041733	0	0.014016	0	0.026851
102631621	Gm29916	XR_380784.3	NA	NA	NA	NA	PREDICTED: Mus musculus predicted gene, 29916 (Gm29916), ncRNA	0.462264	0.059348	0.124903	0.382937	0	0.171605	0	0	0.156671	0.15142	0.17866	0	0	0.065779	0.119394	0.09585	0.229911	0.318713	0.164452	0.122183	0.169315	0.28441	0.03594	0.091418
102631623	Gm29918	XR_391215.2	NA	NA	NA	NA	PREDICTED: Mus musculus predicted gene, 29918 (Gm29918), ncRNA	0	0	0.045394	0	0	0	0	0.03646	0	0	0	0	0.026113	0	0	0	0.038938	0	0	0.010698	0.090614	0	0	0.026574
102631627	Gm29922	XR_867969.1	NA	NA	NA	NA	PREDICTED: Mus musculus predicted gene, 29922 (Gm29922), transcript variant X2, ncRNA	0	0	0	0.00361777	0	0	0	0	0	0	0	0	0	0	0	0	0	0	0	0	0	0	0	0
102631632	Gm29924	XR_376952.2	NA	NA	NA	NA	PREDICTED: Mus musculus predicted gene, 29924 (Gm29924), ncRNA	0	0	0	0	0	0	0	0	0	0	0	0	0	0	0.022191	0.013391	0	0	0	0	0.023497	0	0	0
102631634	Gm29926	XR_387630.1	NA	NA	NA	NA	PREDICTED: Mus musculus predicted gene, 29926 (Gm29926), ncRNA	0.011817	0	0	0	0	0.001504	0	0	0	0	0	0	0.027709	0	0.039141	0.023619	0.056655	0	0	0	0	0	0	0
102631635	Gm29927	XR_382841.2;XR_873883.1;XR_873884.1	NA	NA	NA	NA	PREDICTED: Mus musculus predicted gene, 29927 (Gm29927), transcript variant X1, ncRNA	0.0251911	0.218036	0.105528	0	0.0592213	0.180303	0.152471	0.12629	0.0282515	0.085369	0.125991	0.0304203	0.114482	0	0.043878	0	0.195365	0.138969	0.12959	0.00137045	0	0.0523772	0.0188806	0.156083
102631637	Gm29928	XR_377747.2	NA	NA	NA	NA	PREDICTED: Mus musculus predicted gene, 29928 (Gm29928), ncRNA	0.170406	0.225558	0.073575	0.096836	0.038021	0.075942	0.076223	0.167567	0.099095	0.10047	0.104515	0.057358	0.162686	0.039977	0.095456	0.081769	0.134354	0.059112	0.076959	0.194391	0.073305	0.087526	0.13026	0.116494
102631640	Gm29930	XR_378102.1	NA	NA	NA	NA	PREDICTED: Mus musculus predicted gene, 29930 (Gm29930), ncRNA	0	0.104982	0.0137	0	0	0	0	0	0	0	0	0	0	0	0.008198	0	0.026768	0	0	0	0	0	0	0
102631644	Gm29931	XR_378582.2	NA	NA	NA	NA	PREDICTED: Mus musculus predicted gene, 29931 (Gm29931), ncRNA	0	0	0	0	0	0	0	0	0	0	0	0	0	0	0	0	0	0	0	0	0	0	0	0.023388
102631646	Gm29933	XR_880167.1	NA	NA	NA	NA	PREDICTED: Mus musculus predicted gene, 29933 (Gm29933), transcript variant X1, ncRNA	0.011112	0	0	0	0.004858	0	0	0.01819	0	0	0	0.035052	0	0	0.011979	0.014617	0	0.016077	0	0.003815	0	0.016151	0	0.026498
102631649	Gm29935	XR_389544.2	NA	NA	NA	NA	PREDICTED: Mus musculus predicted gene, 29935 (Gm29935), transcript variant X1, ncRNA	0	0	0	0	0	0	0	0	0	0	0	0.01315	0	0	0	0.01683	0	0	0.027239	0.043194	0	0	0	0
102631650	Gm29936	XR_384640.2	NA	NA	NA	NA	PREDICTED: Mus musculus predicted gene, 29936 (Gm29936), transcript variant X3, ncRNA	0	0	0	0	0	0	0	0	0	0.00943153	0	0	0	0	0	0	0	0	0	0	0	0	0	0
102631654	Gm29938	XR_385619.2;XR_385620.3;XR_385618.3	NA	NA	NA	NA	PREDICTED: Mus musculus predicted gene, 29938 (Gm29938), transcript variant X4, ncRNA	0.0115165	0.00930862	0.00282489	0	0	0	0.0168498	0.0287709	0.0322876	0.0121217	0	0.0695325	0.0306876	0.00848764	0.00553447	0.0184541	0	0.0255144	0.0131649	0	0	0.0108905	0	0.0548866
102631659	Gm29942	XR_390816.3	NA	NA	NA	NA	PREDICTED: Mus musculus predicted gene, 29942 (Gm29942), transcript variant X2, ncRNA	0	0	0	0	0	0	0	0	0	0	0	0	0	0	0	0	0	0	0	0	0	0	0.020339	0
102631660	Gm29943	XR_867153.1;XR_375431.2	NA	NA	NA	NA	PREDICTED: Mus musculus predicted gene, 29943 (Gm29943), transcript variant X4, ncRNA	0.0230098	0	0	0	0	0	0.0271262	0	0	0	0	0	0	0	0	0.0229967	0	0	0.0263032	0	0	0	0	0.0438659
102631662	Gm29945	XR_381043.2	NA	NA	NA	NA	PREDICTED: Mus musculus predicted gene, 29945 (Gm29945), ncRNA	0	0	0	0	0	0	0	0	0	0	0	0	0	0	0.059428	0.003118	0	0	0	0	0	0	0	0
102631663	Gm29946	XR_877820.1;XR_386660.2	NA	NA	NA	NA	PREDICTED: Mus musculus predicted gene, 29946 (Gm29946), transcript variant X1, ncRNA	0	0	0.110103	0.0292766	0	0	0.0195332	0	0	0	0.0411542	0	0	0	0	0	0	0	0	0	0	0	0	0.0315867
102631666	Gm29949	XR_867644.2;XR_376087.2	NA	NA	NA	NA	PREDICTED: Mus musculus predicted gene, 29949 (Gm29949), transcript variant X2, ncRNA	0.094215	0.118654	0.0916484	0.0230605	0.097046	0.0327929	0.00989505	0.0576749	0.0436109	0.0201015	0.000956496	0.153977	0.0661869	0.112854	0.123623	0.0420209	0	0.0255908	0.102872	0.119209	0.0651703	0.0389742	0.109285	0.0880827
102631669	Gm29952	XR_872853.1	NA	NA	NA	NA	PREDICTED: Mus musculus predicted gene, 29952 (Gm29952), transcript variant X2, ncRNA	0	0	0	0	0	0	0	0	0	0	0	0	0	0	0	0	0	0.0621804	0	0	0	0	0	0
102631675	Gm29954	XR_387479.2;XR_878609.1	NA	NA	NA	NA	PREDICTED: Mus musculus predicted gene, 29954 (Gm29954), transcript variant X2, ncRNA	0.062647	0	0.035766	0	0	0	0.045872	0	0.043637	0	0	0.046987	0.051843	0.038068	0.0161112	0	0	0	0	0	0.034348	0	0.014582	0
102631676	LOC102631676	XR_878949.1	NA	NA	NA	NA	PREDICTED: Mus musculus uncharacterized LOC102631676 (LOC102631676), ncRNA	0	0	0	0.058526	0	0	0	0	0	0	0	0	0	0	0	0	0	0	0	0	0	0.018088	0	0
102631677	Gm29955	XR_388044.1	NA	NA	NA	NA	PREDICTED: Mus musculus predicted gene, 29955 (Gm29955), ncRNA	0.085605	0.105593	0.079748	0	0	0	0	0	0	0	0	0	0	0	0	0	0	0	0	0.077589	0.226695	0	0	0.081599
102631679	LOC102631679	XR_377985.3;XR_377983.3	NA	NA	NA	NA	PREDICTED: Mus musculus uncharacterized LOC102631679 (LOC102631679), transcript variant X5, ncRNA	0	0	0	0	0	0	0	0	0	0	0	0	0	0	0	0.018969	0	0	0	0.0554939	0	0.0153329	0.0229441	0
102631684	Gm29960	XR_384857.2	NA	NA	NA	NA	PREDICTED: Mus musculus predicted gene, 29960 (Gm29960), ncRNA	0	0.070112	0	0	0	0.067576	0	0	0	0	0	0.035572	0	0	0	0.113234	0	0	0	0	0	0	0	0
102631686	Gm29961	XR_379324.2	NA	NA	NA	NA	PREDICTED: Mus musculus predicted gene, 29961 (Gm29961), ncRNA	0	0.211012	0	0.021893	0	0	0	0	0	0	0	0.10832	0	0	0.141644	0	0	0	0	0	0	0.059114	0	0
102631694	Gm29967	XR_386386.1	NA	NA	NA	NA	PREDICTED: Mus musculus predicted gene, 29967 (Gm29967), transcript variant X1, ncRNA	0	0.013909	0	0.018285	0	0	0.067882	0	0.080435	0	0	0	0.066548	0.068256	0.020681	0.0151	0.069569	0	0	0.025629	0	0.024687	0	0
102631696	Gm29968	NR_136895.1	NA	NA	NA	NA	Mus musculus predicted gene, 29968 (Gm29968), long non-coding RNA	0	0	0	0.024403	0	0	0	0.01267	0	0.010641	0	0	0	0	0	0	0	0	0.01905	0	0	0.011751	0	0
102631702	Gm29972	XR_387631.2	NA	NA	NA	NA	PREDICTED: Mus musculus predicted gene, 29972 (Gm29972), ncRNA	0	0	0.057287	0	0	0	0.123325	0	0	0	0	0	0	0	0	0	0	0	0	0	0	0	0	0
102631706	Gm29976	XR_378302.2;XR_869753.1	NA	NA	NA	NA	PREDICTED: Mus musculus predicted gene, 29976 (Gm29976), transcript variant X1, ncRNA	0	0.00571078	0.0312783	0.0177791	0	0	0.0348707	0.0036025	0.136156	0.0238862	0.0470035	0	0.0199629	0	0.0289645	0	0	0	0.0390208	0.0525049	0.0261877	0	0.0109006	0.0648947
102631715	Gm29985	XR_374325.2;XR_374326.2	NA	NA	NA	NA	PREDICTED: Mus musculus predicted gene, 29985 (Gm29985), transcript variant X2, ncRNA	0	0	0.0120184	0	0	0	0	0	0	0	0	0	0	0	0	0	0	0	0	0	0	0	0	0
102631718	Gm29987	XR_380040.2	NA	NA	NA	NA	PREDICTED: Mus musculus predicted gene, 29987 (Gm29987), ncRNA	0	0	0	0	0.04717	0.018308	0.041132	0	0.051635	0	0	0	0	0.030029	0.050837	0.027609	0	0	0.018246	0	0	0	0	0
102631723	Gm29992	XR_386070.2	NA	NA	NA	NA	PREDICTED: Mus musculus predicted gene, 29992 (Gm29992), ncRNA	0	0	0	0	0.042033	0	0.046618	0	0	0	0	0.047751	0	0.038686	0	0	0.216768	0	0.022602	0	0	0	0	0
102631733	Gm29999	XR_375746.1	NA	NA	NA	NA	PREDICTED: Mus musculus predicted gene, 29999 (Gm29999), ncRNA	0	0	0	0	0	0	0	0	0	0	0	0	0	0	0	0	0.070875	0	0	0	0	0.03405	0	0
102631736	Gm30001	XR_381618.3	NA	NA	NA	NA	PREDICTED: Mus musculus predicted gene, 30001 (Gm30001), transcript variant X4, ncRNA	0	0	0	0	0	0	0	0	0	0	0	0	0	0	0	0	0	0	0	0.015071	0	0	0	0
102631741	Gm30005	XR_879339.1	NA	NA	NA	NA	PREDICTED: Mus musculus predicted gene, 30005 (Gm30005), transcript variant X1, ncRNA	0	0	0	0	0	0	0	0	0	0	0	0.002048	0.000942	0	0	0.015484	0.050521	0.026934	0	0	0	0	0	0.010106
102631750	Gm30011	XR_880792.1	NA	NA	NA	NA	PREDICTED: Mus musculus predicted gene, 30011 (Gm30011), transcript variant X2, ncRNA	0	0	0	0	0	0	0	0	0	0	0	0	0	0	0	0	0	0	0	0	0	0.0504798	0	0
102631753	Gm30013	XR_373740.2	NA	NA	NA	NA	PREDICTED: Mus musculus predicted gene, 30013 (Gm30013), ncRNA	0.041395	0.054474	0.041486	0.015085	0.016367	0.049544	0.032642	0.02405	0.031052	0	0	0.016718	0.018446	0	0.017541	0.013836	0.073845	0.038645	0.074294	0.030699	0.05087	0.004197	0	0.026393
102631755	Gm30015	XR_001779139.1;XR_001779140.1;XR_379326.3	NA	NA	NA	NA	PREDICTED: Mus musculus predicted gene, 30015 (Gm30015), transcript variant X4, ncRNA	0	0	0	0	0	0	0	0.021148	0.0198628	0	0	0	0	0.0102808	0.00332432	0.00283182	0.0175493	0	0.0497722	0.00117716	0.0116907	0	0	0.0274622
102631757	LOC102631757	NR_110502.1	NA	NA	NA	NA	Mus musculus uncharacterized LOC102631757 (LOC102631757), transcript variant 1, long non-coding RNA	0	0	0	0	0	0	0	0.00545939	0	0	0	0	0	0	0	0	0	0	0	0	0	0	0	0
102631760	Gm30017	XR_375368.2	NA	NA	NA	NA	PREDICTED: Mus musculus predicted gene, 30017 (Gm30017), ncRNA	0	0	0	0	0	0	0	0	0	0	0	0	0.067459	0.049534	0	0	0	0.073896	0	0	0	0	0	0
102631762	Gm30019	XR_390818.2	NA	NA	NA	NA	PREDICTED: Mus musculus predicted gene, 30019 (Gm30019), ncRNA	0	0	0	0.024073	0	0	0	0	0	0	0	0.012308	0	0	0	0	0	0	0	0	0	0	0	0
102631763	Gm30020	XR_386387.2;XR_877604.2;XR_877602.2	NA	NA	NA	NA	PREDICTED: Mus musculus predicted gene, 30020 (Gm30020), transcript variant X1, ncRNA	0	0.0687664	0	0	0	0	0	0	0	0	0	0.0152172	0	0	0	0	0	0	0	0	0	0	0	0
102631767	Gm38439	XR_391281.2	NA	NA	NA	NA	PREDICTED: Mus musculus predicted gene, 38439 (Gm38439), ncRNA	0	0	0	0	0	0	0	0	0.025239	0	0	0.026996	0	0	0.037274	0	0	0	0	0	0	0	0	0
102631777	Gm30028	XR_878712.1;XR_878714.1	NA	NA	NA	NA	PREDICTED: Mus musculus predicted gene, 30028 (Gm30028), transcript variant X2, ncRNA	0	0.0171928	0.0483103	0.00768092	0.0227158	0.0125982	0	0	0.0356102	0	0.0486022	0	0	0	0.00768883	0	0	0.0117772	0.0109386	0	0.0396053	0	0.0159367	0
102631782	Gm30031	XR_001781214.1;XR_001781213.1;XR_001781215.1;XR_001781216.1;XR_874516.2;XR_874517.2;XR_001781217.1	NA	NA	NA	NA	PREDICTED: Mus musculus predicted gene, 30031 (Gm30031), transcript variant X1, ncRNA	0.0289537	0.0435896	0.0248858	0.0473745	0.0141748	0.00812815	0.0159726	0.0524571	0.0655261	0.013603	0.0159874	0.0234474	0.00859491	0.0569889	0.0563504	0.0285555	0.0504204	0.024951	0.057318	0.0263987	0.0573817	0.0511425	0.0169789	0.0247391
102631785	Gm30033	XR_380041.2;XR_871413.1	NA	NA	NA	NA	PREDICTED: Mus musculus predicted gene, 30033 (Gm30033), transcript variant X2, ncRNA	0	0	0	0	0.0396509	0	0	0	0.00488785	0	0	0	0.0988128	0.00632733	0.0598717	0	0.00808909	0.0233604	0.0241078	0	0	0.0208466	0	0
102631786	Gm30034	XR_871557.2;XR_871558.2	NA	NA	NA	NA	PREDICTED: Mus musculus predicted gene, 30034 (Gm30034), transcript variant X6, ncRNA	0.0272888	0	0	0	0	0.0217013	0.0214471	0	0	0	0	0	0.024238	0	0	0.0262828	0	0	0	0	0	0.0179834	0.00681713	0
102631793	Gm30039	XR_380595.2	NA	NA	NA	NA	PREDICTED: Mus musculus predicted gene, 30039 (Gm30039), ncRNA	0	0	0	0	0	0	0	0	0	0	0	0	0	0	0	0	0	0	0	0	0	0	0	0
102631801	Gm30047	XR_001784380.1	NA	NA	NA	NA	PREDICTED: Mus musculus predicted gene, 30047 (Gm30047), ncRNA	0	0.02703	0	0	0	0	0	0.035152	0	0	0	0	0	0	0	0.0525	0	0	0	0	0	0	0	0
102631805	LOC102631805	XM_006516995.2	NA	NA	NA	NA	PREDICTED: Mus musculus serine/threonine-protein kinase par-1-like (LOC102631805), transcript variant X4, mRNA	0	0.00925642	0	0	0	0	0	0	0	0	0	0.0270635	0	0	0.00619341	0	0	0	0.00854965	0.00677826	0	0.00275968	0	0.0285157
102631807	Gm30049	XR_382648.2	NA	NA	NA	NA	PREDICTED: Mus musculus predicted gene, 30049 (Gm30049), transcript variant X1, ncRNA	0	0	0	0	0	0	0.010631	0	0	0	0	0	0	0	0	0	0	0	0	0	0	0	0	0
102631810	Gm30052	NR_136914.1	NA	NA	NA	NA	Mus musculus predicted gene, 30052 (Gm30052), long non-coding RNA	0	0	0	0	0	0	0	0	0	0	0	0	0	0	0	0	0	0	0	0	0	0	0	0
102631813	Gm30055	XR_378077.2;XR_869519.1;XR_869518.1	NA	NA	NA	NA	PREDICTED: Mus musculus predicted gene, 30055 (Gm30055), transcript variant X1, ncRNA	0.100972	0.100107	0.240651	0.264655	0.395393	0.241298	0.165109	0.139391	0.239495	0.116448	0.185221	0.18286	0.188596	0.167894	0.233879	0.246746	0.263385	0.178902	0.10803	0.215334	0.305898	0.206955	0.296699	0.259188
102631815	Gm30056	XR_001785445.1	NA	NA	NA	NA	PREDICTED: Mus musculus predicted gene, 30056 (Gm30056), ncRNA	0	0	0	0	0	0	0	0	0	0	0	0	0	0	0	0	0	0	0	0	0	0	0	0.231749
102631816	Gm30057	XR_874996.2	NA	NA	NA	NA	PREDICTED: Mus musculus predicted gene, 30057 (Gm30057), transcript variant X2, ncRNA	0	0	0.012417	0	0	0	0	0	0	0.01403	0	0	0	0	0	0.013322	0	0	0	0	0.011766	0	0	0
102631818	Gm30059	XR_378476.2	NA	NA	NA	NA	PREDICTED: Mus musculus predicted gene, 30059 (Gm30059), ncRNA	0	0	0	0	0	0	0	0	0	0	0	0	0	0	0	0	0	0	0	0	0	0	0	0
102631820	Gm30061	XR_378585.2	NA	NA	NA	NA	PREDICTED: Mus musculus predicted gene, 30061 (Gm30061), ncRNA	0	0	0.024116	0	0	0	0.005246	0.038909	0	0.027855	0	0.035217	0	0	0.025709	0.034906	0.08521	0.023079	0	0.042207	0	0	0	0.025968
102631821	Gm11682	XR_001780357.1;XR_001780356.1	NA	NA	NA	NA	PREDICTED: Mus musculus predicted gene 11682 (Gm11682), transcript variant X2, ncRNA	0	0.0257709	0	0	0.0174994	0	0.024057	0	0.011676	0	0.0129302	0	0	0	0.0297687	0	0	0	0	0	0	0	0.00715258	0
102631823	Gm30063	XR_389709.2	NA	NA	NA	NA	PREDICTED: Mus musculus predicted gene, 30063 (Gm30063), transcript variant X2, ncRNA	0	0	0	0	0	0	0	0	0	0	0	0	0	0	0	0	0	0	0	0	0	0	0	0
102631829	Gm30068	XR_385622.1	NA	NA	NA	NA	PREDICTED: Mus musculus predicted gene, 30068 (Gm30068), ncRNA	0.451935	0.236923	0.055569	0.2384	0.121634	0.054327	0.162922	0.056509	0.127314	0.261442	0.189613	0.145341	0.151093	0.58626	0.624173	0.023214	0.428427	0.08001	0.208252	0.168249	0.262152	0.050828	0.146803	0.0492
102631830	Gm29418	XR_877082.2;XR_001782273.1;XR_385869.3	NA	NA	NA	NA	PREDICTED: Mus musculus predicted gene 29418 (Gm29418), transcript variant X3, ncRNA	0.0208551	0.0234436	0.040165	0.00667092	0.00705896	0	0.0365741	0.0320763	0.00740976	0.0104828	0.0393815	0.015958	0.0616247	0	0.0461236	0	0.0158399	0.00731981	0.00755368	0.0335595	0.0466613	0.0385589	0.00882031	0
102631832	Gm30069	XR_374632.3;XR_374633.3	NA	NA	NA	NA	PREDICTED: Mus musculus predicted gene, 30069 (Gm30069), transcript variant X2, ncRNA	0	0	0	0	0	0	0	0	0	0	0	0	0	0	0	0.022351	0	0	0	0	0	0	0	0
102631833	Gm14040	XR_374975.1;XR_866735.1;XR_866736.1;XR_001783472.1	NA	NA	NA	NA	PREDICTED: Mus musculus predicted gene 14040 (Gm14040), transcript variant X2, ncRNA	0.047098	0	0	0.0689687	0	0	0	0	0.0528183	0.021647	0	0.0284369	0.015131	0.0114422	0.0757935	0.0470702	0	0	0.0269198	0	0.00360351	0.00403489	0	0
102631839	Gm30073	XR_380663.2;XR_380660.2;XR_380661.2	NA	NA	NA	NA	PREDICTED: Mus musculus predicted gene, 30073 (Gm30073), transcript variant X4, ncRNA	0	0	0.0427781	0.0164744	0	0	0	0	0	0	0	0	0	0	0	0	0	0	0	0	0.0281611	0	0	0
102631842	Gm28077	XR_391282.2	NA	NA	NA	NA	PREDICTED: Mus musculus predicted gene 28077 (Gm28077), ncRNA	0.079495	0.032795	0.036946	0.029038	0.028072	0.023602	0.031239	0.049022	0.029717	0.013946	0.011216	0.054026	0.052899	0	0.038401	0.039725	0.055583	0.057703	0.030292	0.012009	0.09941	0.026194	0.01986	0.037761
102631843	Gm30074	XR_867257.2;XR_375647.3	NA	NA	NA	NA	PREDICTED: Mus musculus predicted gene, 30074 (Gm30074), transcript variant X1, ncRNA	0.0288913	0	0.026915	0	0	0.034464	0	0	0	0	0	0	0	0	0	0	0.104237	0.032004	0	0.0523729	0	0	0	0
102631845	Gm30075	XR_882225.1;XR_882226.2;XR_391617.1;XR_882224.1	NA	NA	NA	NA	PREDICTED: Mus musculus predicted gene, 30075 (Gm30075), transcript variant X4, ncRNA	0.111153	0.0595484	0.189142	0.169632	0.231753	0.17458	0.20981	0.178143	0.156391	0.145958	0.0805234	0.158717	0.0688283	0.0352844	0.0529039	0.123058	0.0408252	0.0866999	0.302253	0.13095	0.0876678	0.096391	0.150677	0.18567
102631851	Gm30078	XR_377258.3;XR_868722.2	NA	NA	NA	NA	PREDICTED: Mus musculus predicted gene, 30078 (Gm30078), transcript variant X2, ncRNA	0.019456	0.048157	0.018125	0.05643	0.037966	0	0	0.048767	0	0.040547	0.024162	0	0	0	0.015037	0	0.026483	0	0.024921	0.035268	0.034348	0	0	0
102631854	Gm30081	XR_879345.1;XR_879342.2	NA	NA	NA	NA	PREDICTED: Mus musculus predicted gene, 30081 (Gm30081), transcript variant X2, ncRNA	0	0.00991839	0.014932	0.001154	0.00856157	0	0	0	0.0044941	0	0.00995336	0.0048388	0	0	0.00663624	0.028007	0.0528022	0.0088773	0.0274852	0	0	0.0118837	0	0
102631858	Gm30084	XR_388982.1	NA	NA	NA	NA	PREDICTED: Mus musculus predicted gene, 30084 (Gm30084), ncRNA	0.006831	0	0.048908	0	0	0	0	0	0	0	0.06962	0	0	0	0	0	0	0	0.054666	0	0	0	0.042668	0
102631860	Gm30086	XR_870238.2;XR_870237.2;XR_378799.3	NA	NA	NA	NA	PREDICTED: Mus musculus predicted gene, 30086 (Gm30086), transcript variant X2, ncRNA	0.0237814	0.0212321	0.035403	0.00880951	0.0232151	0.0143529	0.0141845	0.0150799	0.0472261	0.0611266	0.00647526	0.0113327	0.0317703	0.0286822	0.0217846	0.0120246	0.0469672	0.0133282	0.0372431	0.0730475	0.0255607	0.0321122	0.0639718	0.0229379
102631862	Gm30088	XR_373838.3;XR_001779901.1	NA	NA	NA	NA	PREDICTED: Mus musculus predicted gene, 30088 (Gm30088), transcript variant X1, ncRNA	0.0435152	0	0.0416765	0.192211	0.145025	0.0285121	0.0563566	0.0599131	0.0804155	0.0959367	0	0.234957	0.0882896	0.130564	0.118891	0.183771	0.167505	0.0716211	0.232783	0.173599	0.012237	0.0541315	0.0229266	0.0455669
102631865	Gm30091	XR_385737.2	NA	NA	NA	NA	PREDICTED: Mus musculus predicted gene, 30091 (Gm30091), ncRNA	0.145538	0.241542	0.062461	0.068523	0.111137	0.095784	0.18286	0.201621	0.12288	0.263922	0.247574	0.167889	0.164611	0.102196	0.14815	0.175362	0.155287	0.169762	0.031872	0.085886	0.10632	0.029967	0.283526	0.213761
102631869	Gm30093	XR_001782502.1;XR_386171.3;XR_877327.2	NA	NA	NA	NA	PREDICTED: Mus musculus predicted gene, 30093 (Gm30093), transcript variant X1, ncRNA	0.158177	0.14133	0.0851482	0.085009	0.0765786	0.0354477	0.0705722	0.13401	0.0606496	0.0786261	0.0437459	0.0513809	0.0316642	0.0627775	0.113892	0.158754	0.158009	0.0527333	0.129615	0.103513	0.058647	0.130724	0.0568645	0.0983772
102631871	Gm30095	XR_380789.2	NA	NA	NA	NA	PREDICTED: Mus musculus predicted gene, 30095 (Gm30095), ncRNA	0.052612	0	0	0	0	0.058996	0.070406	0	0	0	0	0	0	0	0	0	0.035329	0	0	0	0	0.061222	0.128917	0
102631873	Gm30097	XR_375748.2	NA	NA	NA	NA	PREDICTED: Mus musculus predicted gene, 30097 (Gm30097), ncRNA	0	0	0	0	0	0	0	0.004678	0.044845	0	0	0	0.053279	0	0	0	0	0	0	0	0	0	0	0.025411
102631880	Gm30102	XR_376614.2;XR_376615.2;XR_868091.1	NA	NA	NA	NA	PREDICTED: Mus musculus predicted gene, 30102 (Gm30102), transcript variant X2, ncRNA	0.048532	0.085757	0.135634	0.087829	0	0.115013	0.04291	0.030412	0.027757	0.13256	0.029734	0.131665	0	0	0	0.096926	0	0.16128	0.083219	0.161067	0	0.095788	0.120616	0.05798
102631883	Gm30104	XR_387378.3	NA	NA	NA	NA	PREDICTED: Mus musculus predicted gene, 30104 (Gm30104), ncRNA	0	0	0	0	0	0	0	0	0	0	0	0.034008	0	0.007162	0.024251	0	0	0	0	0	0.006376	0	0.005487	0
102631886	Gm30107	XR_388048.2;XR_879214.1	NA	NA	NA	NA	PREDICTED: Mus musculus predicted gene, 30107 (Gm30107), transcript variant X1, ncRNA	0.0507423	0.0240739	0.0564879	0.117031	0.0650489	0.121664	0.0374253	0.0635959	0.0586625	0.184943	0.125196	0.0604575	0	0.11418	0.129734	0.0253567	0.0304113	0.0562088	0	0	0.129651	0.100318	0.159871	0.246316
102631894	Gm30113	XR_384131.2	NA	NA	NA	NA	PREDICTED: Mus musculus predicted gene, 30113 (Gm30113), ncRNA	0	0	0	0	0	0	0	0	0	0	0	0.028743	0	0	0	0	0	0	0	0	0	0	0	0
102631899	Gm30117	XR_877085.1;XR_877083.1	NA	NA	NA	NA	PREDICTED: Mus musculus predicted gene, 30117 (Gm30117), transcript variant X1, ncRNA	0.0119824	0	0	0	0.00143828	0	0	0	0	0	0	0	0.00677705	0	0	0	0	0	0	0.00569467	0	0	0	0
102631901	Gm14041	XR_374976.2	NA	NA	NA	NA	PREDICTED: Mus musculus predicted gene 14041 (Gm14041), ncRNA	0.052219	0	0.083946	0.0131	0	0.143299	0.079095	0	0.089155	0.048158	0	0	0.091415	0.1187	0.043172	0.002682	0	0.208716	0	0.030405	0.053773	0.051	0.021958	0.124075
102631903	Gm30120	XR_001784506.1;XR_390979.2	NA	NA	NA	NA	PREDICTED: Mus musculus predicted gene, 30120 (Gm30120), transcript variant X1, ncRNA	0.104698	0.140958	0.083648	0.113685	0.076188	0.082509	0.028628	0.0816042	0.064032	0.030808	0.127518	0.075963	0.071425	0.028445	0.089381	0.053869	0.069686	0.159571	0.103709	0.101755	0.063419	0.111387	0.042007	0.039628
102631904	Gm30121	XR_380479.2	NA	NA	NA	NA	PREDICTED: Mus musculus predicted gene, 30121 (Gm30121), ncRNA	0	0	0	0.004941	0	0	0	0	0	0	0	0	0	0	0.072827	0	0	0	0	0	0	0	0	0
102631914	Gm30126	XR_376493.3	NA	NA	NA	NA	PREDICTED: Mus musculus predicted gene, 30126 (Gm30126), ncRNA	0	0	0	0	0	0.024884	0	0	0.043423	0	0	0	0	0	0	0	0	0.011092	0	0.014873	0	0	0	0.026382
102631926	Gm30134	XR_388984.2	NA	NA	NA	NA	PREDICTED: Mus musculus predicted gene, 30134 (Gm30134), transcript variant X3, ncRNA	0	0	0	0	0	0	0	0	0	0	0	0	0	0	0	0	0.0179027	0	0	0	0	0	0	0
102631927	Gm30135	XR_378800.1	NA	NA	NA	NA	PREDICTED: Mus musculus predicted gene, 30135 (Gm30135), ncRNA	0	0	0	0	0	0	0	0	0	0	0	0	0	0	0	0	0	0	0	0	0	0	0.038481	0
102631928	Gm30136	XR_373970.2	NA	NA	NA	NA	PREDICTED: Mus musculus predicted gene, 30136 (Gm30136), ncRNA	0	0	0	0	0	0	0	0	0	0	0	0.047029	0	0	0	0	0	0	0.146532	0	0	0	0.011633	0
102631937	Gm30142	XR_001782503.1	NA	NA	NA	NA	PREDICTED: Mus musculus predicted gene, 30142 (Gm30142), ncRNA	0.068873	0	0	0	0	0.111399	0	0	0	0	0	0	0.024107	0	0.028517	0	0.096545	0	0	0.045076	0	0	0	0
102631942	Gm30145	XR_872033.1;XR_872032.1;XR_872034.1	NA	NA	NA	NA	PREDICTED: Mus musculus predicted gene, 30145 (Gm30145), transcript variant X1, ncRNA	0	0	0	0	0	0	0	0	0	0	0	0	0	0	0	0	0	0.00816117	0	0	0	0	0	0
102631947	Gm14936	XR_387047.1	NA	NA	NA	NA	PREDICTED: Mus musculus predicted gene 14936 (Gm14936), ncRNA	0	0.001019	0	0	0	0	0	0	0	0	0	0	0	0	0	0	0	0	0	0	0	0	0	0
102631948	Gm30149	XR_882229.1;XR_882228.2;XR_391618.1	NA	NA	NA	NA	PREDICTED: Mus musculus predicted gene, 30149 (Gm30149), transcript variant X3, ncRNA	0.0292775	0	0	0.00429288	0.0375824	0.00699443	0	0	0.0176224	0.0177329	0	0	0.0168336	0.0335761	0.00155362	0.0117197	0.0140557	0	0	0.0318858	0.0103511	0	0.00439433	0.0111779
102631954	Gm30153	XR_387380.1	NA	NA	NA	NA	PREDICTED: Mus musculus predicted gene, 30153 (Gm30153), transcript variant X2, ncRNA	0	0	0.047614	0.021642	0	0	0	0	0	0	0.010832	0	0	0	0	0	0	0	0	0	0	0	0	0
102631958	Gm30157	XR_383734.3	NA	NA	NA	NA	PREDICTED: Mus musculus predicted gene, 30157 (Gm30157), ncRNA	0.178324	0.467931	0.329402	0.41229	0.552843	0.31779	0.308469	0.270839	0.365314	0.175921	0.302878	0.396472	0.372954	0.257648	0.337711	0.320544	0.262717	0.181709	0.399163	0.540935	0.227734	0.27676	0.412272	0.368482
102631959	Gm30158	XR_389109.1	NA	NA	NA	NA	PREDICTED: Mus musculus predicted gene, 30158 (Gm30158), ncRNA	0.218741	0.005804	0.009986	0.012263	0.002624	0.689488	0.399669	0.00112	0.009517	0.002821	0.166127	0.018068	0.246693	0.002622	0.004438	0.003348	0.005086	0.763782	0.007658	0.333387	0.021881	0.008388	0.01657	0.003406
102631960	Gm30159	XR_384132.1	NA	NA	NA	NA	PREDICTED: Mus musculus predicted gene, 30159 (Gm30159), ncRNA	0	0	0	0	0	0	0	0	0	0.018081	0	0	0	0	0	0	0	0	0	0	0	0	0	0
102631961	Gm26634	XR_875475.2;XR_384237.3	NA	NA	NA	NA	PREDICTED: Mus musculus predicted gene, 26634 (Gm26634), transcript variant X1, ncRNA	0	0	0	0	0	0.0168631	0	0	0	0	0.0430721	0.0341415	0.0356451	0.112761	0.0209837	0	0.00677834	0.0377141	0	0	0.0124791	0	0.0165165	0
102631962	Gm30160	XR_001778959.1	NA	NA	NA	NA	PREDICTED: Mus musculus predicted gene, 30160 (Gm30160), ncRNA	0.013383	0	0.007647	0.009277	0.085785	0.095789	0	0	0.029818	0	0	0.016161	0	0	0.011083	0	0	0.088952	0	0	0	0	0.020061	0
102631967	Gm30163	XR_876259.1;XR_385058.2	NA	NA	NA	NA	PREDICTED: Mus musculus predicted gene, 30163 (Gm30163), transcript variant X1, ncRNA	0	0	0	0	0	0	0	0	0	0	0	0	0	0	0	0	0.0150391	0.0325744	0	0	0	0	0.0281936	0
102631971	LOC102631971	XR_881332.2	NA	NA	NA	NA	PREDICTED: Mus musculus uncharacterized LOC102631971 (LOC102631971), transcript variant X1, ncRNA	0	0	0	0	0	0	0	0	0	0	0	0	0	0	0	0	0.0995192	0	0	0	0	0	0	0.0237423
102631981	Gm30173	XR_867273.1;XR_867271.1;XR_867272.2;XR_867270.2;XR_375649.3;XR_001783834.1;XR_001783832.1	NA	NA	NA	NA	PREDICTED: Mus musculus predicted gene, 30173 (Gm30173), transcript variant X14, ncRNA	0.0831837	0.0147071	0	0.00435054	0.00634743	0	0.0070045	0.028238	0	0	0	0	0.0158329	0.00985448	0.0617665	0.0124335	0.0365796	0.0116717	0	0	0	0.00587366	0	0.0113274
102631991	Gm30178	XR_376954.1	NA	NA	NA	NA	PREDICTED: Mus musculus predicted gene, 30178 (Gm30178), ncRNA	0	0	0	0.046365	0	0	0	0	0.025312	0	0	0.076467	0.013218	0	0	0	0	0	0	0	0	0	0	0.060361
102631997	Gm12589	XR_389241.1;XR_389242.2	NA	NA	NA	NA	PREDICTED: Mus musculus predicted gene 12589 (Gm12589), transcript variant X4, ncRNA	0	0	0	0	0	0	0	0.062163	0	0	0	0	0	0.0485239	0	0	0	0	0	0	0	0	0	0
102632001	Gm30184	XR_389710.2	NA	NA	NA	NA	PREDICTED: Mus musculus predicted gene, 30184 (Gm30184), ncRNA	0	0	0	0	0	0	0	0	0	0	0.035571	0	0	0	0	0	0	0	0	0.049292	0	0	0	0
102632007	Gm30188	XR_877324.2	NA	NA	NA	NA	PREDICTED: Mus musculus predicted gene, 30188 (Gm30188), ncRNA	0.090484	0.142437	0.096354	0.173616	0.124368	0.020463	0.096678	0.07808	0.096941	0.084618	0.048357	0.088635	0.091164	0.077581	0.271146	0.092587	0.084725	0.127048	0.10535	0.1738	0.080186	0.094194	0.037463	0.108346
102632012	Gm30193	XR_380791.2	NA	NA	NA	NA	PREDICTED: Mus musculus predicted gene, 30193 (Gm30193), ncRNA	0	0	0	0	0	0	0	0	0	0	0	0	0	0	0	0	0	0	0	0	0	0	0.111812	0
102632017	Gm30196	XM_006541364.2	NA	NA	NA	NA	PREDICTED: Mus musculus predicted gene, 30196 (Gm30196), partial mRNA	0	0	0	0	0	0	0	0	0	0	0	0	0	0	0	0	0	0	0	0	0	0	0	0
102632020	Gm30198	XR_381856.1;XR_381855.2	NA	NA	NA	NA	PREDICTED: Mus musculus predicted gene, 30198 (Gm30198), transcript variant X3, ncRNA	0	0	0	0	0	0	0	0	0	0	0.0705281	0	0	0	0	0	0	0	0	0	0	0	0	0.0126309
102632021	Gm30199	XR_376494.2	NA	NA	NA	NA	PREDICTED: Mus musculus predicted gene, 30199 (Gm30199), ncRNA	0	0	0	0	0	0	0	0	0.009377	0	0.008928	0	0.011189	0	0.005318	0.021555	0.025852	0.015927	0	0.013032	0.006346	0	0	0
102632027	Gm30204	XR_387285.3	NA	NA	NA	NA	PREDICTED: Mus musculus predicted gene, 30204 (Gm30204), ncRNA	0	0	0.003924	0.018381	0	0.010049	0	0.004619	0	0	0.005013	0	0	0.003949	0	0	0	0	0.008827	0	0	0.004164	0	0.00803
102632036	Gm30211	XR_001785278.1	NA	NA	NA	NA	PREDICTED: Mus musculus predicted gene, 30211 (Gm30211), transcript variant X5, ncRNA	0	0	0	0	0	0	0	0	0	0	0	0	0	0	0	0	0	0	0	0	0	0.00887604	0	0
102632037	Gm30212	XR_383236.2	NA	NA	NA	NA	PREDICTED: Mus musculus predicted gene, 30212 (Gm30212), transcript variant X1, ncRNA	0	0	0	0	0.0389248	0	0	0	0	0	0	0	0.00598228	0	0	0	0	0	0	0	0	0	0	0
102632038	Gm30213	XR_378080.3;XR_869528.2	NA	NA	NA	NA	PREDICTED: Mus musculus predicted gene, 30213 (Gm30213), transcript variant X3, ncRNA	0	0.0322369	0	0	0	0	0	0	0	0	0	0	0	0	0.0198236	0	0	0	0	0	0	0.0929336	0	0
102632042	Gm30217	XR_388631.2	NA	NA	NA	NA	PREDICTED: Mus musculus predicted gene, 30217 (Gm30217), ncRNA	0	0	0	0	0	0	0	0	0	0	0	0	0	0	0	0	0	0	0	0	0	0	0	0
102632045	Gm30220	XR_001778491.1	NA	NA	NA	NA	PREDICTED: Mus musculus predicted gene, 30220 (Gm30220), ncRNA	0.109932	0	0	0	0	0	0	0.137778	0	0	0	0	0	0.073671	0	0	0	0	0.094252	0	0	0	0	0
102632049	Gm30224	XR_385059.3	NA	NA	NA	NA	PREDICTED: Mus musculus predicted gene, 30224 (Gm30224), ncRNA	0	0	0	0	0	0	0	0	0	0	0	0	0	0	0	0	0.052174	0	0	0	0	0	0	0
102632051	Gm30225	XR_374331.2	NA	NA	NA	NA	PREDICTED: Mus musculus predicted gene, 30225 (Gm30225), transcript variant X1, ncRNA	0	0	0	0	0.0593749	0	0	0	0	0	0	0	0	0	0.023806	0	0	0	0	0	0	0	0	0.053576
102632055	Gm30228	XR_380228.2	NA	NA	NA	NA	PREDICTED: Mus musculus predicted gene, 30228 (Gm30228), ncRNA	0	0	0.02003	0	0	0	0	0	0	0	0	0	0	0	0	0	0	0	0	0.025342	0	0	0	0
102632057	Gm30230	XR_001782531.1	NA	NA	NA	NA	PREDICTED: Mus musculus predicted gene, 30230 (Gm30230), transcript variant X1, ncRNA	0	0	0	0	0	0	0	0	0	0	0	0	0	0	0	0	0.0464446	0	0	0	0	0	0	0
102632059	Gm30232	XR_380601.3	NA	NA	NA	NA	PREDICTED: Mus musculus predicted gene, 30232 (Gm30232), ncRNA	0	0	0	0	0	0.01085	0	0	0	0	0	0	0.0246	0	0	0.008819	0	0	0	0	0.035952	0	0	0
102632062	Gm30235	XR_867278.1;XR_375650.2	NA	NA	NA	NA	PREDICTED: Mus musculus predicted gene, 30235 (Gm30235), transcript variant X3, ncRNA	0	0	0.0760484	0	0.0260322	0	0	0	0	0	0	0	0	0	0.0564375	0	0	0.0783708	0	0	0	0.0240882	0	0
102632064	Gm30236	XR_391620.2	NA	NA	NA	NA	PREDICTED: Mus musculus predicted gene, 30236 (Gm30236), ncRNA	0.014992	0.052411	0	0.006273	0.0165	0.030002	0	0.019422	0.049384	0.008156	0.038491	0.037426	0.047697	0	0	0.061951	0.055848	0.051498	0.018778	0.028091	0	0.030637	0	0.030429
102632071	Gm30241	XR_376955.3	NA	NA	NA	NA	PREDICTED: Mus musculus predicted gene, 30241 (Gm30241), transcript variant X1, ncRNA	0	0	0	0	0	0	0	0	0	0	0	0	0	0	0	0	0	0	0	0	0	0	0	0
102632072	Gm30242	XR_387381.3	NA	NA	NA	NA	PREDICTED: Mus musculus predicted gene, 30242 (Gm30242), ncRNA	0	0	0	0	0.020312	0	0	0.019023	0	0.022117	0	0	0	0	0	0	0	0	0	0.029058	0.00915	0	0	0.020029
102632076	Gm30245	XR_383514.1	NA	NA	NA	NA	PREDICTED: Mus musculus predicted gene, 30245 (Gm30245), ncRNA	0	0	0	0	0	0	0.074347	0	0	0	0	0	0	0	0.015667	0	0.009071	0	0	0	0	0	0	0.036028
102632078	Gm12290	XR_388742.2	NA	NA	NA	NA	PREDICTED: Mus musculus predicted gene 12290 (Gm12290), ncRNA	0.039358	0	0	0.020941	0	0.129112	0.081199	0.049163	0.022069	0	0	0.047369	0.02622	0	0	0	0.023588	0.065398	0.011248	0	0	0.017232	0.007375	0.037454
102632080	Gm30247	XR_378802.3	NA	NA	NA	NA	PREDICTED: Mus musculus predicted gene, 30247 (Gm30247), ncRNA	0	0	0	0	0	0	0	0	0	0	0	0	0	0.043091	0	0	0	0.024396	0	0	0	0	0	0
102632085	Gm30252	XR_384865.2	NA	NA	NA	NA	PREDICTED: Mus musculus predicted gene, 30252 (Gm30252), ncRNA	0	0	0	0	0	0.024399	0	0	0	0	0	0	0	0	0	0	0	0	0	0	0	0	0	0
102632087	Gm13373	XR_866083.2;XR_866084.1;XR_374201.2;XR_866085.1;XR_374196.3;XR_001783255.1;XR_374198.3;XR_001783256.1;XR_374202.2	NA	NA	NA	NA	PREDICTED: Mus musculus predicted gene 13373 (Gm13373), transcript variant X11, ncRNA	0.0758546	0.0396006	0.0681762	0.0363821	0.126664	0.0635089	0.0440589	0.0719607	0.0142508	0.0201398	0.111493	0.0697117	0.0432689	0.0230751	0.044812	0.0712277	0.0251571	0.0444167	0.0233253	0.0547403	0.046853	0.0568382	0.040243	0.0633408
102632090	Gm30255	XR_385531.1	NA	NA	NA	NA	PREDICTED: Mus musculus predicted gene, 30255 (Gm30255), ncRNA	0.032554	0.231665	0	0.047194	0.085828	0.143783	0.126793	0	0.146031	0.217557	0.020034	0.15119	0.086746	0	0.205728	0.007375	0.126165	0.071424	0.074428	0.353279	0.078034	0.079922	0.071732	0.062061
102632091	Gm30256	XR_385741.3;XR_001782230.1;XR_001782232.1;XR_001782233.1	NA	NA	NA	NA	PREDICTED: Mus musculus predicted gene, 30256 (Gm30256), transcript variant X5, ncRNA	0	0	0.028238	0.033292	0.048574	0.036159	0	0.018995	0.033768	0.047859	0	0.035018	0	0	0	0.039686	0.060264	0	0.034652	0.011631	0.013379	0.083208	0.020447	0.028894
102632092	Gm30257	XR_374637.2	NA	NA	NA	NA	PREDICTED: Mus musculus predicted gene, 30257 (Gm30257), transcript variant X3, ncRNA	0.0486996	0.021247	0	0	0	0	0	0	0	0	0	0	0	0.00272719	0	0	0.0599707	0	0.00842026	0	0.00685317	0	0	0
102632094	Gm30259	XR_386174.2	NA	NA	NA	NA	PREDICTED: Mus musculus predicted gene, 30259 (Gm30259), ncRNA	0.104953	0.177557	0.088481	0.059626	0.195906	0.118013	0.213315	0.156213	0.16423	0.114431	0.104577	0.158517	0.312154	0.335095	0.755538	0.17131	0.263141	0.232584	0.240054	0.210893	0.107814	0.086557	0.098408	0.08341
102632099	Gm30262	XR_380793.3;XR_872041.1;XR_872036.1;XR_872037.1;XR_872040.2;XR_872039.2	NA	NA	NA	NA	PREDICTED: Mus musculus predicted gene, 30262 (Gm30262), transcript variant X10, ncRNA	0.0154657	0	0	0	0.00829386	0	0	0	0	0.00189914	0.00960331	0.00933775	0.0154541	0.00690447	0.00192128	0	0	0	0.0153532	0.00700893	0	0	0	0.00583175
102632100	Gm30263	XR_386555.2	NA	NA	NA	NA	PREDICTED: Mus musculus predicted gene, 30263 (Gm30263), ncRNA	0	0	0.015619	0.062516	0	0	0.050413	0	0.01087	0	0.037656	0	0	0	0.070823	0	0	0	0	0	0	0	0	0
102632102	LOC102632102	XM_017315300.1	NA	NA	NA	NA	PREDICTED: Mus musculus zinc finger protein 120-like (LOC102632102), mRNA	0	0	0	0.004937	0	0	0	0	0	0	0	0.016175	0	0	0	0	0.026077	0	0.041005	0	0.031901	0	0	0.022794
102632106	Gm30266	XR_001784382.1;XR_867976.1;XR_867975.1;XR_376496.2	NA	NA	NA	NA	PREDICTED: Mus musculus predicted gene, 30266 (Gm30266), transcript variant X7, ncRNA	0	0	0	0.00561285	0	0.00731573	0	0	0	0	0	0.00925696	0	0	0	0.0306468	0.0156719	0.025476	0	0	0	0	0.0109168	0.00263072
102632108	Gm30267	XR_376716.3	NA	NA	NA	NA	PREDICTED: Mus musculus predicted gene, 30267 (Gm30267), ncRNA	0	0.140891	0.035396	0.036298	0.05858	0	0.087906	0.068285	0.097725	0.05234	0.034051	0.065555	0	0	0.035117	0.119212	0.059113	0.141366	0.120987	0	0	0.183721	0.00274	0.041119
102632124	Gm26901	XR_865172.1;XR_865173.1;XR_373200.2;XR_865174.1	NA	NA	NA	NA	PREDICTED: Mus musculus predicted gene, 26901 (Gm26901), transcript variant X4, ncRNA	0.0251285	0.00658981	0.0287444	0.0365457	0.0185708	0.0228852	0.00848183	0.00901713	0.0107402	0.00481288	0.0178695	0.00289554	0.0159759	0.00683404	0.021486	0.014285	0.014372	0.0185953	0.0164484	0.0236234	0.0313157	0.0298954	0.00359466	0.00228595
102632127	Gm30281	XR_385060.2	NA	NA	NA	NA	PREDICTED: Mus musculus predicted gene, 30281 (Gm30281), ncRNA	0	0	0	0	0	0	0	0	0.004891	0	0	0	0	0	0	0	0	0	0	0	0	0.05652	0.017069	0
102632136	Gm20482	XR_881819.1;XR_881820.2;XR_391144.3	NA	NA	NA	NA	PREDICTED: Mus musculus predicted gene 20482 (Gm20482), transcript variant X3, ncRNA	0.13952	0.0386206	0.0921338	0.126077	0.140692	0.395219	0.156201	0.356829	0.228573	0.138226	0.188395	0.144913	0.251837	0.370603	0.261146	0.251777	0.312669	0.0357888	0.118027	0.0718384	0.207211	0.0367093	0.0741855	0.0621073
102632137	Gm30290	XR_872603.2	NA	NA	NA	NA	PREDICTED: Mus musculus predicted gene, 30290 (Gm30290), transcript variant X2, ncRNA	0.002661	0.006775	0	0.019619	0	0	0.006454	0.013722	0	0.003501	0	0	0	0	0.004533	0	0	0	0.006258	0	0	0.005412	0	0
102632139	Gm30292	XR_375651.1	NA	NA	NA	NA	PREDICTED: Mus musculus predicted gene, 30292 (Gm30292), ncRNA	0	0	0	0.0112	0.016341	0.036494	0	0	0	0	0.018934	0	0.061142	0	0	0.015288	0	0	0	0	0	0	0	0.014581
102632140	Gm30293	XR_867382.1	NA	NA	NA	NA	PREDICTED: Mus musculus predicted gene, 30293 (Gm30293), ncRNA	0	0	0	0	0	0	0	0	0	0	0	0.064838	0.044825	0	0	0	0	0.025342	0	0	0	0	0	0
102632142	LOC102632142	XM_011250938.1;XM_006541349.2	NA	NA	NA	NA	PREDICTED: Mus musculus C3a anaphylatoxin chemotactic receptor-like (LOC102632142), transcript variant X1, mRNA	0	0.0156081	0.00591395	0.0185919	0.0407797	0.0747146	0.0149671	0.0238682	0	0.0734987	0.0232311	0.0148715	0	0	0.0231416	0.0319753	0.0152179	0	0	0.0460289	0.0392248	0.0167561	0.0185872	0.0200525
102632151	Gm30301	XR_868420.2;XR_376956.3	NA	NA	NA	NA	PREDICTED: Mus musculus predicted gene, 30301 (Gm30301), transcript variant X2, ncRNA	0	0	0	0	0	0.0152383	0	0.0141363	0	0	0	0.00685622	0	0.011109	0	0	0	0.000251768	0	0	0	0	0	0.0126276
102632152	Gm30302	XM_006516996.3	NA	NA	NA	NA	PREDICTED: Mus musculus predicted gene, 30302 (Gm30302), mRNA	0	0	0.004743	0	0	0	0	0	0	0	0	0	0	0.024499	0	0	0	0	0.014313	0.034045	0	0	0	0.005967
102632153	Gm30303	XR_382654.3	NA	NA	NA	NA	PREDICTED: Mus musculus predicted gene, 30303 (Gm30303), ncRNA	0	0	0	0	0	0	0	0	0	0	0	0	0	0	0	0	0	0	0	0	0	0	0	0
102632155	Gm24105	XR_001785030.1;XR_001785029.1	NA	NA	NA	NA	PREDICTED: Mus musculus predicted gene, 24105 (Gm24105), transcript variant X2, ncRNA	0.0365156	0.0217536	0.0300748	0	0.107962	0.0657617	0.0154139	0.0325275	0.000217312	0.0525881	0.0868054	0.0537344	0.0327958	0.0560268	0.0126939	0.00890526	0.0671498	0.0788783	0.0611523	0.0303569	0	0.00880794	0.0244194	0.0423401
102632156	LOC102632156	XR_874214.1;XR_383080.3;XR_383078.3	GO:0003674(molecular_function);GO:0005575(cellular_component);GO:0008150(biological_process);GO:0008150(biological_process)	NA	NA	NA	PREDICTED: Mus musculus uncharacterized LOC102632156 (LOC102632156), transcript variant X8, ncRNA	0.0952444	0.0734786	0.0492523	0.0281184	0.0276813	0	0.0406874	0.0916203	0.0157848	0	0.0394298	0.0359575	0.0320081	0.0176889	0	0.0317044	0.0290297	0	0	0	0	0.0414634	0.00491757	0
102632158	Gm30305	XR_879925.1	NA	NA	NA	NA	PREDICTED: Mus musculus predicted gene, 30305 (Gm30305), ncRNA	0	0	0	0	0.048038	0	0	0	0	0	0	0	0	0	0	0	0	0	0	0	0	0	0	0
102632159	Gm30306	XR_378803.3	NA	NA	NA	NA	PREDICTED: Mus musculus predicted gene, 30306 (Gm30306), ncRNA	0	0	0	0	0	0	0	0	0	0	0	0	0	0	0	0	0	0	0	0	0	0	0	0.006901
102632163	Gm30310	XR_001781950.1;XR_001781949.1	NA	NA	NA	NA	PREDICTED: Mus musculus predicted gene, 30310 (Gm30310), transcript variant X2, ncRNA	0.144878	0.208108	0.188564	0.238114	0.245367	0.145978	0.138899	0.180372	0.161638	0.244293	0.0890256	0.165776	0.181758	0.177607	0.213998	0.202733	0.186241	0.132469	0.287327	0.175598	0.104387	0.218581	0.0634722	0.241714
102632164	Gm30311	XR_384869.3;XR_384866.3	NA	NA	NA	NA	PREDICTED: Mus musculus predicted gene, 30311 (Gm30311), transcript variant X1, ncRNA	0	0.0155675	0.0115229	0	0	0.0116469	0.0351162	0	0.0282126	0	0	0.00658231	0.0167594	0	0.010416	0.0307159	0.015077	0	0	0	0	0	0	0
102632167	Gm30313	XR_379203.1;XR_379202.3	NA	NA	NA	NA	PREDICTED: Mus musculus predicted gene, 30313 (Gm30313), transcript variant X1, ncRNA	0.195086	0.052462	0.121741	0.0557309	0	0.110174	0.0933807	0.25684	0.151637	0.195407	0.11528	0.161602	0.185306	0.388069	0.138874	0.183221	0.246456	0.0207365	0.132817	0.122698	0.0848053	0.0584615	0.243381	0.105734
102632170	Gm30316	XR_001782278.1;XR_001782280.1;XR_001782279.1	NA	NA	NA	NA	PREDICTED: Mus musculus predicted gene, 30316 (Gm30316), transcript variant X1, ncRNA	0.0194608	0.0107844	0.0497881	0.0209608	0.0407951	0	0.0102724	0.0268657	0.0488606	0.0213701	0.0159442	0.00550691	0.0199341	0.00852466	0.00721591	0.0330928	0.0261114	0	0	0.00394921	0.0141954	0.0598493	0.00248176	0.000332195
102632172	Gm30318	XR_390510.3	NA	NA	NA	NA	PREDICTED: Mus musculus predicted gene, 30318 (Gm30318), transcript variant X1, ncRNA	0	0	0	0	0	0	0	0	0	0	0	0	0	0	0.061572	0	0	0	0	0	0	0	0	0.055107
102632176	Gm30320	XR_866951.1;XR_375229.2	NA	NA	NA	NA	PREDICTED: Mus musculus predicted gene, 30320 (Gm30320), transcript variant X3, ncRNA	0	0	0	0	0	0	0	0	0	0	0.0220569	0	0	0	0	0	0	0.0246525	0	0	0	0	0.0206351	0
102632179	Gm28347	XR_386556.1	NA	NA	NA	NA	PREDICTED: Mus musculus predicted gene 28347 (Gm28347), ncRNA	0	0	0	0	0	0	0	0	0	0	0	0	0	0	0	0	0	0	0	0	0	0	0	0
102632184	Gm30325	XR_376717.3;XR_868226.2	NA	NA	NA	NA	PREDICTED: Mus musculus predicted gene, 30325 (Gm30325), transcript variant X3, ncRNA	0	0.0310923	0	0	0.00398652	0	0	0	0.023844	0.0201372	0	0	0.0255276	0.00730102	0	0	0	0.00259334	0	0	0.0387508	0	0	0
102632187	Gm30327	XR_878614.1	NA	NA	NA	NA	PREDICTED: Mus musculus predicted gene, 30327 (Gm30327), transcript variant X2, ncRNA	0	0	0	0	0	0	0	0	0	0	0	0	0	0	0	0.034197	0.101857	0	0	0	0	0	0.0384675	0
102632191	Gm30331	XR_869164.2	NA	NA	NA	NA	PREDICTED: Mus musculus predicted gene, 30331 (Gm30331), transcript variant X2, ncRNA	0	0	0	0	0	0.0266664	0	0	0	0	0	0	0.0373278	0.00237571	0	0	0	0	0	0	0	0	0	0
102632195	Gm30335	XR_378478.2	NA	NA	NA	NA	PREDICTED: Mus musculus predicted gene, 30335 (Gm30335), ncRNA	0	0.145353	0.134041	0.074026	0.155104	0	0.021238	0.092073	0.070087	0.009354	0.019987	0.011167	0.13475	0.035249	0.025994	0.030557	0.053189	0.079823	0	0.026169	0	0.035616	0.06751	0.008471
102632197	Gm30337	XR_389113.1	NA	NA	NA	NA	PREDICTED: Mus musculus predicted gene, 30337 (Gm30337), ncRNA	0	0	0	0.019254	0	0	0	0	0	0	0	0	0	0	0	0	0	0	0	0	0	0	0	0.131926
102632198	Gm30338	XR_389244.3	NA	NA	NA	NA	PREDICTED: Mus musculus predicted gene, 30338 (Gm30338), ncRNA	0.021887	0	0	0	0	0	0	0	0	0	0	0	0	0	0	0	0	0	0	0	0	0	0	0
102632199	Gm30339	XR_875590.1;XR_875588.1;XR_875592.1	NA	NA	NA	NA	PREDICTED: Mus musculus predicted gene, 30339 (Gm30339), transcript variant X5, ncRNA	0.0833856	0.123129	0.0764673	0.0425342	0.0654333	0.066607	0.0141625	0.0407414	0.0203586	0.0534511	0.00450936	0.0338452	0.0473209	0.0199273	0.0549216	0.0469682	0.0977638	0	0.0445867	0.0511385	0.0652548	0.0563614	0.0491886	0.124549
102632206	Gm30346	XR_380602.2	NA	NA	NA	NA	PREDICTED: Mus musculus predicted gene, 30346 (Gm30346), ncRNA	0	0	0	0	0	0	0.030093	0	0	0	0	0	0	0	0	0	0	0	0	0.024552	0	0	0	0
102632211	Gm30351	XR_375652.3	NA	NA	NA	NA	PREDICTED: Mus musculus predicted gene, 30351 (Gm30351), ncRNA	0.059329	0	0.034197	0.039525	0.108944	0.071117	0.024773	0.08865	0.089581	0.047209	0.167104	0.036107	0.059757	0.106343	0.055712	0.044825	0.01792	0.024234	0.102543	0.025172	0.039415	0.088671	0.042989	0
102632212	Gm30352	XR_001783863.1;XR_001783862.1;XR_867384.2;XR_867386.2	NA	NA	NA	NA	PREDICTED: Mus musculus predicted gene, 30352 (Gm30352), transcript variant X4, ncRNA	0.0414961	0	0.0193285	0.0167608	0.0221646	0	0.0489193	0	0.0333973	0.0318926	0	0.0633294	0.0830229	0.00135326	0.0126572	0.0902008	0.0177349	0.0113385	0.0474365	0	0.00915728	0.0196896	0.0155507	0.00988832
102632216	Gm30354	XR_387129.2	NA	NA	NA	NA	PREDICTED: Mus musculus predicted gene, 30354 (Gm30354), transcript variant X1, ncRNA	0	0	0.006107	0.009567	0	0	0.007728	0	0	0	0.008141	0	0	0	0	0	0	0	0	0	0.002167	0.012981	0	0
102632222	Gm17182	XR_868421.1	NA	NA	NA	NA	PREDICTED: Mus musculus predicted gene 17182 (Gm17182), ncRNA	0	0	0	0	0	0	0	0	0	0	0	0	0	0	0	0	0	0	0	0	0	0	0	0
102632232	Gm30366	XR_388636.2;XR_879840.1;XR_879839.1	NA	NA	NA	NA	PREDICTED: Mus musculus predicted gene, 30366 (Gm30366), transcript variant X3, ncRNA	0.128698	0.125646	0.139345	0.122431	0.0921133	0.0768079	0.124584	0.110503	0.126137	0.0798082	0.114756	0.100456	0.100558	0.0742042	0.0393627	0.231315	0.048257	0.174117	0.0506257	0.134631	0.120442	0.0903725	0.230894	0.244379
102632233	Gm30367	XR_388875.2	NA	NA	NA	NA	PREDICTED: Mus musculus predicted gene, 30367 (Gm30367), ncRNA	0	0	0	0	0	0	0	0	0	0	0	0	0	0	0	0	0	0	0	0	0	0	0	0.113313
102632236	Gm30369	XR_870088.1	NA	NA	NA	NA	PREDICTED: Mus musculus predicted gene, 30369 (Gm30369), transcript variant X1, ncRNA	0	0	0	0	0	0	0	0	0	0	0	0	0	0	0	0	0	0	0	0.015593	0.015135	0	0	0
102632237	Gm30370	XR_870248.1;XR_378804.2	NA	NA	NA	NA	PREDICTED: Mus musculus predicted gene, 30370 (Gm30370), transcript variant X1, ncRNA	0	0.0216959	0.00325701	0	0	0	0	0	0	0	0	0	0.0214873	0	0	0	0	0	0.0100201	0	0	0.0173864	0	0.00681849
102632240	Gm15555	XR_384968.2	NA	NA	NA	NA	PREDICTED: Mus musculus predicted gene 15555 (Gm15555), ncRNA	0	0	0	0	0	0	0	0	0	0	0	0	0	0	0	0	0	0	0	0.095399	0	0	0	0
102632241	Gm30373	XR_379333.2	NA	NA	NA	NA	PREDICTED: Mus musculus predicted gene, 30373 (Gm30373), transcript variant X1, ncRNA	0.016587	0.006865	0.005133	0.008096	0.001181	0	0.006518	0.00686	0.018601	0.005819	0	0	0	0.027045	0.041145	0.00842	0.006627	0.024498	0.00632	0.003871	0.014641	0.013554	0	0.01047
102632246	Gm12354	XR_390430.1;XR_390429.3;XR_881145.1;XR_881144.1	NA	NA	NA	NA	PREDICTED: Mus musculus predicted gene 12354 (Gm12354), transcript variant X3, ncRNA	0	0	0.0117951	0.00917748	0	0	0	0	0	0.0266534	0	0	0	0	0	0	0	0	0	0	0	0	0	0
102632248	Gm30378	XR_374981.3	NA	NA	NA	NA	PREDICTED: Mus musculus predicted gene, 30378 (Gm30378), ncRNA	0	0	0	0	0	0	0	0	0	0	0	0	0	0	0	0	0	0	0	0	0	0	0	0
102632253	Gm30381	XR_386780.1	NA	NA	NA	NA	PREDICTED: Mus musculus predicted gene, 30381 (Gm30381), transcript variant X1, ncRNA	0	0.0196332	0	0	0	0	0	0	0	0	0	0.00266966	0	0	0	0	0	0	0	0	0	0.0161953	0.0146183	0
102632257	Gm30384	XR_391621.2	NA	NA	NA	NA	PREDICTED: Mus musculus predicted gene, 30384 (Gm30384), ncRNA	0	0	0	0	0	0.028278	0	0	0	0	0	0	0.024425	0	0	0	0	0	0	0	0	0	0	0
102632262	Gm30388	XR_387486.3;XR_387487.3;XR_878615.2	NA	NA	NA	NA	PREDICTED: Mus musculus predicted gene, 30388 (Gm30388), transcript variant X1, ncRNA	0.0747705	0.281616	0.0869771	0.249671	0.0804325	0.135252	0.138279	0.172816	0.0867035	0.109209	0.110646	0.154238	0.054539	0.103693	0.0558683	0.130187	0.180507	0.112777	0.0839764	0.191728	0.132107	0.049623	0.121463	0.132079
102632270	Gm30395	XR_378590.1	NA	NA	NA	NA	PREDICTED: Mus musculus predicted gene, 30395 (Gm30395), ncRNA	0	0	0	0	0	0	0	0	0	0.05287	0	0.068408	0	0	0	0.024912	0	0	0	0	0	0	0	0
102632273	Gm29506	XR_865292.1	NA	NA	NA	NA	PREDICTED: Mus musculus predicted gene 29506 (Gm29506), transcript variant X1, ncRNA	0	0	0	0	0	0	0	0	0	0	0	0	0	0	0	0.036725	0	0	0	0	0	0	0	0
102632274	Gm28818	XR_373492.2	NA	NA	NA	NA	PREDICTED: Mus musculus predicted gene 28818 (Gm28818), transcript variant X2, ncRNA	0	0	0	0	0	0.0219366	0	0	0	0	0	0	0	0.0241027	0.0184753	0.0445947	0	0	0	0.0202206	0	0	0	0
102632276	Gm30397	XR_378922.2	NA	NA	NA	NA	PREDICTED: Mus musculus predicted gene, 30397 (Gm30397), ncRNA	0	0	0	0	0	0.070515	0	0	0.198879	0	0	0	0	0	0	0	0	0	0	0	0	0	0	0
102632287	Gm30402	XR_375653.2;XR_867282.1	NA	NA	NA	NA	PREDICTED: Mus musculus predicted gene, 30402 (Gm30402), transcript variant X1, ncRNA	0	0	0.058352	0	0	0.034869	0.0839059	0.0771954	0.035123	0	0.038895	0.132366	0.041728	0	0	0.01565	0	0.00902	0.071604	0.0459746	0.152051	0	0.046946	0
102632292	LOC102632292	XR_873068.1	NA	NA	NA	NA	PREDICTED: Mus musculus uncharacterized LOC102632292 (LOC102632292), ncRNA	0	0	0	0	0	0	0	0	0	0	0	0	0.00608	0	0	0	0	0	0	0	0	0	0	0
102632299	Gm30411	XM_017315698.1;XR_873899.2	NA	NA	NA	NA	PREDICTED: Mus musculus predicted gene, 30411 (Gm30411), transcript variant X2, misc_RNA	0	0	0	0	0	0	0	0	0	0	0	0	0	0.0307229	0	0	0	0	0	0	0.027721	0	0	0.0299346
102632301	Gm30413	XR_388876.3	NA	NA	NA	NA	PREDICTED: Mus musculus predicted gene, 30413 (Gm30413), ncRNA	0	0	0	0.039021	0	0	0	0	0	0	0	0	0	0	0.101678	0	0	0	0	0	0	0	0	0
102632305	LOC102632305	XR_378805.1	NA	NA	NA	NA	PREDICTED: Mus musculus uncharacterized LOC102632305 (LOC102632305), ncRNA	0	0	0	0	0	0	0	0	0	0	0	0	0	0	0	0	0	0	0	0	0	0	0	0
102632307	Gm30416	XR_875953.2;XR_875954.2	NA	NA	NA	NA	PREDICTED: Mus musculus predicted gene, 30416 (Gm30416), transcript variant X4, ncRNA	0	0	0	0	0	0	0	0	0	0	0	0	0	0	0	0	0	0	0	0	0	0	0	0
102632308	Gm30417	XR_001784800.1;XR_389755.3	NA	NA	NA	NA	PREDICTED: Mus musculus predicted gene, 30417 (Gm30417), transcript variant X2, ncRNA	0	0	0	0	0.0129002	0.0288102	0.0284724	0	0.0541704	0	0	0.0567737	0.0225253	0	0	0	0.0578983	0	0	0.0107994	0.0424964	0.0238745	0	0.069065
102632311	Gm30419	XR_385628.2	NA	NA	NA	NA	PREDICTED: Mus musculus predicted gene, 30419 (Gm30419), ncRNA	0	0	0	0.21431	0.031635	0	0	0	0	0.142203	0	0	0	0	0	0.01555	0	0.224986	0	0.155838	0	0.25543	0.073168	0.049392
102632312	Gm30420	XR_385745.2	NA	NA	NA	NA	PREDICTED: Mus musculus predicted gene, 30420 (Gm30420), ncRNA	0	0	0	0	0	0	0	0	0	0	0	0	0	0	0	0	0	0	0	0	0	0	0.052257	0
102632318	Gm30423	XR_381048.3	NA	NA	NA	NA	PREDICTED: Mus musculus predicted gene, 30423 (Gm30423), transcript variant X1, ncRNA	0	0	0	0	0	0	0	0	0	0	0	0	0	0	0	0	0	0	0	0	0	0	0	0
102632339	Gm30438	XR_001781298.1;XR_001781303.1;XR_874734.1;XR_001781302.1;XR_874742.2	NA	NA	NA	NA	PREDICTED: Mus musculus predicted gene, 30438 (Gm30438), transcript variant X6, ncRNA	0	0	0	0.00375741	0.0214868	0	0.00326682	0	0	0	0	0	0	0	0.00422123	0.0307379	0.00241919	0	0	0	0	0	0	0
102632344	Gm28876	XR_384504.2;XR_875697.1;XR_875699.1;XR_384503.3;XR_875698.2	NA	NA	NA	NA	PREDICTED: Mus musculus predicted gene 28876 (Gm28876), transcript variant X1, ncRNA	0.188273	0.107285	0.127751	0.263731	0.320918	0.0768528	0.14648	0.0751372	0.132009	0.245442	0.180394	0.120364	0.0652076	0.0950577	0.0761393	0.0484359	0.069398	0.162151	0.261345	0.169326	0.163362	0.109358	0.142612	0.07365
102632345	Gm30442	XR_373275.2	NA	NA	NA	NA	PREDICTED: Mus musculus predicted gene, 30442 (Gm30442), ncRNA	0	0	0	0	0	0	0	0	0	0	0	0	0	0	0	0	0	0	0	0	0	0	0	0
102632346	Gm29040	XR_865399.2	NA	NA	NA	NA	PREDICTED: Mus musculus predicted gene 29040 (Gm29040), transcript variant X1, ncRNA	0	0	0	0	0.0073773	0	0	0	0	0	0	0	0	0	0	0	0	0	0	0	0	0.0136074	0	0
102632347	Gm30443	XR_880497.1	NA	NA	NA	NA	PREDICTED: Mus musculus predicted gene, 30443 (Gm30443), ncRNA	0	0	0	0	0	0	0	0	0.047304	0	0	0	0	0	0	0	0	0.095747	0	0	0	0	0	0
102632348	Gm30444	XR_001781882.1;XR_875896.1;XR_875895.2;XR_875887.1;XR_875889.1;XR_875891.1;XR_875892.1;XR_875893.1;XR_875894.1	NA	NA	NA	NA	PREDICTED: Mus musculus predicted gene, 30444 (Gm30444), transcript variant X3, ncRNA	0.27754	0.242762	0.144873	0.128338	0.141867	0.198679	0.10659	0.0740908	0.212372	0.139435	0.133534	0.199764	0.209707	0.136401	0.0645796	0.101292	0.133424	0.0592054	0.126624	0.114679	0.103934	0.0920777	0.12679	0.12914
102632352	Gm28643	XR_374336.2;XR_866186.1	NA	NA	NA	NA	PREDICTED: Mus musculus predicted gene 28643 (Gm28643), transcript variant X1, ncRNA	0	0.0747303	0.00545957	0.00569572	0	0	0	0.00160226	0	0.0535253	0	0	0.0847605	0.0130317	0	0	0.0401071	0.0349403	0.0364225	0.100792	0.0120405	0	0	0
102632354	Gm30448	XR_379920.2;XR_379919.1	NA	NA	NA	NA	PREDICTED: Mus musculus predicted gene, 30448 (Gm30448), transcript variant X1, ncRNA	0	0	0	0	0	0	0	0	0	0	0	0	0	0	0	0	0	0	0	0	0	0	0	0
102632357	LOC102632357	XR_881225.2;XR_390514.3	NA	NA	NA	NA	PREDICTED: Mus musculus uncharacterized LOC102632357 (LOC102632357), transcript variant X2, ncRNA	0.00711507	0.0457293	0.018839	0.0291437	0.00795305	0.0131734	0.0175539	0.0458334	0	0.0496422	0.0363628	0.037926	0.0198394	0.0145432	0.0340105	0.0657952	0	0.0205354	0.0437287	0.086214	0.0347296	0.0197742	0.0272772	0.0141932
102632359	Gm30452	XR_386080.2	NA	NA	NA	NA	PREDICTED: Mus musculus predicted gene, 30452 (Gm30452), ncRNA	0	0	0.161783	0.105692	0.009898	0.022723	0	0.021608	0	0.009134	0.061992	0	0.053581	0.031061	0	0.03025	0.038055	0.043167	0	0.005755	0.05493	0	0.013008	0.030263
102632360	Gm14616	XR_867092.1;XR_375376.2	NA	NA	NA	NA	PREDICTED: Mus musculus predicted gene 14616 (Gm14616), transcript variant X4, ncRNA	0	0	0	0	0	0	0	0	0	0	0	0	0	0	0	0.0176775	0.0601474	0	0	0	0	0	0.00725447	0.0741388
102632364	Gm30456	XR_380927.1	NA	NA	NA	NA	PREDICTED: Mus musculus predicted gene, 30456 (Gm30456), transcript variant X1, ncRNA	0	0	0.003532	0	0.021202	0	0	0	0	0	0	0.063549	0	0	0	0	0	0	0	0	0	0	0	0
102632366	Gm30458	XR_375756.2	NA	NA	NA	NA	PREDICTED: Mus musculus predicted gene, 30458 (Gm30458), ncRNA	0	0	0	0	0	0	0	0	0	0.010775	0	0.026024	0.01651	0.005271	0.0174	0	0	0	0	0	0	0	0	0
102632367	LOC102632367	XM_006528380.2	NA	NA	NA	NA	PREDICTED: Mus musculus doublesex- and mab-3-related transcription factor C1-like (LOC102632367), mRNA	0	0	0.038317	0	0	0	0	0	0	0	0	0	0	0	0	0	0	0	0	0	0	0	0	0
102632369	Gm30459	XR_391623.1	NA	NA	NA	NA	PREDICTED: Mus musculus predicted gene, 30459 (Gm30459), ncRNA	0	0	0	0	0	0	0	0	0	0	0.024061	0	0	0	0	0	0	0	0	0	0	0	0	0
102632372	Gm30461	XR_381993.2;XR_381994.2	NA	NA	NA	NA	PREDICTED: Mus musculus predicted gene, 30461 (Gm30461), transcript variant X1, ncRNA	0	0	0	0	0	0	0	0.0234748	0	0	0.0348924	0	0.0124772	0	0.0300855	0.00935965	0.0224507	0	0	0	0	0.0231584	0	0
102632375	Gm30464	XR_001784862.1;XR_001784860.1;XR_868422.2;XR_001784861.1	NA	NA	NA	NA	PREDICTED: Mus musculus predicted gene, 30464 (Gm30464), transcript variant X4, ncRNA	0.0664278	0.0972249	0.0668162	0.078136	0.0603995	0.0185186	0.0468494	0.0478096	0.0756174	0.0806921	0.0461897	0.11916	0.119646	0.0549512	0.0979392	0.0802933	0.0937897	0.0456067	0.138991	0.0376739	0.0853244	0.0867167	0.0457795	0.0672846
102632376	Gm30465	XR_387488.2	NA	NA	NA	NA	PREDICTED: Mus musculus predicted gene, 30465 (Gm30465), ncRNA	0	0	0.050863	0.113497	0	0	0	0	0.121504	0	0.008539	0	0	0	0	0	0	0	0	0.026759	0	0	0.11534	0.080355
102632378	Gm30467	XR_383626.2	NA	NA	NA	NA	PREDICTED: Mus musculus predicted gene, 30467 (Gm30467), ncRNA	0	0	0	0	0.068664	0	0	0	0	0	0	0	0	0	0	0	0	0	0	0	0	0	0	0
102632383	LOC102632383	XM_017314906.1	NA	NA	NA	NA	PREDICTED: Mus musculus zinc finger protein 431-like (LOC102632383), partial mRNA	0	0	0	0	0	0.0512	0.052714	0	0.044346	0	0	0.000864	0.056996	0	0.035543	0.025136	0	0	0	0	0	0	0	0
102632387	Gm30474	XR_385062.2	NA	NA	NA	NA	PREDICTED: Mus musculus predicted gene, 30474 (Gm30474), ncRNA	0	0	0	0.013773	0	0.05997	0.059267	0	0.02819	0.052916	0.018835	0.060708	0	0.024592	0.067582	0.081647	0.027067	0.103603	0	0	0.011094	0	0	0
102632390	Gm30475	XR_385629.2	NA	NA	NA	NA	PREDICTED: Mus musculus predicted gene, 30475 (Gm30475), ncRNA	0.006446	0.024458	0	0	0.007467	0.027794	0	0.017921	0	0.024524	0	0.013505	0	0	0.014429	0.011643	0.013964	0.02581	0.025481	0.042236	0	0.023032	0	0.066628
102632391	Gm30476	XR_385746.3	NA	NA	NA	NA	PREDICTED: Mus musculus predicted gene, 30476 (Gm30476), transcript variant X2, ncRNA	0	0	0	0	0.0373551	0	0	0	0	0	0	0	0	0	0	0	0	0	0	0	0	0	0	0
102632400	Gm26689	XR_375867.2	NA	NA	NA	NA	PREDICTED: Mus musculus predicted gene, 26689 (Gm26689), transcript variant X2, ncRNA	0	0	0	0	0.00641964	0	0	0	0	0	0	0	0	0	0	0	0	0	0	0	0	0	0	0
102632401	Gm30484	XR_376100.2	NA	NA	NA	NA	PREDICTED: Mus musculus predicted gene, 30484 (Gm30484), ncRNA	0	0	0	0.031252	0	0	0	0	0.052176	0	0	0	0	0.028605	0	0	0	0	0	0	0	0	0	0.030515
102632415	LOC102632415	XR_873592.1;XR_873593.1;XR_001780982.1	NA	NA	NA	NA	PREDICTED: Mus musculus uncharacterized LOC102632415 (LOC102632415), transcript variant X2, ncRNA	0.143329	0.166546	0.07722	0.207271	0.195588	0.131395	0.170806	0.115285	0.162665	0.128842	0.149337	0.131491	0.164413	0.1058	0.213382	0.0762114	0.227083	0.0641681	0.178484	0.290418	0.138415	0.177285	0.12396	0.035961
102632418	Gm30494	XR_387801.2;XR_878956.1	NA	NA	NA	NA	PREDICTED: Mus musculus predicted gene, 30494 (Gm30494), transcript variant X2, ncRNA	0.008947	0.03115	0.040916	0.038014	0.019115	0.045783	0.026227	0.030233	0.133474	0.02825	0.065358	0.048615	0.035839	0.01272	0.146685	0.080442	0.112705	0.019821	0.024764	0.121026	0.059361	0.013265	0.0745795	0.020936
102632423	Gm30498	NR_110507.1	NA	NA	NA	NA	Mus musculus predicted gene, 30498 (Gm30498), long non-coding RNA	0	0.045262	0.051759	0.026777	0.177023	0	0	0	0.082027	0	0	0	0	0	0	0	0	0.115173	0	0	0	0	0	0
102632425	Gm30500	XM_017316341.1	NA	NA	NA	NA	PREDICTED: Mus musculus predicted gene, 30500 (Gm30500), mRNA	0	0	0	0	0	0	0	0.030564	0	0	0	0	0	0	0	0	0	0	0	0	0	0	0	0
102632426	Gm30501	XR_378481.3;XR_001778286.1	NA	NA	NA	NA	PREDICTED: Mus musculus predicted gene, 30501 (Gm30501), transcript variant X1, ncRNA	0.114812	0.239044	0.233886	0.129526	0.137985	0.123496	0.076023	0.0280241	0.0746872	0.0604239	0.0534701	0.181043	0.19068	0.217712	0.131732	0.214841	0.121929	0.0797801	0.0895227	0.167464	0.0443396	0.100829	0.0663306	0.0905778
102632432	Gm30507	XR_384971.2	NA	NA	NA	NA	PREDICTED: Mus musculus predicted gene, 30507 (Gm30507), transcript variant X1, ncRNA	0	0	0	0	0	0	0	0	0	0	0	0	0	0	0.042693	0.00951779	0.0197819	0	0	0	0	0	0	0
102632434	Gm30509	XR_876741.1	NA	NA	NA	NA	PREDICTED: Mus musculus predicted gene, 30509 (Gm30509), transcript variant X1, ncRNA	0	0	0	0	0	0	0	0	0	0	0	0	0	0	0.0158055	0	0	0	0	0	0	0	0	0
102632441	Gm30513	XR_386396.2;XR_386397.2	NA	NA	NA	NA	PREDICTED: Mus musculus predicted gene, 30513 (Gm30513), transcript variant X2, ncRNA	0	0	0	0	0.159138	0.035599	0	0	0.13387	0.026859	0.055346	0	0	0.014598	0	0.044738	0.017885	0.033058	0	0	0	0.0295	0.022367	0.028446
102632448	Gm30518	XR_872780.2	NA	NA	NA	NA	PREDICTED: Mus musculus predicted gene, 30518 (Gm30518), transcript variant X3, ncRNA	0.017945	0	0	0	0	0	0	0	0	0	0	0	0	0	0	0	0	0	0	0	0	0	0	0
102632451	Gm30519	XR_376961.2	NA	NA	NA	NA	PREDICTED: Mus musculus predicted gene, 30519 (Gm30519), transcript variant X2, ncRNA	0	0	0	0	0	0	0	0	0	0	0	0	0	0	0	0	0	0	0	0	0	0	0	0
102632452	Gm30520	XR_382341.1	NA	NA	NA	NA	PREDICTED: Mus musculus predicted gene, 30520 (Gm30520), ncRNA	0	0	0	0	0	0	0	0	0	0	0	0	0	0	0	0	0	0	0	0	0	0	0	0
102632453	Gm29630	XR_387388.2	NA	NA	NA	NA	PREDICTED: Mus musculus predicted gene 29630 (Gm29630), ncRNA	0	0	0	0	0	0	0	0	0	0	0	0	0	0	0	0	0.160753	0	0	0	0	0	0	0.067999
102632454	Gm30521	XR_387489.2	NA	NA	NA	NA	PREDICTED: Mus musculus predicted gene, 30521 (Gm30521), ncRNA	0	0	0	0.031646	0.025747	0	0	0	0	0	0	0	0	0	0	0	0	0	0.055103	0	0.01319	0	0.077072	0
102632455	Gm30522	XR_387642.2	NA	NA	NA	NA	PREDICTED: Mus musculus predicted gene, 30522 (Gm30522), transcript variant X1, ncRNA	0	0	0.115861	0.032358	0	0	0.02605	0	0	0	0	0	0	0.041074	0	0	0	0	0	0	0	0	0.057357	0
102632457	Gm30524	XR_001785403.1;XR_869563.1;XR_378115.2;XR_869562.2;XR_378116.2	NA	NA	NA	NA	PREDICTED: Mus musculus predicted gene, 30524 (Gm30524), transcript variant X2, ncRNA	0.0107702	0.0333241	0.0325843	0.00458078	0.0300396	0.0150892	0.0540899	0.0602939	0.0242524	0.0170046	0.039678	0.0843987	0.03554	0.0105372	0.0530379	0.0211085	0.0603886	0.0149532	0.0123122	0.0283192	0	0.042551	0.0165214	0.0371983
102632458	Gm30525	XR_388638.3	NA	NA	NA	NA	PREDICTED: Mus musculus predicted gene, 30525 (Gm30525), ncRNA	0.011626	0	0.000939	0.045986	0	0.053327	0.027321	0.046226	0.026077	0	0	0.042118	0.030227	0.12307	0	0.034859	0.004367	0.051258	0.026581	0.041729	0.020526	0	0.085565	0
102632461	Gm30528	XR_384505.3;XR_384511.3;XR_384512.3;XR_384506.3;XR_384507.3;XR_384508.3;XR_384510.3	NA	NA	NA	NA	PREDICTED: Mus musculus predicted gene, 30528 (Gm30528), transcript variant X1, ncRNA	0	0.00809232	0.00225368	0.0269433	0.00698489	0	0	0.0204867	0	0.0344106	0.0265208	0.00331073	0.0223487	0.0192113	0.0108292	0.0128731	0.0156745	0	0	0.00464904	0.00575254	0.00646331	0.0160894	0.00623248
102632464	Gm30530	XR_385063.1	NA	NA	NA	NA	PREDICTED: Mus musculus predicted gene, 30530 (Gm30530), ncRNA	0	0	0	0	0	0	0	0.143051	0	0	0	0	0	0	0	0	0	0	0	0	0	0	0	0
102632465	LOC102632465	XR_865950.1;XR_865951.1;XR_373977.2;XR_373980.2;XR_373982.3;XR_373979.1	NA	NA	NA	NA	PREDICTED: Mus musculus uncharacterized LOC102632465 (LOC102632465), transcript variant X5, ncRNA	0.032403	0.087051	0.0455365	0.0609144	0.103876	0.0973831	0.0506902	0.039463	0.0508966	0.046357	0.0393535	0.0582657	0.097739	0.0508647	0.0848444	0.10414	0.17689	0.177625	0.0396197	0.042128	0.0293404	0.0690976	0.0386067	0.0228935
102632468	Gm30532	XR_876860.2;XR_385630.3;XR_876859.1	NA	NA	NA	NA	PREDICTED: Mus musculus predicted gene, 30532 (Gm30532), transcript variant X7, ncRNA	0	0.00279953	0.0016737	0	0	0	0	0	0.010446	0	0.0136527	0.0480295	0	0	0	0	0	0.00722248	0	0.00904556	0.0291883	0.012233	0	0
102632472	Gm30536	XR_866956.2	NA	NA	NA	NA	PREDICTED: Mus musculus predicted gene, 30536 (Gm30536), transcript variant X1, ncRNA	0	0	0	0	0	0	0	0	0	0	0	0	0	0	0	0	0	0	0	0.000381546	0	0	0	0
102632483	Gm17330	XM_017315290.1	NA	NA	NA	NA	PREDICTED: Mus musculus predicted gene, 17330 (Gm17330), mRNA	0.141522	0.030181	0.133708	0.182651	0.214401	0.161703	0.180371	0.149354	0.016918	0.059614	0.253211	0.087316	0.071585	0.112353	0.052834	0.096327	0.030862	0.125708	0.229567	0.166791	0.017572	0.103942	0.331881	0.218549
102632484	Gm26691	XR_376101.3;XR_376102.3;XR_376103.2;XR_001783990.1	NA	NA	NA	NA	PREDICTED: Mus musculus predicted gene, 26691 (Gm26691), transcript variant X1, ncRNA	0.0551187	0.137752	0.187505	0.141596	0.143403	0.131267	0.0548744	0.0932563	0.178061	0.0815831	0.0562676	0.0710825	0.0544653	0.0877878	0.1067	0.132279	0.029457	0.0617728	0.152697	0.151357	0.0695134	0.117941	0.0596949	0.0154855
102632490	Gm30549	XR_382197.2	NA	NA	NA	NA	PREDICTED: Mus musculus predicted gene, 30549 (Gm30549), ncRNA	0	0	0	0	0	0	0	0	0	0	0	0	0	0	0	0	0	0	0	0	0.049058	0	0	0
102632491	Gm30550	XR_377166.3	NA	NA	NA	NA	PREDICTED: Mus musculus predicted gene, 30550 (Gm30550), ncRNA	0	0	0	0	0	0	0	0	0	0	0	0	0	0	0	0	0	0	0	0	0	0	0	0
102632494	Gm30552	XR_387802.1	NA	NA	NA	NA	PREDICTED: Mus musculus predicted gene, 30552 (Gm30552), ncRNA	0.082695	0.102345	0	0	0.052711	0	0.033796	0	0.04637	0	0.05135	0.099858	0	0	0	0	0	0.090382	0	0.149903	0	0	0	0
102632499	Gm30557	XR_377995.2;XR_377996.1	NA	NA	NA	NA	PREDICTED: Mus musculus predicted gene, 30557 (Gm30557), transcript variant X1, ncRNA	0	0	0	0	0	0	0	0	0	0	0.0164686	0	0	0	0	0	0	0	0	0	0	0	0	0
102632501	Gm30559	XR_383811.3;XR_383809.3	NA	NA	NA	NA	PREDICTED: Mus musculus predicted gene, 30559 (Gm30559), transcript variant X1, ncRNA	0	0	0.0141794	0	0.0388934	0	0	0	0	0	0	0	0	0	0	0.00760656	0	0	0	0	0	0	0	0
102632502	Gm30560	XR_869933.1	NA	NA	NA	NA	PREDICTED: Mus musculus predicted gene, 30560 (Gm30560), transcript variant X3, ncRNA	0	0	0	0	0	0	0	0	0	0	0	0	0	0	0	0	0	0	0	0	0	0	0	0
102632503	Gm30561	XR_388879.2;XR_880031.1;XR_388880.3	NA	NA	NA	NA	PREDICTED: Mus musculus predicted gene, 30561 (Gm30561), transcript variant X2, ncRNA	0.0566665	0.014263	0	0.010886	0.0325214	0.0544708	0	0.0572298	0.0512096	0.0371634	0.0378066	0.0183802	0	0.0178694	0.0533058	0.0303735	0	0.0337213	0.0135332	0.0126004	0.0239164	0.0167013	0.0136433	0.0291141
102632505	Gm30562	XR_389117.2	NA	NA	NA	NA	PREDICTED: Mus musculus predicted gene, 30562 (Gm30562), ncRNA	0	0	0	0	0	0	0	0.146345	0	0	0	0	0	0	0.018396	0	0.084983	0	0	0	0	0.070085	0	0
102632511	Gm30567	XR_384649.2	NA	NA	NA	NA	PREDICTED: Mus musculus predicted gene, 30567 (Gm30567), ncRNA	0	0	0	0	0	0	0.011941	0	0	0	0	0	0	0	0	0	0	0	0	0	0	0	0	0
102632512	Gm30568	XR_373631.2	NA	NA	NA	NA	PREDICTED: Mus musculus predicted gene, 30568 (Gm30568), ncRNA	0	0	0	0	0	0	0	0	0	0	0	0	0	0	0	0	0.123475	0	0	0	0	0	0	0
102632514	Gm13479	XR_001783291.1;XR_001783292.1;XR_001783293.1;XR_001783294.1;XR_374338.2	NA	NA	NA	NA	PREDICTED: Mus musculus predicted gene 13479 (Gm13479), transcript variant X3, ncRNA	0.00444714	0.0105516	0.0165167	0.0275638	0.00473526	0.00525204	0.0156588	0.0443498	0.00497108	0.0232962	0.0110098	0.00535256	0.00590578	0.0129948	0	0.0110747	0.00796908	0.0245499	0	0.0100302	0.0117379	0.0197173	0.0066442	0.0105628
102632531	Gm30582	XR_001785281.1;XR_377757.3;XR_001785279.1	NA	NA	NA	NA	PREDICTED: Mus musculus predicted gene, 30582 (Gm30582), transcript variant X4, ncRNA	0	0.0316514	0	0	0	0	0	0.0160795	0	0	0	0.0155446	0.0170941	0	0	0	0	0.0139846	0	0	0.00764751	0.0188971	0	0.0244592
102632532	Gm30583	XR_378089.2	NA	NA	NA	NA	PREDICTED: Mus musculus predicted gene, 30583 (Gm30583), ncRNA	0.351391	0.072603	0.191273	0.107381	0.046793	0.279911	0	0.091168	0.126708	0.107645	0	0.035419	0	0.057391	0.112379	0.171392	0.113608	0	0.134121	0.057424	0.051783	0.24104	0.263802	0.035228
102632534	Gm30585	XR_879843.1	NA	NA	NA	NA	PREDICTED: Mus musculus predicted gene, 30585 (Gm30585), ncRNA	0.050971	0.04444	0.04117	0.032358	0	0	0	0	0	0	0	0	0.201042	0	0.10979	0	0	0	0	0	0	0	0	0.042126
102632535	Gm30586	XR_879932.1;XR_388750.2;XR_879931.1;XR_001780238.1	NA	NA	NA	NA	PREDICTED: Mus musculus predicted gene, 30586 (Gm30586), transcript variant X1, ncRNA	0	0.00872315	0.0587317	0.0430065	0.0594503	0.0700666	0.0184656	0	0	0	0	0	0	0	0.0486408	0	0	0.0766668	0.0367403	0.0668736	0.0518488	0.0685634	0.0563495	0.111978
102632542	Gm30589	XR_390637.2	NA	NA	NA	NA	PREDICTED: Mus musculus predicted gene, 30589 (Gm30589), ncRNA	0	0	0	0	0	0.021185	0	0	0	0	0.022056	0	0.041756	0	0.112894	0.019868	0.144706	0	0.014331	0	0.015676	0	0	0.008713
102632548	Gm30593	XR_386398.2	NA	NA	NA	NA	PREDICTED: Mus musculus predicted gene, 30593 (Gm30593), transcript variant X2, ncRNA	0	0	0	0	0	0	0	0	0.0242223	0	0	0	0	0	0	0	0	0	0	0	0	0	0	0
102632555	Gm12873	XM_006503503.2	NA	NA	NA	NA	PREDICTED: Mus musculus predicted gene 12873 (Gm12873), mRNA	0	0	0	0	0	0.0359	0	0	0	0	0	0	0	0	0	0	0	0.200025	0	0	0	0	0	0
102632558	Gm30600	XR_873247.2	NA	NA	NA	NA	PREDICTED: Mus musculus predicted gene, 30600 (Gm30600), ncRNA	0	0	0	0	0	0	0	0	0	0	0	0	0	0	0	0	0	0	0	0	0	0	0	0
102632560	Gm38446	XR_387390.2	NA	NA	NA	NA	PREDICTED: Mus musculus predicted gene, 38446 (Gm38446), ncRNA	0	0	0	0	0	0	0	0	0	0	0	0	0	0	0	0	0	0	0	0	0	0	0	0
102632561	Gm30602	XR_387491.2;XR_878617.1	NA	NA	NA	NA	PREDICTED: Mus musculus predicted gene, 30602 (Gm30602), transcript variant X2, ncRNA	0	0	0	0	0.113497	0	0	0	0	0	0	0.030026	0	0	0	0	0.0428998	0	0	0	0	0	0.0107299	0
102632562	Gm30603	XR_377167.2	NA	NA	NA	NA	PREDICTED: Mus musculus predicted gene, 30603 (Gm30603), ncRNA	0	0	0	0	0	0	0	0	0	0	0.068783	0	0	0.036238	0	0	0	0	0	0	0	0	0	0
102632563	Gm30604	XR_387643.2;XR_878719.1;XR_878721.1	NA	NA	NA	NA	PREDICTED: Mus musculus predicted gene, 30604 (Gm30604), transcript variant X1, ncRNA	0.018998	0.010214	0.06209	0.023551	0.028547	0.038331	0.007889	0.033547	0	0.110628	0.016621	0.02402	0.071088	0.045521	0.11637	0.026751	0.116778	0.074028	0.052579	0.036391	0.033728	0.059533	0.020061	0.102057
102632566	Gm30605	XR_878962.1;XR_387803.2	NA	NA	NA	NA	PREDICTED: Mus musculus predicted gene, 30605 (Gm30605), transcript variant X2, ncRNA	0	0	0	0.018899	0	0	0	0	0	0.0550127	0	0	0	0	0	0.0261461	0.0111843	0.0144899	0.0729036	0	0.00461835	0	0	0.0166245
102632570	Gm30608	XR_383629.1	NA	NA	NA	NA	PREDICTED: Mus musculus predicted gene, 30608 (Gm30608), ncRNA	0	0	0	0	0.087046	0	0.091303	0	0	0	0	0	0	0	0	0	0	0	0	0	0	0	0.039906	0
102632573	Gm30611	XR_875955.2	NA	NA	NA	NA	PREDICTED: Mus musculus predicted gene, 30611 (Gm30611), transcript variant X1, ncRNA	0	0	0	0	0	0.055798	0	0	0	0	0.062196	0	0	0	0	0	0	0	0	0	0	0	0	0
102632577	Gm30615	XR_384973.1	NA	NA	NA	NA	PREDICTED: Mus musculus predicted gene, 30615 (Gm30615), ncRNA	0	0	0	0	0	0.087443	0	0	0	0	0	0	0	0	0	0	0	0	0	0	0	0	0	0
102632579	Gm30617	XR_380053.1	NA	NA	NA	NA	PREDICTED: Mus musculus predicted gene, 30617 (Gm30617), ncRNA	0	0	0	0	0	0	0	0	0	0.100264	0	0	0	0.039713	0	0	0	0	0	0.063862	0	0	0	0
102632580	Gm30618	XR_380234.3	NA	NA	NA	NA	PREDICTED: Mus musculus predicted gene, 30618 (Gm30618), ncRNA	0	0.0088	0.033127	0.050415	0.047806	0.037251	0.026378	0.000904	0.009006	0.032207	0.002223	0	0.05915	0.087511	0.037057	0.000717	0.095749	0.016523	0.145055	0.094684	0.013485	0.014647	0.033539	0.000458
102632582	Gm30620	XR_386085.3;XR_001782523.1;XR_386084.2;XR_386086.2;XR_386087.2	NA	NA	NA	NA	PREDICTED: Mus musculus predicted gene, 30620 (Gm30620), transcript variant X3, ncRNA	0.110001	0.182232	0.240227	0.168002	0.162119	0.11929	0.14511	0.234359	0.0746865	0.134875	0.100119	0.170516	0.0269543	0.0196603	0.061374	0.0412469	0.173161	0.10077	0.117104	0.139858	0.191941	0.319567	0.121222	0.194534
102632584	Gm30622	XR_390991.2	NA	NA	NA	NA	PREDICTED: Mus musculus predicted gene, 30622 (Gm30622), ncRNA	0	0	0	0	0	0	0	0	0	0	0.065837	0	0	0	0	0	0	0	0	0.003363	0	0	0	0
102632586	Gm30624	XR_001779641.1	NA	NA	NA	NA	PREDICTED: Mus musculus predicted gene, 30624 (Gm30624), ncRNA	0	0	0.055674	0	0	0.031486	0	0	0	0.013524	0.036986	0.035843	0	0	0.047675	0	0.035817	0.06587	0	0	0	0	0	0
102632589	Gm26232	XR_867475.2;XR_867474.2	NA	NA	NA	NA	PREDICTED: Mus musculus predicted gene, 26232 (Gm26232), transcript variant X1, ncRNA	0	0	0	0.0483076	0	0	0.0132439	0.0182014	0	0	0	0	0.0245971	0.0205642	0	0	0.00862961	0.024343	0.0211039	0	0	0	0.0135593	0.0219718
102632594	LOC102632594	XR_874396.2;XR_001781181.1	NA	NA	NA	NA	PREDICTED: Mus musculus uncharacterized LOC102632594 (LOC102632594), transcript variant X1, ncRNA	0.173211	0.0766961	0.0710297	0.098609	0.121887	0.116761	0.0752774	0.0897713	0.0281792	0.0727264	0.130331	0.132559	0.117344	0.0574773	0.0862437	0.0781733	0.043045	0.0725016	0.0775185	0.0960271	0.077743	0.106452	0.120309	0.14609
102632601	Gm30632	XR_384144.3	NA	NA	NA	NA	PREDICTED: Mus musculus predicted gene, 30632 (Gm30632), ncRNA	0.031597	0	0	0	0	0	0.03725	0.079201	0	0.066516	0	0	0	0.030912	0.052331	0	0.075747	0	0.03612	0.028638	0.055783	0	0.071044	0.120474
102632602	Gm16553	XR_378683.3;XR_378682.3;XR_378680.3;XR_870095.2	NA	NA	NA	NA	PREDICTED: Mus musculus predicted gene 16553 (Gm16553), transcript variant X2, ncRNA	0	0.0231855	0	0.0132312	0	0	0.0172487	0.0541078	0.0197258	0	0	0.0327327	0	0.00718983	0.0149647	0.00433443	0.00989203	0	0.0411787	0.0636058	0.0121588	0	0.0135438	0
102632603	Gm30633	XR_378810.2	NA	NA	NA	NA	PREDICTED: Mus musculus predicted gene, 30633 (Gm30633), ncRNA	0	0.037479	0.014105	0.025092	0	0	0	0	0	0.103336	0	0.018284	0.058174	0.014813	0.012539	0.075663	0.018149	0.050318	0.077544	0.013724	0.053373	0.014967	0.011348	0
102632604	Gm30634	XR_373386.2	NA	NA	NA	NA	PREDICTED: Mus musculus predicted gene, 30634 (Gm30634), ncRNA	0	0.056906	0.057495	0	0.016483	0	0	0	0.069214	0.032481	0.038324	0	0.041115	0.045134	0	0	0	0.032025	0	0.027969	0.01362	0	0.046256	0
102632606	Gm30636	XR_384873.1;XR_384874.1	NA	NA	NA	NA	PREDICTED: Mus musculus predicted gene, 30636 (Gm30636), transcript variant X1, ncRNA	0.066417	0.001918	0	0.04863	0	0	0	0.083241	0.074484	0	0.053546	0	0.132737	0.055447	0	0	0	0	0	0	0	0	0.174226	0
102632611	Gm11211	XR_390638.3	NA	NA	NA	NA	PREDICTED: Mus musculus predicted gene 11211 (Gm11211), ncRNA	0	0.141846	0	0.025486	0.054684	0	0	0	0	0	0	0	0.05288	0	0	0	0	0.047492	0	0.03155	0	0	0	0.007283
102632613	Gm14144	XR_866848.2	NA	NA	NA	NA	PREDICTED: Mus musculus predicted gene 14144 (Gm14144), transcript variant X5, ncRNA	0	0	0	0	0	0	0	0	0	0	0	0	0	0	0	0	0	0	0	0	0	0	0	0
102632615	Gm30642	XR_386399.2	NA	NA	NA	NA	PREDICTED: Mus musculus predicted gene, 30642 (Gm30642), ncRNA	0.025596	0.065891	0	0.045628	0.044609	0.052313	0	0.03208	0.086644	0.026941	0.005298	0.084612	0	0	0.010669	0	0.024849	0.054817	0	0.057026	0	0.050604	0.031717	0
102632631	Gm30657	XR_878722.1	NA	NA	NA	NA	PREDICTED: Mus musculus predicted gene, 30657 (Gm30657), ncRNA	0.711953	0.252679	0.489136	0.071696	0.282427	0.581071	0.237399	0.135974	0.083243	0.141065	0.206798	0.410728	0.17881	0.429926	0.140132	0.111137	0.346552	0.161606	0.316406	0.339838	0.582824	0.288093	0.367447	0.355507
102632632	Gm30658	XR_377377.2	NA	NA	NA	NA	PREDICTED: Mus musculus predicted gene, 30658 (Gm30658), ncRNA	0	0	0	0	0	0	0	0	0	0	0	0	0	0	0	0.023987	0	0	0	0	0	0	0	0.022878
102632634	Gm30660	XR_387805.2;XR_387804.2;XR_387806.2	NA	NA	NA	NA	PREDICTED: Mus musculus predicted gene, 30660 (Gm30660), transcript variant X2, ncRNA	0	0	0	0	0	0	0	0	0	0	0	0.0197038	0	0.0159634	0.010314	0	0	0	0	0	0	0	0	0
102632639	Gm30662	XR_383630.1	NA	NA	NA	NA	PREDICTED: Mus musculus predicted gene, 30662 (Gm30662), ncRNA	0	0	0	0	0	0	0	0	0.078764	0	0	0	0	0	0	0	0	0	0	0	0	0	0	0
102632640	Gm30663	XR_383812.1;XR_383814.3	NA	NA	NA	NA	PREDICTED: Mus musculus predicted gene, 30663 (Gm30663), transcript variant X3, ncRNA	0	0	0	0	0	0	0	0	0	0	0	0	0	0	0	0	0	0	0	0	0	0	0	0
102632672	Gm30687	XR_381631.1	NA	NA	NA	NA	PREDICTED: Mus musculus predicted gene, 30687 (Gm30687), ncRNA	0	0.209181	0.039364	0.155928	0.40596	0.100809	0.221705	0	0.140265	0.354618	0.052477	0.153074	0	0	0.123585	0.21115	0.148229	0.053048	0	0.076596	0.223048	0.331924	0.130647	0.284626
102632673	Gm15245	XR_387131.1	NA	NA	NA	NA	PREDICTED: Mus musculus predicted gene 15245 (Gm15245), ncRNA	0	0	0	0	0	0	0	0	0	0	0	0	0	0.019066	0	0	0	0	0	0	0	0	0	0
102632684	Gm30692	XR_001778529.1	NA	NA	NA	NA	PREDICTED: Mus musculus predicted gene, 30692 (Gm30692), transcript variant X2, ncRNA	0	0	0	0.020613	0	0	0	0	0	0	0	0	0	0	0	0.014068	0	0	0	0	0	0	0	0
102632687	Gm30693	XR_875958.2;XR_875956.1;XR_384751.2	NA	NA	NA	NA	PREDICTED: Mus musculus predicted gene, 30693 (Gm30693), transcript variant X1, ncRNA	0	0	0.0136453	0	0.0156476	0	0	0	0	0.0657991	0	0.0579138	0	0	0.0121294	0	0	0	0	0.0129179	0.00835172	0	0	0
102632688	Gm30694	XM_006497076.3	NA	NA	NA	NA	PREDICTED: Mus musculus predicted gene, 30694 (Gm30694), mRNA	0	0.040282	0.011566	0.023652	0.024565	0.022271	0.011005	0.0117	0.010469	0.016736	0.011593	0.026682	0.08264	0	0.052529	0.025321	0.026257	0.004178	0.021342	0.038074	0.00412	0.009228	0.020989	0.008898
102632689	Gm30695	XR_385066.2	NA	NA	NA	NA	PREDICTED: Mus musculus predicted gene, 30695 (Gm30695), transcript variant X2, ncRNA	0	0	0	0	0	0	0	0	0	0	0	0	0	0.0465865	0.0401769	0	0	0	0	0	0	0	0	0
102632690	LOC102632690	XR_379571.2	NA	NA	NA	NA	PREDICTED: Mus musculus uncharacterized LOC102632690 (LOC102632690), transcript variant X3, ncRNA	0	0	0	0	0	0	0	0	0	0	0	0	0	0	0.0137504	0	0	0.036786	0	0	0	0	0.0124451	0.0287003
102632694	Gm30699	XR_390639.2;XR_881345.1	NA	NA	NA	NA	PREDICTED: Mus musculus predicted gene, 30699 (Gm30699), transcript variant X1, ncRNA	0	0.039842	0	0.006709	0.058731	0.0120343	0.01073	0	0	0.019289	0.010545	0.055323	0.012208	0.026534	0.039767	0.013736	0.060369	0.01015	0.078208	0	0	0.018175	0.013781	0.009244
102632698	Gm30701	XR_881495.1	NA	NA	NA	NA	PREDICTED: Mus musculus predicted gene, 30701 (Gm30701), transcript variant X1, ncRNA	0	0	0	0	0.011913	0.027999	0	0	0	0.020007	0.014023	0	0	0	0.004197	0	0	0	0	0	0	0	0	0.018118
102632707	Gm30706	XR_001780650.1;XR_001780652.1;XR_001780651.1	NA	NA	NA	NA	PREDICTED: Mus musculus predicted gene, 30706 (Gm30706), transcript variant X2, ncRNA	0	0	0	0	0.0216342	0	0	0	0	0.0425368	0	0.0163024	0	0	0.00525437	0	0.0251927	0.0149551	0	0	0	0.0200178	0	0.0135978
102632712	Gm30709	XR_382561.1;XR_382562.2	NA	NA	NA	NA	PREDICTED: Mus musculus predicted gene, 30709 (Gm30709), transcript variant X2, ncRNA	0	0	0.0211096	0	0.0167153	0	0	0	0	0	0	0	0.0301909	0.0221685	0	0	0.0271608	0	0	0	0	0	0	0
102632717	Gm30713	XR_879356.1	NA	NA	NA	NA	PREDICTED: Mus musculus predicted gene, 30713 (Gm30713), transcript variant X1, ncRNA	0	0	0	0	0	0.034186	0	0	0	0	0	0	0	0	0	0	0	0.002328	0	0	0	0	0	0.013979
102632721	Gm30717	XR_378486.2;XR_378487.2	NA	NA	NA	NA	PREDICTED: Mus musculus predicted gene, 30717 (Gm30717), transcript variant X1, ncRNA	0.257482	0.0354471	0	0	0	0	0	0	0	0	0	0.0635176	0.0337081	0.05604	0	0	0	0	0	0.0259591	0	0	0.0214663	0.0444714
102632728	Gm30724	XR_384652.2	NA	NA	NA	NA	PREDICTED: Mus musculus predicted gene, 30724 (Gm30724), ncRNA	0	0.112648	0	0	0	0	0	0	0	0	0	0	0	0	0	0	0	0	0	0	0	0.028812	0	0.029978
102632732	Gm30728	XR_374343.2	NA	NA	NA	NA	PREDICTED: Mus musculus predicted gene, 30728 (Gm30728), ncRNA	0	0	0	0	0	0	0	0	0	0	0	0	0	0	0	0	0	0	0	0	0	0	0	0
102632737	Gm30732	XM_017319385.1	NA	NA	NA	NA	PREDICTED: Mus musculus predicted gene, 30732 (Gm30732), mRNA	0	0.144122	0.031625	0.06429	0	0.035273	0.095607	0.048347	0.023143	0.043443	0.001281	0	0.114955	0.127501	0.119625	0.020556	0.026864	0.067666	0.10616	0.033724	0.072623	0	0	0.042267
102632738	Gm30733	XM_017319393.1;XM_017319392.1	NA	NA	NA	NA	PREDICTED: Mus musculus predicted gene, 30733 (Gm30733), transcript variant X3, misc_RNA	0.0257937	0.0391195	0.101999	0.0295065	0.0796341	0.0808362	0.0453361	0.0439821	0.113918	0.0691352	0.0653383	0.0423772	0.0717366	0.0685507	0.150185	0.10516	0.106871	0.0411247	0.0351022	0.0284442	0.0336103	0.0346613	0.0197265	0.0261479
102632740	Gm30734	XR_390994.1	NA	NA	NA	NA	PREDICTED: Mus musculus predicted gene, 30734 (Gm30734), transcript variant X2, ncRNA	0	0	0	0	0	0	0	0	0	0	0	0	0	0.0261022	0	0	0.107799	0	0	0	0.0793874	0	0.067629	0
102632763	Gm30751	XR_378599.1	NA	NA	NA	NA	PREDICTED: Mus musculus predicted gene, 30751 (Gm30751), ncRNA	0	0	0	0	0	0	0	0	0	0	0	0	0	0	0.110957	0	0	0	0	0	0	0	0.200847	0
102632766	Gm30754	XR_384359.2	NA	NA	NA	NA	PREDICTED: Mus musculus predicted gene, 30754 (Gm30754), ncRNA	0	0	0	0.007486	0	0	0	0	0	0	0	0	0	0	0	0.035859	0	0	0	0.013901	0	0	0	0
102632773	Gm30760	XR_384876.3	NA	NA	NA	NA	PREDICTED: Mus musculus predicted gene, 30760 (Gm30760), transcript variant X1, ncRNA	0	0	0	0	0	0	0	0.0387272	0.0205608	0	0.164217	0	0	0.0155184	0.0438408	0	0	0	0.0235485	0	0	0	0	0
102632776	Gm30761	XR_374209.2;XR_866086.1	NA	NA	NA	NA	PREDICTED: Mus musculus predicted gene, 30761 (Gm30761), transcript variant X1, ncRNA	0	0.034863	0	0	0	0	0	0	0.0629721	0.02965	0.034984	0	0	0.027559	0	0	0.033765	0.031204	0	0.114894	0	0	0.010556	0.053703
102632777	Gm30762	XR_379928.3	NA	NA	NA	NA	PREDICTED: Mus musculus predicted gene, 30762 (Gm30762), transcript variant X1, ncRNA	0	0.0183371	0	0	0.0236369	0	0	0	0	0	0	0	0	0.0146401	0	0	0	0	0	0	0.0130782	0	0	0
102632779	Gm30763	XR_390522.2	NA	NA	NA	NA	PREDICTED: Mus musculus predicted gene, 30763 (Gm30763), ncRNA	0	0	0	0	0	0	0.224323	0	0.016378	0	0	0	0	0	0.052758	0.063461	0	0	0	0	0	0.062768	0	0
102632781	Gm30765	XR_386088.1	NA	NA	NA	NA	PREDICTED: Mus musculus predicted gene, 30765 (Gm30765), ncRNA	0	0	0	0	0	0	0	0	0	0	0	0	0	0	0	0	0	0	0	0	0	0	0	0
102632783	Gm30767	XR_881496.2;XR_390830.3	NA	NA	NA	NA	PREDICTED: Mus musculus predicted gene, 30767 (Gm30767), transcript variant X1, ncRNA	0.0505594	0	0	0.00204242	0	0.0302566	0	0	0.0271924	0	0	0	0	0	0.00462089	0	0	0.00679	0	0	0	0.00626824	0	0
102632787	Gm30770	XR_381054.1	NA	NA	NA	NA	PREDICTED: Mus musculus predicted gene, 30770 (Gm30770), ncRNA	0	0	0	0	0	0	0	0	0	0	0	0	0	0	0	0	0	0	0	0.052575	0	0	0	0
102632794	Gm30774	XR_391628.2	NA	NA	NA	NA	PREDICTED: Mus musculus predicted gene, 30774 (Gm30774), ncRNA	0	0	0	0	0	0	0	0	0	0	0	0	0	0	0	0	0	0	0	0	0	0	0	0
102632801	Gm30779	XR_377379.2	NA	NA	NA	NA	PREDICTED: Mus musculus predicted gene, 30779 (Gm30779), transcript variant X1, ncRNA	0	0	0	0	0	0	0	0	0	0	0.0480012	0	0	0	0	0	0	0	0	0	0	0	0	0
102632804	Gm30782	XR_377760.2	NA	NA	NA	NA	PREDICTED: Mus musculus predicted gene, 30782 (Gm30782), ncRNA	0	0	0	0	0	0	0	0	0	0	0	0	0	0	0	0	0	0	0	0	0	0	0	0
102632805	Gm30783	XR_001781182.1	NA	NA	NA	NA	PREDICTED: Mus musculus predicted gene, 30783 (Gm30783), transcript variant X1, ncRNA	0	0.011562	0	0	0	0	0	0	0	0	0.01585	0	0	0.018729	0.010005	0.012755	0	0.007069	0.01459	0	0.022156	0.025232	0	0
102632808	Gm30786	XR_388756.2;XR_001780239.1;XR_001780240.1	NA	NA	NA	NA	PREDICTED: Mus musculus predicted gene, 30786 (Gm30786), transcript variant X2, ncRNA	0.0297855	0.0552327	0.0164168	0.0542301	0.0159096	0.017765	0	0	0	0	0.00924789	0	0.0396844	0	0.018499	0.0148842	0	0	0.011195	0.0404941	0.024539	0.0440658	0.0111619	0.0354893
102632811	Gm30788	XR_001778972.1;XR_001778973.1;XR_001778979.1;XR_865535.2	NA	NA	NA	NA	PREDICTED: Mus musculus predicted gene, 30788 (Gm30788), transcript variant X6, ncRNA	0	0	0.004839	0	0	0	0	0	0.00428727	0	0.0183392	0.0102197	0.011665	0	0.0134301	0.00875006	0.0104944	0.00969825	0.00580464	0	0	0.03029	0	0
102632814	Gm30790	XR_876167.1	NA	NA	NA	NA	PREDICTED: Mus musculus predicted gene, 30790 (Gm30790), transcript variant X1, ncRNA	0	0	0	0	0	0	0	0	0	0	0	0	0	0	0	0	0	0	0	0	0	0	0	0
102632815	Gm30791	XR_379207.2	NA	NA	NA	NA	PREDICTED: Mus musculus predicted gene, 30791 (Gm30791), transcript variant X3, ncRNA	0	0	0	0	0	0	0	0	0	0	0	0	0	0	0	0	0	0	0	0	0	0	0	0
102632818	Gm30794	XR_385890.2;XR_385887.3;XR_385888.3	NA	NA	NA	NA	PREDICTED: Mus musculus predicted gene, 30794 (Gm30794), transcript variant X4, ncRNA	0.026876	0.0166308	0.0943448	0.0196782	0.0861336	0	0.0316838	0.0336838	0.0452103	0	0.0445032	0.0324545	0	0.104384	0.0445115	0.0364403	0.0288616	0.0893133	0.0153616	0.0242783	0.0902467	0	0.0502566	0.165579
102632822	Gm30796	XR_375242.2	NA	NA	NA	NA	PREDICTED: Mus musculus predicted gene, 30796 (Gm30796), ncRNA	0	0	0.025421	0.002131	0	0	0	0.068401	0	0	0	0	0	0	0	0	0	0	0	0	0	0	0	0
102632825	Gm30798	XR_001782762.1;XR_387001.2	NA	NA	NA	NA	PREDICTED: Mus musculus predicted gene, 30798 (Gm30798), transcript variant X2, ncRNA	0.00718	0.008472	0	0.031544	0	0	0.01693	0	0.008052	0	0.035669	0	0	0	0.035676	0.021528	0	0	0	0.006508	0	0	0.021347	0
102632827	Gm30799	XR_872864.2;XR_001780653.1;XR_872865.2;XR_381760.2;XR_001780654.1	NA	NA	NA	NA	PREDICTED: Mus musculus predicted gene, 30799 (Gm30799), transcript variant X3, ncRNA	0.279659	0.0940584	0.170992	0.184172	0.268297	0.189426	0.325734	0.195357	0.203498	0.120826	0.0824851	0.172911	0.0942213	0.214149	0.0524112	0.175196	0.193751	0.202819	0.109159	0.107685	0.288949	0.199592	0.179932	0.176901
102632838	Gm30806	XR_001781308.1;XR_001781307.1;XR_001781309.1	NA	NA	NA	NA	PREDICTED: Mus musculus predicted gene, 30806 (Gm30806), transcript variant X1, ncRNA	0.00783221	0	0.0140579	0.0344083	0.0641484	0	0	0	0.0439182	0.0435285	0	0.0377057	0	0	0.0208417	0.0156556	0	0	0.0179068	0.00709879	0.0138278	0.00763898	0.0176108	0
102632840	Gm30808	XR_378600.1	NA	NA	NA	NA	PREDICTED: Mus musculus predicted gene, 30808 (Gm30808), ncRNA	0	0	0	0	0	0	0	0	0	0	0.097894	0	0	0	0	0	0	0	0	0	0	0	0	0
102632847	Gm30812	XR_880609.1;XR_389557.3	NA	NA	NA	NA	PREDICTED: Mus musculus predicted gene, 30812 (Gm30812), transcript variant X1, ncRNA	0.0223747	0	0.00649842	0.0264806	0.0227875	0.0133454	0.0131889	0.0436052	0.0121284	0.0468659	0.0290844	0.0270186	0.0214639	0	0.0277928	0.0314556	0.030141	0	0.044335	0.0202797	0.00263353	0	0.0335396	0.0289307
102632850	Gm30815	XR_865864.1	NA	NA	NA	NA	PREDICTED: Mus musculus predicted gene, 30815 (Gm30815), transcript variant X2, ncRNA	0	0.00710264	0.0168703	0	0	0	0	0	0	0	0	0	0	0	0	0	0	0	0	0	0	0	0	0.00287671
102632853	Gm30818	XR_385449.1	NA	NA	NA	NA	PREDICTED: Mus musculus predicted gene, 30818 (Gm30818), transcript variant X1, ncRNA	0	0	0	0	0	0	0	0	0	0	0.0388163	0	0	0	0	0	0.0187317	0	0	0	0	0	0	0
102632856	Gm30820	XR_871445.1	NA	NA	NA	NA	PREDICTED: Mus musculus predicted gene, 30820 (Gm30820), transcript variant X3, ncRNA	0	0	0	0	0	0	0	0	0	0	0	0	0	0	0	0	0	0	0	0	0	0	0	0
102632863	Gm30826	XR_386791.2	NA	NA	NA	NA	PREDICTED: Mus musculus predicted gene, 30826 (Gm30826), ncRNA	0.02293	0	0	0	0.122478	0	0.027032	0	0.049372	0	0	0	0	0	0.012279	0	0	0.14224	0.016426	0	0	0.045333	0.017186	0
102632873	Gm30835	XR_376720.2	NA	NA	NA	NA	PREDICTED: Mus musculus predicted gene, 30835 (Gm30835), ncRNA	0	0.038141	0	0	0	0	0	0	0	0	0	0	0	0	0	0.0518	0	0	0	0	0	0	0	0
102632876	Gm30838	XR_377380.2	NA	NA	NA	NA	PREDICTED: Mus musculus predicted gene, 30838 (Gm30838), ncRNA	0.088027	0.030925	0.041677	0.096057	0.013347	0	0.029457	0	0	0.026301	0	0.030173	0.083112	0.024446	0.059763	0	0	0.063385	0.057128	0.022647	0	0.011527	0.009364	0
102632888	Gm30847	XR_001778981.1;XR_001778983.1	NA	NA	NA	NA	PREDICTED: Mus musculus predicted gene, 30847 (Gm30847), transcript variant X1, ncRNA	0.0227536	0	0	0	0	0	0	0	0	0	0	0	0	0	0.0165289	0	0.0598102	0.0442195	0	0	0	0.00105232	0	0
102632892	Gm30849	XR_379695.1	NA	NA	NA	NA	PREDICTED: Mus musculus predicted gene, 30849 (Gm30849), ncRNA	0	0	0	0	0	0	0	0.048683	0	0	0	0	0	0	0	0	0	0	0	0	0	0	0	0
102632895	Gm30851	XR_390996.2	NA	NA	NA	NA	PREDICTED: Mus musculus predicted gene, 30851 (Gm30851), ncRNA	0.031992	0	0	0.064469	0	0.193213	0	0.068051	0.070109	0	0.029889	0.106325	0	0	0.189909	0	0	0.183625	0	0	0	0.028142	0.065773	0
102632901	LOC102632901	XR_001783930.1;XR_001783928.1	NA	NA	NA	NA	PREDICTED: Mus musculus uncharacterized LOC102632901 (LOC102632901), transcript variant X3, ncRNA	0	0.00104753	0	0.0517493	0	0.0322056	0.00557355	0.00512018	0	0.0184303	0	0.0750677	0.037846	0.0171304	0.0179361	0.0121335	0.0002796	0.038211	0.0286901	0.00407362	0.0579471	0.0462321	0.0378664	0.0508008
102632911	Gm30863	XR_382204.2	NA	NA	NA	NA	PREDICTED: Mus musculus predicted gene, 30863 (Gm30863), ncRNA	0	0	0	0.01977	0	0	0.063664	0	0	0	0.096689	0.032606	0	0	0	0	0	0	0	0	0	0	0	0.051476
102632914	Gm30866	XR_868655.2	NA	NA	NA	NA	PREDICTED: Mus musculus predicted gene, 30866 (Gm30866), ncRNA	0.07472	0.183244	0.125867	0.122249	0.167687	0.154436	0.024582	0.205895	0.153965	0.222853	0.219023	0.283254	0.280733	0.275296	0.245448	0.091382	0.094368	0.20267	0.242033	0.207337	0.197276	0.142628	0.254846	0.258026
102632920	Gm30871	XR_388203.2	NA	NA	NA	NA	PREDICTED: Mus musculus predicted gene, 30871 (Gm30871), ncRNA	0.022272	0.021644	0.032725	0	0.049819	0.045438	0.013744	0.035994	0.026149	0.012984	0.018244	0.000282	0	0	0	0.023304	0	0.006457	0.057778	0	0.020308	0.011448	0.026214	0.022226
102632923	Gm30874	XR_378601.2;XR_870037.1	NA	NA	NA	NA	PREDICTED: Mus musculus predicted gene, 30874 (Gm30874), transcript variant X1, ncRNA	0	0	0	0.0071951	0.0419927	0.0468902	0.0436234	0.0246328	0	0	0	0.066522	0.021886	0.0171945	0.0401859	0.0375178	0.0235583	0.0326574	0.0335515	0.00890721	0.0105698	0	0.0220956	0
102632924	Gm30875	XR_388888.3;XR_388887.3;XR_388886.3	NA	NA	NA	NA	PREDICTED: Mus musculus predicted gene, 30875 (Gm30875), transcript variant X3, ncRNA	0.302991	0.203756	0.0641683	0.0889164	0.196713	0.231645	0.272577	0.0432321	0.109025	0.280716	0.243784	0.0905893	0.0809542	0.202054	0.161231	0.12145	0.135074	0.0673063	0.334234	0.0785178	0.241068	0.198205	0.215864	0.244562
102632940	Gm11482	XR_390643.2	NA	NA	NA	NA	PREDICTED: Mus musculus predicted gene 11482 (Gm11482), transcript variant X3, ncRNA	0	0	0	0	0	0	0	0	0	0	0	0	0	0	0	0	0	0	0.00575986	0	0	0	0	0
102632943	Gm30889	XR_386404.1	NA	NA	NA	NA	PREDICTED: Mus musculus predicted gene, 30889 (Gm30889), ncRNA	0.084201	0	0	0	0	0	0.024816	0	0	0.110784	0	0	0	0	0	0.147266	0	0.023318	0	0.037904	0	0	0	0
102632946	Gm30892	XR_391631.1	NA	NA	NA	NA	PREDICTED: Mus musculus predicted gene, 30892 (Gm30892), ncRNA	0	0	0	0	0	0	0.059624	0	0	0	0	0	0	0	0	0	0	0	0	0	0	0	0	0
102632947	Gm15731	XR_001784768.1	NA	NA	NA	NA	PREDICTED: Mus musculus predicted gene 15731 (Gm15731), ncRNA	0	0	0	0	0	0	0	0	0	0	0	0	0	0	0	0	0	0	0	0	0	0	0	0
102632950	Gm30895	XR_387648.2	NA	NA	NA	NA	PREDICTED: Mus musculus predicted gene, 30895 (Gm30895), transcript variant X3, ncRNA	0	0.012765	0	0	0	0	0	0.011947	0	0	0	0	0.031232	0	0.004529	0	0	0.02562	0	0	0.020692	0	0	0
102632951	Gm30896	XR_001785202.1	NA	NA	NA	NA	PREDICTED: Mus musculus predicted gene, 30896 (Gm30896), ncRNA	0	0	0	0	0	0	0	0	0	0.069065	0	0	0	0	0	0	0.039325	0	0	0	0	0	0	0.062546
102632957	LOC102632957	XR_378815.3	NA	NA	NA	NA	PREDICTED: Mus musculus uncharacterized LOC102632957 (LOC102632957), ncRNA	0.056469	0	0	0.01089	0	0	0	0.055922	0.01668	0.015655	0.018472	0	0.009908	0.014551	0.043108	0.014865	0	0	0	0	0.01175	0.014702	0	0
102632958	Gm30900	XR_373390.2	NA	NA	NA	NA	PREDICTED: Mus musculus predicted gene, 30900 (Gm30900), ncRNA	0	0	0	0.048379	0	0	0	0	0	0	0.011515	0	0	0	0	0	0.030311	0	0	0	0	0	0.018953	0.030211
102632961	Gm30903	XR_373636.2	NA	NA	NA	NA	PREDICTED: Mus musculus predicted gene, 30903 (Gm30903), ncRNA	0	0	0	0	0	0	0	0	0	0	0	0	0	0	0.023968	0	0	0	0	0	0	0	0	0
102632962	Gm30904	XR_373985.2	NA	NA	NA	NA	PREDICTED: Mus musculus predicted gene, 30904 (Gm30904), ncRNA	0.86472	0.349235	0.092655	0.170059	0	0.168978	0	0	0.102246	0.057896	0.175457	0	0	0	0.046797	0.056479	0	0.050497	0.129203	0.121391	0.099103	0	0.091852	0.134668
102632963	Gm30905	XR_379696.2;XR_870991.1;XR_870992.1;XR_870993.1	NA	NA	NA	NA	PREDICTED: Mus musculus predicted gene, 30905 (Gm30905), transcript variant X1, ncRNA	0.0521744	0	0	0.00369318	0.00798922	0	0	0	0	0.0091524	0.0578849	0	0	0.0382827	0.0515087	0	0	0.0377597	0.0518894	0	0	0.107791	0	0
102632964	Gm30906	XR_380102.2	NA	NA	NA	NA	PREDICTED: Mus musculus predicted gene, 30906 (Gm30906), ncRNA	0.022013	0.027243	0.028299	0.032235	0.04711	0.034404	0.077939	0.068971	0.062621	0	0.164027	0.053163	0.079578	0.086142	0.0542	0.022	0.009059	0.036332	0.075323	0.01635	0.064705	0.02176	0.049494	0.037069
102632966	Gm30908	XR_375244.2;XR_375245.2	NA	NA	NA	NA	PREDICTED: Mus musculus predicted gene, 30908 (Gm30908), transcript variant X1, ncRNA	0.610743	0.579152	0.535889	0.63124	0.212847	0.790958	0.467314	0.421386	0.498283	0.528143	0.6549	0.557822	0.0602127	0.856825	0.575163	0.551608	0.740222	1.05005	0.315745	0.437135	0.456147	0.591052	0.279324	0.708878
102632969	Gm30911	XR_390997.2	NA	NA	NA	NA	PREDICTED: Mus musculus predicted gene, 30911 (Gm30911), ncRNA	0	0.077032	0.052218	0	0	0	0	0	0	0	0	0.120187	0	0	0	0	0.061585	0	0	0	0	0	0.037174	0
102632974	Gm30915	XR_872786.1	NA	NA	NA	NA	PREDICTED: Mus musculus predicted gene, 30915 (Gm30915), transcript variant X1, ncRNA	0	0	0	0	0.0476503	0	0	0	0	0	0.127577	0	0	0	0.167895	0	0	0	0	0	0.00676117	0	0.0506525	0
102632977	Gm28850	XR_882320.1	NA	NA	NA	NA	PREDICTED: Mus musculus predicted gene 28850 (Gm28850), ncRNA	0	0	0	0	0	0	0	0	0	0	0	0	0	0	0	0	0.044541	0	0	0	0	0	0	0
102632980	Gm30918	XR_382205.2	NA	NA	NA	NA	PREDICTED: Mus musculus predicted gene, 30918 (Gm30918), ncRNA	0.043983	0.03629	0	0.021469	0	0	0	0	0	0.015432	0	0.035408	0	0	0	0	0	0.01624	0	0	0	0	0	0.02795
102632989	Gm30925	XR_388067.2;XR_388068.2	NA	NA	NA	NA	PREDICTED: Mus musculus predicted gene, 30925 (Gm30925), transcript variant X4, ncRNA	0.0343797	0	0	0.0212033	0	0	0	0	0	0	0	0	0	0	0	0	0	0	0	0	0.00653995	0	0	0
102632991	Gm30926	XR_383249.1	NA	NA	NA	NA	PREDICTED: Mus musculus predicted gene, 30926 (Gm30926), ncRNA	0	0	0	0.005252	0	0	0	0	0	0	0	0	0	0.026951	0	0	0	0.012442	0	0	0	0	0	0
102632993	Gm30928	XR_378490.2;XR_378491.2	NA	NA	NA	NA	PREDICTED: Mus musculus predicted gene, 30928 (Gm30928), transcript variant X1, ncRNA	0.0375987	0.0734726	0.0553029	0.0579559	0.0211404	0.0236056	0.046658	0.035792	0.0998656	0.0498179	0.0872448	0.0885541	0.00703096	0.13255	0.0648992	0.049389	0.055978	0.0502714	0.0678647	0.0351542	0.0261434	0.0447035	0.0168084	0
102632998	Gm30931	XR_378933.2	NA	NA	NA	NA	PREDICTED: Mus musculus predicted gene, 30931 (Gm30931), ncRNA	0	0	0	0.025525	0	0	0.041098	0	0	0	0	0	0	0.034106	0	0	0.041647	0.077235	0	0	0	0	0	0.03323
102632999	Gm30932	XR_373854.1	NA	NA	NA	NA	PREDICTED: Mus musculus predicted gene, 30932 (Gm30932), ncRNA	0	0	0	0	0	0	0	0	0	0	0	0	0	0	0	0	0	0	0	0	0	0	0	0
102633001	Gm30933	XR_001779101.1	NA	NA	NA	NA	PREDICTED: Mus musculus predicted gene, 30933 (Gm30933), ncRNA	0	0	0	0	0	0	0	0	0	0	0	0	0	0	0	0	0	0	0	0	0	0	0	0
102633004	Gm30936	XR_379576.3	NA	NA	NA	NA	PREDICTED: Mus musculus predicted gene, 30936 (Gm30936), ncRNA	0.026628	0.049379	0.109766	0.111716	0.103403	0.062781	0.047036	0.083544	0.10845	0.101928	0.057652	0.128619	0.142862	0.117229	0.180485	0.12385	0.101009	0.042432	0.068186	0.095478	0.069771	0.059225	0.022885	0.012691
102633006	Gm30938	XR_385891.3	NA	NA	NA	NA	PREDICTED: Mus musculus predicted gene, 30938 (Gm30938), ncRNA	0.114117	0.092652	0.039616	0.211348	0.032382	0.109526	0.057127	0.051537	0.073507	0.086843	0.239508	0.03702	0.183891	0.080944	0.055813	0.184569	0.113542	0.096305	0.144074	0.124948	0.120842	0	0.079929	0.061181
102633008	Gm38450	XR_390439.2	NA	NA	NA	NA	PREDICTED: Mus musculus predicted gene, 38450 (Gm38450), transcript variant X1, ncRNA	0	0	0	0	0	0	0	0	0	0	0	0	0	0	0	0	0	0	0	0	0	0	0	0
102633010	Gm30940	XR_866434.2	NA	NA	NA	NA	PREDICTED: Mus musculus predicted gene, 30940 (Gm30940), ncRNA	0	0	0	0.058966	0	0.135497	0	0	0	0	0	0	0	0	0.225904	0	0	0	0.184125	0	0	0.079608	0	0.198383
102633014	Gm30944	XR_375760.1	NA	NA	NA	NA	PREDICTED: Mus musculus predicted gene, 30944 (Gm30944), ncRNA	0	0	0.025451	0.010002	0.106834	0	0	0.01712	0	0.072199	0.03393	0.011327	0.001092	0	0	0	0	0.060528	0.062463	0.149517	0.036175	0.08102	0.019876	0.139946
102633020	Gm30948	XR_382000.1	NA	NA	NA	NA	PREDICTED: Mus musculus predicted gene, 30948 (Gm30948), ncRNA	0.004723	0	0	0	0	0.005634	0	0.005919	0.005296	0	0.011731	0	0.006292	0	0	0.00472	0	0	0	0	0	0	0.007079	0
102633025	Gm30950	XR_382567.2	NA	NA	NA	NA	PREDICTED: Mus musculus predicted gene, 30950 (Gm30950), ncRNA	0	0.199517	0	0	0	0	0	0	0	0	0	0	0	0	0	0	0	0	0	0	0	0	0	0
102633030	Gm30954	XR_001778738.1;XR_870114.2	NA	NA	NA	NA	PREDICTED: Mus musculus predicted gene, 30954 (Gm30954), transcript variant X3, ncRNA	0	0	0	0	0	0	0	0	0	0	0	0	0.0283431	0	0.00880815	0	0	0	0	0	0	0	0	0
102633032	LOC102633032	XM_006535583.2	GO:0003674(molecular_function);GO:0005575(cellular_component);GO:0008150(biological_process)	NA	NA	NA	PREDICTED: Mus musculus uncharacterized LOC102633032 (LOC102633032), mRNA	0.018565	0.053305	0.154117	0.00589	0.090626	0.140513	0.049718	0.085798	0.048016	0.071344	0.023056	0.024959	0.159885	0.065563	0.069086	0.081561	0.011349	0.269563	0.074279	0.091052	0.08218	0.000734	0.077904	0.157939
102633035	Gm28979	NR_110509.1	NA	NA	NA	NA	Mus musculus predicted gene 28979 (Gm28979), long non-coding RNA	0	0.018575	0	0	0	0.008713	0	0	0	0	0	0	0	0	0	0	0	0	0	0.009069	0.006448	0	0.008399	0
102633037	Gm30958	XR_001782284.1	NA	NA	NA	NA	PREDICTED: Mus musculus predicted gene, 30958 (Gm30958), ncRNA	0.223718	0.157009	0.176309	0.123043	0.137605	0.206464	0.094213	0.101917	0.266568	0.054121	0.041612	0.106181	0.12555	0.065831	0.141246	0.128508	0.10662	0.053424	0.177268	0.064982	0.031929	0.218647	0.079954	0.136351
102633038	Gm30959	XR_871449.1	NA	NA	NA	NA	PREDICTED: Mus musculus predicted gene, 30959 (Gm30959), ncRNA	0.062535	0.021197	0.047846	0.075326	0.054891	0.07729	0.0851	0.086005	0.019207	0.07211	0.103176	0.07361	0.071313	0.244704	0.184499	0.104587	0.133222	0.012016	0.24181	0.047779	0.06587	0.0749	0.062947	0.023346
102633040	Gm30961	XR_877345.1;XR_386182.2	NA	NA	NA	NA	PREDICTED: Mus musculus predicted gene, 30961 (Gm30961), transcript variant X2, ncRNA	0	0	0	0.0159803	0	0.05207	0	0	0.0326963	0.0456392	0	0	0	0	0	0	0	0	0	0	0	0	0	0
102633042	Gm30963	XR_871945.2;XR_001779839.1	NA	NA	NA	NA	PREDICTED: Mus musculus predicted gene, 30963 (Gm30963), transcript variant X2, ncRNA	0	0	0	0	0.0210109	0	0	0	0	0.0272124	0	0	0.016764	0.000421352	0	0.0223886	0	0	0	0	0	0	0.00968839	0
102633044	Gm14808	XR_387006.3;XR_387007.3	NA	NA	NA	NA	PREDICTED: Mus musculus predicted gene 14808 (Gm14808), transcript variant X1, ncRNA	0.22907	0.188625	0	0	0.0977223	0.0546504	0.05383	0.088303	0	0.024111	0.22759	0	0.0258406	0.0448209	0.028656	0.0457871	0	0	0	0.0415245	0.121323	0.0452873	0	0.127282
102633046	Gm30966	XR_381764.2	NA	NA	NA	NA	PREDICTED: Mus musculus predicted gene, 30966 (Gm30966), transcript variant X2, ncRNA	0	0	0	0	0	0	0	0	0	0	0	0	0	0	0.03902	0	0	0	0	0	0	0	0	0
102633051	Gm30969	XR_383356.2	NA	NA	NA	NA	PREDICTED: Mus musculus predicted gene, 30969 (Gm30969), ncRNA	0	0	0	0	0	0	0	0	0	0	0.022269	0	0	0	0	0	0	0	0	0	0	0	0	0
102633053	Gm30971	XR_383819.1	NA	NA	NA	NA	PREDICTED: Mus musculus predicted gene, 30971 (Gm30971), ncRNA	0	0	0	0	0	0	0	0	0	0	0	0	0	0	0	0	0	0	0	0.055152	0	0	0	0
102633057	Gm30974	XR_373208.2	NA	NA	NA	NA	PREDICTED: Mus musculus predicted gene, 30974 (Gm30974), ncRNA	0	0	0	0.032173	0	0	0	0	0	0	0	0	0	0	0	0	0.056651	0	0	0	0	0	0.050275	0
102633061	Gm30978	XR_001778535.1	NA	NA	NA	NA	PREDICTED: Mus musculus predicted gene, 30978 (Gm30978), ncRNA	0	0	0	0	0.145735	0	0	0	0	0	0	0	0	0	0.013907	0	0	0.02744	0	0.030444	0.038544	0.062255	0.005664	0.022412
102633065	Gm13470	XR_374346.3	NA	NA	NA	NA	PREDICTED: Mus musculus predicted gene 13470 (Gm13470), transcript variant X1, ncRNA	0.0547062	0	0.0509626	0.240329	0	0	0	0	0	0.11497	0	0.146764	0.107873	0.079576	0.0453019	0	0	0	0	0.0247919	0	0.054077	0.0820028	0.0521459
102633067	Gm30983	XR_385755.2	NA	NA	NA	NA	PREDICTED: Mus musculus predicted gene, 30983 (Gm30983), ncRNA	0	0	0	0	0	0	0	0.009489	0	0	0	0	0	0	0	0	0	0	0	0	0	0	0	0
102633068	Gm30984	XR_877095.1;XR_877094.1	NA	NA	NA	NA	PREDICTED: Mus musculus predicted gene, 30984 (Gm30984), transcript variant X1, ncRNA	0.499368	0.0798897	0.0660627	0.195768	0.114116	0.237211	0.264101	0.0782918	0.402353	0.0927948	0.301933	0.132009	0.271606	0.0305573	0.177433	0.328447	0.241352	0.0860359	0.0877163	0.0963791	0.187214	0.075284	0.152708	0.104203
102633069	Gm30985	XR_374878.1	NA	NA	NA	NA	PREDICTED: Mus musculus predicted gene, 30985 (Gm30985), ncRNA	0	0	0	0	0	0	0	0	0	0.085063	0	0	0	0.110967	0	0	0	0	0	0.065923	0	0.035683	0	0
102633070	Gm30986	XR_374992.2	NA	NA	NA	NA	PREDICTED: Mus musculus predicted gene, 30986 (Gm30986), transcript variant X2, ncRNA	0.164513	0	0.0255569	0.0840882	0.0293073	0	0	0.00412618	0	0	0	0.0331277	0	0.161036	0.0521333	0.0411273	0	0	0.0470416	0.024865	0	0.0271188	0	0.0258892
102633077	Gm30991	XR_001783865.1;XR_375761.3	NA	NA	NA	NA	PREDICTED: Mus musculus predicted gene, 30991 (Gm30991), transcript variant X3, ncRNA	0	0	0	0	0	0	0.00869236	0.0170359	0	0	0.00934416	0.0179285	0.030073	0.0294431	0	0.0150394	0.0180365	0	0.0172022	0	0	0.0223125	0.0225562	0.0143436
102633083	Gm30996	XR_382001.2	NA	NA	NA	NA	PREDICTED: Mus musculus predicted gene, 30996 (Gm30996), transcript variant X4, ncRNA	0	0	0	0	0.000466	0	0	0	0	0	0	0	0	0	0	0	0	0	0	0	0	0	0	0
102633087	Gm30998	XR_377176.3	NA	NA	NA	NA	PREDICTED: Mus musculus predicted gene, 30998 (Gm30998), ncRNA	0	0.020494	0.035327	0	0	0	0.089412	0	0.026051	0	0	0.011143	0	0	0	0	0	0	0	0.010082	0	0	0	0
102633095	Gm31005	XR_389002.2;XR_001780314.1	NA	NA	NA	NA	PREDICTED: Mus musculus predicted gene, 31005 (Gm31005), transcript variant X1, ncRNA	0.0741517	0.019247	0.0644142	0.023111	0.0248215	0.110129	0.0842291	0.030346	0	0	0.202359	0.0287591	0.0266541	0.0465988	0.0592968	0.0238813	0.0427246	0.0527631	0.0511163	0.071998	0.0560524	0.0452766	0	0.0569806
102633100	Gm31009	XM_017321257.1	NA	NA	NA	NA	PREDICTED: Mus musculus predicted gene, 31009 (Gm31009), mRNA	0	0	0	0	0	0	0	0	0	0	0.027221	0	0	0	0	0	0	0	0	0	0	0	0	0
102633102	Gm31011	XR_373898.2	NA	NA	NA	NA	PREDICTED: Mus musculus predicted gene, 31011 (Gm31011), ncRNA	0	0	0.014403	0	0.026147	0.050776	0.025091	0.010136	0	0	0.026432	0	0.03658	0	0.052873	0	0.017517	0	0.047309	0	0	0.021038	0	0
102633104	Gm31013	XR_379210.1;XR_379209.1;XR_870607.1	NA	NA	NA	NA	PREDICTED: Mus musculus predicted gene, 31013 (Gm31013), transcript variant X2, ncRNA	0.0818651	0.0675457	0.0505036	0	0	0	0	0	0.0610019	0	0	0	0	0	0.045195	0	0	0	0	0	0	0	0	0
102633107	Gm31015	XR_385638.3	NA	NA	NA	NA	PREDICTED: Mus musculus predicted gene, 31015 (Gm31015), ncRNA	0.057579	0.15426	0.205501	0.152821	0.128293	0.07415	0.124654	0.030118	0.145602	0.065765	0.119339	0.127116	0.111494	0.098649	0.135136	0.234441	0.10339	0.133101	0.049371	0.113145	0.104961	0.066514	0.139708	0.054854
102633109	Gm11884	XR_881152.1;XR_881153.1	NA	NA	NA	NA	PREDICTED: Mus musculus predicted gene 11884 (Gm11884), transcript variant X1, ncRNA	0	0	0	0	0	0	0	0	0	0.0119855	0	0	0	0	0.0791465	0	0	0	0	0	0	0.0272319	0	0
102633110	Gm31017	XR_390526.3	NA	NA	NA	NA	PREDICTED: Mus musculus predicted gene, 31017 (Gm31017), ncRNA	0	0	0	0	0	0	0	0	0	0	0.024917	0	0	0	0	0	0	0	0	0	0	0	0	0.040076
102633118	Gm31025	XR_381391.2	NA	NA	NA	NA	PREDICTED: Mus musculus predicted gene, 31025 (Gm31025), ncRNA	0	0	0.028024	0.05482	0	0.023923	0	0	0.022491	0.063327	0.012453	0	0.02672	0.01962	0.050115	0	0.024038	0	0.022849	0.054531	0	0.019824	0.022546	0
102633119	Gm31026	XR_375669.1	NA	NA	NA	NA	PREDICTED: Mus musculus predicted gene, 31026 (Gm31026), ncRNA	0	0	0	0	0	0	0	0	0	0	0	0	0	0	0.046626	0	0	0	0	0	0	0	0	0
102633129	Gm31034	XR_387651.3;XR_387652.2;XR_878729.1	NA	NA	NA	NA	PREDICTED: Mus musculus predicted gene, 31034 (Gm31034), transcript variant X2, ncRNA	0	0	0	0	0	0	0	0	0	0	0	0	0.0277061	0	0	0.0340706	0	0	0	0.0258035	0	0.0443398	0.0255505	0
102633133	Gm31037	XR_388069.2	NA	NA	NA	NA	PREDICTED: Mus musculus predicted gene, 31037 (Gm31037), ncRNA	0	0	0	0	0	0.062933	0	0	0	0	0	0	0.147764	0	0.120903	0.004904	0.050585	0.067949	0	0	0.012129	0	0	0
102633143	Gm31045	XR_378818.1	NA	NA	NA	NA	PREDICTED: Mus musculus predicted gene, 31045 (Gm31045), transcript variant X1, ncRNA	0.190363	0	0.025718	0.025708	0.017531	0.10862	0.056105	0	0.171677	0.079814	0.091744	0.057468	0.061227	0.156433	0	0.078743	0.074141	0.035145	0.009793	0.04323	0.060829	0.091265	0.024684	0.099923
102633148	Gm31050	XR_378936.2	NA	NA	NA	NA	PREDICTED: Mus musculus predicted gene, 31050 (Gm31050), ncRNA	0.054003	0	0	0	0	0.032209	0	0	0	0	0	0.065211	0	0	0	0	0	0	0	0.024473	0	0	0	0
102633152	Gm28703	XR_001779256.1;XR_379697.3	NA	NA	NA	NA	PREDICTED: Mus musculus predicted gene 28703 (Gm28703), transcript variant X1, ncRNA	0.0262294	0.0346256	0.0634327	0.134125	0.189568	0.112554	0.0680282	0.091913	0.170451	0.209158	0.00842614	0.132479	0.118539	0.0820116	0.10475	0.12055	0.100648	0.058033	0.16843	0.104031	0.130892	0.14465	0.110009	0.0649719
102633157	Gm31055	XR_391000.2	NA	NA	NA	NA	PREDICTED: Mus musculus predicted gene, 31055 (Gm31055), ncRNA	0	0	0	0.017851	0	0	0	0	0	0.051325	0	0	0.064968	0	0	0	0	0	0	0	0	0.144766	0.017299	0
102633158	Gm31056	XR_380498.1	NA	NA	NA	NA	PREDICTED: Mus musculus predicted gene, 31056 (Gm31056), ncRNA	0	0	0	0.033248	0	0	0	0.050841	0	0	0	0	0	0	0	0	0	0	0	0.102069	0	0	0	0.086568
102633169	Gm31064	XR_381766.2;XR_381767.3;XR_381765.3	NA	NA	NA	NA	PREDICTED: Mus musculus predicted gene, 31064 (Gm31064), transcript variant X2, ncRNA	0	0	0	0	0	0	0	0	0	0	0	0	0.0497092	0	0	0.00932173	0	0	0	0	0	0.00909694	0.0559261	0.0656938
102633170	Gm31065	XR_376509.2	NA	NA	NA	NA	PREDICTED: Mus musculus predicted gene, 31065 (Gm31065), ncRNA	0	0.024065	0.008373	0.020147	0.029395	0.032823	0	0	0.020572	0.114604	0.102517	0.001329	0.073077	0.045685	0.022786	0.163715	0	0.072707	0.083879	0	0.19431	0.047157	0.041245	0
102633171	Gm31066	XR_382092.2	NA	NA	NA	NA	PREDICTED: Mus musculus predicted gene, 31066 (Gm31066), ncRNA	0	0	0.067287	0	0	0	0	0	0	0	0.089702	0.08722	0	0.070663	0	0	0	0	0.082569	0.065465	0.127516	0	0.28406	0.068849
102633174	Gm31068	XR_377177.2	NA	NA	NA	NA	PREDICTED: Mus musculus predicted gene, 31068 (Gm31068), ncRNA	0	0.068455	0	0.034051	0.030324	0	0	0	0.017559	0	0	0	0	0	0	0.003563	0	0	0	0	0	0	0.031807	0
102633177	Gm31069	XR_388207.2;XR_388208.2	NA	NA	NA	NA	PREDICTED: Mus musculus predicted gene, 31069 (Gm31069), transcript variant X2, ncRNA	0.08755	0	0	0	0.123146	0	0.045414	0	0.001636	0.0374749	0.063685	0	0.240486	0.085652	0.0725	0.0869157	0.130126	0.127046	0.100083	0	0.077282	0	0.065618	0
102633189	Gm31078	XR_373900.2	NA	NA	NA	NA	PREDICTED: Mus musculus predicted gene, 31078 (Gm31078), ncRNA	0	0.027625	0	0	0	0	0	0	0	0	0	0	0	0	0.009242	0	0	0	0	0	0	0	0	0
102633190	LOC102633190	XR_385074.3	NA	NA	NA	NA	PREDICTED: Mus musculus uncharacterized LOC102633190 (LOC102633190), ncRNA	0.044837	0	0	0.03301	0	0	0	0	0.100309	0	0	0.054142	0.176028	0.153526	0.022974	0	0.161228	0.024833	0	0	0.001979	0	0.033604	0
102633196	Gm31084	XR_385757.2	NA	NA	NA	NA	PREDICTED: Mus musculus predicted gene, 31084 (Gm31084), transcript variant X1, ncRNA	0.0563736	0	0	0	0	0	0	0	0	0	0	0	0	0	0	0	0	0	0	0	0	0	0	0
102633197	Gm31085	XR_881154.1;XR_390441.1	NA	NA	NA	NA	PREDICTED: Mus musculus predicted gene, 31085 (Gm31085), transcript variant X1, ncRNA	0	0	0.0777686	0	0	0	0	0	0	0	0	0	0	0	0	0	0	0	0	0.0145545	0	0	0	0
102633200	Gm31088	XR_386316.2;XR_877530.1	NA	NA	NA	NA	PREDICTED: Mus musculus predicted gene, 31088 (Gm31088), transcript variant X1, ncRNA	0.049733	0	0.0855936	0.0370312	0	0	0.0256382	0	0	0	0	0.122146	0	0	0	0.111708	0	0	0	0.0229198	0.0668181	0	0.0706569	0.0382458
102633204	Gm31091	XR_380940.3	NA	NA	NA	NA	PREDICTED: Mus musculus predicted gene, 31091 (Gm31091), ncRNA	0	0	0	0	0	0	0	0	0	0	0	0	0	0	0	0	0	0	0	0	0	0	0	0
102633209	Gm31096	XR_375763.2;XR_867401.1;XR_375764.1;XR_867402.1	NA	NA	NA	NA	PREDICTED: Mus musculus predicted gene, 31096 (Gm31096), transcript variant X2, ncRNA	0.129771	0.256104	0.0623439	0.0502082	0.110808	0.0111356	0.0434853	0.0496184	0.0859497	0.0681382	0.0734414	0.00835006	0	0.0676505	0.0574534	0	0.0111892	0.0728563	0.141042	0.323955	0.0846154	0.10087	0.174358	0.403941
102633219	Gm31101	XR_387399.1	NA	NA	NA	NA	PREDICTED: Mus musculus predicted gene, 31101 (Gm31101), ncRNA	0	0	0	0	0	0	0.094854	0	0	0	0	0	0	0	0	0	0	0	0	0	0	0	0	0
102633221	Gm31103	XR_377383.2	NA	NA	NA	NA	PREDICTED: Mus musculus predicted gene, 31103 (Gm31103), ncRNA	0.213387	0.118132	0.061608	0.048421	0	0.118594	0.077963	0.165767	0.125091	0.029236	0.082131	0.025821	0.186315	0.032349	0.013326	0.056292	0.023516	0.293027	0.021168	0	0.029188	0.065372	0.173478	0
102633236	Gm13481	XR_374349.2;XR_374348.2	NA	NA	NA	NA	PREDICTED: Mus musculus predicted gene 13481 (Gm13481), transcript variant X2, ncRNA	0.0305465	0	0.0848624	0.0521856	0.108266	0	0.0425228	0.0510448	0.103515	0.0849049	0.0214477	0.056296	0.0406979	0.0199225	0.153589	0.0203523	0.0589887	0.00526366	0.069838	0.175343	0.0520101	0.0201297	0.0898353	0.0485924
102633237	Gm31114	XR_379698.1	NA	NA	NA	NA	PREDICTED: Mus musculus predicted gene, 31114 (Gm31114), ncRNA	0	0	0	0.019204	0	0.010429	0	0	0	0	0	0	0	0	0	0	0	0	0	0	0	0	0	0.025
102633240	Gm31115	XR_001784339.1;XR_390648.2;XR_390646.1;XR_390649.1	NA	NA	NA	NA	PREDICTED: Mus musculus predicted gene, 31115 (Gm31115), transcript variant X5, ncRNA	0.124589	0.0192823	0.0803547	0.0114078	0.057811	0.0367988	0	0.0390535	0.0873633	0.0318692	0	0.0376279	0.0622754	0.0457783	0.0903138	0.186698	0.0466871	0.0515459	0.0886372	0.0917883	0.0275058	0.0752607	0.151647	0.207866
102633243	Gm31118	XR_391001.2	NA	NA	NA	NA	PREDICTED: Mus musculus predicted gene, 31118 (Gm31118), ncRNA	0.140506	0.173894	0.16318	0.027005	0.112576	0.125705	0.020705	0.132366	0.177268	0	0	0.042417	0.046801	0.085913	0.029088	0.070212	0.063156	0.097277	0.085277	0.095512	0.093021	0.138891	0.051162	0
102633249	Gm31121	XR_376248.1	NA	NA	NA	NA	PREDICTED: Mus musculus predicted gene, 31121 (Gm31121), ncRNA	0	0	0	0	0	0	0	0	0	0.015518	0	0	0	0	0	0	0	0	0	0	0	0	0	0
102633257	Gm31125	XR_376510.1	NA	NA	NA	NA	PREDICTED: Mus musculus predicted gene, 31125 (Gm31125), ncRNA	0.070816	0	0	0	0	0	0	0	0	0.081578	0	0	0	0.058296	0	0	0	0	0	0	0	0	0	0.095545
102633258	Gm31126	XR_001780936.1;XR_001780938.1;XR_001780940.1	NA	NA	NA	NA	PREDICTED: Mus musculus predicted gene, 31126 (Gm31126), transcript variant X7, ncRNA	0	0	0.00452506	0.00583173	0	0	0.042253	0	0	0	0	0.00961738	0	0	0	0	0	0	0	0	0.00351496	0	0.0044773	0
102633259	Gm16249	XR_382462.1	NA	NA	NA	NA	PREDICTED: Mus musculus predicted gene 16249 (Gm16249), ncRNA	0	0	0	0	0	0	0	0	0	0	0	0	0	0	0.014507	0	0	0	0	0	0.008217	0	0	0
102633260	Gm31127	XR_377178.2	NA	NA	NA	NA	PREDICTED: Mus musculus predicted gene, 31127 (Gm31127), ncRNA	0.014666	0.037693	0.07068	0.044778	0.062512	0.006998	0.074811	0.051103	0.102229	0.02827	0.018214	0.036405	0.00977	0.016643	0.030333	0.043874	0	0.030704	0.058678	0.061923	0.022267	0.021697	0.043967	0
102633261	Gm31128	XR_382570.2	NA	NA	NA	NA	PREDICTED: Mus musculus predicted gene, 31128 (Gm31128), ncRNA	0.056013	0	0	0	0	0	0	0	0	0	0	0	0	0	0	0	0	0	0.05056	0	0	0	0	0.064971
102633262	Gm31129	XR_387653.2	NA	NA	NA	NA	PREDICTED: Mus musculus predicted gene, 31129 (Gm31129), transcript variant X1, ncRNA	0	0	0	0	0	0	0	0	0	0	0	0	0	0	0.0104965	0	0	0	0	0	0	0	0	0
102633263	Gm31130	XR_382857.2	NA	NA	NA	NA	PREDICTED: Mus musculus predicted gene, 31130 (Gm31130), transcript variant X2, ncRNA	0	0	0	0.011119	0	0	0.038242	0	0.102184	0.063937	0	0	0	0	0	0	0	0	0	0	0	0.120093	0	0
102633271	Gm31135	XR_870126.1;XR_001778499.1;XR_001778500.1;XR_001778501.1;XR_001778505.1;XR_001778504.1	NA	NA	NA	NA	PREDICTED: Mus musculus predicted gene, 31135 (Gm31135), transcript variant X10, ncRNA	0.00627368	0.0645364	0.0513067	0.0317116	0.0401248	0.0299363	0.018491	0.0157259	0.0462279	0.0329746	0.031053	0.0303049	0.0088884	0.00613799	0.0331295	0.0125409	0.0141377	0.020873	0.0177906	0.0313134	0.0306943	0.0154527	0.0626024	0.0268717
102633277	Gm38452	XR_373860.2;XR_865871.1;XR_865869.1	NA	NA	NA	NA	PREDICTED: Mus musculus predicted gene, 38452 (Gm38452), transcript variant X5, ncRNA	0	0.0409783	0.0149686	0.0148628	0.0141865	0.0563938	0.00782798	0.00466046	0.0161337	0.0615723	0	0	0.00530787	0	0.00553468	0	0.0544908	0.0586449	0.0151811	0	0.0275081	0.00656358	0.028532	0
102633279	Gm31141	XR_379580.2	NA	NA	NA	NA	PREDICTED: Mus musculus predicted gene, 31141 (Gm31141), transcript variant X1, ncRNA	0.025767	0	0	0.018866	0	0	0	0.025535	0	0	0.063895	0.031115	0.068433	0	0.018564	0	0.030886	0.057086	0	0.023217	0	0.023249	0.019312	0
102633281	Gm31143	XR_385640.2	NA	NA	NA	NA	PREDICTED: Mus musculus predicted gene, 31143 (Gm31143), ncRNA	0	0	0	0	0	0	0	0	0	0	0	0	0	0.059679	0	0.071713	0	0	0	0	0	0	0	0
102633283	Gm31145	XR_390442.2;XR_881157.1;XR_881159.1;XR_881156.2;XR_881155.2;XR_390443.2	NA	NA	NA	NA	PREDICTED: Mus musculus predicted gene, 31145 (Gm31145), transcript variant X7, ncRNA	0.0246327	0.0475046	0.0405468	0.0568941	0.032606	0.0530542	0.0324164	0.0179029	0.0199003	0.0225347	0.00886278	0.024647	0.0235323	0.0100582	0.0200773	0.0341562	0.030409	0.0199231	0.0162893	0.0908779	0.027161	0.0335385	0.0549776	0.0320685
102633285	Gm31146	XR_001783616.1;XR_374879.2	NA	NA	NA	NA	PREDICTED: Mus musculus predicted gene, 31146 (Gm31146), transcript variant X1, ncRNA	0	0	0	0.0236675	0	0	0	0	0	0	0	0	0	0	0.0542594	0	0	0	0.11725	0.148469	0	0	0	0
102633286	Gm31147	XR_877531.1;XR_386317.2	NA	NA	NA	NA	PREDICTED: Mus musculus predicted gene, 31147 (Gm31147), transcript variant X1, ncRNA	0.0332343	0	0	0.0491592	0	0	0.0395764	0	0	0	0.0208462	0	0.0223636	0	0.0277994	0.0335507	0	0	0.0191878	0.0328615	0	0	0.0125805	0
102633290	Gm31151	XR_386560.3;XR_877735.1	NA	NA	NA	NA	PREDICTED: Mus musculus predicted gene, 31151 (Gm31151), transcript variant X2, ncRNA	0	0.0594401	0	0.00715029	0	0	0.0141546	0	0	0	0	0	0	0	0	0	0.0225471	0	0.00201314	0	0	0.0237376	0	0
102633293	Gm31154	XR_375673.2;XR_001783838.1;XR_867292.1	NA	NA	NA	NA	PREDICTED: Mus musculus predicted gene, 31154 (Gm31154), transcript variant X3, ncRNA	0.0886439	0.0331122	0.0755022	0.0841953	0.0245691	0.189661	0.240037	0.0823389	0.245911	0.154764	0.100538	0.254662	0.270158	0.112423	0.310113	0.477749	0.213316	0.241191	0.116045	0.0460347	0.0126131	0.158759	0.0513084	0.0102303
102633301	Gm31160	XM_011240923.2;XM_011240922.1;XM_017321237.1;XM_017321239.1	NA	NA	NA	NA	PREDICTED: Mus musculus predicted gene, 31160 (Gm31160), transcript variant X2, mRNA	0.0985284	0.0890985	0.0581559	0.0921756	0.0823206	0.0116137	0.0888379	0.00471805	0.073747	0.0577038	0.0656021	0.155243	0.126357	0.139099	0.105616	0.073709	0.0620558	0.0940308	0.0229272	0.129837	0.0257825	0.0362387	0	0.0117874
102633311	Gm31169	XR_001785408.1;XR_869573.1	NA	NA	NA	NA	PREDICTED: Mus musculus predicted gene, 31169 (Gm31169), transcript variant X4, ncRNA	0	0	0	0	0	0	0	0	0	0	0	0	0	0	0	0	0	0	0	0.0120866	0.0160838	0	0.0102686	0
102633312	LOC102633312	XR_001780140.1	NA	NA	NA	NA	PREDICTED: Mus musculus uncharacterized LOC102633312 (LOC102633312), ncRNA	0	0	0	0.007489	0	0	0	0	0	0	0	0	0	0	0	0	0	0	0	0	0	0	0	0
102633320	Gm31175	XR_876270.1	NA	NA	NA	NA	PREDICTED: Mus musculus predicted gene, 31175 (Gm31175), transcript variant X1, ncRNA	0.014295	0	0	0	0	0	0.0169087	0.0179757	0	0	0.00890606	0	0	0.016791	0	0.0270792	0	0.00773235	0	0.0129996	0	0	0	0.0273434
102633322	LOC102633322	XR_379699.2;XR_379700.2	NA	NA	NA	NA	PREDICTED: Mus musculus uncharacterized LOC102633322 (LOC102633322), transcript variant X1, ncRNA	0.102697	0.237027	0.334648	0.157285	0.16726	0.213949	0.318073	0.225323	0.212955	0.172915	0.287207	0.062058	0.222532	0.163317	0.296481	0.18824	0.0620098	0.101142	0.175657	0.24454	0.122937	0.190333	0.162542	0.10777
102633329	Gm31180	XR_391002.3	NA	NA	NA	NA	PREDICTED: Mus musculus predicted gene, 31180 (Gm31180), ncRNA	0	0	0	0	0	0	0.080735	0	0	0	0.060599	0	0	0	0.075497	0	0	0	0	0	0.023803	0	0	0
102633342	Gm31190	XR_387656.3	NA	NA	NA	NA	PREDICTED: Mus musculus predicted gene, 31190 (Gm31190), transcript variant X2, ncRNA	0	0	0	0	0	0	0	0	0	0	0	0.0372427	0	0.063263	0	0	0	0.0241995	0	0	0	0	0	0
102633348	Gm31194	XR_389003.2	NA	NA	NA	NA	PREDICTED: Mus musculus predicted gene, 31194 (Gm31194), ncRNA	0.033469	0	0.016839	0.029572	0.024526	0.024431	0	0.020136	0.076278	0.065106	0.022267	0.061	0.013736	0.069659	0.018554	0.081601	0	0.09349	0.03393	0.102782	0.002184	0.020381	0	0.029939
102633352	Gm31197	XR_373509.2	NA	NA	NA	NA	PREDICTED: Mus musculus predicted gene, 31197 (Gm31197), ncRNA	0	0	0	0	0	0	0	0	0	0	0	0	0	0	0	0	0	0	0	0	0	0	0	0
102633353	Gm31198	XR_384882.2	NA	NA	NA	NA	PREDICTED: Mus musculus predicted gene, 31198 (Gm31198), ncRNA	0	0	0	0	0	0	0	0	0	0	0	0	0	0	0	0	0	0	0	0	0	0	0	0
102633358	Gm31202	XR_380243.2	NA	NA	NA	NA	PREDICTED: Mus musculus predicted gene, 31202 (Gm31202), ncRNA	0	0	0	0	0	0	0	0	0	0	0	0	0	0	0	0	0	0	0	0	0	0	0	0
102633361	Gm31205	XR_386190.2;XR_386187.2	NA	NA	NA	NA	PREDICTED: Mus musculus predicted gene, 31205 (Gm31205), transcript variant X4, ncRNA	0	0	0	0.00519823	0	0	0	0	0	0	0	0	0	0	0	0	0	0	0	0	0	0	0	0
102633362	Gm31206	XR_386410.2	NA	NA	NA	NA	PREDICTED: Mus musculus predicted gene, 31206 (Gm31206), transcript variant X2, ncRNA	0	0	0	0	0	0	0	0	0	0	0	0	0	0	0	0	0	0	0	0	0.00181096	0	0	0.00382678
102633368	Gm31210	XR_375766.1	NA	NA	NA	NA	PREDICTED: Mus musculus predicted gene, 31210 (Gm31210), ncRNA	0	0	0	0	0	0.004812	0	0	0	0	0	0	0	0	0	0	0	0	0	0	0.160229	0	0	0
102633371	Gm14902	XR_387009.1	NA	NA	NA	NA	PREDICTED: Mus musculus predicted gene 14902 (Gm14902), ncRNA	0	0	0	0	0	0	0	0	0.0216	0.180392	0.098123	0	0.040851	0.064437	0.055704	0.034178	0.093746	0	0	0.027789	0	0	0	0
102633372	Gm31213	XR_391633.3;XR_001778185.1;XR_882237.2;XR_001778183.1;XR_001778184.1	NA	NA	NA	NA	PREDICTED: Mus musculus predicted gene, 31213 (Gm31213), transcript variant X4, ncRNA	0.0756072	0.180647	0.0366592	0.0133702	0	0.0388094	0.0586621	0	0.0409572	0.00960993	0.0266065	0.0330755	0.0486187	0	0.0301924	0.027375	0.0147742	0.0100464	0.0354522	0.0412661	0.0159843	0.00400132	0.0239732	0.0304511
102633373	Gm31214	XR_878241.1;XR_878240.1;XR_878237.1;XR_387068.2	NA	NA	NA	NA	PREDICTED: Mus musculus predicted gene, 31214 (Gm31214), transcript variant X3, ncRNA	0.0275571	0.132426	0.0924659	0.0398141	0.105532	0.0554268	0.045371	0.0407913	0.0775561	0.0585646	0.109676	0.0783015	0.0371698	0.0487931	0.0829106	0.0789976	0.0800773	0.0617377	0.0741007	0.080828	0.0157604	0.0504619	0.0375484	0.017728
102633380	Gm31216	XR_001784864.1	NA	NA	NA	NA	PREDICTED: Mus musculus predicted gene, 31216 (Gm31216), ncRNA	0	0	0	0	0	0	0	0	0	0	0	0	0	0	0	0	0	0	0	0	0	0	0	0
102633383	Gm31218	XR_382572.2	NA	NA	NA	NA	PREDICTED: Mus musculus predicted gene, 31218 (Gm31218), ncRNA	0.041699	0.065384	0.103436	0.074998	0.061445	0.066224	0	0.062221	0.020753	0.211922	0	0.156424	0	0.018104	0.107066	0	0.152495	0.081996	0.058405	0.117408	0.15578	0.237805	0.155715	0.088197
102633384	Gm31219	XR_382664.3	NA	NA	NA	NA	PREDICTED: Mus musculus predicted gene, 31219 (Gm31219), transcript variant X2, ncRNA	0	0	0	0	0	0	0	0	0	0	0	0	0	0	0	0	0	0	0	0	0	0	0	0.093553
102633391	Gm31226	XR_377650.2	NA	NA	NA	NA	PREDICTED: Mus musculus predicted gene, 31226 (Gm31226), ncRNA	0.195598	0	0	0.024028	0.139304	0.007	0	0	0	0.062565	0.040486	0.078732	0	0.191358	0.053992	0.032581	0	0	0	0	0	0.064235	0.121514	0.093223
102633392	Gm31227	XR_874755.1;XR_383535.3	NA	NA	NA	NA	PREDICTED: Mus musculus predicted gene, 31227 (Gm31227), transcript variant X1, ncRNA	0.0206642	0.0255747	0.0192184	0.0453903	0.00787402	0	0	0.0467909	0.0231745	0.0217505	0.0513275	0	0	0	0	0	0	0	0.0236225	0.0187292	0.0131333	0	0	0.0196972
102633400	Gm20506	XR_001782153.1	NA	NA	NA	NA	PREDICTED: Mus musculus predicted gene 20506 (Gm20506), ncRNA	0	0	0	0	0	0	0	0	0	0	0	0	0	0	0.020548	0.049597	0	0	0	0	0	0.012264	0	0
102633401	Gm31235	XR_876948.1;XR_385761.1	NA	NA	NA	NA	PREDICTED: Mus musculus predicted gene, 31235 (Gm31235), transcript variant X3, ncRNA	0	0	0	0	0	0.00437599	0	0	0	0	0	0	0	0	0	0.0183334	0.0316796	0	0.0264153	0.0137631	0	0	0	0
102633405	Gm31239	XR_391003.2	NA	NA	NA	NA	PREDICTED: Mus musculus predicted gene, 31239 (Gm31239), ncRNA	0	0	0	0	0	0.066118	0	0	0	0.032282	0	0	0.072373	0	0	0	0	0.030495	0.039496	0.025119	0	0	0	0
102633406	Gm31240	XR_380501.2	NA	NA	NA	NA	PREDICTED: Mus musculus predicted gene, 31240 (Gm31240), ncRNA	0	0	0.025228	0	0	0.012383	0.015963	0	0	0	0	0	0	0	0	0	0	0	0	0	0	0	0	0
102633409	Gm31242	XR_375880.1	NA	NA	NA	NA	PREDICTED: Mus musculus predicted gene, 31242 (Gm31242), ncRNA	0.065848	0	0.024914	0.00682	0.100744	0	0.082389	0.106117	0	0.218042	0	0.134651	0	0	0	0.093492	0.093504	0.006449	0.035607	0.011023	0.161181	0.07555	0.063584	0.015511
102633410	Gm31243	XR_867649.1;XR_376114.3	NA	NA	NA	NA	PREDICTED: Mus musculus predicted gene, 31243 (Gm31243), transcript variant X1, ncRNA	0.0190389	0.0123874	0	0.0193503	0.075673	0	0	0	0	0	0	0	0	0	0	0	0	0	0.0150552	0	0.0158106	0	0	0.0251069
102633411	Gm31244	XR_376250.2	NA	NA	NA	NA	PREDICTED: Mus musculus predicted gene, 31244 (Gm31244), ncRNA	0	0	0	0	0	0	0	0	0	0	0	0	0	0.088452	0.030298	0.030237	0	0	0	0	0.324597	0	0.03955	0
102633420	Gm12223	XM_017314890.1;XR_879852.1	NA	NA	NA	NA	PREDICTED: Mus musculus predicted gene 12223 (Gm12223), transcript variant X12, misc_RNA	0.0312819	0.0293635	0.00884047	0.0130398	0.010138	0.0169054	0.0111876	0.0118544	0.0364336	0.0443687	0.0154782	0	0.0316108	0.0556755	0.0194898	0.00910553	0.011375	0.0157686	0.00542405	0	0	0	0	0
102633423	Gm31254	XR_001778991.1;XR_373510.3	NA	NA	NA	NA	PREDICTED: Mus musculus predicted gene, 31254 (Gm31254), transcript variant X4, ncRNA	0	0	0	0	0	0	0	0	0.0269306	0	0.0247818	0	0	0	0	0	0.0289755	0	0	0	0.0211973	0	0	0
102633429	Gm31259	XR_385077.2;XR_876274.1	NA	NA	NA	NA	PREDICTED: Mus musculus predicted gene, 31259 (Gm31259), transcript variant X2, ncRNA	0	0	0	0	0	0	0.0513628	0	0	0	0	0	0	0	0	0	0	0	0	0.0384673	0.0384586	0	0.0653088	0
102633433	Gm29478	XR_871002.1;XR_871000.1;XR_870997.1;XR_379701.3;XR_870999.2;XR_871001.2;XR_001779257.1	NA	NA	NA	NA	PREDICTED: Mus musculus predicted gene 29478 (Gm29478), transcript variant X8, ncRNA	0	0.0318575	0.0165859	0.0492121	0.0229159	0	0.00674358	0.0325265	0.0798667	0.0363098	0.0247755	0	0.0638133	0	0.0484938	0.0504163	0.0134558	0.0204349	0	0.0388841	0.0316295	0.0181937	0.0824781	0.0559581
102633435	Gm26535	XR_871577.1	NA	NA	NA	NA	PREDICTED: Mus musculus predicted gene, 26535 (Gm26535), transcript variant X2, ncRNA	0	0	0	0	0.0349905	0	0	0	0	0	0	0.00298838	0	0.0211485	0.0361646	0	0	0	0	0	0	0	0	0
102633436	Gm11217	XR_390650.3	NA	NA	NA	NA	PREDICTED: Mus musculus predicted gene 11217 (Gm11217), transcript variant X2, ncRNA	0	0	0	0	0	0	0	0	0	0	0	0	0	0	0	0	0	0	0	0	0	0	0.0181125	0
102633438	Gm13974	XR_374883.2;XR_866649.1;XR_866648.1;XR_866647.1;XR_866646.1	NA	NA	NA	NA	PREDICTED: Mus musculus predicted gene 13974 (Gm13974), transcript variant X5, ncRNA	0.0841037	0.0972512	0.133824	0.0764386	0.0562134	0.143401	0.14823	0.0488018	0.101991	0.0276927	0.0325658	0.0314529	0.0350539	0	0	0	0.0316408	0.00767496	0.0300761	0.0569927	0.0232243	0.0520151	0.0632665	0.106585
102633439	Gm14154	XR_001783510.1;XR_001783509.1;XR_001783513.1;XR_001783514.1;XR_001783512.1	NA	NA	NA	NA	PREDICTED: Mus musculus predicted gene 14154 (Gm14154), transcript variant X2, ncRNA	0	0.0374756	0	0	0.0106352	0.00784909	0.0949829	0.0181759	0	0.0210595	0	0	0.0267473	0	0.0239098	0	0	0.0111559	0	0.0170247	0	0.00829618	0.0223067	0.0096001
102633441	Gm31265	XR_386411.2;XR_386412.2;XR_386416.2	NA	NA	NA	NA	PREDICTED: Mus musculus predicted gene, 31265 (Gm31265), transcript variant X6, ncRNA	0	0	0	0	0	0	0	0	0	0	0	0	0	0	0.021384	0	0	0	0	0	0	0	0	0.02257
102633443	Gm31267	XR_380811.3	NA	NA	NA	NA	PREDICTED: Mus musculus predicted gene, 31267 (Gm31267), transcript variant X2, ncRNA	0	0	0	0	0	0	0	0	0	0	0	0	0	0	0	0	0	0	0.008402	0	0	0	0	0
102633449	Gm31271	XR_381873.2	NA	NA	NA	NA	PREDICTED: Mus musculus predicted gene, 31271 (Gm31271), ncRNA	0.146289	0.092986	0.134541	0.241046	0	0	0.011395	0	0	0	0.105922	0.246099	0	0.101797	0.213975	0.209052	0.346219	0.088064	0.193046	0.145337	0.112929	0	0	0.081298
102633457	Gm31276	XR_001781062.1;XR_001781061.1	NA	NA	NA	NA	PREDICTED: Mus musculus predicted gene, 31276 (Gm31276), transcript variant X2, ncRNA	0.0129706	0.00438788	0.0241661	0.0571699	0	0	0.0305814	0	0	0	0	0.0313248	0.0255763	0	0.00465455	0.0260121	0	0	0.00385544	0.0235116	0.0352694	0.0256431	0.016501	0.0247273
102633461	Gm31279	XR_377652.3;XR_377651.2	NA	NA	NA	NA	PREDICTED: Mus musculus predicted gene, 31279 (Gm31279), transcript variant X1, ncRNA	0	0	0	0	0	0	0	0	0	0	0.0436239	0	0	0	0	0	0	0.0128836	0	0.0106128	0	0	0.0126657	0.0111608
102633463	Gm31281	XR_383536.1	NA	NA	NA	NA	PREDICTED: Mus musculus predicted gene, 31281 (Gm31281), ncRNA	0	0	0	0	0	0	0	0	0	0	0	0	0	0	0	0	0	0	0	0	0	0	0	0
102633468	Gm31286	XR_384159.2;XR_875399.1	NA	NA	NA	NA	PREDICTED: Mus musculus predicted gene, 31286 (Gm31286), transcript variant X1, ncRNA	0	0	0	0.0215237	0.0157019	0	0	0	0	0	0	0	0	0.0141403	0.0408793	0	0	0	0	0	0	0	0.0220324	0
102633475	Gm31291	XR_001783257.1;XR_001783258.1	NA	NA	NA	NA	PREDICTED: Mus musculus predicted gene, 31291 (Gm31291), transcript variant X3, ncRNA	0.00634349	0.0078513	0.0225582	0.0115064	0.027085	0.0168879	0.0179051	0.0159008	0.0277456	0.00658836	0.0118177	0	0.0084521	0.00620604	0.026029	0	0.0227352	0.0101335	0.0289345	0.0224626	0.0220816	0.0155519	0.00475422	0.00604693
102633477	Gm27243	XR_001784259.1;XR_001784257.1;XR_001784258.1;XR_881163.1	NA	NA	NA	NA	PREDICTED: Mus musculus predicted gene 27243 (Gm27243), transcript variant X4, ncRNA	0.038855	0.0195098	0.062258	0.0487703	0.0157735	0.0183631	0.0960623	0.0834348	0	0	0	0.0402168	0.0158267	0	0.0241768	0	0.0308714	0	0.057108	0	0.0881951	0.131467	0.124806	0.063492
102633480	Gm31294	XR_386318.2	NA	NA	NA	NA	PREDICTED: Mus musculus predicted gene, 31294 (Gm31294), ncRNA	0.023956	0.069542	0.039859	0.017696	0	0.041828	0.030265	0.021378	0.086415	0.080583	0.100835	0	0.045605	0.079019	0.056667	0.119276	0.102981	0.041203	0.019499	0.035881	0.014956	0.050754	0.014281	0.043401
102633481	Gm31295	XR_390837.2	NA	NA	NA	NA	PREDICTED: Mus musculus predicted gene, 31295 (Gm31295), ncRNA	0	0	0.024517	0.020593	0.032192	0	0.071168	0.080357	0.030866	0.052018	0	0.006065	0.010707	0.028892	0	0.030117	0	0.018248	0	0	0	0.028398	0	0
102633486	Gm31300	XR_386663.3	NA	NA	NA	NA	PREDICTED: Mus musculus predicted gene, 31300 (Gm31300), ncRNA	0.020732	0	0	0	0	0	0	0	0	0	0	0	0	0	0	0	0	0	0	0	0	0	0	0
102633487	Gm31301	XR_386801.2	NA	NA	NA	NA	PREDICTED: Mus musculus predicted gene, 31301 (Gm31301), ncRNA	0	0	0.12029	0	0	0	0	0	0	0	0	0	0	0	0	0.010754	0.134585	0	0	0	0.046732	0.12764	0.041646	0.028719
102633491	Gm31304	XR_375768.1	NA	NA	NA	NA	PREDICTED: Mus musculus predicted gene, 31304 (Gm31304), ncRNA	0	0	0	0	0	0	0	0	0	0	0	0	0	0	0	0	0	0	0	0	0	0	0	0.038252
102633497	LOC102633497	XR_376388.2;XR_867899.1;XR_376389.3	NA	NA	NA	NA	PREDICTED: Mus musculus uncharacterized LOC102633497 (LOC102633497), transcript variant X3, ncRNA	0.0424936	0.344594	0.0613557	0.0953289	0.0322854	0.0299084	0.0569423	0.11829	0.304139	0.185812	0.226522	0.0129826	0.173704	0.185354	0.190581	0.251879	0.0420748	0.183236	0.223098	0.0766214	0.128077	0.101003	0.0759008	0.243299
102633498	Gm31309	XM_017320503.1	NA	NA	NA	NA	PREDICTED: Mus musculus predicted gene, 31309 (Gm31309), mRNA	0.040837	0.046823	0.025557	0.078774	0.029308	0.117956	0.085915	0	0.24613	0.028876	0.034071	0.086527	0.036552	0.026839	0.053383	0.054836	0.147537	0.060779	0.062827	0.104196	0.064303	0.072415	0.020428	0
102633504	Gm31314	XR_387658.2;XR_878733.1	NA	NA	NA	NA	PREDICTED: Mus musculus predicted gene, 31314 (Gm31314), transcript variant X1, ncRNA	0	0	0	0	0	0	0	0	0	0	0	0	0	0	0	0	0	0	0	0	0	0	0	0
102633507	Gm31317	XR_389006.1	NA	NA	NA	NA	PREDICTED: Mus musculus predicted gene, 31317 (Gm31317), ncRNA	0.044561	0	0	0.085797	0.09617	0	0.012912	0.056413	0.007403	0.071066	0.02795	0	0	0	0.017306	0	0.053952	0.003823	0	0	0	0	0.06747	0
102633508	Gm31318	XR_389134.3;XR_389133.2	NA	NA	NA	NA	PREDICTED: Mus musculus predicted gene, 31318 (Gm31318), transcript variant X2, ncRNA	0	0	0	0	0	0	0	0	0	0	0	0	0	0.0484306	0	0	0	0	0	0	0	0	0	0
102633510	Gm31320	XR_389609.3	NA	NA	NA	NA	PREDICTED: Mus musculus predicted gene, 31320 (Gm31320), ncRNA	0	0.038469	0	0	0	0.035811	0.01566	0	0	0	0	0	0.031857	0.152827	0.01892	0	0	0	0	0	0.042681	0	0	0
102633515	Gm31324	XR_374351.3	NA	NA	NA	NA	PREDICTED: Mus musculus predicted gene, 31324 (Gm31324), ncRNA	0	0	0	0	0	0	0	0	0	0	0	0	0	0	0	0	0	0	0	0	0	0	0	0
102633524	Gm31331	XR_386562.2	NA	NA	NA	NA	PREDICTED: Mus musculus predicted gene, 31331 (Gm31331), ncRNA	0.118171	0	0	0.011692	0	0	0	0	0	0.032743	0	0	0.009118	0	0	0	0	0	0	0.005827	0	0	0.020206	0
102633526	Gm31333	XR_872625.2;XR_381396.2;XR_872622.1;XR_381395.2;XR_001780593.1;XR_872624.2	NA	NA	NA	NA	PREDICTED: Mus musculus predicted gene, 31333 (Gm31333), transcript variant X4, ncRNA	0.0631956	0.0445263	0.0671072	0.0399526	0.0544295	0.0303732	0.0218228	0.0339192	0.0539527	0.0378939	0.0121193	0.0406096	0.0043689	0.0285013	0.00815589	0.0445155	0.0361628	0.0137096	0.0588115	0.049321	0.0292349	0.0480391	0.0332845	0.0349466
102633543	Gm31342	XR_384160.2	NA	NA	NA	NA	PREDICTED: Mus musculus predicted gene, 31342 (Gm31342), ncRNA	0	0	0	0	0	0	0	0	0	0	0	0	0	0	0	0	0	0	0	0	0	0	0	0
102633545	Gm31344	XR_373512.2;XR_001778992.1;XR_001778993.1	NA	NA	NA	NA	PREDICTED: Mus musculus predicted gene, 31344 (Gm31344), transcript variant X3, ncRNA	0.0208915	0.0347775	0.030132	0.0367319	0.0102841	0.0459331	0.0251943	0	0	0.0506625	0.0110787	0	0.00836459	0.0235445	0.0318866	0.00019236	0.116514	0.00799778	0.0110045	0.0260882	0.0254358	0.0190321	0.027831	0.073317
102633554	Gm31351	XR_374884.2	NA	NA	NA	NA	PREDICTED: Mus musculus predicted gene, 31351 (Gm31351), ncRNA	0	0.136499	0	0	0	0	0	0	0	0	0	0	0	0.030358	0	0	0	0	0	0	0	0	0	0
102633557	Gm31353	XR_881611.1	NA	NA	NA	NA	PREDICTED: Mus musculus predicted gene, 31353 (Gm31353), transcript variant X1, ncRNA	0	0	0	0	0	0.005783	0	0	0	0	0	0	0	0	0	0	0	0	0	0	0	0	0	0
102633559	Gm31355	XR_386664.1	NA	NA	NA	NA	PREDICTED: Mus musculus predicted gene, 31355 (Gm31355), ncRNA	0	0	0	0	0	0	0	0	0	0	0	0	0	0	0	0	0	0	0	0	0	0	0	0
102633563	Gm31359	XR_375769.2	NA	NA	NA	NA	PREDICTED: Mus musculus predicted gene, 31359 (Gm31359), ncRNA	0.024343	0.085478	0.022677	0.0243	0.013002	0.004646	0.066004	0.059255	0.090815	0.025622	0.030131	0.146974	0.032433	0.089147	0.145991	0.11796	0.134555	0.101838	0.14971	0.083224	0.075207	0.192663	0.03211	0.057549
102633578	Gm31369	XR_384259.1;XR_384258.2	NA	NA	NA	NA	PREDICTED: Mus musculus predicted gene, 31369 (Gm31369), transcript variant X1, ncRNA	0	0	0	0	0	0.0644658	0	0	0	0	0.0838453	0.245097	0	0	0.0420196	0.0507129	0	0	0	0	0	0	0.0380311	0
102633583	Gm31374	XR_379350.2	NA	NA	NA	NA	PREDICTED: Mus musculus predicted gene, 31374 (Gm31374), ncRNA	0	0	0	0	0	0	0	0	0.014447	0	0	0	0	0	0	0	0	0	0	0	0	0.007347	0	0
102633590	Gm31378	XR_380246.2	NA	NA	NA	NA	PREDICTED: Mus musculus predicted gene, 31378 (Gm31378), ncRNA	0	0	0	0	0	0	0	0	0	0	0	0	0	0	0	0.152474	0.037488	0	0	0	0	0.075405	0	0
102633598	Gm31384	XR_375970.2	NA	NA	NA	NA	PREDICTED: Mus musculus predicted gene, 31384 (Gm31384), ncRNA	0	0	0	0	0	0	0	0	0	0	0	0	0	0	0	0	0	0	0	0	0.027966	0	0	0
102633601	Gm31386	XR_381772.2	NA	NA	NA	NA	PREDICTED: Mus musculus predicted gene, 31386 (Gm31386), ncRNA	0	0.031325	0	0	0	0	0	0	0	0	0.021416	0	0	0	0	0	0	0	0	0	0	0.043481	0.022722	0
102633608	Gm31392	XR_874406.1;XR_874404.2;XR_874405.1;XR_383253.2	NA	NA	NA	NA	PREDICTED: Mus musculus predicted gene, 31392 (Gm31392), transcript variant X6, ncRNA	0.0109256	0	0.00145906	0.000773191	0	0	0	0	0.0122072	0	0	0	0.0242012	0.010653	0.00434298	0	0.012223	0	0	0.00878029	0	0.0140132	0.0255709	0
102633609	Gm31393	XR_383360.1	NA	NA	NA	NA	PREDICTED: Mus musculus predicted gene, 31393 (Gm31393), ncRNA	0	0	0	0	0	0	0	0	0	0	0	0	0	0	0	0	0	0	0	0	0	0	0	0
102633610	Gm31394	XR_874760.2	NA	NA	NA	NA	PREDICTED: Mus musculus predicted gene, 31394 (Gm31394), ncRNA	0.101522	0.082927	0.125891	0.024778	0.034465	0	0	0	0	0.102347	0	0	0.086569	0	0	0	0	0	0	0	0.057648	0.033229	0.094352	0
102633615	Gm31399	XR_389142.2;XR_389141.2;XR_389136.3;XR_389139.3;XR_880304.2;XR_389138.3	NA	NA	NA	NA	PREDICTED: Mus musculus predicted gene, 31399 (Gm31399), transcript variant X6, ncRNA	0.0401851	0.0760154	0.0435308	0.0140408	0.0430728	0.103002	0	0.0985115	0.033837	0.0106098	0.044444	0.0121725	0.10744	0.0197228	0.0572861	0.00877592	0.117339	0	0.0474636	0.0147401	0.0711821	0.097554	0.0494754	0.0664248
102633624	Gm31408	XR_379214.2	NA	NA	NA	NA	PREDICTED: Mus musculus predicted gene, 31408 (Gm31408), ncRNA	0.350273	0.117961	0.218888	0.162835	0.203642	0.075545	0.112114	0.159273	0.092865	0.165978	0.137967	0	0.083531	0.109098	0.092083	0.111133	0.244554	0.333869	0.217913	0.086387	0.056089	0.157028	0.069478	0.181704
102633625	Gm31409	XR_871007.2;XR_001779259.1;XR_871006.2;XR_379703.2;XR_379704.2	NA	NA	NA	NA	PREDICTED: Mus musculus predicted gene, 31409 (Gm31409), transcript variant X4, ncRNA	0.225129	0.0619163	0.0466058	0.0307691	0.237416	0.1093	0.0754088	0.0395012	0.0799056	0.105141	0.114957	0.233824	0.133312	0.225898	0.0520679	0.0999997	0.213178	0.0462578	0.277754	0.0453444	0.0441609	0.12219	0.260845	0.171208
102633630	Gm31413	XR_374885.2	NA	NA	NA	NA	PREDICTED: Mus musculus predicted gene, 31413 (Gm31413), ncRNA	0	0.137197	0	0	0	0	0	0	0	0	0	0	0	0	0	0	0	0	0	0	0	0	0	0
102633632	Gm31415	XR_375470.2	NA	NA	NA	NA	PREDICTED: Mus musculus predicted gene, 31415 (Gm31415), transcript variant X2, ncRNA	0	0	0	0	0	0	0	0	0	0	0	0	0	0	0	0.0301562	0	0	0	0	0	0	0	0
102633633	Gm31416	XR_871778.1;XR_871777.1;XR_871776.1	NA	NA	NA	NA	PREDICTED: Mus musculus predicted gene, 31416 (Gm31416), transcript variant X1, ncRNA	0.0300083	0.0250372	0	0.00454278	0	0.0474254	0	0	0	0	0.0502492	0	0	0.0197918	0	0	0.0195925	0	0.0231267	0.0131414	0	0	0	0.0139359
102633639	Gm31420	XR_001783933.1	NA	NA	NA	NA	PREDICTED: Mus musculus predicted gene, 31420 (Gm31420), ncRNA	0	0	0	0	0	0	0	0.087177	0	0	0	0	0	0.045774	0.11431	0	0.255274	0	0.053842	0	0	0	0	0
102633643	LOC102633643	XR_376514.2	NA	NA	NA	NA	PREDICTED: Mus musculus uncharacterized LOC102633643 (LOC102633643), transcript variant X1, ncRNA	0.005161	0.014182	0.020972	0.003258	0.000531	0	0.006755	0	0	0.009417	0	0	0	0.011211	0.00285	0	0	0	0.006594	0.00866	0	0.000869	0	0
102633646	Gm31423	XR_376972.2;XR_868435.1	NA	NA	NA	NA	PREDICTED: Mus musculus predicted gene, 31423 (Gm31423), transcript variant X1, ncRNA	0	0	0	0.00707502	0	0.0181991	0	0.0382411	0.0207664	0	0	0.0368455	0	0	0	0.0912808	0	0	0	0	0	0.0963172	0	0.0251524
102633653	Gm31427	XR_378128.3;XR_378129.3	NA	NA	NA	NA	PREDICTED: Mus musculus predicted gene, 31427 (Gm31427), transcript variant X1, ncRNA	0	0	0	0	0	0	0	0	0	0	0	0	0	0	0	0	0	0.0282962	0	0	0	0	0	0
102633659	Gm31430	XR_384768.1	NA	NA	NA	NA	PREDICTED: Mus musculus predicted gene, 31430 (Gm31430), transcript variant X1, ncRNA	0	0	0	0	0	0	0	0	0	0	0	0	0.023841	0	0	0	0	0	0	0	0	0	0	0
102633661	Gm31432	XR_379351.3;XR_870706.1	NA	NA	NA	NA	PREDICTED: Mus musculus predicted gene, 31432 (Gm31432), transcript variant X2, ncRNA	0.0410435	0.0217693	0.0109246	0.0987115	0	0.0181849	0.103592	0.0513411	0.0131505	0.0123431	0	0.134241	0.0156238	0.00550665	0.00971106	0.0585207	0.0420747	0.0454648	0.0535468	0.0608945	0.0414053	0.0286127	0.074525	0.0782267
102633663	Gm31434	XR_871114.1;XR_379788.2	NA	NA	NA	NA	PREDICTED: Mus musculus predicted gene, 31434 (Gm31434), transcript variant X1, ncRNA	0.0176521	0	0.0328878	0.01032	0.00751795	0	0	0.0265476	0.0236497	0.0182545	0	0.0255786	0.0141109	0.0034543	0.0204541	0.0282268	0.0169269	0.0156423	0.0363211	0.0316351	0.0185112	0.0144945	0	0.0067308
102633677	LOC102633677	XR_375972.2;XR_375973.2;XR_375971.2	NA	NA	NA	NA	PREDICTED: Mus musculus uncharacterized LOC102633677 (LOC102633677), transcript variant X1, ncRNA	0.0890217	0	0.0753413	0.0474041	0.0163283	0.0386152	0.0190809	0.0239734	0.0905766	0.0511095	0.0201009	0.0781803	0.0432022	0.0554219	0.0468673	0.0647054	0.0215237	0	0.0555083	0	0.021431	0.0159999	0.0121312	0.0768847
102633681	Gm14991	XR_387069.2	NA	NA	NA	NA	PREDICTED: Mus musculus predicted gene 14991 (Gm14991), ncRNA	0	0	0.031121	0	0	0	0	0	0	0	0	0	0	0	0	0	0	0	0	0	0	0	0	0
102633682	Gm31447	XR_381637.2	NA	NA	NA	NA	PREDICTED: Mus musculus predicted gene, 31447 (Gm31447), ncRNA	0	0	0	0	0	0	0	0	0	0	0	0	0	0	0	0	0	0	0	0	0	0.023135	0	0
102633685	Gm31449	XR_868245.1	NA	NA	NA	NA	PREDICTED: Mus musculus predicted gene, 31449 (Gm31449), ncRNA	0	0	0	0	0	0.038082	0	0	0	0.080086	0	0	0.084644	0	0.026436	0	0	0	0	0	0	0.029297	0	0
102633688	Gm28441	XR_387406.1	NA	NA	NA	NA	PREDICTED: Mus musculus predicted gene 28441 (Gm28441), ncRNA	0	0	0	0	0	0	0	0	0	0	0	0	0	0	0	0	0	0	0	0	0	0	0	0
102633689	Gm31452	XR_001781049.1;XR_001781041.1;XR_001781045.1;XR_001781046.1;XR_001781048.1;XR_001781044.1;XR_873903.2	NA	NA	NA	NA	PREDICTED: Mus musculus predicted gene, 31452 (Gm31452), transcript variant X15, ncRNA	0.041288	0.0109579	0.0264115	0.038572	0.0163636	0.0149804	0.0312791	0.0385422	0.019859	0.0279578	0.0109226	0.0534223	0.041288	0.017324	0.0145658	0.018848	0.0318377	0.00490398	0	0.036112	0.0226444	0.030633	0.0516602	0.0167102
102633690	Gm31453	XR_377390.3	NA	NA	NA	NA	PREDICTED: Mus musculus predicted gene, 31453 (Gm31453), transcript variant X1, ncRNA	0	0	0	0	0	0	0	0	0.0734298	0	0	0.0197666	0	0	0	0	0	0.0362649	0	0	0	0	0	0
102633694	Gm31456	XR_874528.1;XR_874529.2	NA	NA	NA	NA	PREDICTED: Mus musculus predicted gene, 31456 (Gm31456), transcript variant X1, ncRNA	0	0.0280053	0.0454223	0	0	0	0	0	0	0	0	0	0	0	0	0	0.0558072	0	0.0378777	0.0166025	0	0	0	0
102633697	Gm31458	XR_001781717.1;XR_383892.1	NA	NA	NA	NA	PREDICTED: Mus musculus predicted gene, 31458 (Gm31458), transcript variant X3, ncRNA	0.0730853	0	0	0.013378	0	0	0.0317569	0.045799	0.0204905	0	0	0	0	0.0259786	0	0.0299476	0	0.0202398	0	0.0496812	0	0	0	0
102633699	Gm31460	XR_880200.2	NA	NA	NA	NA	PREDICTED: Mus musculus predicted gene, 31460 (Gm31460), transcript variant X2, ncRNA	0	0	0	0	0	0.0362659	0	0	0	0	0	0	0	0.00793194	0.0125042	0	0	0	0	0	0	0	0	0
102633704	Gm31465	XR_865307.2;XR_373282.3;XR_865308.2;XR_865309.1	NA	NA	NA	NA	PREDICTED: Mus musculus predicted gene, 31465 (Gm31465), transcript variant X4, ncRNA	0.0380991	0.0951485	0.0235813	0.115828	0.108534	0.0300958	0.0374291	0.0159162	0.0427265	0.0990845	0.015772	0.043757	0.0169207	0.0559089	0.0387347	0.0792471	0.131804	0.14743	0.0145659	0.17799	0.109108	0.0377443	0.0311882	0.108531
102633705	LOC102633705	XR_373514.2	NA	NA	NA	NA	PREDICTED: Mus musculus uncharacterized LOC102633705 (LOC102633705), ncRNA	0	0.016689	0.02407	0	0.001537	0	0	0	0.030246	0	0	0	0	0	0	0	0.016164	0	0	0.009099	0	0	0	0
102633709	Gm31469	XR_379585.2	NA	NA	NA	NA	PREDICTED: Mus musculus predicted gene, 31469 (Gm31469), ncRNA	0.095405	0	0	0	0	0	0	0	0	0	0	0	0	0	0	0	0	0	0	0	0	0	0	0
102633712	Gm31471	XR_380111.2	NA	NA	NA	NA	PREDICTED: Mus musculus predicted gene, 31471 (Gm31471), ncRNA	0	0.082015	0	0	0	0	0	0	0	0	0	0	0	0.047207	0	0	0	0	0	0	0	0.001908	0	0
102633720	Gm29638	XR_391162.3	NA	NA	NA	NA	PREDICTED: Mus musculus predicted gene 29638 (Gm29638), transcript variant X1, ncRNA	0	0.066959	0.053953	0.037566	0	0.106727	0.040556	0	0.112563	0.027415	0	0.019927	0	0	0	0	0.051788	0	0	0	0	0	0.063364	0
102633724	LOC102633724	XR_867984.2;XR_867983.1;XR_867987.1;XR_867985.2	GO:0003674(molecular_function);GO:0005575(cellular_component);GO:0008150(biological_process);GO:0008150(biological_process)	NA	NA	NA	PREDICTED: Mus musculus uncharacterized LOC102633724 (LOC102633724), transcript variant X4, ncRNA	0.264235	0.382535	0.0946252	0.109839	0.166635	0.0964334	0.124957	0.118536	0.105588	0.276289	0.0382388	0.0235088	0.0630985	0.0907055	0.0857527	0.0371889	0	0.167319	0.153891	0.143824	0.285373	0.143241	0.254392	0.108776
102633725	Gm31482	XR_382010.2	NA	NA	NA	NA	PREDICTED: Mus musculus predicted gene, 31482 (Gm31482), ncRNA	0	0	0	0	0	0	0	0	0	0	0.04857	0	0	0	0	0	0.046877	0.021661	0.020267	0	0	0	0	0
102633732	Gm31486	XR_001785214.1;XR_001785213.1;XR_868944.1	NA	NA	NA	NA	PREDICTED: Mus musculus predicted gene, 31486 (Gm31486), transcript variant X4, ncRNA	0	0.0295337	0	0	0	0.0239137	0.0215089	0	0.0143396	0.0169711	0.0176376	0.0181892	0.00365223	0	0.0734357	0.0241715	0	0.0354831	0	0	0	0.013282	0	0
102633739	Gm31492	XR_379090.2	NA	NA	NA	NA	PREDICTED: Mus musculus predicted gene, 31492 (Gm31492), ncRNA	0	0	0	0	0.071674	0	0	0	0	0	0	0	0.079764	0.032162	0.027779	0	0	0	0	0	0	0	0	0
102633740	Gm31493	XR_865674.1;XR_865675.1;XM_011238891.1;XR_865673.1;XR_865670.1;XR_865677.1	NA	NA	NA	NA	PREDICTED: Mus musculus predicted gene, 31493 (Gm31493), transcript variant X9, misc_RNA	0.0286207	0.051655	0.0106347	0.0472566	0.0535254	0.0160322	0.0338172	0.0179156	0.0213423	0.0332193	0	0	0	0.0184316	0.0118771	0.056898	0	0.0158879	0.0299445	0.0459021	0.0505581	0.00292991	0	0.0136717
102633741	Gm31494	XR_384884.2	NA	NA	NA	NA	PREDICTED: Mus musculus predicted gene, 31494 (Gm31494), ncRNA	0	0	0	0.099548	0	0	0	0	0.060832	0	0	0	0	0	0	0	0	0	0.040706	0	0	0	0	0
102633742	Gm31495	XR_001781884.1;XR_876179.1;XR_384988.2	NA	NA	NA	NA	PREDICTED: Mus musculus predicted gene, 31495 (Gm31495), transcript variant X3, ncRNA	0	0	0	0	0	0.0430293	0	0	0.0412089	0	0.0428213	0	0	0	0	0	0.0220227	0.0204881	0	0.0166525	0.0324361	0	0	0
102633747	Gm31499	XR_385900.2	NA	NA	NA	NA	PREDICTED: Mus musculus predicted gene, 31499 (Gm31499), ncRNA	0	0	0.012262	0.000996	0.010312	0.008025	0	0.008248	0.007381	0	0	0	0	0	0	0.013111	0	0	0	0	0	0.037005	0	0
102633751	Gm31502	XR_877536.1	NA	NA	NA	NA	PREDICTED: Mus musculus predicted gene, 31502 (Gm31502), ncRNA	0.074362	0	0	0.004567	0	0	0	0.009656	0	0	0	0	0	0.159362	0.091143	0	0	0	0	0	0	0.052586	0	0.041965
102633752	Gm31503	XR_386418.3	NA	NA	NA	NA	PREDICTED: Mus musculus predicted gene, 31503 (Gm31503), ncRNA	0	0	0	0	0	0	0	0	0	0	0	0	0	0	0	0	0	0	0	0.027155	0	0.008682	0	0
102633755	Gm31505	XR_381063.2	NA	NA	NA	NA	PREDICTED: Mus musculus predicted gene, 31505 (Gm31505), ncRNA	0	0	0	0	0	0.037385	0	0	0	0	0	0	0	0	0	0	0	0.033063	0	0	0	0	0	0
102633760	Gm31510	XR_391639.2;XR_882245.1	NA	NA	NA	NA	PREDICTED: Mus musculus predicted gene, 31510 (Gm31510), transcript variant X1, ncRNA	0.0445771	0	0	0	0	0	0	0	0	0	0	0	0	0	0	0	0	0	0.0909259	0	0	0	0	0
102633762	Gm31512	XR_381639.3;XR_381638.3	NA	NA	NA	NA	PREDICTED: Mus musculus predicted gene, 31512 (Gm31512), transcript variant X1, ncRNA	0.0111658	0.0265331	0.0766615	0.0327019	0.0118095	0.0395144	0.0179049	0.0421689	0	0	0.0207079	0.0134834	0.0441837	0.0630387	0.0623077	0.0134789	0.0602269	0.0123272	0.0384624	0.0151805	0.0148174	0.0331127	0.030116	0.0107142
102633768	Gm31515	XR_878539.1;XR_878540.1	NA	NA	NA	NA	PREDICTED: Mus musculus predicted gene, 31515 (Gm31515), transcript variant X2, ncRNA	0	0	0.0187725	0	0	0.0240377	0.00348445	0	0	0	0.113284	0	0.0268486	0	0	0	0	0.0223218	0	0.036528	0	0	0	0.0317481
102633769	Gm31516	XR_382668.1	NA	NA	NA	NA	PREDICTED: Mus musculus predicted gene, 31516 (Gm31516), ncRNA	0	0	0	0.10607	0	0	0	0	0	0	0.01326	0	0.048496	0	0	0	0.012507	0	0.02552	0	0.11495	0	0	0
102633770	Gm31517	XR_383094.2	NA	NA	NA	NA	PREDICTED: Mus musculus predicted gene, 31517 (Gm31517), ncRNA	0	0	0	0	0	0	0	0	0	0	0	0	0	0	0	0	0	0	0	0	0	0	0	0
102633771	Gm31518	XR_387945.2;XR_879119.1;XR_387946.3;XR_387944.3	NA	NA	NA	NA	PREDICTED: Mus musculus predicted gene, 31518 (Gm31518), transcript variant X1, ncRNA	0.508788	0.384783	0.278048	0.371646	0.263409	0.173696	0.128703	0.151247	0.243674	0.215464	0.189205	0.136707	0.222241	0.173904	0.288008	0.0717171	0.123325	0.184935	0.267408	0.208628	0.282999	0.160895	0.32072	0.289347
102633772	Gm31519	XR_879233.2	NA	NA	NA	NA	PREDICTED: Mus musculus predicted gene, 31519 (Gm31519), ncRNA	0	0	0.002778	0.069632	0	0	0	0	0	0	0.10358	0	0	0	0	0	0.035747	0	0	0	0	0	0	0.056856
102633774	Gm31521	XR_378130.1;XR_378132.1;XR_378131.2	NA	NA	NA	NA	PREDICTED: Mus musculus predicted gene, 31521 (Gm31521), transcript variant X2, ncRNA	0.0138024	0.0200175	0	0	0	0	0.0230087	0	0.000242116	0	0.0200874	0	0.0430998	0	0.0267876	0	0.0775489	0	0	0.0146596	0.0472354	0	0.0726945	0.0616699
102633776	Gm31523	XR_001779753.1	NA	NA	NA	NA	PREDICTED: Mus musculus predicted gene, 31523 (Gm31523), ncRNA	0	0	0	0	0.025208	0	0	0	0	0	0	0	0	0	0	0	0	0.01307	0	0	0	0	0	0.022493
102633779	Gm31525	XR_373283.3	NA	NA	NA	NA	PREDICTED: Mus musculus predicted gene, 31525 (Gm31525), ncRNA	0	0.084358	0.042128	0.028373	0.050445	0	0	0.037953	0.091817	0.031715	0.121977	0.018893	0.161389	0	0.024701	0.022699	0	0.025271	0.034618	0.040988	0.046735	0.05942	0.009835	0.014385
102633780	Gm28321	XR_373393.1	NA	NA	NA	NA	PREDICTED: Mus musculus predicted gene 28321 (Gm28321), ncRNA	0	0	0	0	0	0.022434	0	0	0	0	0	0	0	0	0	0	0	0	0	0	0	0	0	0
102633782	Gm31526	XM_017321248.1	NA	NA	NA	NA	PREDICTED: Mus musculus predicted gene, 31526 (Gm31526), mRNA	0	0.026268	0.000395	0	0.045347	0	0	0.034543	0.018441	0.015603	0	0	0	0.041528	0	0	0	0.022689	0	0	0	0.01049	0	0.046919
102633788	Gm31529	XR_379477.2	NA	NA	NA	NA	PREDICTED: Mus musculus predicted gene, 31529 (Gm31529), ncRNA	0.158091	0.07184	0.360174	0.162784	0.108829	0.047211	0.071688	0.04533	0.2094	0.306423	0.046766	0.113426	0.196786	0.417654	0.047624	0.083294	0.205885	0.043841	0.27372	0.033149	0.034936	0.074655	0.053249	0.096153
102633790	Gm31531	XR_379706.3	NA	NA	NA	NA	PREDICTED: Mus musculus predicted gene, 31531 (Gm31531), ncRNA	0	0	0	0	0	0	0	0	0	0	0	0	0	0.036383	0	0.056165	0	0	0	0	0	0	0	0
102633791	Gm31532	XR_001782262.1;XM_017317772.1	NA	NA	NA	NA	PREDICTED: Mus musculus predicted gene, 31532 (Gm31532), transcript variant X1, mRNA	0.113829	0.122992	0.0303752	0.123026	0.0792412	0.0552599	0.0390693	0.161693	0.128727	0.0295899	0.118839	0.00880203	0.0827132	0.0544028	0.105889	0.153115	0.126617	0.13133	0.0799788	0.0590139	0.0920228	0.0774217	0.0687582	0.0312655
102633793	Gm31534	XR_374666.3	NA	NA	NA	NA	PREDICTED: Mus musculus predicted gene, 31534 (Gm31534), transcript variant X2, ncRNA	0	0	0	0	0	0	0	0	0	0	0	0	0	0	0	0	0	0	0	0	0	0	0	0
102633795	Gm31535	XR_866858.1;XR_375125.2;XR_375124.2	NA	NA	NA	NA	PREDICTED: Mus musculus predicted gene, 31535 (Gm31535), transcript variant X1, ncRNA	0	0	0	0.0256413	0.0748233	0.0208872	0.0403219	0.0366511	0.0392735	0	0.0434921	0.0695628	0.0202193	0.0149261	0.145	0.104999	0	0.017974	0	0	0.0199252	0.0586117	0.0261594	0.0317756
102633799	Gm29087	XR_391301.3	NA	NA	NA	NA	PREDICTED: Mus musculus predicted gene 29087 (Gm29087), transcript variant X2, ncRNA	0	0	0	0	0	0	0	0	0.034469	0	0	0	0	0	0	0	0	0	0	0	0	0	0	0
102633811	Gm31545	XR_001778599.1;XR_387821.3	NA	NA	NA	NA	PREDICTED: Mus musculus predicted gene, 31545 (Gm31545), transcript variant X1, ncRNA	0	0.037836	0.0286711	0	0	0	0	0	0	0	0	0	0	0	0	0	0	0	0	0	0	0	0	0
102633812	Gm31546	XR_388210.1	NA	NA	NA	NA	PREDICTED: Mus musculus predicted gene, 31546 (Gm31546), ncRNA	0.040981	0.314076	0.221237	0.156848	0.317742	0.14335	0.048312	0.18861	0.152154	0.100648	0.26622	0.202715	0.197606	0.040092	0.276472	0.201257	0.225059	0.231381	0.235179	0.324148	0.162926	0.243638	0.038409	0.25554
102633814	Gm31547	XR_377768.3	NA	NA	NA	NA	PREDICTED: Mus musculus predicted gene, 31547 (Gm31547), ncRNA	0	0	0	0	0	0	0	0	0	0	0	0	0	0	0.00307	0	0	0	0	0	0	0	0	0
102633819	Gm31551	XR_384379.1	NA	NA	NA	NA	PREDICTED: Mus musculus predicted gene, 31551 (Gm31551), ncRNA	0	0	0	0	0	0	0	0	0	0	0	0	0	0	0	0	0	0	0	0	0	0	0	0
102633823	Gm31555	XR_389765.1	NA	NA	NA	NA	PREDICTED: Mus musculus predicted gene, 31555 (Gm31555), ncRNA	0	0	0	0	0	0	0	0	0	0	0	0	0	0	0.04579	0	0	0	0	0	0	0	0	0
102633824	Gm13261	XR_001783229.1;XR_001783230.1	GO:0003674(molecular_function);GO:0005575(cellular_component);GO:0008150(biological_process);GO:0008150(biological_process)	NA	NA	NA	PREDICTED: Mus musculus predicted gene 13261 (Gm13261), transcript variant X4, ncRNA	0	0	0	0	0	0	0	0.0247482	0	0	0	0	0	0	0	0	0	0	0	0	0	0	0.0147997	0
102633826	Gm31557	XR_870709.1;XR_870708.2	NA	NA	NA	NA	PREDICTED: Mus musculus predicted gene, 31557 (Gm31557), transcript variant X2, ncRNA	0.0375005	0.0622349	0.0709498	0.0363143	0.0370678	0.0256713	0	0.0124482	0.0243986	0.0185619	0.0363485	0.011994	0.0132335	0	0.0263837	0.0106552	0.0238114	0	0.0680895	0.0327091	0.00876801	0.0392736	0.0485603	0.00946742
102633828	Gm31559	XR_001779359.1;XR_001779360.1	NA	NA	NA	NA	PREDICTED: Mus musculus predicted gene, 31559 (Gm31559), transcript variant X1, ncRNA	0	0	0.0201327	0	0	0	0	0	0	0	0	0.048366	0	0	0	0	0.0259905	0	0	0	0	0	0	0.00961299
102633829	Gm31560	XR_001782268.1;XR_385557.3;XR_876768.1	NA	NA	NA	NA	PREDICTED: Mus musculus predicted gene, 31560 (Gm31560), transcript variant X3, ncRNA	0.00640382	0	0.0163253	0.00751336	0.0632468	0.0277317	0.0418776	0.0438276	0.0130785	0.0186948	0.0913138	0.014298	0.0249787	0.0170674	0.0392215	0.0115578	0.0355291	0	0.0270715	0.0646687	0	0.0702286	0.0709365	0.0331439
102633831	Gm31562	XR_380248.3	NA	NA	NA	NA	PREDICTED: Mus musculus predicted gene, 31562 (Gm31562), transcript variant X2, ncRNA	0	0	0	0.02884	0	0	0.010137	0.050892	0.012777	0.035578	0.03168	0.016327	0	0	0.021422	0	0	0.003245	0	0	0.011935	0	0.010133	0.012888
102633832	Gm31563	XR_881227.1	NA	NA	NA	NA	PREDICTED: Mus musculus predicted gene, 31563 (Gm31563), transcript variant X1, ncRNA	0.021754	0	0	0	0.023239	0	0	0	0	0	0	0.026269	0	0.04228	0	0	0	0	0	0	0.019202	0	0	0
102633834	Gm31564	XR_386324.1	NA	NA	NA	NA	PREDICTED: Mus musculus predicted gene, 31564 (Gm31564), ncRNA	0	0	0	0	0	0	0	0	0	0	0.031965	0	0	0.025181	0	0	0	0	0	0	0	0	0	0
102633835	Gm31565	XR_877627.1	NA	NA	NA	NA	PREDICTED: Mus musculus predicted gene, 31565 (Gm31565), transcript variant X1, ncRNA	0	0	0	0	0	0	0	0	0	0	0	0	0	0	0	0	0	0	0	0	0	0	0	0
102633838	Gm31568	XR_386666.2	NA	NA	NA	NA	PREDICTED: Mus musculus predicted gene, 31568 (Gm31568), ncRNA	0.054501	0	0.046618	0	0	0	0	0	0	0	0	0	0	0	0	0	0	0	0	0	0	0.039102	0	0
102633839	Gm31569	XR_001780594.1;XR_381400.2	NA	NA	NA	NA	PREDICTED: Mus musculus predicted gene, 31569 (Gm31569), transcript variant X1, ncRNA	0	0.0441296	0.0320183	0.0217946	0.0221532	0.0601643	0.0150115	0	0.0389453	0.0467013	0.00361484	0.0519989	0.0661861	0.029121	0.0611025	0	0.0118931	0.0448479	0.0100754	0	0.0208613	0.00980766	0.00746129	0.042481
102633845	Gm31573	XR_381875.2	NA	NA	NA	NA	PREDICTED: Mus musculus predicted gene, 31573 (Gm31573), ncRNA	0	0	0	0	0	0.19931	0	0	0	0	0	0	0	0	0	0	0	0.048533	0	0	0	0	0	0
102633849	Gm31577	XR_001781175.1;XR_001781176.1;XR_001781177.1	NA	NA	NA	NA	PREDICTED: Mus musculus predicted gene, 31577 (Gm31577), transcript variant X1, ncRNA	0	0	0.0278415	0.00588786	0.0367236	0.017985	0	0.0754593	0.0153868	0.0634782	0	0.0273094	0.0359146	0	0.0975169	0	0.0440716	0.0123704	0.0462821	0.0478291	0	0	0.00564982	0
102633851	Gm31579	XR_869071.1;XR_869070.1;XR_869072.1	NA	NA	NA	NA	PREDICTED: Mus musculus predicted gene, 31579 (Gm31579), transcript variant X5, ncRNA	0.0638196	0	0	0	0	0.0113346	0	0	0	0	0	0	0	0.141105	0.0528485	0.0212609	0	0	0	0	0	0	0	0.0610361
102633856	Gm31583	XR_001782012.1;XR_875973.1	NA	NA	NA	NA	PREDICTED: Mus musculus predicted gene, 31583 (Gm31583), transcript variant X1, ncRNA	0.0125204	0.0101944	0	0	0	0	0	0.0196043	0	0	0	0	0	0	0.018242	0.000987717	0.0581074	0.0182489	0	0	0	0	0	0
102633860	Gm31585	XR_374225.2	NA	NA	NA	NA	PREDICTED: Mus musculus predicted gene, 31585 (Gm31585), ncRNA	0.033841	0.055843	0.01567	0.038312	0	0	0.026597	0	0.139491	0.023746	0.024656	0.006357	0.120234	0.069451	0.093349	0.022547	0.054084	0	0.096526	0.030672	0	0	0.016909	0.021505
102633862	Gm31587	XR_379587.2;XR_870887.1;XR_870888.1	NA	NA	NA	NA	PREDICTED: Mus musculus predicted gene, 31587 (Gm31587), transcript variant X4, ncRNA	0.213548	0.044311	0.0599508	0.0293933	0	0.0567237	0	0.057069	0.026709	0	0.014789	0.0862765	0	0.069821	0.052294	0.035703	0.0285462	0.026382	0.013613	0.0427393	0	0.0470843	0.028573	0.045403
102633863	Gm31588	XR_379707.2;XR_871009.1	NA	NA	NA	NA	PREDICTED: Mus musculus predicted gene, 31588 (Gm31588), transcript variant X3, ncRNA	0.0255618	0.0414972	0.0141483	0.0498563	0.0839454	0.0282889	0.0224809	0.00154911	0.0882908	0.0118294	0.00456849	0.0255455	0.0743978	0.0107823	0	0.0324247	0.0134718	0	0.0171731	0.0383807	0.00992067	0.0330334	0.0505413	0.0289664
102633865	Gm31590	XR_374888.3	NA	NA	NA	NA	PREDICTED: Mus musculus predicted gene, 31590 (Gm31590), ncRNA	0	0	0	0	0.004306	0	0	0	0	0	0	0	0.064318	0	0.072908	0	0	0	0	0	0.020585	0	0	0
102633867	Gm31592	XR_380675.1	NA	NA	NA	NA	PREDICTED: Mus musculus predicted gene, 31592 (Gm31592), ncRNA	0.017855	0.02233	0.038894	0.009016	0.069118	0.029378	0.029034	0	0	0.017325	0.015293	0.032267	0	0.018159	0.007634	0.030849	0.02952	0.040922	0.009082	0.012947	0.009058	0.030025	0.015136	0.005869
102633870	Gm31594	XR_386569.2;XR_386567.3;XR_001782715.1	NA	NA	NA	NA	PREDICTED: Mus musculus predicted gene, 31594 (Gm31594), transcript variant X2, ncRNA	0.0161268	0.0581457	0	0.0157864	0	0	0.00471869	0	0	0.0159302	0	0.0196165	0.0170954	0.0485987	0	0	0	0.0369017	0	0	0	0	0.0132341	0
102633872	Gm26544	XR_375975.2	NA	NA	NA	NA	PREDICTED: Mus musculus predicted gene, 26544 (Gm26544), ncRNA	0.005319	0	0	0	0	0	0	0	0.018763	0	0.010389	0.002761	0	0	0.00508	0	0.010027	0	0	0	0	0.012128	0.012539	0
102633878	Gm31600	XR_382211.3	NA	NA	NA	NA	PREDICTED: Mus musculus predicted gene, 31600 (Gm31600), transcript variant X2, ncRNA	0	0	0	0	0	0	0	0	0	0.00488056	0	0	0	0	0	0	0.0173155	0	0	0	0	0	0	0
102633879	Gm31601	XR_376871.2	NA	NA	NA	NA	PREDICTED: Mus musculus predicted gene, 31601 (Gm31601), ncRNA	0.137735	0	0	0	0	0	0	0	0	0	0	0	0	0	0	0	0	0	0	0	0	0	0	0
102633882	Gm26761	XR_376975.3	NA	NA	NA	NA	PREDICTED: Mus musculus predicted gene, 26761 (Gm26761), transcript variant X1, ncRNA	0.054386	0.109857	0.039998	0.064828	0.011028	0.06459	0.046508	0.075741	0.082918	0.010346	0.084269	0.066167	0.031012	0.095363	0.092944	0.049285	0.047287	0.032776	0.027092	0.074244	0.021765	0.08339	0.020651	0.083178
102633885	Gm31603	XR_388211.2	NA	NA	NA	NA	PREDICTED: Mus musculus predicted gene, 31603 (Gm31603), ncRNA	0	0	0	0	0	0	0	0	0	0	0	0	0	0	0	0	0	0	0	0	0	0	0	0
102633891	Gm31608	XR_384262.1;XR_875498.1	NA	NA	NA	NA	PREDICTED: Mus musculus predicted gene, 31608 (Gm31608), transcript variant X5, ncRNA	0	0	0	0	0	0	0	0	0.024544	0	0	0	0	0	0	0	0	0	0	0	0.0463957	0	0.0393928	0
102633894	Gm31610	XR_389615.3;XR_880697.2	NA	NA	NA	NA	PREDICTED: Mus musculus predicted gene, 31610 (Gm31610), transcript variant X1, ncRNA	0.268548	0.221748	0.327813	0.348131	0.354293	0.10674	0.11166	0.066046	0.124107	0.147434	0.071991	0.075514	0.084254	0.092696	0.095686	0.135179	0.101065	0.1164	0.246026	0.390703	0.305681	0.351309	0.355374	0.300654
102633898	Gm31613	XR_384991.2;XR_876181.1;XR_384992.3	NA	NA	NA	NA	PREDICTED: Mus musculus predicted gene, 31613 (Gm31613), transcript variant X3, ncRNA	0.0567842	0.0449601	0.0338416	0.0332475	0.0190803	0.00281704	0.0855096	0	0.0203696	0.0573554	0.146625	0.0109668	0.0318638	0	0.00651809	0.0410342	0	0.0201207	0.0207635	0.0147613	0.0481004	0.0670316	0.0675469	0.00865709
102633899	Gm31614	XR_001779158.1;XR_870711.2;XR_870713.2;XR_870710.1	NA	NA	NA	NA	PREDICTED: Mus musculus predicted gene, 31614 (Gm31614), transcript variant X1, ncRNA	0.032619	0.137233	0.182258	0.111704	0.0901991	0.109886	0.101888	0.0273151	0.0488836	0.0573508	0.26317	0.0918504	0.435718	0.0958079	0.123589	0.195457	0.266414	0.120632	0.0322227	0.0592612	0.19414	0.310872	0.203695	0.0415494
102633902	Gm31617	XR_390535.2	NA	NA	NA	NA	PREDICTED: Mus musculus predicted gene, 31617 (Gm31617), transcript variant X2, ncRNA	0	0	0	0	0	0	0	0	0	0	0	0	0	0	0.04191	0.002561	0	0	0	0	0	0	0.037898	0
102633904	Gm31618	XR_001783516.1;XR_375127.3	NA	NA	NA	NA	PREDICTED: Mus musculus predicted gene, 31618 (Gm31618), transcript variant X1, ncRNA	0	0	0	0	0	0	0	0	0	0	0	0	0	0	0	0	0	0	0	0	0	0	0	0
102633906	Gm31620	XR_386325.1	NA	NA	NA	NA	PREDICTED: Mus musculus predicted gene, 31620 (Gm31620), ncRNA	0	0	0	0	0	0	0	0.075536	0	0	0	0	0	0	0	0	0	0	0	0	0	0	0	0
102633908	Gm31621	XR_386421.2;XR_386420.2;XR_877629.2	NA	NA	NA	NA	PREDICTED: Mus musculus predicted gene, 31621 (Gm31621), transcript variant X1, ncRNA	0	0.0588352	0.0308065	0.0519295	0.0135201	0.0453663	0.0221462	0.0238319	0.0284337	0.00667161	0.0314876	0.0332055	0.0253349	0.0124847	0.0131224	0.0410704	0.00757216	0.0280389	0.0284758	0.00576375	0	0.0186086	0.0547273	0.0232485
102633911	Gm12022	XR_381065.3	NA	NA	NA	NA	PREDICTED: Mus musculus predicted gene 12022 (Gm12022), ncRNA	0	0	0	0	0	0.033483	0	0	0	0	0	0	0	0	0	0	0	0	0	0	0	0	0	0
102633914	Gm31624	XR_872553.1;XR_872552.1	NA	NA	NA	NA	PREDICTED: Mus musculus predicted gene, 31624 (Gm31624), transcript variant X2, ncRNA	0.013992	0	0	0.055954	0.0030894	0	0	0.0517748	0.000926915	0	0	0	0	0	0.000569676	0	0	0	0	0.0408538	0	0	0	0.0246758
102633918	Gm12916	XR_001784546.1	NA	NA	NA	NA	PREDICTED: Mus musculus predicted gene 12916 (Gm12916), transcript variant X1, ncRNA	0	0	0	0	0	0	0	0	0	0	0	0	0	0	0	0	0	0	0	0	0	0	0	0.0447368
102633924	Gm31630	XR_873805.1;XR_382750.2	NA	NA	NA	NA	PREDICTED: Mus musculus predicted gene, 31630 (Gm31630), transcript variant X4, ncRNA	0	0	0	0.00376146	0	0.012257	0	0.0097042	0.00368766	0.0108152	0.0127604	0.0124077	0.0229696	0.0201039	0.00850872	0.010269	0	0.0113815	0.0117458	0.00931275	0	0	0	0
102633926	Gm31631	XR_377657.3	NA	NA	NA	NA	PREDICTED: Mus musculus predicted gene, 31631 (Gm31631), transcript variant X1, ncRNA	0	0	0	0	0	0	0	0	0	0	0	0	0	0	0	0	0	0	0	0	0	0	0	0
102633929	Gm31633	XR_383758.2	NA	NA	NA	NA	PREDICTED: Mus musculus predicted gene, 31633 (Gm31633), ncRNA	0.028438	0.035137	0.039695	0.020101	0	0	0.009872	0	0.038104	0	0.035318	0	0.054921	0	0.02355	0.04268	0.006079	0	0.014641	0.051551	0.012551	0	0.010657	0.054215
102633938	Gm38456	XR_875976.1;XR_384773.2;XR_875978.1;XR_875977.1	NA	NA	NA	NA	PREDICTED: Mus musculus predicted gene, 38456 (Gm38456), transcript variant X4, ncRNA	0.0057267	0	0	0.00838594	0.0122359	0	0.0134803	0.00717736	0	0.00592741	0.00711252	0	0	0	0.014227	0	0.0137286	0	0	0.00243516	0	0	0	0
102633940	Gm31640	XR_373868.2	NA	NA	NA	NA	PREDICTED: Mus musculus predicted gene, 31640 (Gm31640), ncRNA	0.01856	0	0.019632	0	0	0	0	0	0	0	0	0.035019	0	0	0	0.019322	0	0	0	0	0	0	0	0
102633941	Gm31641	XR_876292.1;XR_385084.2;XR_385087.3;XR_876294.2	NA	NA	NA	NA	PREDICTED: Mus musculus predicted gene, 31641 (Gm31641), transcript variant X6, ncRNA	0	0	0	0	0	0	0	0.0260036	0	0	0.00360745	0	0	0	0.000725364	0.0207361	0	0	0	0	0	0	0	0
102633942	Gm14487	XR_374226.2	NA	NA	NA	NA	PREDICTED: Mus musculus predicted gene 14487 (Gm14487), ncRNA	0.014359	0	0	0.002903	0.053825	0	0	0	0	0.101508	0	0.082036	0	0.05911	0.079127	0.032128	0.077063	0.03561	0.032392	0.014568	0.00454	0	0	0
102633949	Gm31648	XR_390841.2	NA	NA	NA	NA	PREDICTED: Mus musculus predicted gene, 31648 (Gm31648), ncRNA	0.121764	0.186151	0.192542	0.14487	0.124484	0.118393	0.16275	0.210442	0.069252	0.05439	0.065011	0.042377	0.068748	0.054722	0.025428	0.043841	0.040168	0.038874	0.070171	0.091392	0.092907	0.147259	0.058047	0.105576
102633950	Gm26579	XR_380816.1	NA	NA	NA	NA	PREDICTED: Mus musculus predicted gene, 26579 (Gm26579), ncRNA	0	0	0	0	0	0	0	0	0	0	0	0	0	0	0	0	0	0	0	0	0	0	0	0
102633952	Gm31650	XR_381402.1	NA	NA	NA	NA	PREDICTED: Mus musculus predicted gene, 31650 (Gm31650), ncRNA	0	0	0.047427	0	0.108774	0	0	0	0	0	0	0	0	0.498065	0	0.050881	0	0	0.099344	0.08921	0	0	0.076313	0
102633953	Gm31651	XR_375977.2;XR_375976.2	NA	NA	NA	NA	PREDICTED: Mus musculus predicted gene, 31651 (Gm31651), transcript variant X2, ncRNA	0	0	0	0.0414835	0	0	0	0	0	0.026131	0	0	0	0	0	0	0	0	0	0.038937	0.0107891	0	0.0372134	0
102633959	Gm31656	XR_376872.1;XR_868343.1	NA	NA	NA	NA	PREDICTED: Mus musculus predicted gene, 31656 (Gm31656), transcript variant X3, ncRNA	0	0	0	0	0	0	0	0	0	0	0	0	0	0	0	0	0	0.00955351	0	0	0	0.0233673	0	0.00822064
102633961	Gm31658	XR_383097.3	NA	NA	NA	NA	PREDICTED: Mus musculus predicted gene, 31658 (Gm31658), ncRNA	0	0	0.025725	0	0.021765	0	0	0	0	0	0	0.120235	0.008585	0	0	0	0.033099	0	0.015784	0	0.048752	0	0.030631	0.026322
102633964	Gm31661	XR_377886.3	NA	NA	NA	NA	PREDICTED: Mus musculus predicted gene, 31661 (Gm31661), transcript variant X1, ncRNA	0	0	0	0	0	0.0305104	0	0.0335132	0	0	0.0119947	0	0	0.0393714	0	0	0	0	0	0	0	0	0.0100539	0
102633971	Gm31668	XR_373747.2	NA	NA	NA	NA	PREDICTED: Mus musculus predicted gene, 31668 (Gm31668), ncRNA	0	0	0.080971	0.04057	0	0	0.060953	0	0	0	0.026191	0	0	0.042928	0.062933	0	0.035471	0.051244	0	0.074848	0.02282	0	0.154404	0.034044
102633980	Gm31673	XR_380677.2	NA	NA	NA	NA	PREDICTED: Mus musculus predicted gene, 31673 (Gm31673), ncRNA	0.098774	0.010187	0	0	0.05276	0.029456	0	0	0.055386	0	0.030667	0	0.065801	0.193266	0.040898	0	0.059197	0	0.001129	0	0.095764	0.114238	0	0.047233
102633981	Gm31674	XR_872262.1;XR_872261.1;XR_381066.3	NA	NA	NA	NA	PREDICTED: Mus musculus predicted gene, 31674 (Gm31674), transcript variant X2, ncRNA	0	0	0	0	0	0	0	0	0.0177568	0	0.00983188	0.00478001	0.0210964	0.0502928	0.0476867	0.00783304	0	0	0.0310202	0	0.00698812	0.00782619	0.00593394	0
102633985	Gm31678	XR_376121.2	NA	NA	NA	NA	PREDICTED: Mus musculus predicted gene, 31678 (Gm31678), ncRNA	0	0.034978	0	0	0	0	0	0	0	0	0	0	0	0	0	0	0	0	0	0	0	0	0	0
102633989	Gm31682	XR_867988.1;XR_001784388.1	NA	NA	NA	NA	PREDICTED: Mus musculus predicted gene, 31682 (Gm31682), transcript variant X1, ncRNA	0	0	0.041649	0.016476	0.033694	0.01202	0.027413	0.02335	0	0.022455	0	0.084237	0	0.00713856	0.019256	0	0	0	0.079744	0.077272	0.019922	0	0	0
102633997	Gm31687	XR_383893.2	NA	NA	NA	NA	PREDICTED: Mus musculus predicted gene, 31687 (Gm31687), ncRNA	0	0	0	0	0	0	0	0	0	0	0	0	0	0	0	0	0	0	0	0	0	0	0	0
102633998	Gm31688	XR_388653.2	NA	NA	NA	NA	PREDICTED: Mus musculus predicted gene, 31688 (Gm31688), ncRNA	0	0	0	0	0	0	0	0	0	0	0	0	0	0	0.026625	0	0	0	0	0	0	0	0	0
102634003	Gm31693	XR_389617.3	NA	NA	NA	NA	PREDICTED: Mus musculus predicted gene, 31693 (Gm31693), ncRNA	0	0	0	0	0	0	0	0	0.051109	0.003925	0	0	0	0	0	0	0	0	0	0	0	0	0	0
102634006	Gm31696	XR_373869.2	NA	NA	NA	NA	PREDICTED: Mus musculus predicted gene, 31696 (Gm31696), ncRNA	0	0	0	0	0	0	0	0.164356	0	0	0.022103	0	0	0	0	0	0	0	0	0	0	0	0	0
102634013	Gm31701	XR_379791.2	NA	NA	NA	NA	PREDICTED: Mus musculus predicted gene, 31701 (Gm31701), ncRNA	0.171669	0	0.072662	0.071694	0	0	0.08737	0.051271	0.045877	0.130308	0	0.098798	0	0.498699	0.188778	0.209628	0.358399	0.290126	0	0.156764	0	0.302125	0.198525	0.406844
102634021	Gm13001	XR_390842.1	NA	NA	NA	NA	PREDICTED: Mus musculus predicted gene 13001 (Gm13001), ncRNA	0	0	0	0	0	0	0	0	0	0	0	0	0	0	0	0	0	0.077351	0	0	0	0	0	0
102634028	Gm31712	XR_382351.2	NA	NA	NA	NA	PREDICTED: Mus musculus predicted gene, 31712 (Gm31712), transcript variant X3, ncRNA	0	0	0.00215057	0.00676265	0	0.0055089	0	0	0	0	0	0	0	0	0.00382424	0	0	0.0090032	0	0	0.00815237	0	0.00173065	0
102634029	Gm31713	XR_387503.3	NA	NA	NA	NA	PREDICTED: Mus musculus predicted gene, 31713 (Gm31713), ncRNA	0	0	0	0	0	0	0	0	0	0	0.042798	0	0	0	0.03896	0.030175	0.005841	0	0	0	0	0	0	0
102634030	Gm31714	XM_006517498.3	NA	NA	NA	NA	PREDICTED: Mus musculus predicted gene, 31714 (Gm31714), mRNA	0	0.068818	0.011511	0.013571	0	0	0	0.052268	0	0	0.023019	0	0.037043	0	0	0.002532	0	0.020532	0	0.029399	0.050228	0.010016	0.006159	0.039752
102634031	Gm31715	XR_382872.2	NA	NA	NA	NA	PREDICTED: Mus musculus predicted gene, 31715 (Gm31715), ncRNA	0.022289	0	0	0.048088	0	0	0	0	0.024996	0	0.027681	0	0.011087	0.12996	0	0	0	0.031978	0.050958	0.032198	0	0	0.083525	0.036542
102634034	Gm31718	XR_879375.2;XR_001778724.1;XR_879376.2;XR_879370.2;XR_879373.2;XR_388221.3;XR_001778723.1	NA	NA	NA	NA	PREDICTED: Mus musculus predicted gene, 31718 (Gm31718), transcript variant X11, ncRNA	0.00311425	0.00657696	0	0.0180745	0.0119783	0.0135794	0.0125085	0.015984	0.0133948	0.000615202	0.00329963	0.0134541	0.0246762	0.0135169	0.0159755	0.0117758	0.0234013	0.0178164	0.00514017	0.0259652	0	0.00525286	0.0119485	0.00151962
102634035	Gm31719	XR_001782724.1;XR_001782726.1	NA	NA	NA	NA	PREDICTED: Mus musculus predicted gene, 31719 (Gm31719), transcript variant X4, ncRNA	0	0	0	0	0	0	0	0	0	0	0	0	0	0	0	0.00190051	0	0	0	0	0	0	0	0
102634036	Gm13847	XR_001785208.1;XR_001785209.1;XR_377511.3;XR_868938.2	NA	NA	NA	NA	PREDICTED: Mus musculus predicted gene 13847 (Gm13847), transcript variant X1, ncRNA	0.0191875	0.018746	0	0.0278449	0.0252169	0.00422357	0	0.028105	0.0291195	0.0207053	0.0585691	0.00530986	0.0057663	0.0139842	0.0244884	0.0473134	0	0.024584	0.050925	0.0565957	0.0416158	0.0186025	0.0463003	0.0179377
102634037	Gm31720	XR_383260.2	NA	NA	NA	NA	PREDICTED: Mus musculus predicted gene, 31720 (Gm31720), ncRNA	0.054667	0	0.026226	0	0.059749	0.075062	0.016595	0.157383	0.059776	0.003852	0.104889	0.024971	0.160033	0.010466	0.080771	0	0	0.112735	0.032183	0.012758	0.074055	0	0.1055	0.026388
102634043	Gm31724	XR_880308.2;XR_389144.2;XR_880310.1	NA	NA	NA	NA	PREDICTED: Mus musculus predicted gene, 31724 (Gm31724), transcript variant X3, ncRNA	0	0.0824264	0.0538767	0.0107764	0	0	0.0289893	0	0.0603039	0.0132373	0.0222604	0.0204901	0.0518305	0.0132686	0.034733	0.0150816	0.0998148	0.0694933	0.0527277	0.0293046	0	0	0.026868	0.00854263
102634045	Gm31726	XR_378698.2	NA	NA	NA	NA	PREDICTED: Mus musculus predicted gene, 31726 (Gm31726), transcript variant X1, ncRNA	0.067957	0	0	0.032109	0.030642	0.034102	0.011998	0	0.03206	0.05998	0	0.051782	0	0.013984	0.00707	0.057047	0.03226	0	0.06536	0.051822	0.059555	0.044856	0.021426	0
102634047	Gm31727	XR_378834.2;XR_870271.2	NA	NA	NA	NA	PREDICTED: Mus musculus predicted gene, 31727 (Gm31727), transcript variant X1, ncRNA	0	0	0	0	0	0	0	0	0	0.0193542	0	0.0222039	0.0244986	0	0	0	0	0.0611053	0	0	0	0	0.0137811	0
102634050	Gm31729	XR_374002.1;XR_865969.1;XR_865970.1	NA	NA	NA	NA	PREDICTED: Mus musculus predicted gene, 31729 (Gm31729), transcript variant X3, ncRNA	0.032146	0	0	0	0	0	0	0	0	0.0338361	0	0	0	0	0	0	0.038532	0	0	0.044332	0	0	0.048186	0
102634054	Gm31733	XR_001782719.1	NA	NA	NA	NA	PREDICTED: Mus musculus predicted gene, 31733 (Gm31733), ncRNA	0	0	0.133695	0.073371	0.003497	0.052021	0.066785	0.024613	0.110967	0.069891	0.092243	0.082385	0.06575	0.036948	0.27751	0.150979	0.035913	0.021754	0.138649	0	0	0	0.035854	0.071999
102634063	Gm14950	XR_878231.1	NA	NA	NA	NA	PREDICTED: Mus musculus predicted gene 14950 (Gm14950), ncRNA	0.020011	0	0	0	0	0	0	0	0	0	0	0	0	0	0	0	0	0	0	0	0	0	0	0
102634068	Gm12907	XR_376517.3;XR_867989.2	NA	NA	NA	NA	PREDICTED: Mus musculus predicted gene 12907 (Gm12907), transcript variant X1, ncRNA	0.007645	0.0665784	0.0770973	0.037811	0.029254	0.05986	0.03502	0.0452393	0	0	0.059559	0	0	0.029102	0.150453	0.0633499	0.024993	0.009624	0.142776	0.0833455	0.063683	0.0412224	0.0967964	0.03975
102634074	Gm31746	XR_869077.2	NA	NA	NA	NA	PREDICTED: Mus musculus predicted gene, 31746 (Gm31746), transcript variant X1, ncRNA	0	0	0	0	0	0.025837	0	0	0	0	0	0	0	0	0	0.010896	0	0	0	0	0	0	0	0
102634079	Slc36a3os	XR_388654.2;XR_388655.1	NA	NA	NA	NA	PREDICTED: Mus musculus solute carrier family 36 (proton/amino acid symporter), member 3, opposite strand (Slc36a3os), transcript variant X2, ncRNA	0.0235847	0	0	0	0	0	0	0	0	0.048325	0.0564204	0	0	0	0	0	0.0169618	0	0	0	0	0	0	0
102634083	Gm31751	XR_379096.2;XR_870521.1	NA	NA	NA	NA	PREDICTED: Mus musculus predicted gene, 31751 (Gm31751), transcript variant X1, ncRNA	0	0	0.0812525	0	0	0	0	0	0	0	0	0	0	0.0250297	0	0	0	0	0	0	0.0384957	0	0.0653701	0
102634084	Gm31752	XR_389767.2	NA	NA	NA	NA	PREDICTED: Mus musculus predicted gene, 31752 (Gm31752), transcript variant X2, ncRNA	0	0	0	0	0	0	0	0	0	0	0	0	0	0	0	0	0	0	0	0	0	0	0.0109738	0
102634086	Gm31753	XR_373910.2	NA	NA	NA	NA	PREDICTED: Mus musculus predicted gene, 31753 (Gm31753), ncRNA	0.157233	0	0	0	0	0	0	0	0	0	0	0	0.052372	0	0	0	0	0	0	0	0	0	0	0
102634087	Gm31754	XR_876286.1	NA	NA	NA	NA	PREDICTED: Mus musculus predicted gene, 31754 (Gm31754), transcript variant X5, ncRNA	0	0	0	0	0	0	0	0.00111655	0	0	0	0	0.00242376	0	0	0	0	0	0	0	0	0	0	0.00530914
102634088	Gm31755	XR_379221.2	NA	NA	NA	NA	PREDICTED: Mus musculus predicted gene, 31755 (Gm31755), transcript variant X1, ncRNA	0	0	0	0	0	0	0	0	0	0	0	0	0	0	0	0	0	0	0	0	0	0	0.0126199	0
102634089	Gm31756	XR_870717.1;XR_379357.3	NA	NA	NA	NA	PREDICTED: Mus musculus predicted gene, 31756 (Gm31756), transcript variant X2, ncRNA	0	0.106497	0.151729	0	0	0	0.00943641	0	0.117019	0	0	0	0	0	0.03551	0.0857136	0	0.0148839	0	0.0443073	0	0	0	0
102634092	Gm31758	XR_385461.2	NA	NA	NA	NA	PREDICTED: Mus musculus predicted gene, 31758 (Gm31758), ncRNA	0	0	0	0	0	0	0	0	0	0	0	0	0	0	0	0	0	0	0	0	0	0.013048	0	0
102634093	Gm31759	XR_876956.1	NA	NA	NA	NA	PREDICTED: Mus musculus predicted gene, 31759 (Gm31759), transcript variant X3, ncRNA	0	0	0	0	0	0	0	0	0	0	0	0	0	0	0	0.0024378	0	0	0	0	0	0	0	0
102634099	Gm31762	XR_390843.2	NA	NA	NA	NA	PREDICTED: Mus musculus predicted gene, 31762 (Gm31762), ncRNA	0	0	0	0	0	0	0	0	0.012735	0	0	0	0	0	0	0	0	0	0	0	0	0	0	0
102634107	Gm31769	XR_376632.2	NA	NA	NA	NA	PREDICTED: Mus musculus predicted gene, 31769 (Gm31769), ncRNA	0.03442	0	0.016033	0.075606	0	0.02053	0.032493	0.064709	0	0.036229	0	0	0.068637	0	0.021378	0	0	0.009532	0	0.020602	0.015192	0.017012	0.003483	0.032755
102634110	Gm31772	XR_387504.2	NA	NA	NA	NA	PREDICTED: Mus musculus predicted gene, 31772 (Gm31772), ncRNA	0	0	0	0	0	0	0	0	0	0	0	0	0	0	0	0	0	0	0	0	0	0	0	0
102634111	Gm31773	XR_387669.1	NA	NA	NA	NA	PREDICTED: Mus musculus predicted gene, 31773 (Gm31773), ncRNA	0	0	0	0	0	0	0	0	0	0	0	0	0	0	0	0	0	0	0	0	0	0	0	0
102634113	Gm31774	XR_388081.3	NA	NA	NA	NA	PREDICTED: Mus musculus predicted gene, 31774 (Gm31774), ncRNA	0	0	0	0.026944	0	0.083612	0.136166	0	0	0	0	0	0	0	0.014511	0.003619	0.02866	0	0	0	0	0	0.016814	0.011692
102634114	Gm31775	XR_874413.1	NA	NA	NA	NA	PREDICTED: Mus musculus predicted gene, 31775 (Gm31775), transcript variant X1, ncRNA	0	0.074206	0	0	0	0	0	0	0	0	0	0.0341757	0	0	0	0	0	0	0	0	0	0	0	0
102634115	Gm31776	XR_383658.3	NA	NA	NA	NA	PREDICTED: Mus musculus predicted gene, 31776 (Gm31776), ncRNA	0.066609	0	0.169859	0.04877	0.213472	0.079456	0.128602	0.083481	0.037349	0	0.041361	0	0.13312	0.032582	0	0	0	0	0	0	0	0.131248	0	0
102634120	Gm31781	XR_880311.1	NA	NA	NA	NA	PREDICTED: Mus musculus predicted gene, 31781 (Gm31781), transcript variant X2, ncRNA	0	0	0	0	0	0	0	0	0	0	0	0	0	0	0	0	0	0	0	0	0.038394	0	0	0
102634123	Gm31784	XR_378835.2	NA	NA	NA	NA	PREDICTED: Mus musculus predicted gene, 31784 (Gm31784), ncRNA	0	0	0	0	0	0	0	0	0	0	0	0	0	0	0	0	0.020491	0	0	0	0	0	0	0
102634125	Gm31786	XR_870419.2;XR_378949.3;XR_378948.3	NA	NA	NA	NA	PREDICTED: Mus musculus predicted gene, 31786 (Gm31786), transcript variant X2, ncRNA	0	0	0	0.00572909	0.0466323	0.0162608	0.0514604	0.0241866	0	0	0.0271057	0	0.0290797	0	0	0	0.0245328	0.0241767	0.0109867	0	0.0560476	0	0.0245367	0
102634133	Gm31790	XR_374673.2	NA	NA	NA	NA	PREDICTED: Mus musculus predicted gene, 31790 (Gm31790), transcript variant X2, ncRNA	0	0	0	0.018266	0	0	0	0	0	0	0	0	0	0	0	0	0	0	0.001141	0	0.022021	0	0	0
102634134	Gm31791	XR_375130.2;XR_866863.1;XR_375131.2	NA	NA	NA	NA	PREDICTED: Mus musculus predicted gene, 31791 (Gm31791), transcript variant X1, ncRNA	0	0	0	0	0	0	0	0	0	0.0565438	0	0	0	0.0130509	0	0	0	0	0	0.00162306	0	0	0	0.0941539
102634136	Gm31792	XR_386424.3;XR_877633.2;XR_877634.2	NA	NA	NA	NA	PREDICTED: Mus musculus predicted gene, 31792 (Gm31792), transcript variant X1, ncRNA	0.006044	0.058279	0.056288	0.072296	0.061234	0.052735	0.020355	0.022726	0.054962	0.050262	0.0380362	0.092797	0.035315	0.0118263	0.075095	0.036728	0.094159	0.042895	0.027615	0.097838	0.072028	0.046818	0.033764	0.007778
102634140	Gm31796	XR_375678.3	NA	NA	NA	NA	PREDICTED: Mus musculus predicted gene, 31796 (Gm31796), ncRNA	0.368038	0.041159	0.11884	0.206961	0.355275	0.254187	0.241268	0.192371	0.171367	0.170984	0.219959	0.190291	0.511261	0.175108	0.276032	0.102268	0.398419	0.453311	0.43866	0.056884	0	0.200112	0.200552	0.384223
102634148	Gm31803	XR_873924.1;XR_873927.1;XR_382874.2;XR_873922.1;XR_873920.1	NA	NA	NA	NA	PREDICTED: Mus musculus predicted gene, 31803 (Gm31803), transcript variant X1, ncRNA	0	0.0072725	0.0178025	0.0223009	0.0260264	0.0242489	0	0	0.0260969	0.0106982	0.0306835	0.0333188	0.0159346	0.039245	0.0225483	0.0278433	0.0737206	0.031928	0.0289788	0.0215931	0.00980949	0.0317257	0.0113001	0
102634149	Gm31804	XR_383100.1	NA	NA	NA	NA	PREDICTED: Mus musculus predicted gene, 31804 (Gm31804), transcript variant X1, ncRNA	0	0	0	0	0	0	0	0	0	0	0	0	0	0	0	0	0	0	0	0	0	0	0	0
102634150	Gm31805	XR_387949.3	NA	NA	NA	NA	PREDICTED: Mus musculus predicted gene, 31805 (Gm31805), ncRNA	0.020898	0.064401	0	0.022391	0.027758	0.059667	0.03558	0.026192	0	0.01833	0.051951	0.037853	0.027797	0.020411	0.053639	0.057436	0.061217	0.005787	0.035635	0.056824	0.036925	0.015459	0.031299	0.03984
102634159	Gm28644	XR_373286.3;XR_373285.2	NA	NA	NA	NA	PREDICTED: Mus musculus predicted gene 28644 (Gm28644), transcript variant X6, ncRNA	0	0	0	0	0	0	0	0	0	0	0	0	0	0	0	0	0	0.00990588	0	0	0	0.00607894	0	0
102634162	Gm31814	XR_875983.1;XR_001781988.1	NA	NA	NA	NA	PREDICTED: Mus musculus predicted gene, 31814 (Gm31814), transcript variant X8, ncRNA	0.00832321	0	0	0	0	0	0.015557	0.016539	0.0109881	0	0	0	0.01432	0.0129102	0.00546369	0	0	0	0	0.0118808	0	0	0	0
102634165	Gm31816	XR_001779164.1;XR_001779166.1;XR_001779160.1;XR_001779162.1;XR_001779163.1;XR_001779161.1;XR_001779165.1	NA	NA	NA	NA	PREDICTED: Mus musculus predicted gene, 31816 (Gm31816), transcript variant X8, ncRNA	0.0459735	0.106549	0.0749494	0.0672105	0.101748	0.0889152	0.0377633	0.0816517	0	0.0747697	0	0.106321	0.0701349	0.245724	0.114916	0.0114482	0.0137766	0.0514075	0.0381722	0.0514605	0.166994	0.00621081	0.113126	0.0709763
102634167	Gm31818	XR_876953.1	NA	NA	NA	NA	PREDICTED: Mus musculus predicted gene, 31818 (Gm31818), transcript variant X2, ncRNA	0	0	0	0	0	0	0	0	0	0	0	0	0	0	0	0.0281253	0	0	0	0	0	0	0	0
102634168	Gm38460	XR_385907.1	NA	NA	NA	NA	PREDICTED: Mus musculus predicted gene, 38460 (Gm38460), ncRNA	0.041559	0	0	0	0	0	0	0	0	0	0	0	0	0.191676	0	0	0	0	0	0	0	0	0	0.051645
102634170	Gm31819	XR_877542.1;XR_386328.2;XR_386327.2	NA	NA	NA	NA	PREDICTED: Mus musculus predicted gene, 31819 (Gm31819), transcript variant X2, ncRNA	0	0.00796183	0.00967259	0.00653833	0	0.0123856	0	0.0130133	0.00543423	0.00255054	0	0	0	0	0.0085694	0	0	0	0.0118698	0.00941102	0.018331	0.0102636	0.0311287	0.00989744
102634171	Gm31820	XR_390844.2;XR_881506.1;XR_881508.1;XR_881509.2	NA	NA	NA	NA	PREDICTED: Mus musculus predicted gene, 31820 (Gm31820), transcript variant X1, ncRNA	0.0171085	0.0310476	0.0350782	0.0253656	0.0229245	0.00717217	0.0172877	0.0183784	0.037596	0.0262566	0.00605023	0	0.00651298	0.00717299	0.0495797	0.0146558	0.00222661	0.0108289	0.044142	0.0334708	0.0159652	0.0209518	0.00200551	0.0175811
102634175	Gm31822	XR_380678.2	NA	NA	NA	NA	PREDICTED: Mus musculus predicted gene, 31822 (Gm31822), ncRNA	0	0	0	0	0	0	0	0	0	0	0	0	0	0	0	0	0	0	0	0.038474	0	0	0	0
102634183	Gm31828	XR_867907.1	NA	NA	NA	NA	PREDICTED: Mus musculus predicted gene, 31828 (Gm31828), transcript variant X3, ncRNA	0	0	0.0655805	0	0	0.0202652	0	0	0	0	0	0	0	0.0166206	0	0	0	0.0188193	0	0	0	0	0	0
102634184	Gm31829	XR_872956.1;XR_381880.2	NA	NA	NA	NA	PREDICTED: Mus musculus predicted gene, 31829 (Gm31829), transcript variant X2, ncRNA	0.00967804	0	0.0121449	0.0451675	0.013974	0	0.0154208	0	0.0293388	0.0137679	0	0	0	0.0767815	0.0108319	0.0522914	0	0	0.0224296	0.0474228	0.0412778	0.0321533	0.0294111	0
102634185	Gm31830	XR_376633.3	NA	NA	NA	NA	PREDICTED: Mus musculus predicted gene, 31830 (Gm31830), ncRNA	0.682315	0.195711	0.107235	0.038637	0	0.124427	0.001452	0.055996	0.084093	0.055358	0.131072	0.063616	0.105462	0.051626	0.099405	0.13078	0	0.35073	0.087269	0.071743	0.099055	0.052164	0.079101	0
102634187	Gm31831	XR_868247.1	NA	NA	NA	NA	PREDICTED: Mus musculus predicted gene, 31831 (Gm31831), transcript variant X3, ncRNA	0	0	0	0	0	0	0	0	0	0.0141565	0	0	0	0	0	0	0	0	0	0.0225746	0	0	0	0
102634189	Gm31832	XR_001780864.1;XR_001780865.1;XR_001780866.1	NA	NA	NA	NA	PREDICTED: Mus musculus predicted gene, 31832 (Gm31832), transcript variant X3, ncRNA	0.043604	0	0	0.007983	0	0	0.025534	0.034853	0.14672	0	0.065534	0	0	0	0.0902824	0.040558	0.026136	0	0.050292	0	0.0384954	0.010777	0.016342	0.031177
102634193	Gm31835	XR_382354.2	NA	NA	NA	NA	PREDICTED: Mus musculus predicted gene, 31835 (Gm31835), transcript variant X1, ncRNA	0	0	0.00622654	0	0	0	0	0	0.00374827	0	0	0	0.00866794	0	0.00553532	0	0.00792418	0	0	0	0.0118006	0	0	0
102634194	Gm29461	XR_387290.2	NA	NA	NA	NA	PREDICTED: Mus musculus predicted gene 29461 (Gm29461), ncRNA	0	0	0	0	0	0	0.012397	0	0	0	0	0	0.01401	0	0.008708	0	0.009825	0	0	0	0	0	0	0.029803
102634197	Gm31838	XR_874415.2;XR_874417.2;XR_874418.2;XR_874416.2	NA	NA	NA	NA	PREDICTED: Mus musculus predicted gene, 31838 (Gm31838), transcript variant X3, ncRNA	0	0.0782856	0.0235709	0.0954443	0.0540597	0.0233407	0.0298281	0	0	0.0266318	0	0.0301457	0	0.0247532	0.0627875	0.0644819	0.0900058	0.0559202	0	0.0802639	0	0.0874552	0.0184577	0.0121395
102634198	Gm31839	XR_001781221.1;XR_383365.2;XR_874531.1;XR_874532.1	NA	NA	NA	NA	PREDICTED: Mus musculus predicted gene, 31839 (Gm31839), transcript variant X2, ncRNA	0	0.005498	0	0.098078	0	0	0.002021	0.088012	0	0.041511	0	0	0.0577619	0.00549	0.087132	0.049463	0.08408	0.025901	0	0	0.02064	0	0.00876278	0.022288
102634201	Gm31842	XR_388657.2;XR_879860.1	NA	NA	NA	NA	PREDICTED: Mus musculus predicted gene, 31842 (Gm31842), transcript variant X1, ncRNA	0	0.0111727	0.0191136	0.018929	0.0389808	0	0.00596673	0.0744657	0.0689528	0.021596	0	0.0444032	0.104326	0.0128519	0	0.0410115	0	0.0643712	0.0175135	0	0	0.0202819	0	0.0222231
102634202	Gm31843	XR_378836.1	NA	NA	NA	NA	PREDICTED: Mus musculus predicted gene, 31843 (Gm31843), ncRNA	0	0	0	0	0	0	0	0	0	0	0	0	0.097453	0	0	0.005848	0	0	0	0	0	0	0	0
102634204	Gm31845	XR_385090.2	NA	NA	NA	NA	PREDICTED: Mus musculus predicted gene, 31845 (Gm31845), ncRNA	0	0	0.010161	0.011866	0	0	0.012859	0	0	0	0	0	0	0	0	0	0	0	0	0	0	0	0	0.009357
102634205	Gm13264	XR_374005.3	NA	NA	NA	NA	PREDICTED: Mus musculus predicted gene 13264 (Gm13264), ncRNA	0	0	0	0.050517	0	0	0	0	0	0	0.028562	0	0.015321	0.018077	0	0	0	0.025476	0.026291	0	0	0	0	0.04209
102634207	Gm31847	XR_871016.1;XR_379712.1;XR_871015.1;XR_379710.1	NA	NA	NA	NA	PREDICTED: Mus musculus predicted gene, 31847 (Gm31847), transcript variant X1, ncRNA	0.0156163	0	0	0.0708488	0	0	0	0	0.0216972	0.0385467	0	0	0	0	0.0343317	0.0215459	0.0948696	0	0	0	0.0283013	0.0311465	0.0155363	0.0850082
102634208	Gm31848	XR_001779764.1	NA	NA	NA	NA	PREDICTED: Mus musculus predicted gene, 31848 (Gm31848), ncRNA	0.153266	0.202481	0.301916	0.145122	0.072628	0.009861	0.008392	0.154931	0.075847	0.285686	0	0	0.117036	0.067398	0.007607	0	0.165152	0.096751	0	0.03122	0.226084	0.157391	0.167236	0.032834
102634211	Gm13990	XR_866655.2;XR_374895.3	NA	NA	NA	NA	PREDICTED: Mus musculus predicted gene 13990 (Gm13990), transcript variant X1, ncRNA	0	0.022739	0	0.00161415	0	0	0	0	0	0.0285796	0	0	0	0.0172556	0	0.0408871	0	0	0	0	0	0	0	0
102634217	LOC102634217	XR_386811.2	NA	NA	NA	NA	PREDICTED: Mus musculus uncharacterized LOC102634217 (LOC102634217), ncRNA	0	0	0	0	0	0	0	0	0	0	0	0	0.111576	0	0	0	0	0	0	0	0	0	0.041843	0.052152
102634218	Gm25404	XR_375679.3	NA	NA	NA	NA	PREDICTED: Mus musculus predicted gene, 25404 (Gm25404), ncRNA	0	0	0	0	0.0009	0	0	0.042519	0.081272	0.020797	0	0	0.048117	0	0.004287	0	0	0	0	0	0.001806	0	0	0
102634227	Gm31860	XR_377772.2	NA	NA	NA	NA	PREDICTED: Mus musculus predicted gene, 31860 (Gm31860), ncRNA	0.022003	0.012646	0.132821	0.086606	0.084671	0.059511	0	0	0	0	0.01269	0.002961	0.105822	0.049983	0.025385	0.020424	0.096634	0.10187	0.023362	0.0631	0.061935	0.050019	0.03023	0.063158
102634229	Gm31862	XR_880204.2;XR_880203.2;XR_389019.3	NA	NA	NA	NA	PREDICTED: Mus musculus predicted gene, 31862 (Gm31862), transcript variant X2, ncRNA	0.0485461	0.171127	0.0794941	0.0678996	0.0701052	0.0895509	0.0818073	0.0718016	0.0886804	0.0978442	0.082337	0.140493	0.134988	0.161867	0.101277	0.0620529	0.213834	0.0662571	0.0794303	0.128716	0.0697363	0.114246	0.12556	0.058846
102634235	Gm31867	XR_373398.1;XR_373399.1	NA	NA	NA	NA	PREDICTED: Mus musculus predicted gene, 31867 (Gm31867), transcript variant X1, ncRNA	0	0	0	0.0308258	0	0	0	0	0	0	0	0.101677	0	0.154592	0.0137129	0.0454418	0	0.186545	0	0	0	0	0	0
102634238	Gm31870	XR_001779912.1	NA	NA	NA	NA	PREDICTED: Mus musculus predicted gene, 31870 (Gm31870), ncRNA	0	0	0	0	0	0	0	0	0	0	0	0	0	0.052019	0.04493	0.054225	0	0	0	0	0	0	0	0
102634239	Gm31871	XR_379224.3	NA	NA	NA	NA	PREDICTED: Mus musculus predicted gene, 31871 (Gm31871), ncRNA	0	0	0	0	0	0	0	0	0	0	0	0	0	0.007777	0	0	0	0	0	0	0.02599	0	0	0
102634243	Gm31875	XR_386358.3	NA	NA	NA	NA	PREDICTED: Mus musculus predicted gene, 31875 (Gm31875), ncRNA	0	0	0	0	0	0	0	0	0	0	0	0	0	0	0	0	0	0.02006	0	0	0	0	0.017935	0
102634251	Gm31881	XR_867757.2;XR_867755.2;XR_867756.1;XR_376255.3;XR_001784041.1	NA	NA	NA	NA	PREDICTED: Mus musculus predicted gene, 31881 (Gm31881), transcript variant X1, ncRNA	0.554454	0.229629	0.206202	0.298792	0.231746	0.30654	0.146973	0.354533	0.244309	0.602919	0.369117	0.109694	0.274523	0.516483	0.471312	0.147001	0.32791	0.344181	0.516375	0.140179	0.202792	0.225608	0.188453	0.409578
102634252	Gm31882	XR_391440.2;XR_882072.1	NA	NA	NA	NA	PREDICTED: Mus musculus predicted gene, 31882 (Gm31882), transcript variant X1, ncRNA	0	0	0.065853	0	0.119023	0.048027	0.020998	0	0.031211	0	0.172816	0.067214	0	0.026955	0.023046	0	0	0	0	0.02221	0	0.027511	0	0.039552
102634254	Gm31884	XR_872957.1	NA	NA	NA	NA	PREDICTED: Mus musculus predicted gene, 31884 (Gm31884), ncRNA	0	0	0.032624	0	0	0	0	0	0	0.008232	0	0	0	0	0.000455	0	0	0.019396	0	0	0.00033	0	0	0
102634262	Gm31889	XR_868447.1	NA	NA	NA	NA	PREDICTED: Mus musculus predicted gene, 31889 (Gm31889), transcript variant X5, ncRNA	0	0	0.0195741	0	0	0	0.0247715	0	0.00981823	0	0	0	0.0839861	0.0205564	0	0	0	0	0.0225492	0.023159	0	0	0	0.0300432
102634265	Gm31892	XR_387951.2	NA	NA	NA	NA	PREDICTED: Mus musculus predicted gene, 31892 (Gm31892), ncRNA	0	0	0	0	0	0	0	0	0	0.106937	0	0	0	0	0	0	0	0	0	0	0	0	0	0.290527
102634267	Gm31894	XR_377515.2	NA	NA	NA	NA	PREDICTED: Mus musculus predicted gene, 31894 (Gm31894), ncRNA	0.037797	0.023546	0	0.025376	0.121136	0	0.04023	0.047372	0.035937	0.079569	0.004538	0	0.05036	0	0.0313	0	0.03824	0.034473	0.147629	0	0.033365	0	0.02392	0.071605
102634269	Gm31895	XR_874533.1	NA	NA	NA	NA	PREDICTED: Mus musculus predicted gene, 31895 (Gm31895), ncRNA	0	0.051624	0	0	0	0	0	0	0	0	0	0	0	0	0	0	0	0	0	0	0	0.065972	0	0
102634273	Gm31897	XR_378503.3	NA	NA	NA	NA	PREDICTED: Mus musculus predicted gene, 31897 (Gm31897), ncRNA	0.011236	0	0.026572	0	0.011248	0.056239	0.055395	0	0	0.025308	0.029276	0.05214	0.031407	0.010916	0	0.009816	0.028255	0	0	0	0	0	0.052649	0
102634274	Gm31898	XR_378837.1;XR_378838.3	NA	NA	NA	NA	PREDICTED: Mus musculus predicted gene, 31898 (Gm31898), transcript variant X1, ncRNA	0	0.0575174	0	0	0	0	0	0	0	0.0272271	0.00705482	0	0.0410045	0.00929567	0.0128285	0	0	0.0343207	0	0.0692682	0	0	0	0
102634278	Gm31901	XR_385092.3	NA	NA	NA	NA	PREDICTED: Mus musculus predicted gene, 31901 (Gm31901), transcript variant X1, ncRNA	0	0	0	0	0	0	0	0	0	0	0	0	0	0	0	0	0	0	0	0	0.000974	0	0	0
102634281	Gm31903	XR_385909.2	NA	NA	NA	NA	PREDICTED: Mus musculus predicted gene, 31903 (Gm31903), ncRNA	0	0	0	0	0	0	0	0	0	0	0	0.02391	0	0	0	0	0	0	0	0	0	0	0	0
102634283	Gm31905	XR_390660.2	NA	NA	NA	NA	PREDICTED: Mus musculus predicted gene, 31905 (Gm31905), ncRNA	0.016256	0.39236	0.24855	0.030391	0.116391	0.155058	0.083381	0	0.000623	0	0.024481	0.138295	0.085608	0.010389	0.085128	0.058588	0.037438	0.00592	0.052696	0.074428	0.036761	0.168739	0.015606	0.083774
102634287	Gm31908	XR_386329.1	NA	NA	NA	NA	PREDICTED: Mus musculus predicted gene, 31908 (Gm31908), ncRNA	0	0.004061	0	0	0	0	0	0	0	0	0	0	0	0	0	0	0	0	0	0	0	0	0	0
102634291	Gm31912	XR_386812.2	NA	NA	NA	NA	PREDICTED: Mus musculus predicted gene, 31912 (Gm31912), ncRNA	0	0	0.011011	0.023932	0	0	0	0	0	0.023038	0	0	0	0	0	0.043458	0	0	0	0.00939	0.008627	0	0	0
102634296	LOC102634296	XM_006528369.2;XR_387015.3;XR_387016.3;XR_387017.3;XR_878188.2;XR_878189.2	NA	NA	NA	NA	PREDICTED: Mus musculus uncharacterized protein CXorf49 homolog (LOC102634296), transcript variant X5, misc_RNA	0.118067	0.021753	0	0.0334643	0.0436928	0.041933	0.020721	0.0632956	0.019711	0.0162427	0.021829	0.059918	0.145505	0.133928	0.0507295	0.0175661	0.0644265	0.0640794	0.0574557	0.0481299	0.029531	0.042973	0.0446094	0.0478997
102634303	Gm31920	XR_382876.2;XR_382877.2	NA	NA	NA	NA	PREDICTED: Mus musculus predicted gene, 31920 (Gm31920), transcript variant X1, ncRNA	0.0100122	0	0	0.017959	0	0.00104174	0.0117893	0	0	0	0	0	0	0.00986138	0	0	0	0	0	0.0126893	0.0177361	0.00993064	0	0.00323473
102634305	Gm31921	XR_383661.2	NA	NA	NA	NA	PREDICTED: Mus musculus predicted gene, 31921 (Gm31921), ncRNA	0	0	0	0	0.02124	0	0	0	0	0	0	0	0	0	0	0	0	0	0	0	0	0	0	0
102634318	Gm31928	XR_379225.3	NA	NA	NA	NA	PREDICTED: Mus musculus predicted gene, 31928 (Gm31928), ncRNA	0	0	0.047888	0	0	0	0	0	0	0.06159	0	0.070659	0	0	0	0	0	0	0	0	0	0	0	0
102634325	Gm31933	XR_001782416.1;XR_001782417.1;XR_386360.2	NA	NA	NA	NA	PREDICTED: Mus musculus predicted gene, 31933 (Gm31933), transcript variant X3, ncRNA	0	0	0	0.0200891	0	0	0	0	0	0.0198113	0	0	0	0	0	0	0	0	0	0.0170029	0	0.0183574	0.0041849	0.00251189
102634328	Gm31936	XR_001779685.1;XR_380626.3;XR_871879.2	NA	NA	NA	NA	PREDICTED: Mus musculus predicted gene, 31936 (Gm31936), transcript variant X2, ncRNA	0	0.016095	0.023911	0.070711	0.0445613	0	0.059711	0	0	0	0	0.030994	0	0	0	0	0.023197	0.000569	0.0760318	0.011632	0	0.025372	0	0.009949
102634333	LOC102634333	XM_006502554.1	GO:0003674(molecular_function);GO:0005575(cellular_component);GO:0008150(biological_process)	NA	NA	NA	PREDICTED: Mus musculus uncharacterized LOC102634333 (LOC102634333), mRNA	0.135345	0.449737	0.291327	0.264936	0.354239	0.370123	0.351928	0.30355	0.344799	0.239715	0.354323	0.329031	0.197484	0.089383	0.171374	0.258603	0.25061	0.242202	0.220362	0.425973	0.34	0.379832	0.264207	0.172537
102634346	Gm31951	XR_383265.1	NA	NA	NA	NA	PREDICTED: Mus musculus predicted gene, 31951 (Gm31951), ncRNA	0	0.033496	0	0	0	0	0	0	0	0	0	0	0	0	0	0	0	0	0	0	0	0	0	0
102634353	Gm31954	XR_879961.2;XR_879960.1;XR_388770.2;XR_388769.2	NA	NA	NA	NA	PREDICTED: Mus musculus predicted gene, 31954 (Gm31954), transcript variant X2, ncRNA	0.00716253	0.0138294	0.0346697	0.0104882	0.0183897	0.0273086	0.0269079	0	0.0134404	0	0.0177903	0	0.018704	0	0.00177951	0	0	0	0.00867991	0.0194754	0	0.0424809	0.0240183	0
102634356	Gm31957	XR_379713.1	NA	NA	NA	NA	PREDICTED: Mus musculus predicted gene, 31957 (Gm31957), ncRNA	0	0	0	0	0	0	0	0	0	0	0	0	0	0	0	0	0	0	0	0	0	0	0	0
102634365	Gm31965	XR_386813.2	NA	NA	NA	NA	PREDICTED: Mus musculus predicted gene, 31965 (Gm31965), ncRNA	0	0	0	0	0	0	0	0	0	0	0	0	0	0	0	0	0	0	0	0	0	0	0	0
102634376	Gm23952	XR_382356.2	NA	NA	NA	NA	PREDICTED: Mus musculus predicted gene, 23952 (Gm23952), ncRNA	0	0.018116	0.027273	0.021364	0.015638	0.048018	0.043142	0.055037	0.049083	0	0.044046	0	0.078011	0.09294	0.036365	0.073147	0.026318	0.056536	0.032909	0.053113	0.013007	0.061496	0.115194	0.046399
102634378	Gm31974	XR_001779450.1;XR_878547.1	NA	NA	NA	NA	PREDICTED: Mus musculus predicted gene, 31974 (Gm31974), transcript variant X2, ncRNA	0.103319	0	0	0.028158	0	0	0.05524	0.037747	0	0.060719	0	0	0.02562	0.037624	0.008811	0.0768712	0.091733	0.021301	0.063913	0.015569	0.033948	0	0.013067	0.036658
102634381	Gm31977	XR_382756.3;XR_873809.1	NA	NA	NA	NA	PREDICTED: Mus musculus predicted gene, 31977 (Gm31977), transcript variant X1, ncRNA	0.0113082	0	0	0	0	0	0	0	0	0	0	0	0	0	0	0	0	0	0	0	0	0	0	0
102634384	Gm31980	XR_383662.3	NA	NA	NA	NA	PREDICTED: Mus musculus predicted gene, 31980 (Gm31980), ncRNA	0.021303	0	0	0.031195	0	0	0	0	0.02389	0	0	0	0	0	0	0	0	0	0	0	0.018804	0	0.010417	0
102634385	Gm31981	XR_383764.1	NA	NA	NA	NA	PREDICTED: Mus musculus predicted gene, 31981 (Gm31981), ncRNA	0	0	0	0	0.052092	0	0	0	0	0.076988	0	0	0	0	0	0	0	0	0	0	0	0	0	0
102634395	Gm31987	XR_373879.3;XR_373878.3;XR_373877.3	NA	NA	NA	NA	PREDICTED: Mus musculus predicted gene, 31987 (Gm31987), transcript variant X1, ncRNA	0.0896086	0.0820737	0.0539548	0.0440252	0.0733268	0.0313903	0.00151662	0	0.0773225	0.0923268	0.105627	0.066212	0.0575188	0.134109	0.0988102	0.119741	0.120626	0.0255324	0.0193524	0.097565	0.0292441	0.0265906	0.117985	0.0167227
102634400	Gm31992	XR_380254.2;XR_871594.1	NA	NA	NA	NA	PREDICTED: Mus musculus predicted gene, 31992 (Gm31992), transcript variant X1, ncRNA	0.00990722	0	0	0	0	0	0.0350381	0.0124162	0	0.0301671	0.0246074	0.0119635	0	0.054923	0.0164079	0	0	0	0	0	0.0174903	0.0195866	0	0
102634410	Gm31998	XR_375781.3;XR_375782.3	NA	NA	NA	NA	PREDICTED: Mus musculus predicted gene, 31998 (Gm31998), transcript variant X3, ncRNA	0.071389	0	0	0.01756	0	0	0.0545627	0.030159	0	0	0.029586	0	0	0	0	0	0.057687	0	0	0	0	0	0	0.068813
102634411	Gm31999	XR_376257.1	NA	NA	NA	NA	PREDICTED: Mus musculus predicted gene, 31999 (Gm31999), ncRNA	0	0	0	0	0	0	0	0	0	0	0	0	0	0	0	0	0	0	0	0	0	0	0	0
102634417	Gm32002	XR_868487.1	NA	NA	NA	NA	PREDICTED: Mus musculus predicted gene, 32002 (Gm32002), transcript variant X3, ncRNA	0	0.028509	0.021942	0	0	0.021713	0	0.011132	0.027278	0.012801	0	0	0	0	0.010071	0.012155	0.053924	0	0.005422	0	0.02061	0	0	0.034778
102634418	Gm32003	XR_382481.2	NA	NA	NA	NA	PREDICTED: Mus musculus predicted gene, 32003 (Gm32003), ncRNA	0.021012	0.026631	0.0125	0	0.018744	0.01292	0	0	0	0.0228	0.006815	0	0	0.021192	0.005142	0	0	0	0	0.039267	0	0	0	0.027867
102634419	Gm32004	XR_382878.3;XR_382879.2	NA	NA	NA	NA	PREDICTED: Mus musculus predicted gene, 32004 (Gm32004), transcript variant X3, ncRNA	0	0	0	0	0.0129646	0	0	0	0.0361136	0.0127739	0	0	0	0.0362657	0	0.0242585	0	0	0	0.0218166	0.0019287	0	0	0
102634420	Gm32005	XR_387954.2;XR_879124.1	NA	NA	NA	NA	PREDICTED: Mus musculus predicted gene, 32005 (Gm32005), transcript variant X1, ncRNA	0.050392	0.083156	0.030879	0.014532	0.017945	0.0400741	0.105243	0	0.073741	0.07016	0.044317	0.080594	0.107701	0.0807415	0.081999	0.0755683	0.153321	0.049067	0.108515	0.03794	0	0.066418	0.066534	0.125422
102634422	Gm32007	XR_001785428.1	NA	NA	NA	NA	PREDICTED: Mus musculus predicted gene, 32007 (Gm32007), transcript variant X3, ncRNA	0	0	0.0380732	0.0775375	0	0	0	0	0	0	0	0.00316748	0	0	0	0	0	0	0	0	0	0	0	0
102634423	Gm32008	XR_874420.2	NA	NA	NA	NA	PREDICTED: Mus musculus predicted gene, 32008 (Gm32008), ncRNA	0.008783	0	0.051666	0.027951	0	0	0.045152	0	0	0	0	0.002344	0.010961	0	0.003368	0.008314	0.014514	0	0	0	0	0.007584	0	0.015683
102634426	Gm32011	XR_383899.1	NA	NA	NA	NA	PREDICTED: Mus musculus predicted gene, 32011 (Gm32011), ncRNA	0	0	0	0	0	0	0	0	0	0	0	0	0	0	0.052308	0	0.136105	0	0	0	0.063362	0.070955	0	0
102634433	Gm32016	XR_379364.2	NA	NA	NA	NA	PREDICTED: Mus musculus predicted gene, 32016 (Gm32016), ncRNA	0	0	0.000916	0	0	0.002866	0	0	0	0	0.010172	0	0	0	0	0.016371	0	0	0	0	0	0	0	0
102634434	Gm32017	XR_001779218.1;XR_001779217.1;XR_001779219.1;XR_001779222.1;XR_001779221.1	NA	NA	NA	NA	PREDICTED: Mus musculus predicted gene, 32017 (Gm32017), transcript variant X5, ncRNA	0	0.0356084	0.147935	0.00379921	0.0127996	0.0587602	0.00983141	0.0731642	0.0457867	0.0787384	0.0569645	0.0363716	0.098803	0.00815899	0.151896	0.0375065	0.040742	0.127465	0.134324	0.0324903	0.017215	0.0463771	0.0202147	0.0231128
102634438	Gm32020	XR_374898.3	NA	NA	NA	NA	PREDICTED: Mus musculus predicted gene, 32020 (Gm32020), ncRNA	0	0	0	0	0.036607	0	0	0	0	0	0	0	0	0	0	0	0	0	0	0.062117	0	0	0.012841	0
102634439	Gm38464	XR_375268.2	NA	NA	NA	NA	PREDICTED: Mus musculus predicted gene, 38464 (Gm38464), ncRNA	0	0.03629	0.027499	0	0	0	0	0	0	0	0	0	0	0	0	0	0	0	0	0	0	0	0	0
102634442	Gm32023	XR_380518.1	NA	NA	NA	NA	PREDICTED: Mus musculus predicted gene, 32023 (Gm32023), ncRNA	0	0	0	0	0	0	0	0	0.045715	0	0	0	0	0	0	0	0	0	0	0.018473	0	0	0	0
102634446	Gm32027	XR_386674.2	NA	NA	NA	NA	PREDICTED: Mus musculus predicted gene, 32027 (Gm32027), ncRNA	0	0	0	0	0.075974	0	0	0	0	0	0.029441	0	0	0	0.022166	0.023692	0	0	0	0	0	0	0	0
102634447	Gm32028	XR_386814.2	NA	NA	NA	NA	PREDICTED: Mus musculus predicted gene, 32028 (Gm32028), transcript variant X2, ncRNA	0.0489946	0	0	0	0	0.0146601	0	0	0	0	0	0	0	0.011983	0	0	0	0	0	0.011065	0	0	0.0367513	0
102634455	Gm32035	XR_376397.2;XR_867909.1	NA	NA	NA	NA	PREDICTED: Mus musculus predicted gene, 32035 (Gm32035), transcript variant X1, ncRNA	0	0.01137	0.058352	0.044792	0.158098	0	0	0.051987	0.020073	0.041463	0	0.047568	0.124719	0.048951	0.064665	0.107447	0.050053	0.05227	0.149573	0.025484	0.097497	0.191339	0.151569	0.123705
102634460	Gm32038	XR_873390.2	NA	NA	NA	NA	PREDICTED: Mus musculus predicted gene, 32038 (Gm32038), transcript variant X2, ncRNA	0	0	0	0	0	0	0	0.0100534	0	0	0	0	0	0	0	0	0	0	0	0	0	0	0	0
102634461	Gm32039	XR_387412.1	NA	NA	NA	NA	PREDICTED: Mus musculus predicted gene, 32039 (Gm32039), transcript variant X2, ncRNA	0	0	0	0	0.0123332	0	0	0	0	0.0121523	0	0	0	0	0	0	0	0	0	0	0	0	0	0
102634468	Gm32045	XR_383765.2	NA	NA	NA	NA	PREDICTED: Mus musculus predicted gene, 32045 (Gm32045), ncRNA	0	0	0	0.006486	0	0.010637	0	0.011176	0	0	0	0	0	0.014573	0	0.017824	0	0.019756	0.020387	0	0	0	0.010343	0
102634474	Gm32050	XR_870281.1	NA	NA	NA	NA	PREDICTED: Mus musculus predicted gene, 32050 (Gm32050), ncRNA	0	0	0	0	0	0	0	0	0	0	0	0	0	0	0	0.038148	0	0	0	0	0	0	0	0
102634476	Gm32052	XR_378954.2	NA	NA	NA	NA	PREDICTED: Mus musculus predicted gene, 32052 (Gm32052), ncRNA	0	0	0.054236	0	0	0	0	0	0	0	0	0	0	0	0	0	0	0	0	0	0	0	0	0
102634491	Gm32062	XR_001780536.1	NA	NA	NA	NA	PREDICTED: Mus musculus predicted gene, 32062 (Gm32062), ncRNA	0	0	0	0	0	0	0	0	0.000853	0	0	0	0	0	0	0	0	0	0	0	0	0.00724	0	0
102634494	Gm32063	XR_001780915.1	NA	NA	NA	NA	PREDICTED: Mus musculus predicted gene, 32063 (Gm32063), transcript variant X4, ncRNA	0	0	0	0	0	0	0	0	0	0	0	0	0.0118348	0	0	0	0	0	0	0	0	0	0	0
102634500	Gm32067	XR_382673.2;XR_001781009.1;XR_001781012.1;XR_001781010.1	NA	NA	NA	NA	PREDICTED: Mus musculus predicted gene, 32067 (Gm32067), transcript variant X3, ncRNA	0	0.00105012	0	0.0101588	0.0474979	0	0.046214	0	0	0.044512	0.00626971	0.0307387	0	0.00622578	0.0686582	0	0	0.0277276	0	0	0.0184815	0	0.0561536	0.0485279
102634501	Gm32068	XR_383267.2	NA	NA	NA	NA	PREDICTED: Mus musculus predicted gene, 32068 (Gm32068), ncRNA	0.069881	0.062256	0	0.060467	0.021783	0.02084	0.123575	0.021896	0	0	0.083275	0	0	0	0.057097	0	0	0.022783	0.039942	0.031563	0.030843	0.034539	0.063044	0.045794
102634503	Gm32069	XR_869580.1;XR_869581.1;XR_378143.2	NA	NA	NA	NA	PREDICTED: Mus musculus predicted gene, 32069 (Gm32069), transcript variant X1, ncRNA	0.0954102	0.0969729	0.0727761	0.0319667	0.0373128	0.031248	0.0702657	0.0875495	0.0979248	0.0735268	0.0216882	0.0524397	0.0349015	0.0170852	0.059581	0.0658802	0.062798	0.0967258	0	0.100985	0.0461954	0.0172631	0.013089	0.0665303
102634504	Gm32070	XR_383901.2	NA	NA	NA	NA	PREDICTED: Mus musculus predicted gene, 32070 (Gm32070), transcript variant X1, ncRNA	0	0	0.018498	0.033506	0.021284	0	0	0	0.002895	0	0	0	0	0.029139	0.016443	0	0.047443	0	0	0.007799	0	0	0	0
102634507	Gm32073	XR_876189.2;XR_384998.3;XR_876188.2	NA	NA	NA	NA	PREDICTED: Mus musculus predicted gene, 32073 (Gm32073), transcript variant X2, ncRNA	0.0308586	0	0	0	0	0	0	0	0	0	0.0528875	0	0	0.241519	0	0	0	0	0	0.0557518	0	0	0	0
102634509	Gm32074	XR_379595.1	NA	NA	NA	NA	PREDICTED: Mus musculus predicted gene, 32074 (Gm32074), ncRNA	0	0	0	0	0	0	0	0	0	0	0	0	0	0.073516	0	0.040957	0	0	0	0	0	0.08102	0	0
102634511	Gm32076	XR_001782139.1;XR_001782140.1;XR_385772.2;XR_876963.1;XR_876965.1	NA	NA	NA	NA	PREDICTED: Mus musculus predicted gene, 32076 (Gm32076), transcript variant X6, ncRNA	0.0352233	0.05924	0.0687195	0.0712179	0.078001	0.0768962	0.0207713	0.114096	0.117102	0.054868	0.137518	0.036125	0.0655209	0.107849	0	0.0325197	0.0652787	0.0680936	0.18247	0.193748	0.0694328	0.0305445	0.0873842	0.0685173
102634516	Gm32079	XR_390846.2	NA	NA	NA	NA	PREDICTED: Mus musculus predicted gene, 32079 (Gm32079), ncRNA	0	0	0.050973	0.01528	0	0	0	0	0	0	0	0	0	0	0	0	0	0	0	0.019368	0	0	0	0
102634519	Gm32080	XR_381074.3	NA	NA	NA	NA	PREDICTED: Mus musculus predicted gene, 32080 (Gm32080), ncRNA	0.062662	0.166059	0.070131	0.137235	0.156817	0.088411	0.107813	0.060041	0.112086	0.075047	0.04742	0.090662	0.118647	0.024903	0.086822	0.145095	0	0.098503	0.167861	0.080013	0.049483	0.133241	0.037966	0
102634520	Gm32081	XR_386675.1	NA	NA	NA	NA	PREDICTED: Mus musculus predicted gene, 32081 (Gm32081), ncRNA	0	0.108974	0	0	0	0	0	0.118236	0	0	0	0.044213	0	0	0.030207	0	0	0	0	0	0.043303	0.046628	0	0
102634523	Gm32084	XR_381414.3	NA	NA	NA	NA	PREDICTED: Mus musculus predicted gene, 32084 (Gm32084), transcript variant X1, ncRNA	0.022332	0.06191	0.01671	0.073579	0.107474	0	0	0	0.021361	0	0	0	0	0	0	0.048878	0.039103	0	0.037782	0.079493	0.065425	0.016556	0.099216	0.015859
102634524	Gm32085	XR_867771.2;XR_867773.1;XR_867772.2;XR_867762.2;XR_376259.2	NA	NA	NA	NA	PREDICTED: Mus musculus predicted gene, 32085 (Gm32085), transcript variant X7, ncRNA	0.0321875	0.0381406	0.0405438	0.0585391	0.0219482	0.0363941	0.0181654	0.0193121	0.0115203	0.0280853	0	0.0496187	0.0410596	0.0286477	0.0248834	0.0205333	0.0246256	0.0341376	0.0281906	0	0.0290473	0.0304634	0.019248	0.0718331
102634530	Gm32089	XR_382757.3	NA	NA	NA	NA	PREDICTED: Mus musculus predicted gene, 32089 (Gm32089), ncRNA	0.137275	0.076866	0.081041	0.069661	0.002811	0.027515	0.055836	0	0.044263	0.026707	0.018069	0.018429	0.096779	0.023142	0.031833	0.094098	0.006977	0	0.009024	0.050178	0	0.085835	0.102449	0.015049
102634536	Gm32093	XR_383766.1	NA	NA	NA	NA	PREDICTED: Mus musculus predicted gene, 32093 (Gm32093), ncRNA	0.012127	0.027241	0.021161	0.017758	0	0.045887	0.016276	0.012463	0.054398	0	0.03002	0	0	0.02295	0	0	0.058141	0	0	0.010991	0.029477	0.023974	0.018177	0.023118
102634541	Gm28784	XR_373225.2	NA	NA	NA	NA	PREDICTED: Mus musculus predicted gene 28784 (Gm28784), ncRNA	0.096959	0.043495	0.060023	0.084744	0.187179	0.089901	0.088802	0.072579	0.197065	0.061653	0.074684	0.140519	0.140162	0.079996	0.057591	0.023416	0.031296	0.038974	0.13057	0.067529	0	0.103912	0.026486	0.127001
102634544	Gm32098	XR_378841.3;XR_870277.2;XR_870279.2;XR_870280.2;XR_870278.1	NA	NA	NA	NA	PREDICTED: Mus musculus predicted gene, 32098 (Gm32098), transcript variant X1, ncRNA	0.0165505	0.0102422	0	0.00500922	0	0.0325096	0	0	0.00464057	0	0	0	0	0	0.0137059	0.00827083	0	0.0137506	0	0	0	0.00177225	0	0
102634547	Gm32101	XR_001781999.1	NA	NA	NA	NA	PREDICTED: Mus musculus predicted gene, 32101 (Gm32101), ncRNA	0	0	0	0	0.053335	0	0	0	0.059615	0	0	0.078071	0	0.052709	0	0	0.041761	0	0	0	0	0	0	0.020542
102634574	Gm32121	XR_383103.1	NA	NA	NA	NA	PREDICTED: Mus musculus predicted gene, 32121 (Gm32121), ncRNA	0	0	0	0	0	0	0	0	0	0	0	0	0	0	0	0	0	0	0	0	0	0	0.005748	0
102634575	Gm32122	XR_387957.2;XR_879126.1	NA	NA	NA	NA	PREDICTED: Mus musculus predicted gene, 32122 (Gm32122), transcript variant X1, ncRNA	0.251	0.101648	0.246055	0.210302	0.241677	0.30479	0.21907	0.248944	0.086709	0.13958	0.118915	0.11632	0.071738	0.032692	0.112056	0.11239	0.090589	0.138693	0.366262	0.156947	0.27257	0.238979	0.235124	0.417058
102634576	Gm32123	XR_874429.1;XR_383268.2	NA	NA	NA	NA	PREDICTED: Mus musculus predicted gene, 32123 (Gm32123), transcript variant X3, ncRNA	0	0	0.00598616	0	0	0	0	0	0.0074948	0	0	0	0	0.0377185	0.00745851	0.0256874	0	0	0	0	0.0283608	0.0127033	0.0192641	0
102634578	Gm32124	XR_378144.2;XR_378145.2	NA	NA	NA	NA	PREDICTED: Mus musculus predicted gene, 32124 (Gm32124), transcript variant X2, ncRNA	0.063283	0.142277	0.1702	0.024852	0.117926	0.0804406	0.059558	0	0.115051	0.088724	0	0.062566	0.178945	0.032986	0.180279	0.137604	0.050686	0.266677	0	0.088625	0.091444	0.129154	0.025329	0.047995
102634580	Gm26519	XR_389454.2;XR_389455.3	NA	NA	NA	NA	PREDICTED: Mus musculus predicted gene, 26519 (Gm26519), transcript variant X2, ncRNA	0.173775	0.025292	0.066602	0.209283	0.021832	0.353396	0.178202	0.024588	0.114515	0.343949	0.253715	0.123224	0.136141	0.069976	0.033959	0.132758	0.024495	0.169536	0.046723	0.184052	0.14206	0.060536	0.214228	0.212848
102634582	Gm32126	XR_384786.2	NA	NA	NA	NA	PREDICTED: Mus musculus predicted gene, 32126 (Gm32126), ncRNA	0	0	0	0	0	0	0	0	0	0.096732	0	0	0	0	0	0	0	0	0	0	0	0	0	0
102634584	LOC102634584	XR_373751.3	NA	NA	NA	NA	PREDICTED: Mus musculus uncharacterized LOC102634584 (LOC102634584), ncRNA	0.814397	0.020442	0.16558	0.13986	0.016949	0.192486	0.147047	0.201853	0.102366	0.229842	0.086706	0.376643	0.320819	0.463532	0.038874	0.07001	0.077465	0.358662	0.156333	0.22492	0.108102	0.2213	0.171163	0.339778
102634586	Gm32128	XR_373881.3	NA	NA	NA	NA	PREDICTED: Mus musculus predicted gene, 32128 (Gm32128), ncRNA	0	0.158773	0	0.093265	0	0	0.086249	0	0	0.029819	0	0.011188	0.101545	0	0.039468	0.021369	0.10183	0.087203	0	0	0	0.065436	0.037008	0
102634588	Gm32130	XR_876302.1	NA	NA	NA	NA	PREDICTED: Mus musculus predicted gene, 32130 (Gm32130), ncRNA	0.097796	0	0	0	0.074919	0.051812	0	0	0.04639	0.140962	0	0.053074	0	0.03971	0	0	0.049583	0.084199	0	0.074985	0	0.042424	0	0
102634589	Gm32131	XR_379366.3	NA	NA	NA	NA	PREDICTED: Mus musculus predicted gene, 32131 (Gm32131), ncRNA	0	0	0	0.01044	0	0	0	0.053609	0.010941	0	0	0	0	0	0	0	0	0	0	0	0	0	0	0
102634592	Gm32133	XR_379719.2;XR_379720.2;XR_379717.3	NA	NA	NA	NA	PREDICTED: Mus musculus predicted gene, 32133 (Gm32133), transcript variant X2, ncRNA	0.117264	0.0655786	0.110621	0.0433411	0.243122	0.0416206	0.230995	0.102023	0.253489	0.237473	0.134979	0.285486	0.0336206	0.388966	0.0981001	0.322365	0.0858851	0.0486419	0.218899	0.286984	0.021599	0.22306	0.0209948	0.02925
102634596	Gm32137	XR_001783446.1	NA	NA	NA	NA	PREDICTED: Mus musculus predicted gene, 32137 (Gm32137), ncRNA	0.111337	0	0	0	0	0	0	0.05782	0	0	0.02712	0	0	0	0	0	0.216519	0	0	0	0	0.273624	0	0
102634601	Gm32142	XR_381075.2;XR_872285.1	NA	NA	NA	NA	PREDICTED: Mus musculus predicted gene, 32142 (Gm32142), transcript variant X1, ncRNA	0	0.029643	0	0	0	0	0	0.0007	0	0	0.029746	0.0578456	0.031912	0	0	0	0	0	0	0	0	0	0	0
102634602	Gm32143	XR_877831.1;XR_877832.1;XR_386676.2	NA	NA	NA	NA	PREDICTED: Mus musculus predicted gene, 32143 (Gm32143), transcript variant X1, ncRNA	0.0634977	0	0	0.0371935	0.0133859	0.0565563	0	0	0.00958957	0.0267344	0	0	0	0.0371897	0.0773098	0	0	0.031793	0.0435524	0	0	0	0.0151019	0.0329332
102634603	Gm32144	XR_877944.1	NA	NA	NA	NA	PREDICTED: Mus musculus predicted gene, 32144 (Gm32144), transcript variant X1, ncRNA	0	0	0	0	0	0	0	0	0	0	0	0	0	0	0	0	0	0.017012	0	0	0	0	0	0
102634608	Gm16559	XR_376125.3	NA	NA	NA	NA	PREDICTED: Mus musculus predicted gene 16559 (Gm16559), ncRNA	0	0	0	0	0	0	0	0	0	0	0	0	0	0	0	0	0	0	0	0	0	0	0	0
102634610	Gm32150	XR_878125.1	NA	NA	NA	NA	PREDICTED: Mus musculus predicted gene, 32150 (Gm32150), transcript variant X2, ncRNA	0	0	0	0	0.055362	0	0	0	0	0	0	0	0	0	0	0.257585	0	0	0	0	0.045746	0.018712	0	0.024699
102634633	Gm32171	XR_379230.2;XR_870616.1	NA	NA	NA	NA	PREDICTED: Mus musculus predicted gene, 32171 (Gm32171), transcript variant X2, ncRNA	0	0	0	0	0	0	0	0	0	0	0	0	0	0	0	0	0	0	0	0	0	0	0	0
102634635	Gm32172	XR_380121.1	NA	NA	NA	NA	PREDICTED: Mus musculus predicted gene, 32172 (Gm32172), ncRNA	0	0	0	0	0	0	0	0	0	0	0	0	0	0	0	0	0	0	0.012244	0	0	0	0	0
102634636	Gm32173	XR_390452.1	NA	NA	NA	NA	PREDICTED: Mus musculus predicted gene, 32173 (Gm32173), ncRNA	0.043315	0	0	0	0	0	0	0	0	0	0	0	0.132451	0	0	0	0	0	0	0	0	0	0	0
102634641	Gm32177	XR_375684.1	NA	NA	NA	NA	PREDICTED: Mus musculus predicted gene, 32177 (Gm32177), ncRNA	0	0	0	0.059905	0.11001	0.097272	0	0.048878	0	0	0	0	0	0	0	0	0	0.003323	0	0	0	0	0.072358	0
102634653	Gm32187	XR_383104.2;XR_383105.2	NA	NA	NA	NA	PREDICTED: Mus musculus predicted gene, 32187 (Gm32187), transcript variant X1, ncRNA	0.0443925	0.0744281	0.0549576	0.0473253	0.11968	0.0145601	0.0527601	0.0509909	0.0273758	0.0225543	0.014653	0.0615555	0.0617241	0.023882	0.0504021	0	0.123592	0.0527296	0.112509	0.104972	0.0179571	0.0683696	0.104652	0.0155126
102634657	Gm32191	XR_869294.1	NA	NA	NA	NA	PREDICTED: Mus musculus predicted gene, 32191 (Gm32191), ncRNA	0	0	0	0	0	0	0	0	0	0	0	0	0	0	0.05194	0.083502	0	0	0	0	0	0	0	0
102634658	Gm27198	XR_874961.1;XR_874960.1;XR_874963.1;XR_383770.2;XR_383771.2	NA	NA	NA	NA	PREDICTED: Mus musculus predicted gene 27198 (Gm27198), transcript variant X7, ncRNA	0.0295709	0.0264182	0.00614314	0.0133605	0	0	0.00365711	0.0103087	0.0249919	0	0	0.00809285	0.0227524	0	0.0212119	0	0	0	0.0292817	0.0297497	0.00286404	0.00511856	0.0383534	0.00813896
102634664	Gm32196	XR_384787.3	NA	NA	NA	NA	PREDICTED: Mus musculus predicted gene, 32196 (Gm32196), transcript variant X2, ncRNA	0	0	0.010755	0	0	0	0	0	0	0	0	0	0	0	0	0	0	0	0	0	0	0	0	0
102634667	Gm32199	XR_373753.2;XR_373752.2	NA	NA	NA	NA	PREDICTED: Mus musculus predicted gene, 32199 (Gm32199), transcript variant X3, ncRNA	0	0	0.00233067	0.0177299	0.0258685	0	0	0	0	0	0	0	0.0322633	0.00724757	0.00414458	0	0	0	0	0	0	0.0239368	0	0
102634670	Gm32202	XR_876192.2;XR_876191.2	NA	NA	NA	NA	PREDICTED: Mus musculus predicted gene, 32202 (Gm32202), transcript variant X1, ncRNA	0	0.0319617	0.072655	0	0	0.0281362	0	0	0	0	0	0	0.0314258	0.302338	0	0	0.018779	0.057214	0.0204687	0	0.0455921	0.0510561	0.159365	0
102634672	Gm32204	XM_006497575.1	NA	NA	NA	NA	PREDICTED: Mus musculus predicted gene, 32204 (Gm32204), mRNA	0	0	0	0	0	0	0	0	0	0	0	0	0	0	0	0	0	0	0	0	0	0	0	0
102634677	Gm32209	XR_881363.2;XR_881361.2	NA	NA	NA	NA	PREDICTED: Mus musculus predicted gene, 32209 (Gm32209), transcript variant X4, ncRNA	0	0	0.0106655	0.0186279	0	0	0	0	0	0	0	0	0	0	0.0181182	0	0	0	0	0	0	0	0.00826288	0
102634679	Gm32210	XR_374901.1	NA	NA	NA	NA	PREDICTED: Mus musculus predicted gene, 32210 (Gm32210), ncRNA	0.047363	0	0	0	0	0	0	0.05936	0.099159	0	0	0	0	0.166345	0.134406	0.094393	0.054879	0	0	0	0	0	0	0
102634684	Gm32213	XR_872288.2	NA	NA	NA	NA	PREDICTED: Mus musculus predicted gene, 32213 (Gm32213), ncRNA	0	0	0	0	0	0	0.073347	0.077975	0	0	0.029111	0	0	0	0.003263	0	0.034304	0	0.041024	0	0	0	0	0
102634685	Gm17197	XR_386818.2;XR_877945.2	NA	NA	NA	NA	PREDICTED: Mus musculus predicted gene 17197 (Gm17197), transcript variant X3, ncRNA	0	0.0571541	0.161526	0.0160045	0.0123337	0	0.086798	0.115756	0	0.0218542	0.0634288	0.0105956	0.0307642	0	0.0509596	0.0923065	0	0.0612961	0.0527908	0.0418559	0	0.0445262	0.000230519	0.0402044
102634688	Gm32216	XR_375986.2	NA	NA	NA	NA	PREDICTED: Mus musculus predicted gene, 32216 (Gm32216), transcript variant X2, ncRNA	0.158793	0.231402	0.049309	0.124031	0.055603	0.084117	0.186716	0.128402	0.079147	0.124301	0.184499	0.125652	0.117225	0.017319	0.029221	0.034583	0.137464	0.068406	0.030254	0.152669	0.15481	0.104646	0.099896	0.097405
102634692	Gm32219	XR_872795.2;XR_872796.1;XR_381647.2;XR_381646.2	NA	NA	NA	NA	PREDICTED: Mus musculus predicted gene, 32219 (Gm32219), transcript variant X1, ncRNA	0.0503629	0.0510813	0.0724044	0.0452297	0.0171667	0.0784841	0.077852	0.0690486	0.0833162	0.0527789	0.0820137	0.117547	0.0237562	0.0403788	0.0377789	0.0824442	0.117281	0.0351127	0.113237	0.0635951	0.0286119	0.0653334	0.0592282	0.180359
102634698	Gm32221	XR_878548.1	NA	NA	NA	NA	PREDICTED: Mus musculus predicted gene, 32221 (Gm32221), ncRNA	0	0	0.116457	0	0	0	0.048057	0	0.049976	0.016305	0.005738	0.104781	0	0	0.033675	0.030148	0	0.033415	0.043804	0	0.009835	0	0.090434	0
102634701	Gm32223	XR_377775.2	NA	NA	NA	NA	PREDICTED: Mus musculus predicted gene, 32223 (Gm32223), ncRNA	0	0.046736	0	0	0.039734	0.028975	0	0	0.028517	0	0	0	0.037925	0	0	0	0	0.068948	0	0	0.029922	0	0	0
102634709	LOC102634709	XR_001781586.1	NA	NA	NA	NA	PREDICTED: Mus musculus 40S ribosomal protein S14 (LOC102634709), misc_RNA	0.240411	0.1566	0.34616	0	0.378635	0	0	0.156116	0.212852	0	0	0.046857	0.224781	0.34826	0.087085	0	0	0	0.09627	0	0	0.034744	0.345828	0
102634711	Gm32230	XR_389456.2	NA	NA	NA	NA	PREDICTED: Mus musculus predicted gene, 32230 (Gm32230), ncRNA	0	0	0	0	0	0	0	0	0	0.067635	0	0	0	0	0	0	0	0	0	0	0	0	0	0
102634712	Gm32231	XR_384894.2	NA	NA	NA	NA	PREDICTED: Mus musculus predicted gene, 32231 (Gm32231), ncRNA	0	0	0	0	0	0	0	0	0	0	0	0	0	0	0	0	0	0	0	0	0	0.058799	0	0
102634713	Gm32232	XR_866197.1	NA	NA	NA	NA	PREDICTED: Mus musculus predicted gene, 32232 (Gm32232), ncRNA	0	0	0	0	0	0	0	0	0	0	0	0	0	0	0	0	0	0	0	0	0	0	0	0
102634718	Gm32236	XR_391241.2	NA	NA	NA	NA	PREDICTED: Mus musculus predicted gene, 32236 (Gm32236), transcript variant X2, ncRNA	0	0	0	0	0	0	0	0	0	0	0	0	0	0	0	0	0	0.023425	0	0	0	0	0	0
102634719	Gm32237	XR_375685.2	NA	NA	NA	NA	PREDICTED: Mus musculus predicted gene, 32237 (Gm32237), ncRNA	0	0	0	0.03803	0.092478	0	0.069396	0	0	0.060744	0.103925	0	0	0.110097	0	0.038644	0	0	0	0	0	0	0	0
102634722	Gm32240	XR_376400.2;XR_376399.2	NA	NA	NA	NA	PREDICTED: Mus musculus predicted gene, 32240 (Gm32240), transcript variant X1, ncRNA	0	0	0.0129168	0	0.0515458	0	0	0	0	0	0.0344388	0.033486	0	0	0	0	0	0	0	0.00511092	0	0	0	0
102634724	Gm32242	XR_873156.1	NA	NA	NA	NA	PREDICTED: Mus musculus predicted gene, 32242 (Gm32242), transcript variant X4, ncRNA	0	0	0	0	0	0	0	0	0	0	0.0298073	0	0	0	0.0161657	0	0	0	0	0	0	0	0	0
102634725	Gm32243	XR_382222.2	NA	NA	NA	NA	PREDICTED: Mus musculus predicted gene, 32243 (Gm32243), ncRNA	0	0.204508	0.021423	0.030247	0.198592	0	0.127541	0.02675	0.046328	0.043482	0.025652	0	0.109989	0	0.073087	0.057777	0	0.045761	0.159303	0.184091	0.091043	0.245015	0.108366	0.039377
102634726	Gm29012	XR_387294.2	NA	NA	NA	NA	PREDICTED: Mus musculus predicted gene 29012 (Gm29012), ncRNA	0	0	0	0.020572	0	0	0.051852	0	0	0	0	0	0	0	0	0	0	0	0	0	0	0.028309	0.015933	0
102634727	Gm29485	XM_006530037.2	NA	NA	NA	NA	PREDICTED: Mus musculus predicted gene 29485 (Gm29485), mRNA	0.144246	0.030153	0	0	0.077565	0	0.114129	0.030333	0.081064	0.124315	0.117825	0.028641	0.127049	0.118073	0.080034	0.047409	0.057246	0.02681	0	0.064638	0.042585	0	0.018018	0.04614
102634734	Gm32246	XR_377661.2	NA	NA	NA	NA	PREDICTED: Mus musculus predicted gene, 32246 (Gm32246), ncRNA	0	0	0	0	0	0	0	0	0	0	0	0	0	0	0	0	0	0	0	0	0	0	0	0
102634737	Gm32249	XR_389022.2;XR_389021.2;XR_389023.2	NA	NA	NA	NA	PREDICTED: Mus musculus predicted gene, 32249 (Gm32249), transcript variant X3, ncRNA	0	0	0.0388479	0.0474866	0	0.0686997	0	0	0	0	0	0	0	0	0.0481277	0	0	0	0	0	0	0	0	0
102634750	Gm32257	XR_877948.2	NA	NA	NA	NA	PREDICTED: Mus musculus predicted gene, 32257 (Gm32257), transcript variant X1, ncRNA	0	0	0	0	0.00727076	0	0	0	0	0	0	0	0	0.00665861	0	0	0	0	0	0	0	0	0	0
102634752	Gm32259	XR_381416.2;XR_872635.1	NA	NA	NA	NA	PREDICTED: Mus musculus predicted gene, 32259 (Gm32259), transcript variant X1, ncRNA	0	0	0	0	0	0	0	0	0	0	0	0	0	0	0.0473174	0.00685271	0.0701116	0	0	0	0	0	0	0
102634757	Gm32263	XR_391444.2	NA	NA	NA	NA	PREDICTED: Mus musculus predicted gene, 32263 (Gm32263), ncRNA	0	0.185621	0.090928	0.066813	0.104272	0.066681	0.110303	0.220113	0.063233	0.078692	0.122952	0.159926	0.078028	0.035786	0.106628	0.255313	0	0.13295	0.183476	0.223754	0.086159	0.133562	0.111049	0.000868
102634761	Gm32266	XR_001784776.1	NA	NA	NA	NA	PREDICTED: Mus musculus predicted gene, 32266 (Gm32266), transcript variant X2, ncRNA	0	0.0232002	0	0	0	0	0	0	0	0	0	0	0	0	0	0	0	0	0	0	0	0	0	0
102634773	Gm32276	XR_389457.3;XR_389459.3	NA	NA	NA	NA	PREDICTED: Mus musculus predicted gene, 32276 (Gm32276), transcript variant X4, ncRNA	0.0178691	0	0	0.0392501	0	0	0	0	0	0	0	0	0	0	0.0147974	0.0356573	0	0	0	0	0	0	0.0133701	0
102634781	Gm32283	XR_380123.1	NA	NA	NA	NA	PREDICTED: Mus musculus predicted gene, 32283 (Gm32283), ncRNA	0	0	0	0	0	0	0	0.063596	0.063229	0	0	0	0.056596	0	0.079265	0	0.060822	0	0	0	0	0	0	0
102634786	Gm32287	XR_001783580.1;XR_375275.3;XR_375279.3;XR_001783581.1	NA	NA	NA	NA	PREDICTED: Mus musculus predicted gene, 32287 (Gm32287), transcript variant X1, ncRNA	0.0235561	0.0158465	0.0502086	0.0346786	0.080897	0.0893932	0.0565402	0.0600691	0.04579	0.0263512	0.083903	0.0455287	0.05097	0.0414822	0.0401479	0.0672681	0.110217	0.0363917	0.00939926	0.00427014	0.00335476	0.0143443	0.0147594	0.0224541
102634792	Gm32293	XR_872290.2;XR_872291.2;XR_872292.2;XR_872295.2;XR_872297.1	NA	NA	NA	NA	PREDICTED: Mus musculus predicted gene, 32293 (Gm32293), transcript variant X9, ncRNA	0.00289588	0.0377262	0.0035498	0.0323152	0.00407055	0	0.0359355	0.0191018	0	0.00765459	0.014196	0	0.00519945	0.00367789	0.00631083	0.0247989	0	0.0184306	0.00871124	0.00690676	0.00672656	0.00753299	0.0154829	0.00363195
102634793	Gm32294	XR_386679.2	NA	NA	NA	NA	PREDICTED: Mus musculus predicted gene, 32294 (Gm32294), ncRNA	0	0	0	0	0	0	0	0	0	0	0	0	0	0.02999	0	0	0	0.021732	0	0	0	0	0	0
102634795	Gm32296	XR_381783.3;XR_872878.1;XR_872879.1	NA	NA	NA	NA	PREDICTED: Mus musculus predicted gene, 32296 (Gm32296), transcript variant X2, ncRNA	0.0256531	0.146044	0.0291348	0	0	0	0.0731863	0	0.143843	0.0482422	0.124887	0.0309773	0.119927	0	0.021243	0	0.0305438	0.167737	0.0293256	0	0.0314	0.244621	0.057679	0.0724645
102634798	Gm32298	XR_382107.1	NA	NA	NA	NA	PREDICTED: Mus musculus predicted gene, 32298 (Gm32298), ncRNA	0	0	0	0	0	0	0	0	0	0	0	0	0	0	0	0	0	0	0	0.059532	0	0	0	0
102634803	Gm32302	XR_387208.2	NA	NA	NA	NA	PREDICTED: Mus musculus predicted gene, 32302 (Gm32302), ncRNA	0	0	0.01647	0.024605	0	0	0.041824	0	0.037396	0	0.04406	0.034564	0.042856	0	0.079224	0.174664	0.017435	0	0.025094	0.032155	0	0.044885	0	0
102634807	Gm32305	XR_382759.1	NA	NA	NA	NA	PREDICTED: Mus musculus predicted gene, 32305 (Gm32305), ncRNA	0	0	0	0	0	0	0	0	0	0.036203	0	0	0	0	0	0	0	0	0	0	0	0	0	0.040137
102634809	Gm32307	XR_383272.1;XR_874431.1	NA	NA	NA	NA	PREDICTED: Mus musculus predicted gene, 32307 (Gm32307), transcript variant X2, ncRNA	0.0468352	0	0	0.0340638	0.0166777	0	0.00601219	0.0391328	0	0.0328644	0.0193882	0	0.0208002	0.0915382	0.0499884	0.0156023	0.0561387	0	0	0.0424499	0	0	0	0.0297131
102634817	Gm32312	XR_384789.1	NA	NA	NA	NA	PREDICTED: Mus musculus predicted gene, 32312 (Gm32312), ncRNA	0	0	0	0	0	0	0.015532	0	0	0	0	0.051048	0	0	0	0	0	0	0	0	0	0	0	0
102634821	Gm32316	XR_866103.2;XR_374240.3;XR_866105.2;XR_374242.3;XR_374241.3;XR_866104.2	NA	NA	NA	NA	PREDICTED: Mus musculus predicted gene, 32316 (Gm32316), transcript variant X1, ncRNA	0.553794	0.201916	0.261964	0.129701	0.197842	0.0750518	0.136904	0.17484	0.097134	0.162068	0.123438	0.391599	0.203489	0.383899	0.210665	0.158946	0.106392	0.301812	0.162892	0.225775	0.128161	0.124588	0.126628	0.189598
102634825	Gm32319	XR_001779698.1	NA	NA	NA	NA	PREDICTED: Mus musculus predicted gene, 32319 (Gm32319), transcript variant X3, ncRNA	0	0	0	0	0	0	0	0	0	0	0	0	0	0	0	0	0	0	0	0	0	0	0	0
102634826	Gm32320	XR_381417.1	NA	NA	NA	NA	PREDICTED: Mus musculus predicted gene, 32320 (Gm32320), ncRNA	0	0	0	0	0	0	0	0	0	0	0	0	0	0	0	0	0	0.052251	0	0	0	0	0	0
102634827	Gm38468	XR_375892.2	NA	NA	NA	NA	PREDICTED: Mus musculus predicted gene, 38468 (Gm38468), ncRNA	0.03828	0	0	0.013426	0.027776	0.033954	0	0	0.02302	0	0	0	0.059107	0	0	0.08206	0	0	0	0.034951	0.034488	0.104968	0.061538	0.097832
102634835	LOC102634835	XR_382885.1	NA	NA	NA	NA	PREDICTED: Mus musculus uncharacterized LOC102634835 (LOC102634835), ncRNA	0.080941	0.113997	0.006117	0.058978	0.088435	0.065442	0.095638	0.023073	0.063761	0.096822	0.034295	0.005483	0.036525	0.01801	0.067942	0.110393	0	0.096819	0.069607	0.032203	0.024322	0.035911	0.071288	0.019186
102634836	Gm32327	XR_387840.2	NA	NA	NA	NA	PREDICTED: Mus musculus predicted gene, 32327 (Gm32327), ncRNA	0	0	0	0	0	0	0	0	0	0	0	0	0	0	0	0	0	0	0	0	0	0	0	0
102634837	Gm13853	XR_377521.2;XR_868958.1	NA	NA	NA	NA	PREDICTED: Mus musculus predicted gene 13853 (Gm13853), transcript variant X5, ncRNA	0.0337909	0.0209103	0.00786982	0.0618536	0.0709942	0.0551606	0	0.0211751	0	0	0.0209831	0	0.0225112	0	0	0.0507134	0.020252	0	0.0482216	0	0.0589606	0.0602932	0	0.0402629
102634838	Gm32328	XR_377663.2	NA	NA	NA	NA	PREDICTED: Mus musculus predicted gene, 32328 (Gm32328), transcript variant X2, ncRNA	0	0	0	0	0	0	0	0	0	0	0	0	0	0	0	0	0	0	0	0	0	0	0	0
102634842	Gm32330	XR_378705.1	NA	NA	NA	NA	PREDICTED: Mus musculus predicted gene, 32330 (Gm32330), ncRNA	0	0.029612	0	0.035038	0	0	0.028207	0.059975	0	0	0	0	0	0.30134	0	0.043521	0.014722	0	0	0.020674	0	0.023652	0	0.045614
102634846	Gm32333	XR_373658.2	NA	NA	NA	NA	PREDICTED: Mus musculus predicted gene, 32333 (Gm32333), ncRNA	0	0	0	0	0	0	0	0	0	0	0	0	0	0	0	0	0	0	0	0	0	0	0	0
102634851	Gm32338	XR_380257.2	NA	NA	NA	NA	PREDICTED: Mus musculus predicted gene, 32338 (Gm32338), ncRNA	0	0	0	0	0	0	0	0	0	0	0	0	0	0	0	0	0	0	0	0	0	0	0	0
102634852	LOC102634852	XM_006538408.2	NA	NA	NA	NA	PREDICTED: Mus musculus uncharacterized LOC102634852 (LOC102634852), mRNA	0	0	0	0	0	0	0	0	0.019482	0	0	0	0.026521	0	0.024351	0.088167	0	0	0	0	0	0	0.017865	0.02803
102634853	Gm13652	XR_866471.2;XR_374685.3	NA	NA	NA	NA	PREDICTED: Mus musculus predicted gene 13652 (Gm13652), transcript variant X5, ncRNA	0.0168194	0.069529	0.0165565	0.0190437	0	0	0	0.032054	0.00972258	0.009125	0.0215339	0.0208685	0.0115508	0	0	0	0	0.00480161	0.0297323	0	0.0382645	0.0095129	0	0.0123129
102634857	Gm32341	XR_386578.2	NA	NA	NA	NA	PREDICTED: Mus musculus predicted gene, 32341 (Gm32341), ncRNA	0	0	0	0	0	0	0	0	0.04641	0	0	0	0	0	0	0	0	0	0	0	0	0	0	0
102634860	Gm32344	XR_375987.2	NA	NA	NA	NA	PREDICTED: Mus musculus predicted gene, 32344 (Gm32344), ncRNA	0	0	0	0	0	0	0	0	0	0	0	0	0	0	0	0	0	0	0	0	0	0	0	0
102634862	Gm32345	XR_882153.1	NA	NA	NA	NA	PREDICTED: Mus musculus predicted gene, 32345 (Gm32345), transcript variant X1, ncRNA	0	0.018194	0.017897	0	0	0.017595	0	0.018486	0.008271	0.015525	0	0.015845	0.019652	0	0	0	0	0	0.011953	0	0	0	0	0
102634865	Gm32348	XR_381785.2	NA	NA	NA	NA	PREDICTED: Mus musculus predicted gene, 32348 (Gm32348), transcript variant X3, ncRNA	0.0359481	0.00501659	0.00745316	0.0229916	0.0512808	0.0381739	0.0149014	0.0794799	0.0358887	0.0203226	0.0198715	0.0386438	0.0211763	0.00828909	0.0375299	0.0319831	0.076525	0.0875593	0.0562152	0	0	0.0120167	0.0155098	0.0286522
102634869	Gm32351	XR_001780845.1	NA	NA	NA	NA	PREDICTED: Mus musculus predicted gene, 32351 (Gm32351), ncRNA	0	0	0	0	0	0	0	0	0.016728	0	0	0	0	0	0	0	0	0	0	0.013278	0	0	0	0
102634872	LOC102634872	XR_874544.1	NA	NA	NA	NA	PREDICTED: Mus musculus uncharacterized LOC102634872 (LOC102634872), ncRNA	0	0	0	0	0	0	0	0	0	0	0	0	0	0	0	0	0	0.046683	0	0	0	0	0	0
102634877	Gm32355	XR_001781590.1	NA	NA	NA	NA	PREDICTED: Mus musculus predicted gene, 32355 (Gm32355), ncRNA	0.011568	0.071579	0.069189	0.073813	0.037075	0.062624	0.027275	0.053232	0.091807	0.073057	0	0.083815	0.030826	0.022635	0.121191	0.054459	0.017198	0.144376	0.092724	0.061633	0.023606	0	0.026924	0.044107
102634878	Gm32356	XR_384790.2	NA	NA	NA	NA	PREDICTED: Mus musculus predicted gene, 32356 (Gm32356), ncRNA	0.025192	0	0	0	0	0	0	0	0	0	0	0	0	0.032542	0	0	0	0	0	0.066504	0	0.072532	0.109987	0
102634881	Gm32358	XR_001781955.1;XR_385099.3;XR_001781954.1	NA	NA	NA	NA	PREDICTED: Mus musculus predicted gene, 32358 (Gm32358), transcript variant X3, ncRNA	0	0.0122834	0	0	0.0235829	0.00447656	0	0	0.024757	0.0298197	0	0	0	0	0	0.00654525	0.0588265	0.0289375	0.0252355	0.103538	0	0.0109113	0.0165457	0.0211125
102634882	Gm32359	XR_379233.2	NA	NA	NA	NA	PREDICTED: Mus musculus predicted gene, 32359 (Gm32359), transcript variant X2, ncRNA	0.0687115	0	0	0	0	0	0	0	0	0	0	0	0	0	0	0	0	0	0	0	0	0.0338481	0	0
102634883	Gm32360	XR_374357.2	NA	NA	NA	NA	PREDICTED: Mus musculus predicted gene, 32360 (Gm32360), transcript variant X2, ncRNA	0	0	0	0	0	0	0	0.0166578	0	0	0	0	0	0	0	0	0	0	0.0024313	0	0	0	0	0
102634892	Gm32367	XR_375686.2	NA	NA	NA	NA	PREDICTED: Mus musculus predicted gene, 32367 (Gm32367), ncRNA	0.041938	0.021211	0.005268	0.052588	0.020268	0.023211	0.005555	0.002879	0.00938	0.008964	0.017995	0.008196	0.015074	0	0	0.014472	0.046645	0.012528	0.022155	0.027548	0.034524	0	0.022603	0
102634896	Gm32371	XR_001784435.1;XR_376649.2	NA	NA	NA	NA	PREDICTED: Mus musculus predicted gene, 32371 (Gm32371), transcript variant X1, ncRNA	0.0125774	0.0110952	0.0290834	0.02641	0.0564662	0.0372001	0.0542061	0	0.0343894	0.0319635	0.0127378	0.024914	0	0	0.00860789	0.0103888	0.0248782	0.055166	0.0470172	0.0730406	0.0411553	0.0102752	0.0155814	0.00432666
102634900	LOC102634900	XR_878665.1;XR_387528.3;XR_001783790.1	NA	NA	NA	NA	PREDICTED: Mus musculus uncharacterized LOC102634900 (LOC102634900), transcript variant X4, ncRNA	0	0.00907279	0.0273161	0	0	0	0	0	0.0569438	0.00771575	0.0182078	0.0708166	0	0.00396832	0	0.0192287	0.0349124	0.0198565	0	0.0332204	0.0129415	0.0072466	0	0
102634905	Gm32378	XR_377778.2	NA	NA	NA	NA	PREDICTED: Mus musculus predicted gene, 32378 (Gm32378), ncRNA	0	0	0	0	0	0	0	0	0	0	0	0	0	0	0	0	0	0.045863	0	0	0	0.032316	0	0
102634906	Gm32379	XR_383275.2;XR_001781188.1	NA	NA	NA	NA	PREDICTED: Mus musculus predicted gene, 32379 (Gm32379), transcript variant X1, ncRNA	0.0153567	0.0645679	0.0397401	0.0549589	0.0604811	0.0277566	0.0183744	0.0291621	0.0590183	0.0163275	0.0288976	0.0467665	0.0875974	0.0247271	0.0289028	0.0387065	0.0656561	0.0186722	0.0974419	0.0425278	0.0102698	0.130339	0.022183	0.0147613
102634919	Gm32389	XR_378845.3	NA	NA	NA	NA	PREDICTED: Mus musculus predicted gene, 32389 (Gm32389), ncRNA	0.222015	0.069012	0.148569	0.137636	0.297849	0.009645	0.52579	0.113628	0.250138	0.032966	0.483953	0.170965	0.044329	0.036914	0.1532	0.482009	0.03431	0.162694	0.126638	0.042634	0.16643	0.073881	0.250755	0.239186
102634943	Gm32403	XR_001785435.1	NA	NA	NA	NA	PREDICTED: Mus musculus predicted gene, 32403 (Gm32403), transcript variant X1, ncRNA	0	0	0	0	0	0	0	0.0552819	0	0	0	0	0.0364526	0	0.024351	0.0293887	0	0	0	0	0	0	0	0
102634945	Gm32405	XR_384173.3	NA	NA	NA	NA	PREDICTED: Mus musculus predicted gene, 32405 (Gm32405), ncRNA	0.035305	0	0.109205	0.038331	0.027963	0.013334	0.015429	0.016403	0.068696	0	0.016254	0	0.017438	0.022285	0.032514	0.019621	0	0	0.028505	0.035587	0.015797	0.012938	0.019618	0.03271
102634946	Gm32406	XR_384395.2;XR_875622.1	NA	NA	NA	NA	PREDICTED: Mus musculus predicted gene, 32406 (Gm32406), transcript variant X3, ncRNA	0	0	0	0	0	0.0858916	0	0	0	0	0	0.0405757	0	0	0	0	0	0	0	0	0	0	0	0
102634950	Gm32409	XR_876780.2	NA	NA	NA	NA	PREDICTED: Mus musculus predicted gene, 32409 (Gm32409), ncRNA	0	0	0.047675	0	0.029898	0	0.035493	0	0.079756	0	0.059323	0.063121	0.047377	0	0.029446	0	0	0	0	0	0	0	0.053302	0.06666
102634952	Gm32411	XR_380259.1	NA	NA	NA	NA	PREDICTED: Mus musculus predicted gene, 32411 (Gm32411), ncRNA	0	0	0	0	0	0	0	0	0	0	0	0	0	0	0	0	0.06565	0	0	0	0	0	0	0
102634953	Gm32412	XR_881173.1;XR_390453.2	NA	NA	NA	NA	PREDICTED: Mus musculus predicted gene, 32412 (Gm32412), transcript variant X1, ncRNA	0.0636557	0.171104	0.106034	0.104556	0.150541	0.0934646	0.0586148	0.0212431	0.071559	0.0963482	0.0487801	0.0939475	0.052991	0.0638347	0.0874915	0.082145	0.0627275	0.0944346	0.0548379	0.0316206	0.104081	0.0981441	0.11468	0.240773
102634966	Gm32420	XR_382111.3;XR_382110.3	NA	NA	NA	NA	PREDICTED: Mus musculus predicted gene, 32420 (Gm32420), transcript variant X1, ncRNA	0.092224	0.0508319	0	0.0451085	0.0219385	0.036827	0	0	0	0.0216153	0.0510077	0	0.0273607	0	0	0	0	0.0227479	0	0.0460983	0	0	0.0615141	0
102634967	Gm16341	XR_001779056.1;XR_387210.2	NA	NA	NA	NA	PREDICTED: Mus musculus predicted gene 16341 (Gm16341), transcript variant X4, ncRNA	0.0118167	0	0	0	0	0	0.0102478	0	0	0	0	0	0	0.0346811	0.00978501	0	0	0	0	0	0	0	0	0.0168951
102634968	LOC102634968	XR_376983.2	NA	NA	NA	NA	PREDICTED: Mus musculus uncharacterized LOC102634968 (LOC102634968), ncRNA	0	0	0	0	0	0	0	0	0.018729	0	0	0.051559	0	0	0	0	0	0	0	0	0	0.061195	0	0
102634970	Gm32422	XR_387683.1	NA	NA	NA	NA	PREDICTED: Mus musculus predicted gene, 32422 (Gm32422), ncRNA	0	0	0	0	0	0	0	0	0	0.024159	0.017863	0.027716	0.193518	0.007784	0	0	0	0	0	0	0	0	0	0.006855
102634971	Gm32423	XR_387961.1	NA	NA	NA	NA	PREDICTED: Mus musculus predicted gene, 32423 (Gm32423), ncRNA	0	0	0	0	0.192153	0	0	0	0	0	0.122786	0	0	0	0	0	0	0	0	0	0	0	0	0
102634973	Gm32425	XR_377779.3	NA	NA	NA	NA	PREDICTED: Mus musculus predicted gene, 32425 (Gm32425), ncRNA	0	0	0.044718	0	0	0	0	0	0	0	0	0	0	0	0	0	0	0	0	0	0	0	0	0
102634980	Gm32429	XR_870133.1;XR_378707.3	NA	NA	NA	NA	PREDICTED: Mus musculus predicted gene, 32429 (Gm32429), transcript variant X2, ncRNA	0.0116408	0.0265543	0.0214036	0.0293887	0	0	0	0.05759	0.0137418	0	0.088394	0.055488	0.208157	0.0428567	0	0.0459237	0	0	0	0	0.0191991	0	0	0.01168
102634982	Gm32431	XR_876101.1	NA	NA	NA	NA	PREDICTED: Mus musculus predicted gene, 32431 (Gm32431), ncRNA	0	0	0	0	0	0.04308	0.008657	0	0	0.037759	0.044552	0	0	0	0.119625	0	0	0	0	0.016366	0.031241	0.089249	0	0
102634985	Gm32434	XR_374359.2	NA	NA	NA	NA	PREDICTED: Mus musculus predicted gene, 32434 (Gm32434), ncRNA	0	0	0	0	0	0	0	0	0	0	0.047682	0	0	0	0	0	0	0	0	0.028999	0	0.037953	0	0.065202
102634989	Gm32438	XR_380528.3	NA	NA	NA	NA	PREDICTED: Mus musculus predicted gene, 32438 (Gm32438), transcript variant X3, ncRNA	0	0	0.006409	0	0	0	0	0	0	0	0	0.05018	0	0	0.011548	0.04181	0	0.030894	0	0	0	0.041353	0	0
102634991	Gm32440	XR_877843.2	NA	NA	NA	NA	PREDICTED: Mus musculus predicted gene, 32440 (Gm32440), transcript variant X2, ncRNA	0.012252	0	0.022677	0.017823	0	0	0.006792	0	0	0.011786	0	0	0.031425	0.019916	0.028864	0.024328	0.055706	0	0.114765	0	0	0	0.015638	0
102634992	Gm32441	XR_386823.2	NA	NA	NA	NA	PREDICTED: Mus musculus predicted gene, 32441 (Gm32441), ncRNA	0	0	0	0	0	0	0	0	0	0.015359	0	0	0	0	0.03625	0	0.034288	0	0	0	0.009446	0	0.013417	0.013909
102634993	Gm32442	XR_001780544.1	NA	NA	NA	NA	PREDICTED: Mus musculus predicted gene, 32442 (Gm32442), ncRNA	0	0.068589	0.000678	0.045646	0.02886	0	0.018374	0	0.017362	0.019555	0	0.024873	0	0.02958	0	0	0	0	0	0	0	0	0	0
102634994	Gm32443	XR_872637.1;XR_381422.2	NA	NA	NA	NA	PREDICTED: Mus musculus predicted gene, 32443 (Gm32443), transcript variant X3, ncRNA	0	0.0112489	0.00463964	0	0	0.0318251	0	0	0	0	0	0	0.0118492	0	0	0	0.0106241	0.0098511	0	0.0161206	0	0.01301	0	0
102635004	Gm32449	XR_001784956.1;XR_001784957.1	NA	NA	NA	NA	PREDICTED: Mus musculus predicted gene, 32449 (Gm32449), transcript variant X1, ncRNA	0.158113	0.246791	0.118535	0.0997902	0.132566	0.132536	0.0563494	0.0519525	0.178726	0.0996269	0.071149	0.080443	0.235572	0.318133	0.0717342	0.0763745	0.218341	0.0753991	0.209764	0.225606	0.0805695	0.0760664	0.139106	0.0389096
102635006	Gm32450	XR_382886.2	NA	NA	NA	NA	PREDICTED: Mus musculus predicted gene, 32450 (Gm32450), transcript variant X3, ncRNA	0.0103086	0	0.0118081	0.0140854	0	0	0.0226788	0	0	0.0200678	0	0	0.00854313	0	0	0.0192261	0	0	0.00733	0.0174355	0.00566027	0	0.0167883	0.0121631
102635013	Gm15825	XR_373232.3	NA	NA	NA	NA	PREDICTED: Mus musculus predicted gene 15825 (Gm15825), ncRNA	0.030941	0.038294	0.115298	0.068418	0.198326	0.036909	0	0	0	0	0.038427	0.22966	0.08245	0.181624	0	0.091019	0.146372	0	0.385541	0.102574	0	0.091961	0.092523	0.088481
102635017	Gm32458	XR_389626.2	NA	NA	NA	NA	PREDICTED: Mus musculus predicted gene, 32458 (Gm32458), transcript variant X3, ncRNA	0	0	0.0306169	0.0286112	0	0.0305205	0.00918415	0.00976303	0.0172393	0.0327987	0.0631922	0	0.0129968	0	0.0513498	0.0777521	0	0.0180645	0	0.00866113	0.0137525	0	0.0460858	0
102635020	Gm32461	XR_385007.3	NA	NA	NA	NA	PREDICTED: Mus musculus predicted gene, 32461 (Gm32461), transcript variant X4, ncRNA	0	0	0	0	0	0	0	0	0	0	0	0	0	0	0	0	0	0	0	0	0	0	0	0
102635021	Gm32462	XR_379369.2	NA	NA	NA	NA	PREDICTED: Mus musculus predicted gene, 32462 (Gm32462), ncRNA	0	0.036803	0	0.000924	0	0	0	0	0	0	0	0	0.036039	0	0	0	0	0	0	0	0	0	0	0
102635024	Gm32464	XR_876967.1	NA	NA	NA	NA	PREDICTED: Mus musculus predicted gene, 32464 (Gm32464), transcript variant X2, ncRNA	0	0	0	0	0	0	0	0	0	0	0	0	0	0.016124	0	0	0	0	0	0	0	0	0	0
102635029	Gm32469	XR_386579.1	NA	NA	NA	NA	PREDICTED: Mus musculus predicted gene, 32469 (Gm32469), ncRNA	0.334166	0.091634	0.020368	0	0	0	0	0.21833	0	0	0.096976	0.047146	0	0.291736	0	0.056458	0	0.146469	0	0	0	0	0.149909	0.283721
102635032	Gm32471	XR_375895.2	NA	NA	NA	NA	PREDICTED: Mus musculus predicted gene, 32471 (Gm32471), transcript variant X1, ncRNA	0	0	0	0	0	0	0	0	0	0	0	0	0	0	0	0.016225	0	0	0	0.030762	0.01498	0	0	0
102635034	Gm32473	XR_381788.3;XR_381787.2;XR_381790.2	NA	NA	NA	NA	PREDICTED: Mus musculus predicted gene, 32473 (Gm32473), transcript variant X5, ncRNA	0	0	0	0	0.0138154	0	0	0	0	0	0	0	0.0149967	0	0	0	0	0	0	0	0	0	0	0
102635037	Gm32474	XR_376984.3	NA	NA	NA	NA	PREDICTED: Mus musculus predicted gene, 32474 (Gm32474), ncRNA	0	0.033742	0	0	0.019439	0.021778	0	0.022881	0	0.038433	0	0.022046	0	0.017861	0.007559	0.016374	0	0	0	0.03304	0	0.009024	0	0
102635041	Gm32477	XR_387962.1	NA	NA	NA	NA	PREDICTED: Mus musculus predicted gene, 32477 (Gm32477), ncRNA	0.027063	0.365858	0	0.04959	0.079995	0	0.034779	0.043696	0.098953	0.076988	0	0.132486	0.169823	0	0.030285	0.07886	0	0	0.088352	0.096568	0.032282	0.018317	0.065224	0
102635042	Gm32478	XR_388232.2;XR_001778726.1	NA	NA	NA	NA	PREDICTED: Mus musculus predicted gene, 32478 (Gm32478), transcript variant X1, ncRNA	0	0	0	0.00820879	0	0	0	0	0	0	0	0	0	0	0	0	0	0	0	0	0	0	0	0
102635043	Gm32479	XR_001785248.1	NA	NA	NA	NA	PREDICTED: Mus musculus predicted gene, 32479 (Gm32479), transcript variant X4, ncRNA	0	0	0	0	0	0	0	0	0	0	0	0	0	0	0	0	0	0	0	0	0.0189085	0	0	0
102635050	Gm32485	XR_378708.1	NA	NA	NA	NA	PREDICTED: Mus musculus predicted gene, 32485 (Gm32485), ncRNA	0	0	0	0	0	0	0	0	0	0.017784	0	0	0	0	0	0	0	0	0	0	0	0	0	0
102635051	Gm32486	XR_389965.2	NA	NA	NA	NA	PREDICTED: Mus musculus predicted gene, 32486 (Gm32486), transcript variant X1, ncRNA	0	0	0	0	0.059273	0	0	0	0.033399	0.015726	0	0	0	0.028251	0	0	0	0	0	0	0	0	0	0
102635054	Gm32487	XR_390552.2	NA	NA	NA	NA	PREDICTED: Mus musculus predicted gene, 32487 (Gm32487), ncRNA	0	0.06707	0.089251	0.001286	0.065356	0	0.079678	0.180111	0.080582	0.050421	0.140599	0.081369	0.031912	0.031014	0.019834	0	0	0.017688	0.12739	0	0.038852	0.002683	0.122337	0.050228
102635057	Gm32489	XR_386431.3	NA	NA	NA	NA	PREDICTED: Mus musculus predicted gene, 32489 (Gm32489), ncRNA	0.028966	0	0.031992	0.064019	0	0.311563	0	0	0	0.074914	0.055629	0	0.058342	0	0	0	0	0	0.148495	0.00812	0	0	0.022191	0.068183
102635060	Gm32492	XR_386825.2	NA	NA	NA	NA	PREDICTED: Mus musculus predicted gene, 32492 (Gm32492), ncRNA	0	0	0	0.017964	0	0	0.05863	0.011227	0.022629	0	0	0	0	0	0	0	0	0	0	0	0	0	0.114679	0.023703
102635065	Gm32496	XR_387529.1	NA	NA	NA	NA	PREDICTED: Mus musculus predicted gene, 32496 (Gm32496), ncRNA	0	0	0	0	0	0	0	0	0	0.034954	0	0	0	0	0.027265	0	0	0	0	0	0	0	0.000987	0
102635067	LOC102635067	XR_874543.1	NA	NA	NA	NA	PREDICTED: Mus musculus uncharacterized LOC102635067 (LOC102635067), ncRNA	0	0	0	0	0	0	0	0.085273	0	0	0	0	0	0	0	0	0	0	0	0	0	0	0	0.012399
102635072	Gm32500	XR_388664.2;XR_879874.2	NA	NA	NA	NA	PREDICTED: Mus musculus predicted gene, 32500 (Gm32500), transcript variant X2, ncRNA	0	0	0	0	0	0	0	0	0	0	0	0	0	0.029714	0	0	0	0	0	0	0	0.0250194	0	0.00193025
102635083	Gm26685	XR_373662.2;XR_001779524.1	NA	NA	NA	NA	PREDICTED: Mus musculus predicted gene, 26685 (Gm26685), transcript variant X1, ncRNA	0.124521	0.215378	0.0313024	0.065753	0.0479686	0.159794	0.0153512	0.0259572	0.0501883	0.048444	0.111529	0.021383	0.0299128	0.0439284	0.0128904	0.0422575	0.0134551	0	0.0256651	0.0364815	0.101335	0	0.0799467	0.0321
102635087	Gm32511	NR_110517.1	NA	NA	NA	NA	Mus musculus predicted gene, 32511 (Gm32511), long non-coding RNA	0	0	0	0.002675	0	0	0	0.04166	0	0	0.027404	0	0	0.013278	0	0.022351	0	0	0	0	0	0	0	0
102635088	Gm32512	XR_877118.2	NA	NA	NA	NA	PREDICTED: Mus musculus predicted gene, 32512 (Gm32512), transcript variant X1, ncRNA	0	0	0	0	0	0	0	0	0	0	0	0	0	0	0	0	0	0	0	0	0	0	0	0
102635090	Gm32513	XR_375282.1	NA	NA	NA	NA	PREDICTED: Mus musculus predicted gene, 32513 (Gm32513), ncRNA	0	0	0	0	0	0.084316	0	0.008859	0	0	0	0	0	0.145216	0	0.122412	0	0	0	0	0	0	0	0
102635092	Gm32515	XR_380530.2	NA	NA	NA	NA	PREDICTED: Mus musculus predicted gene, 32515 (Gm32515), ncRNA	0	0	0	0	0	0.06692	0	0	0	0	0	0	0	0	0	0.084101	0	0	0	0	0.01106	0	0.048578	0
102635095	Gm32518	XR_375786.2	NA	NA	NA	NA	PREDICTED: Mus musculus predicted gene, 32518 (Gm32518), ncRNA	0	0	0	0	0	0	0	0	0	0	0	0	0	0	0	0	0	0	0	0	0	0	0	0
102635104	Gm32525	XR_382114.2	NA	NA	NA	NA	PREDICTED: Mus musculus predicted gene, 32525 (Gm32525), ncRNA	0	0	0.021945	0.006778	0	0.033857	0	0	0	0	0	0	0	0	0.001896	0	0	0	0	0	0	0	0.008579	0
102635109	Gm32529	XR_377060.1	NA	NA	NA	NA	PREDICTED: Mus musculus predicted gene, 32529 (Gm32529), transcript variant X1, ncRNA	0	0	0	0.0399605	0	0	0	0	0	0	0	0	0	0	0	0	0	0	0	0	0	0	0	0
102635112	Gm32532	XR_388233.1;XR_879379.1	NA	NA	NA	NA	PREDICTED: Mus musculus predicted gene, 32532 (Gm32532), transcript variant X2, ncRNA	0	0	0	0	0	0	0	0	0	0	0	0	0	0	0	0	0.00708862	0	0	0	0	0	0	0
102635113	Gm32533	XR_377527.2;XR_868967.1;XR_868969.1;XR_377532.3	NA	NA	NA	NA	PREDICTED: Mus musculus predicted gene, 32533 (Gm32533), transcript variant X2, ncRNA	0.0149676	0.0161703	0.00803342	0.00242343	0.00930502	0	0.0102346	0	0.0194391	0.00458419	0	0	0.0116054	0.0165533	0.0216398	0	0	0	0	0.0394743	0.0038445	0.0345272	0.0290289	0.0225249
102635120	Gm32540	XR_870139.2;XR_870138.1;XR_870136.1;XR_870137.1;XR_378709.1	NA	NA	NA	NA	PREDICTED: Mus musculus predicted gene, 32540 (Gm32540), transcript variant X1, ncRNA	0.0327837	0.0305834	0.00752011	0.00301563	0.00877018	0	0.0164157	0.020647	0.0184751	0	0.0278546	0.0198601	0.00230487	0.0161171	0.00682105	0.0246969	0.0274805	0.00912442	0	0.0111986	0.0144693	0.00814235	0	0.014755
102635124	Gm32543	XR_380131.2;XR_871469.1	NA	NA	NA	NA	PREDICTED: Mus musculus predicted gene, 32543 (Gm32543), transcript variant X1, ncRNA	0	0	0	0	0	0	0.0125135	0	0	0.00819308	0	0	0	0	0	0	0	0.00979831	0	0	0	0	0.00534776	0
102635125	Gm32544	XR_390553.2	NA	NA	NA	NA	PREDICTED: Mus musculus predicted gene, 32544 (Gm32544), ncRNA	0	0	0	0.049267	0	0	0	0	0	0	0	0	0	0.065829	0	0	0	0	0	0	0	0	0	0
102635128	Gm32546	XR_375011.2;XR_866767.1;XR_866766.1	NA	NA	NA	NA	PREDICTED: Mus musculus predicted gene, 32546 (Gm32546), transcript variant X3, ncRNA	0.0332135	0.0382021	0.0419441	0.0572658	0.0346541	0.0288675	0.00727802	0.00232095	0.0702943	0.0195367	0.0153339	0.0149095	0.103506	0.0223561	0.0577681	0.0169373	0.0148484	0.0840747	0.00705733	0.067069	0.0121699	0.0675178	0.0404123	0
102635130	Gm32548	XR_386334.1	NA	NA	NA	NA	PREDICTED: Mus musculus predicted gene, 32548 (Gm32548), ncRNA	0	0	0	0	0	0	0	0	0	0	0	0	0	0	0	0.026829	0	0	0	0	0	0	0	0.047125
102635131	Gm32549	XR_390857.2	NA	NA	NA	NA	PREDICTED: Mus musculus predicted gene, 32549 (Gm32549), ncRNA	0.327134	0.036526	0.050819	0.177489	0.184284	0.079114	0	0.091711	0.108095	0.159861	0	0.102505	0.027688	0.064668	0.064111	0.066284	0.19874	0.159423	0.075816	0.29054	0.117088	0.462853	0.12499	0.11768
102635138	Gm38474	XR_386962.1;XR_386960.1	NA	NA	NA	NA	PREDICTED: Mus musculus predicted gene, 38474 (Gm38474), transcript variant X3, ncRNA	0	0	0	0	0.060224	0	0	0	0.126442	0	0.035006	0	0	0.082728	0.023342	0	0	0	0	0.025547	0	0	0	0
102635142	Gm32555	XR_873299.1;XR_873301.1;XR_382258.3;XR_382259.2;XR_873300.1	NA	NA	NA	NA	PREDICTED: Mus musculus predicted gene, 32555 (Gm32555), transcript variant X3, ncRNA	0.0463965	0.107804	0.0480089	0.0749373	0.0367125	0.0179871	0.0477233	0.0371567	0.08275	0.0200982	0.0288422	0.0583198	0.116154	0.0203502	0.0938167	0.0492581	0.0883843	0.0320507	0.0395495	0.0749658	0.0188848	0.0586139	0.0269424	0.0073711
102635143	Gm28626	XR_387213.2	NA	NA	NA	NA	PREDICTED: Mus musculus predicted gene 28626 (Gm28626), ncRNA	0.048645	0.039134	0	0	0	0	0.026984	0.110194	0.095267	0.172644	0.234151	0.151982	0.103808	0.03008	0.175866	0.112985	0.064771	0.04678	0	0.064025	0.066238	0	0	0
102635144	Gm32556	XR_376986.2;XR_868457.1	NA	NA	NA	NA	PREDICTED: Mus musculus predicted gene, 32556 (Gm32556), transcript variant X1, ncRNA	0	0	0	0.0389484	0.0283194	0.0317272	0.0149464	0	0	0	0.0330323	0.0323323	0.0242479	0	0	0	0	0	0	0	0	0.013146	0.0199342	0.0253525
102635146	Gm32558	XR_001784880.1	NA	NA	NA	NA	PREDICTED: Mus musculus predicted gene, 32558 (Gm32558), transcript variant X5, ncRNA	0	0	0	0	0	0.00633784	0	0	0	0	0	0	0	0	0	0.046856	0	0	0	0	0	0	0	0
102635149	Gm32561	XR_878671.1;XR_387530.2	NA	NA	NA	NA	PREDICTED: Mus musculus predicted gene, 32561 (Gm32561), transcript variant X1, ncRNA	0	0	0.0375063	0.0113047	0	0	0	0	0.0345726	0	0.019175	0.0142668	0.0123428	0.00322228	0.0109465	0	0.00925334	0	0.024364	0.0279882	0.00449777	0	0	0
102635152	Gm32563	XR_378412.2;XR_378413.2	NA	NA	NA	NA	PREDICTED: Mus musculus predicted gene, 32563 (Gm32563), transcript variant X2, ncRNA	0.055344	0	0	0	0	0	0	0.008901	0	0.007282	0	0	0.018434	0	0.011458	0	0	0	0	0	0.012213	0	0.010439	0
102635155	Gm32564	XR_384400.2;XR_384399.2	NA	NA	NA	NA	PREDICTED: Mus musculus predicted gene, 32564 (Gm32564), transcript variant X2, ncRNA	0	0	0	0	0	0	0	0	0	0	0	0	0	0	0	0	0	0	0	0	0	0	0	0
102635158	Gm32567	XR_378848.2	NA	NA	NA	NA	PREDICTED: Mus musculus predicted gene, 32567 (Gm32567), ncRNA	0	0	0.024386	0.030928	0	0	0	0	0	0	0	0	0	0	0	0	0	0	0	0	0	0	0	0
102635163	Gm32571	XR_389966.2	NA	NA	NA	NA	PREDICTED: Mus musculus predicted gene, 32571 (Gm32571), ncRNA	0	0	0	0	0	0	0	0	0	0	0	0	0	0	0	0.019689	0	0	0	0	0	0	0	0
102635165	LOC102635165	XR_374362.2	NA	NA	NA	NA	PREDICTED: Mus musculus uncharacterized LOC102635165 (LOC102635165), ncRNA	0	0	0.036434	0	0	0	0.077742	0.147294	0.043933	0.205621	0	0	0	0	0	0.039152	0	0	0	0	0	0	0.014681	0
102635169	LOC102635169	XR_001779806.1;XR_380531.3	NA	NA	NA	NA	PREDICTED: Mus musculus uncharacterized LOC102635169 (LOC102635169), transcript variant X1, ncRNA	0	0	0	0.018465	0	0	0	0	0	0	0	0	0	0	0	0	0	0	0	0	0	0	0	0.0195624
102635173	Gm32576	XR_381228.3;XR_872465.2	NA	NA	NA	NA	PREDICTED: Mus musculus predicted gene, 32576 (Gm32576), transcript variant X1, ncRNA	0.0271281	0.05025	0.0505443	0.0397258	0	0	0.127926	0.0324029	0.0304228	0	0.0673824	0.0155059	0	0.0530803	0.00636482	0.0542249	0.0325168	0.0751272	0.0930352	0	0.134903	0.053633	0.0203318	0.0510275
102635174	Gm32577	XR_867580.1;XR_375990.3	NA	NA	NA	NA	PREDICTED: Mus musculus predicted gene, 32577 (Gm32577), transcript variant X2, ncRNA	0.0431419	0	0.0100472	0.0467736	0.0850574	0.0765941	0.146052	0.0257733	0.144743	0.0908943	0.0267892	0.0258746	0.0143697	0.0422065	0.0687722	0.0431171	0.0516251	0.0716847	0.0918228	0.0976249	0.0285617	0.0639691	0.0240892	0.0205611
102635182	Gm32585	XR_377061.3;XR_868511.1	NA	NA	NA	NA	PREDICTED: Mus musculus predicted gene, 32585 (Gm32585), transcript variant X1, ncRNA	0.0561	0.175197	0.0261306	0.154992	0.0599312	0.133618	0	0.0703107	0	0.0295243	0	0	0.0373728	0	0	0	0	0	0.128261	0.051016	0.0452288	0.0277278	0.0630696	0.123349
102635188	Gm32590	XR_388234.1	NA	NA	NA	NA	PREDICTED: Mus musculus predicted gene, 32590 (Gm32590), ncRNA	0.289432	0.204691	0.154074	0.030274	0.088342	0	0.244535	0.103642	0	0	0	0.057918	0	0.161265	0.068251	0.082647	0	0.091604	0.189066	0.004247	0.009489	0	0	0
102635189	Gm32591	XR_377782.2;XR_869198.1;XR_869197.1	NA	NA	NA	NA	PREDICTED: Mus musculus predicted gene, 32591 (Gm32591), transcript variant X2, ncRNA	0.0315972	0.0195526	0.0441525	0	0	0.0942079	0.0186248	0.0693666	0	0.0166292	0.0508827	0.0190774	0.0627973	0.10315	0.0500512	0.142104	0.198835	0.0960193	0	0	0	0	0	0
102635194	Gm32594	XR_378710.2	NA	NA	NA	NA	PREDICTED: Mus musculus predicted gene, 32594 (Gm32594), ncRNA	0	0.078015	0.07294	0.018071	0	0.009408	0.115128	0	0.028053	0.026329	0.186241	0	0.017997	0	0.080493	0.013667	0.105957	0.175893	0	0	0.033121	0	0.032809	0
102635196	Gm32596	XR_384684.2	NA	NA	NA	NA	PREDICTED: Mus musculus predicted gene, 32596 (Gm32596), ncRNA	0	0	0	0	0	0	0	0	0	0	0	0	0	0	0	0	0	0	0	0	0	0	0	0
102635203	Gm32600	XR_001783582.1;XR_001783583.1	NA	NA	NA	NA	PREDICTED: Mus musculus predicted gene, 32600 (Gm32600), transcript variant X1, ncRNA	0	0	0	0	0	0	0	0	0	0	0	0	0	0	0	0	0.0010727	0	0	0	0	0	0	0.00911633
102635206	Gm32603	XR_390951.1	NA	NA	NA	NA	PREDICTED: Mus musculus predicted gene, 32603 (Gm32603), ncRNA	0.035228	0	0	0.166925	0	0	0.101294	0.160095	0.048179	0	0	0.162465	0.16714	0.544149	0.243104	0.423353	0.560088	0.095179	0	0	0.075846	0	0.075323	0.081902
102635210	Gm32605	XR_872076.2;XR_872074.2;XR_380834.3;XR_001779650.1;XR_872073.2;XR_001779649.1	NA	NA	NA	NA	PREDICTED: Mus musculus predicted gene, 32605 (Gm32605), transcript variant X5, ncRNA	0.115063	0.111607	0.101472	0.150285	0.14803	0.0344045	0.100412	0.0697495	0.0927609	0.0718222	0.0870434	0.104479	0.131679	0.0493789	0.0412869	0.0360313	0.105204	0.0229406	0.049429	0.155737	0.0876286	0.0939068	0.0513211	0.0995678
102635216	Gm32611	XR_001784436.1;XM_017320504.1	NA	NA	NA	NA	PREDICTED: Mus musculus predicted gene, 32611 (Gm32611), transcript variant X1, mRNA	0.0199337	0.0123356	0.00767426	0.0120168	0.0212952	0.0356679	0.0352499	0.0124916	0.0183987	0.0104908	0.0531431	0	0.0265587	0	0.0112245	0.047083	0.0477868	0	0	0	0	0.0143189	0.0747006	0.0888611
102635219	LOC102635219	XR_376987.2	NA	NA	NA	NA	PREDICTED: Mus musculus uncharacterized LOC102635219 (LOC102635219), transcript variant X2, ncRNA	0	0	0	0	0	0	0	0	0	0	0	0	0	0	0	0	0	0	0	0	0	0	0	0
102635220	Gm32613	XR_873394.2;XR_873395.2	NA	NA	NA	NA	PREDICTED: Mus musculus predicted gene, 32613 (Gm32613), transcript variant X3, ncRNA	0	0	0	0	0	0	0	0	0	0	0	0	0	0	0	0	0.00893376	0	0	0	0	0	0	0.0436448
102635229	Gm32620	XR_384275.2	NA	NA	NA	NA	PREDICTED: Mus musculus predicted gene, 32620 (Gm32620), ncRNA	0	0.055545	0	0	0	0	0	0	0	0	0	0	0	0	0	0	0.053795	0.050047	0	0	0	0.044364	0	0
102635230	Gm32621	XR_378849.2	NA	NA	NA	NA	PREDICTED: Mus musculus predicted gene, 32621 (Gm32621), ncRNA	0	0	0	0	0	0	0	0	0	0	0	0	0	0	0	0	0	0	0	0	0.043226	0	0	0
102635231	Gm32622	XR_865555.2;XR_865557.2	NA	NA	NA	NA	PREDICTED: Mus musculus predicted gene, 32622 (Gm32622), transcript variant X2, ncRNA	0	0.0870828	0.0239256	0.0289535	0.00394315	0.023585	0	0.00231255	0.0183299	0.107773	0.0440933	0.0716263	0	0.0386865	0.0327458	0.0395209	0.0426585	0.0545713	0.0876966	0.0946402	0	0.0577215	0.102674	0.107802
102635232	Gm32623	XR_379052.3	NA	NA	NA	NA	PREDICTED: Mus musculus predicted gene, 32623 (Gm32623), ncRNA	0	0	0	0	0	0	0	0	0	0	0	0	0.01103	0	0	0	0	0	0	0	0	0	0	0
102635233	Gm32624	XR_876200.1	NA	NA	NA	NA	PREDICTED: Mus musculus predicted gene, 32624 (Gm32624), transcript variant X3, ncRNA	0	0	0.00496542	0	0	0	0	0	0	0	0	0	0	0	0	0	0	0	0	0	0	0	0	0
102635237	Gm32627	XR_374796.2	NA	NA	NA	NA	PREDICTED: Mus musculus predicted gene, 32627 (Gm32627), ncRNA	0	0	0	0.028975	0	0.04705	0	0.012194	0.088171	0	0	0	0	0	0.016331	0	0.092741	0	0	0	0	0.017935	0.003153	0
102635239	Gm32629	XR_877747.1	NA	NA	NA	NA	PREDICTED: Mus musculus predicted gene, 32629 (Gm32629), ncRNA	0	0.343266	0	0	0	0	0	0	0	0	0	0	0	0	0	0	0.084593	0.078178	0	0	0	0	0	0.033636
102635240	Gm32630	XR_391181.2	NA	NA	NA	NA	PREDICTED: Mus musculus predicted gene, 32630 (Gm32630), ncRNA	0	0	0.023869	0	0	0.023346	0	0	0.042539	0.010574	0.06028	0.046286	0	0.038293	0	0	0.033285	0	0	0.070953	0	0.032072	0.010952	0
102635241	Gm32631	XR_381229.2	NA	NA	NA	NA	PREDICTED: Mus musculus predicted gene, 32631 (Gm32631), ncRNA	0.050242	0.012062	0.032403	0.009351	0.107706	0	0.029715	0.126359	0	0.036789	0.083892	0	0	0	0	0	0	0.055841	0	0.068535	0	0.049831	0.150246	0.192206
102635242	Gm32632	XR_867583.1;XR_867582.1;XR_867584.1;XR_867585.1;XR_867586.1;XR_867587.1	NA	NA	NA	NA	PREDICTED: Mus musculus predicted gene, 32632 (Gm32632), transcript variant X1, ncRNA	0.00892397	0.0661205	0.0943336	0.0374186	0.0908603	0.0386989	0.0421525	0.0447382	0.083267	0.105328	0.0554148	0.0129319	0.111053	0.00814806	0.139984	0.170112	0.0641801	0.0157508	0.0912697	0.162172	0.110492	0	0.0400858	0.0170129
102635243	Gm32633	XR_882161.2;XR_882164.2;XR_391530.2;XR_882157.1;XR_882158.1;XR_882160.1	NA	NA	NA	NA	PREDICTED: Mus musculus predicted gene, 32633 (Gm32633), transcript variant X8, ncRNA	0.120087	0.0473379	0.0958341	0.0918136	0.124794	0.103075	0.01785	0.198004	0.0844014	0.0482349	0.155888	0.0980807	0.185866	0.0488766	0.0462376	0.0948271	0.0713253	0.0838629	0.241932	0.024327	0.0710731	0.092846	0.141849	0.0504551
102635247	Gm32635	XR_001780687.1	NA	NA	NA	NA	PREDICTED: Mus musculus predicted gene, 32635 (Gm32635), ncRNA	0.07414	0.114596	0.04029	0.084516	0.052802	0.03685	0.021137	0.090862	0.121516	0	0.061384	0.11554	0	0	0.014642	0.024699	0	0.027376	0	0.0168	0.021815	0.041856	0.02824	0.011778
102635252	LOC102635252	XR_001784052.1	NA	NA	NA	NA	PREDICTED: Mus musculus uncharacterized LOC102635252 (LOC102635252), transcript variant X2, ncRNA	0	0	0	0	0	0	0	0	0	0.026472	0	0	0	0	0	0	0	0	0.057502	0	0	0	0	0
102635254	Gm32640	XR_382764.2	NA	NA	NA	NA	PREDICTED: Mus musculus predicted gene, 32640 (Gm32640), ncRNA	0	0	0	0	0.043034	0	0	0	0	0.057871	0	0	0	0.064606	0	0	0	0.073152	0	0	0	0	0.041804	0
102635256	Gm32642	XR_387965.1	NA	NA	NA	NA	PREDICTED: Mus musculus predicted gene, 32642 (Gm32642), transcript variant X2, ncRNA	0	0	0	0	0	0	0	0	0	0	0	0	0	0	0.026518	0	0	0	0	0	0	0	0	0
102635260	Gm32646	XR_869299.1	NA	NA	NA	NA	PREDICTED: Mus musculus predicted gene, 32646 (Gm32646), transcript variant X2, ncRNA	0.0373969	0	0	0	0	0	0	0	0	0	0	0	0	0	0	0	0	0	0	0.0407516	0	0	0	0
102635261	LOC102635261	XR_874568.1	NA	NA	NA	NA	PREDICTED: Mus musculus uncharacterized LOC102635261 (LOC102635261), ncRNA	0	0	0	0	0	0	0	0	0	0	0	0	0	0	0	0	0	0	0	0	0	0	0	0
102635264	Gm32649	XR_388667.1	NA	NA	NA	NA	PREDICTED: Mus musculus predicted gene, 32649 (Gm32649), ncRNA	0.040268	0.178461	0.125331	0	0.276507	0.04026	0.075735	0.043758	0.022188	0.007105	0.043361	0.042161	0.185762	0.186499	0.010408	0.034661	0.459228	0.116027	0.053216	0.024261	0.042325	0.023009	0.052335	0
102635274	Gm32656	XR_871468.1	NA	NA	NA	NA	PREDICTED: Mus musculus predicted gene, 32656 (Gm32656), transcript variant X2, ncRNA	0	0	0.011197	0	0	0	0	0	0	0	0	0	0	0	0	0	0	0	0	0	0	0	0	0
102635277	Gm32658	XR_390669.2;XR_390670.2	NA	NA	NA	NA	PREDICTED: Mus musculus predicted gene, 32658 (Gm32658), transcript variant X1, ncRNA	0	0.231112	0.036852	0.100496	0.014801	0	0	0	0.047086	0.047434	0.009907	0	0.05594	0.102689	0.034769	0.041962	0.114743	0	0.013919	0.114036	0.009018	0.041503	0.166989	0.278947
102635279	Gm32660	XR_386211.2	NA	NA	NA	NA	PREDICTED: Mus musculus predicted gene, 32660 (Gm32660), ncRNA	0	0.030533	0	0	0.031972	0	0	0	0	0.043027	0	0	0	0	0	0.109328	0	0	0.00208	0	0	0	0	0
102635286	Gm32664	XR_381658.3	NA	NA	NA	NA	PREDICTED: Mus musculus predicted gene, 32664 (Gm32664), ncRNA	0	0	0	0	0	0.109003	0	0	0	0	0	0	0	0	0	0	0	0	0	0	0	0	0	0
102635288	Gm32666	XR_001780533.1;XR_381792.2;XR_872886.1;XR_872887.1;XR_872889.1	NA	NA	NA	NA	PREDICTED: Mus musculus predicted gene, 32666 (Gm32666), transcript variant X6, ncRNA	0.0203991	0	0	0.00643364	0	0	0	0	0	0	0.0395242	0	0.0444011	0.0314498	0	0	0	0.0178049	0	0.0574954	0	0	0.0523625	0
102635295	Gm32672	XR_387691.3;XR_878751.1	NA	NA	NA	NA	PREDICTED: Mus musculus predicted gene, 32672 (Gm32672), transcript variant X4, ncRNA	0	0	0	0	0	0	0	0	0	0	0	0.0402312	0.0185467	0	0	0	0.00332791	0	0	0	0	0	0	0
102635298	Gm32675	XR_869595.2;XR_869596.2;XR_378155.3;XR_378159.3;XR_869597.2	NA	NA	NA	NA	PREDICTED: Mus musculus predicted gene, 32675 (Gm32675), transcript variant X5, ncRNA	0	0.0893721	0.0325212	0.0900099	0.0295461	0.0108225	0.00124392	0	0.0282353	0.00355334	0.0417143	0.0346935	0.0140551	0.0465419	0.0520651	0.0652966	0.0126446	0	0.063834	0.0377704	0.0172403	0.00500514	0.0591924	0.0710605
102635303	Gm32678	XR_001778748.1	NA	NA	NA	NA	PREDICTED: Mus musculus predicted gene, 32678 (Gm32678), ncRNA	0	0	0	0	0	0.088087	0	0	0	0	0	0.089171	0	0	0	0	0	0	0	0	0.011733	0	0	0
102635304	Gm29065	XR_373553.2	NA	NA	NA	NA	PREDICTED: Mus musculus predicted gene 29065 (Gm29065), ncRNA	0	0	0	0.003972	0	0.015677	0	0	0.03204	0.023347	0.01029	0	0	0	0	0	0.017123	0.042521	0	0	0	0.023907	0.006352	0
102635310	Gm32683	XR_374797.2	NA	NA	NA	NA	PREDICTED: Mus musculus predicted gene, 32683 (Gm32683), ncRNA	0	0.044436	0.09732	0.02275	0.057534	0.064101	0.041975	0.01125	0.06033	0.028343	0.031799	0	0.011959	0.049442	0	0.017942	0	0.039639	0	0.016271	0.031693	0.048953	0	0
102635311	Gm32684	XR_374913.3	NA	NA	NA	NA	PREDICTED: Mus musculus predicted gene, 32684 (Gm32684), ncRNA	0	0	0.040935	0	0.046942	0.104833	0	0	0	0	0.054208	0	0	0	0.01783	0	0.026335	0	0	0	0.038517	0	0.023254	0
102635312	Gm32685	XR_375285.2	NA	NA	NA	NA	PREDICTED: Mus musculus predicted gene, 32685 (Gm32685), ncRNA	0.002203	0	0	0	0.035484	0	0	0	0	0	0	0	0.012578	0	0.126175	0	0.113156	0	0	0	0	0	0	0.019
102635316	Gm32688	XR_380684.2	NA	NA	NA	NA	PREDICTED: Mus musculus predicted gene, 32688 (Gm32688), ncRNA	0.210759	0.173894	0.080861	0.074414	0	0.083803	0.082821	0.088048	0.039393	0	0	0.169668	0.0156	0	0	0.070212	0	0	0	0	0.031007	0.006713	0	0.067077
102635324	Gm32695	XR_001778193.1;XR_882264.2;XR_882266.2	NA	NA	NA	NA	PREDICTED: Mus musculus predicted gene, 32695 (Gm32695), transcript variant X3, ncRNA	0.0308588	0.0254611	0.0286521	0.0257459	0.0384968	0.0259314	0.0233398	0.0215568	0.0230709	0.0201627	0.0193045	0	0.0864951	0.0162296	0.0173997	0	0.0202203	0.0235284	0.0232823	0.00932282	0.0117125	0.0101682	0.0308379	0.0017324
102635326	Gm32696	XR_376655.1	NA	NA	NA	NA	PREDICTED: Mus musculus predicted gene, 32696 (Gm32696), ncRNA	0	0	0	0	0	0	0	0	0	0	0	0	0	0	0.006851	0	0	0	0.177328	0	0	0	0.026265	0.059638
102635333	Gm32700	XR_387214.2	NA	NA	NA	NA	PREDICTED: Mus musculus predicted gene, 32700 (Gm32700), ncRNA	0	0	0	0	0	0	0.075522	0	0	0	0	0	0	0.038261	0	0	0	0	0	0.035447	0.055189	0	0	0
102635340	Gm32705	XR_377903.2	NA	NA	NA	NA	PREDICTED: Mus musculus predicted gene, 32705 (Gm32705), transcript variant X2, ncRNA	0	0	0	0	0	0	0	0	0	0	0	0	0	0	0	0	0	0	0	0	0	0	0	0.020234
102635345	Gm32708	XR_879973.2;XR_879974.2	NA	NA	NA	NA	PREDICTED: Mus musculus predicted gene, 32708 (Gm32708), transcript variant X5, ncRNA	0	0	0	0.00409664	0	0	0.00970043	0	0	0	0	0	0.0176873	0	0	0	0	0	0	0	0	0	0	0
102635349	Gm38477	XR_876201.1	NA	NA	NA	NA	PREDICTED: Mus musculus predicted gene, 38477 (Gm38477), transcript variant X4, ncRNA	0	0.0128624	0	0.0152185	0.0441873	0.0123968	0.0490076	0	0	0.0656337	0	0.023677	0	0	0	0.0415468	0	0	0	0	0	0	0	0
102635361	Gm32720	XR_001783936.1;XR_375902.1	NA	NA	NA	NA	PREDICTED: Mus musculus predicted gene, 32720 (Gm32720), transcript variant X1, ncRNA	0.0238405	0	0	0	0.0254683	0	0.0281055	0	0	0	0	0.0054699	0.0633162	0.0233233	0.0394842	0	0.028576	0.0132048	0.0545064	0.0108038	0	0	0	0.0452982
102635364	Gm32723	XR_381895.2;XR_872967.2	NA	NA	NA	NA	PREDICTED: Mus musculus predicted gene, 32723 (Gm32723), transcript variant X1, ncRNA	0.208522	0.116772	0.0751127	0	0.0447315	0	0.0490341	0.0524779	0.22884	0	0	0.157179	0.0557878	0.040964	0.0173365	0	0.0501887	0	0.0157957	0.0585318	0	0.0172461	0.0470734	0.179606
102635368	Gm32725	XR_001784846.1;XR_376888.2;XR_376891.2;XR_376892.2;XR_376893.2;XR_376894.2;XR_868350.1;XR_868352.1;XR_868355.1;XR_868354.2;XR_868351.2	NA	NA	NA	NA	PREDICTED: Mus musculus predicted gene, 32725 (Gm32725), transcript variant X8, ncRNA	0.0165163	0.00741465	0.0409365	0.0209265	0.0264224	0.0245865	0.0722199	0.00161895	0.0898077	0.0130166	0.153515	0.0513213	0.0667487	0.0564062	0.0342441	0.0406124	0.0688776	0.0452582	0.0453405	0.0224175	0.025471	0.0585146	0.0370741	0.0392805
102635371	Gm32728	XR_879138.1	NA	NA	NA	NA	PREDICTED: Mus musculus predicted gene, 32728 (Gm32728), ncRNA	0	0.035207	0.026589	0.020828	0	0	0.200435	0	0.03169	0	0.017665	0.034351	0	0	0.023557	0	0.068195	0.023341	0	0	0.025111	0	0	0
102635376	Gm32733	XR_875624.1	NA	NA	NA	NA	PREDICTED: Mus musculus predicted gene, 32733 (Gm32733), transcript variant X1, ncRNA	0	0	0.020011	0.031456	0	0	0	0	0	0	0	0	0	0	0	0	0.05098	0	0	0.017652	0	0	0	0
102635378	Gm32735	XR_378851.1	NA	NA	NA	NA	PREDICTED: Mus musculus predicted gene, 32735 (Gm32735), ncRNA	0.104981	0	0.032599	0.051243	0.01015	0	0	0.043711	0	0.018416	0	0	0	0	0.028882	0.090919	0	0.11629	0	0.011629	0.043907	0	0.050658	0.199969
102635379	Gm32736	XR_389466.2;XR_389467.2;XR_389470.3	NA	NA	NA	NA	PREDICTED: Mus musculus predicted gene, 32736 (Gm32736), transcript variant X4, ncRNA	0.0199166	0	0	0	0	0.0236	0	0	0	0	0	0	0	0	0	0.0195069	0	0	0	0	0	0.0196879	0	0
102635380	Gm32737	XR_373554.2	NA	NA	NA	NA	PREDICTED: Mus musculus predicted gene, 32737 (Gm32737), ncRNA	0	0	0.04628	0.053592	0.079608	0	0	0.062055	0	0.039218	0.046273	0.05999	0.032985	0	0.041139	0.111796	0.059547	0.013758	0.056791	0.067541	0.03289	0	0	0.035404
102635385	Gm32742	XM_017313740.1	NA	NA	NA	NA	PREDICTED: Mus musculus predicted gene, 32742 (Gm32742), mRNA	0.036245	0	0.006364	0.022077	0	0	0	0	0.001429	0.021675	0	0.000638	0	0.004562	0	0	0	0.005165	0	0	0	0.009065	0	0.00557
102635391	Gm32745	XR_866561.1	NA	NA	NA	NA	PREDICTED: Mus musculus predicted gene, 32745 (Gm32745), transcript variant X5, ncRNA	0	0	0	0	0	0	0	0	0	0	0	0	0	0	0	0	0	0	0	0	0	0	0	0
102635392	Gm32746	XR_375015.2	NA	NA	NA	NA	PREDICTED: Mus musculus predicted gene, 32746 (Gm32746), ncRNA	0.108173	0.132817	0.080356	0.05954	0.138811	0.064691	0.16519	0.013593	0.150342	0.068498	0.05388	0.055759	0.071926	0.095357	0.031414	0.02168	0.147576	0.047979	0.12374	0.107964	0.025939	0.040704	0.144735	0.041286
102635393	Gm32747	XR_375286.1	NA	NA	NA	NA	PREDICTED: Mus musculus predicted gene, 32747 (Gm32747), ncRNA	0	0.018819	0	0	0	0	0	0	0	0	0	0	0	0	0	0	0	0	0	0	0	0	0	0
102635395	Gm32748	XR_380535.2	NA	NA	NA	NA	PREDICTED: Mus musculus predicted gene, 32748 (Gm32748), transcript variant X1, ncRNA	0.00702251	0	0	0	0	0	0	0	0	0.0313069	0	0	0	0	0.0280518	0.0280751	0	0	0	0	0	0	0	0
102635396	Gm32749	XR_380685.2;XR_380686.2;XR_871957.1	NA	NA	NA	NA	PREDICTED: Mus musculus predicted gene, 32749 (Gm32749), transcript variant X2, ncRNA	0.0196036	0	0	0.0258121	0.0209426	0	0.0166471	0.0245696	0.01004	0	0.0136897	0.014006	0.0174701	0.0398474	0.0462907	0.0195923	0.0117493	0.0434318	0	0	0.0173053	0.0461771	0.00972842	0.023595
102635397	Gm32750	XR_001782706.1;XR_001782704.1	NA	NA	NA	NA	PREDICTED: Mus musculus predicted gene, 32750 (Gm32750), transcript variant X3, ncRNA	0	0	0	0	0	0	0	0	0	0	0	0	0	0	0	0	0	0	0	0	0	0	0	0
102635403	Gm32754	XR_376128.2	NA	NA	NA	NA	PREDICTED: Mus musculus predicted gene, 32754 (Gm32754), ncRNA	0	0	0	0.04659	0	0	0	0	0	0	0	0	0	0	0	0	0	0	0	0	0	0	0	0
102635406	Gm32756	XR_001784439.1;XR_001784440.1;XR_001784441.1	NA	NA	NA	NA	PREDICTED: Mus musculus predicted gene, 32756 (Gm32756), transcript variant X2, ncRNA	0.0276	0.0153922	0.0291331	0.01008	0.0369084	0.032038	0.0355399	0.024615	0.0469573	0.0558229	0.0373173	0.0794555	0	0.0175565	0.00987356	0.00597787	0.00716993	0.0595687	0.0904127	0.0375713	0.0633442	0.0661774	0.0585906	0.0282312
102635408	Gm32758	XR_878334.2	NA	NA	NA	NA	PREDICTED: Mus musculus predicted gene, 32758 (Gm32758), ncRNA	0	0	0.082974	0	0.029655	0.026562	0.026251	0	0.063345	0	0.055308	0	0.118671	0	0.055318	0	0.024555	0	0	0	0.01638	0	0	0
102635409	LOC102635409	XR_387298.1	NA	NA	NA	NA	PREDICTED: Mus musculus uncharacterized LOC102635409 (LOC102635409), ncRNA	0.135057	0	0	0	0	0	0	0	0	0.067847	0	0	0	0	0	0	0	0	0	0	0	0	0	0
102635412	Gm32759	XR_382491.2	NA	NA	NA	NA	PREDICTED: Mus musculus predicted gene, 32759 (Gm32759), ncRNA	0	0	0	0	0	0.043547	0	0	0	0.039558	0	0	0	0.036768	0	0	0.045048	0	0	0	0	0	0	0.017912
102635415	Halr1	NR_110440.1	GO:0000122(negative regulation of transcription by RNA polymerase II);GO:0005515(protein binding);GO:0010468(regulation of gene expression);GO:0071300(cellular response to retinoic acid)	NA	NA	NA	Mus musculus Hoxa adjacent long noncoding RNA 1 (Halr1), long non-coding RNA	0	0	0	0	0	0.099177	0	0.094028	0	0	0.10291	0	0	0	0	0.29392	0.138538	0	0	0	0	0.080542	0	0.071975
102635416	Gm32762	XR_383369.1;XR_383368.1;XR_383367.1	NA	NA	NA	NA	PREDICTED: Mus musculus predicted gene, 32762 (Gm32762), transcript variant X3, ncRNA	0.846009	0.34364	0.428234	0.440898	0.404913	0.274417	0.212844	0.71967	0.13515	0.607894	0.243432	0.286165	0.436804	0.273165	0.156487	0.0576195	0.117908	0.489967	0.430748	0.279142	0.314993	0.384533	0.361543	0.384958
102635418	Gm32764	XR_383914.3;XR_875111.1;XR_875112.1;XR_875113.2	NA	NA	NA	NA	PREDICTED: Mus musculus predicted gene, 32764 (Gm32764), transcript variant X5, ncRNA	0	0	0	0	0	0	0	0	0	0	0	0	0	0	0	0.0147975	0	0	0	0	0	0	0	0
102635419	Gm32765	XR_869960.1	NA	NA	NA	NA	PREDICTED: Mus musculus predicted gene, 32765 (Gm32765), transcript variant X2, ncRNA	0	0	0	0.009481	0	0.046338	0	0	0	0	0	0	0	0	0	0	0	0	0	0	0	0	0	0
102635420	Gm32766	XM_011241966.1	NA	NA	NA	NA	PREDICTED: Mus musculus predicted gene, 32766 (Gm32766), mRNA	0.012574	0	0	0	0	0.015897	0.029457	0.020043	0	0	0	0	0	0	0	0	0	0	0	0.011777	0	0	0	0
102635424	Gm32767	XR_373755.2;XR_373754.2	NA	NA	NA	NA	PREDICTED: Mus musculus predicted gene, 32767 (Gm32767), transcript variant X1, ncRNA	0.0294812	0	0.0549289	0.0215858	0	0	0	0	0	0.0620613	0.036613	0	0.0392791	0	0.048745	0.0294639	0	0	0.0337016	0.0266313	0	0.0201183	0.110331	0.0281013
102635433	Gm32772	XR_881845.2	NA	NA	NA	NA	PREDICTED: Mus musculus predicted gene, 32772 (Gm32772), transcript variant X6, ncRNA	0	0	0	0	0	0	0	0	0	0	0	0	0	0	0	0	0	0	0	0	0	0	0	0
102635434	Gm32773	XR_381230.2	NA	NA	NA	NA	PREDICTED: Mus musculus predicted gene, 32773 (Gm32773), ncRNA	0	0.043965	0.046831	0.064853	0	0.00906	0.040791	0.014455	0	0.01214	0	0.048104	0.030734	0.001279	0.018872	0.011527	0	0.012776	0.026369	0.006028	0.00509	0	0.034519	0
102635437	Gm32776	XR_381896.3	NA	NA	NA	NA	PREDICTED: Mus musculus predicted gene, 32776 (Gm32776), ncRNA	0	0.073969	0.018518	0.045551	0.017721	0.047742	0.035313	0	0	0.062904	0	0.027194	0	0	0.023192	0.039359	0	0.076278	0.047659	0.084795	0.015833	0.039563	0.037182	0.026633
102635448	Gm32783	XR_377905.1	NA	NA	NA	NA	PREDICTED: Mus musculus predicted gene, 32783 (Gm32783), ncRNA	0.051477	0	0	0	0	0	0	0	0	0	0	0	0	0	0	0	0	0	0	0	0	0	0	0
102635459	Gm32791	XR_870299.1;XR_378852.3	NA	NA	NA	NA	PREDICTED: Mus musculus predicted gene, 32791 (Gm32791), transcript variant X1, ncRNA	0.0367601	0.0113738	0.114877	0.0335997	0.137318	0.0973492	0.0215235	0.0230359	0.154046	0.0773859	0.156141	0.110828	0.146935	0.0089905	0.076104	0.100482	0.0821037	0.0304053	0.14603	0.0416484	0.0809602	0.0130817	0.117442	0.088635
102635461	Gm32793	XR_373555.3;XR_373556.3;XR_865558.1;XR_373557.3;XR_373558.3;XR_001779007.1	NA	NA	NA	NA	PREDICTED: Mus musculus predicted gene, 32793 (Gm32793), transcript variant X2, ncRNA	0.0417546	0.124063	0.111686	0.0358329	0.156048	0.0939149	0.0682553	0.131337	0.0246202	0.0887994	0.0773164	0.0215876	0.0567408	0.0469293	0.0905463	0.0106189	0.119899	0.0552817	0.136686	0.0559591	0.115276	0.161542	0.0668436	0.091461
102635463	Gm32795	XR_389630.2	NA	NA	NA	NA	PREDICTED: Mus musculus predicted gene, 32795 (Gm32795), ncRNA	0	0	0	0	0	0	0	0	0	0	0	0	0.049891	0	0	0	0	0	0	0	0	0	0	0
102635464	Gm32796	XR_384797.2;XR_384794.2	NA	NA	NA	NA	PREDICTED: Mus musculus predicted gene, 32796 (Gm32796), transcript variant X3, ncRNA	0	0	0	0	0	0.0142902	0.00480755	0	0	0	0	0	0	0	0.00633167	0.0262757	0	0	0	0	0	0	0	0
102635467	LOC102635467	XR_881378.1;XR_001784340.1	NA	NA	NA	NA	PREDICTED: Mus musculus uncharacterized LOC102635467 (LOC102635467), transcript variant X2, ncRNA	0	0.0521522	0.00654307	0	0.0300112	0.0251335	0.0248386	0	0.110009	0	0.025934	0.008481	0.0304323	0.0137416	0.0601928	0.0280764	0.018752	0.0045638	0.0481715	0.00636526	0.0247979	0.0137421	0.0210548	0
102635472	Gm32801	XR_386339.2	NA	NA	NA	NA	PREDICTED: Mus musculus predicted gene, 32801 (Gm32801), transcript variant X2, ncRNA	0	0.059654	0	0	0	0	0	0	0	0	0	0	0	0	0.04189	0	0	0	0	0.001731	0.031373	0.005663	0	0
102635474	Gm32803	XR_375904.2	NA	NA	NA	NA	PREDICTED: Mus musculus predicted gene, 32803 (Gm32803), ncRNA	0	0	0	0	0	0	0	0	0	0.047838	0	0	0.065313	0	0	0	0	0	0	0	0	0.043073	0	0
[truncated: 32,138 more rows]
